# Supplementary material for: Machine learning-assisted non-destructive plasticizer identification and quantification in historical PVC objects based on IR spectroscopy
Source: Sci Rep. 2022 Mar 23;12:5017. doi: 10.1038/s41598-022-08862-1 (PMC8943100; doi:10.1038/s41598-022-08862-1)
Supplement: Supplementary file 1 — Supplementary Information 1. [file 41598_2022_8862_MOESM1_ESM.zip › Plasticizers_PVC_data/NIR_all/P223_idle.txt]

Wavelength	C:\Documents and Settings\All Users\Application Data\ASD\Indico Pro\Projects\David\P223_idle.txt
350	5.47057572471532E-02
351	5.50095319017907E-02
352	8.66034097183389E-03
353	5.89821044227116E-02
354	0.138373191273365
355	0.11570788556149
356	4.11650633124641E-02
357	-1.43927295968486E-02
358	2.96700590927126E-03
359	-8.2410440565286E-03
360	-8.78867142527645E-04
361	4.68356901273195E-02
362	4.46217688848257E-02
363	3.38563878115189E-02
364	3.42230859164727E-02
365	1.60464456125322E-02
366	-1.73491319920229E-02
367	-4.09752120801368E-02
368	1.78397631686698E-02
369	4.55790398526758E-02
370	2.85144638817767E-02
371	-1.00179389279489E-02
372	-1.95407160265316E-02
373	-1.5334348207631E-03
374	1.97048351168288E-02
375	1.46985712848324E-02
376	2.8626256387512E-03
377	2.03772641714853E-03
378	-1.25202313439534E-02
379	-2.02874385142658E-02
380	-1.19249700854917E-02
381	-9.26398591795653E-03
382	3.20775249979386E-03
383	2.15895139844262E-02
384	1.13764387179551E-02
385	9.66505563638107E-03
386	1.65656793647736E-02
387	1.01666448280568E-02
388	1.50462577158404E-02
389	1.71649234888334E-02
390	-5.46531104158784E-03
391	-6.89996929589473E-03
392	4.60158239794766E-03
393	1.24489522343089E-02
394	1.35211200747041E-02
395	1.58249994552167E-02
396	2.11612256889276E-02
397	1.27107079628838E-02
398	3.77813062243044E-03
399	1.21627882802086E-04
400	-1.92445913736324E-03
401	3.23496903220792E-03
402	1.28536924484302E-02
403	1.81409943270292E-02
404	2.42378605250189E-02
405	2.53864540143717E-02
406	1.45024460173843E-02
407	1.44579531975627E-02
408	0.020779875962119
409	2.53345673125087E-02
410	2.83983516466284E-02
411	3.03645649154944E-02
412	3.12161139837623E-02
413	2.93512705043854E-02
414	2.58917365285865E-02
415	2.36056689394388E-02
416	2.86772529856583E-02
417	3.52143504537598E-02
418	3.97071916920329E-02
419	3.97852766338716E-02
420	3.86871554177844E-02
421	0.040140906760708
422	4.67937526564667E-02
423	4.44686941077144E-02
424	4.11690938074987E-02
425	4.51767271659873E-02
426	4.81870446570899E-02
427	4.82884660998558E-02
428	4.58750940259884E-02
429	4.52723974941881E-02
430	4.57139236476241E-02
431	0.046433480429585
432	4.62787860807064E-02
433	4.73119329921391E-02
434	0.048429720562218
435	4.65144155575008E-02
436	4.66396642896019E-02
437	4.80301705155525E-02
438	4.83008205811649E-02
439	4.83110084637639E-02
440	4.86604213778664E-02
441	4.97417300794954E-02
442	5.14789806181852E-02
443	5.18473694224082E-02
444	5.06278122781829E-02
445	5.20474679662449E-02
446	5.24409479314756E-02
447	5.13637252799703E-02
448	5.19810486977211E-02
449	5.26660961295523E-02
450	5.31502739272774E-02
451	5.36810538879532E-02
452	0.053444701613396
453	5.26858951720216E-02
454	5.20775860725819E-02
455	5.31815448943594E-02
456	5.41874571563342E-02
457	5.38072589542721E-02
458	5.41070521686062E-02
459	5.43977872994921E-02
460	5.46136167230734E-02
461	5.63342548068221E-02
462	5.65943368851276E-02
463	5.58451911392782E-02
464	5.77649313513708E-02
465	5.81373096708798E-02
466	5.73988492871256E-02
467	5.77206003175168E-02
468	5.76861895265615E-02
469	0.057732896189031
470	5.83327856614375E-02
471	5.80303767884556E-02
472	5.84819411057601E-02
473	0.060061235474084
474	5.88348715161471E-02
475	5.83354335798477E-02
476	0.059438188256438
477	5.96623281755186E-02
478	5.96914728731781E-02
479	5.95284239540776E-02
480	5.89468204841205E-02
481	5.90726258908013E-02
482	5.95264885723933E-02
483	5.97032759672648E-02
484	6.13522372770524E-02
485	6.28159164654942E-02
486	6.27751099610629E-02
487	0.062440818848389
488	6.21651674400725E-02
489	6.21571478167044E-02
490	6.24254909342832E-02
491	6.35467737081582E-02
492	0.064657534769308
493	6.34621004047475E-02
494	6.39235708999144E-02
495	6.55946717866961E-02
496	6.64301275154286E-02
497	6.66222468385681E-02
498	6.62377615208725E-02
499	6.57073269569205E-02
500	6.69658703646724E-02
501	6.89513511808959E-02
502	7.04805660115625E-02
503	7.01581033953045E-02
504	0.070409438172675
505	7.19236656412483E-02
506	7.38778634923616E-02
507	0.074868338950192
508	7.49859781836328E-02
509	7.51229261589806E-02
510	7.61950498728003E-02
511	7.74763690116953E-02
512	7.80746070699326E-02
513	7.85693058183269E-02
514	7.91914062865618E-02
515	7.98429871612674E-02
516	7.95824269214731E-02
517	7.92623207901419E-02
518	7.92566287062371E-02
519	7.94600576931278E-02
520	7.94817051989096E-02
521	7.93565613740081E-02
522	7.93374452005215E-02
523	7.87463950628684E-02
524	7.81880750323449E-02
525	0.078293467669509
526	7.74819080952237E-02
527	7.70062241288831E-02
528	7.74577744894542E-02
529	7.67673512570609E-02
530	7.56715985534321E-02
531	7.47263418037451E-02
532	0.074348829067193
533	7.42067432406373E-02
534	0.073968300373507
535	7.32502113430033E-02
536	7.25873047601865E-02
537	0.072063912853896
538	7.16298462290643E-02
539	7.12641254889275E-02
540	7.05971162158903E-02
541	6.95279866224381E-02
542	6.88073746607398E-02
543	6.83530822326998E-02
544	6.79340727736836E-02
545	6.70608033999885E-02
546	6.59742874448148E-02
547	6.49696312402422E-02
548	0.064433634751163
549	6.40709985402584E-02
550	6.34365767802111E-02
551	6.22259409607469E-02
552	6.14116395425147E-02
553	6.10357012508928E-02
554	6.08263312744027E-02
555	5.98903759961119E-02
556	5.88580084200617E-02
557	5.80656084545103E-02
558	5.74670884947894E-02
559	5.71711965337082E-02
560	0.056835077466854
561	5.58584941966544E-02
562	5.52009666714835E-02
563	5.46470449653377E-02
564	5.38152174750967E-02
565	5.33249542690747E-02
566	5.29714832253349E-02
567	5.25573095546443E-02
568	5.20994229070895E-02
569	5.19389971240605E-02
570	5.18633506789697E-02
571	5.08464372691088E-02
572	5.02855179461435E-02
573	5.00888986245292E-02
574	4.95053282503903E-02
575	4.94786786512557E-02
576	4.94825973522662E-02
577	4.89299271828899E-02
578	4.86647789392465E-02
579	4.86369848537399E-02
580	4.86047652079748E-02
581	4.79777995675638E-02
582	4.74367518177774E-02
583	4.71515950946727E-02
584	4.68533584551868E-02
585	4.66835457520096E-02
586	4.65988695940349E-02
587	4.64893742783147E-02
588	4.62687551409773E-02
589	4.61931983126605E-02
590	4.63963991226052E-02
591	0.046232141405664
592	4.60260982757356E-02
593	4.59617793110663E-02
594	0.045895417244218
595	4.59449709833516E-02
596	4.59944891223345E-02
597	4.57436997340864E-02
598	4.55269926347832E-02
599	4.55256265783039E-02
600	4.57364592387129E-02
601	4.52882008498342E-02
602	4.49349556778304E-02
603	4.51090494404751E-02
604	4.52117859309591E-02
605	4.52256099954259E-02
606	4.51751305098978E-02
607	4.51755267115029E-02
608	4.49676279085541E-02
609	4.46632030543755E-02
610	4.45744685022959E-02
611	4.44307385388395E-02
612	4.42016158421748E-02
613	4.39224446462616E-02
614	4.37349696695873E-02
615	4.36621143273175E-02
616	0.043664265674554
617	4.36068533969395E-02
618	4.35937588309938E-02
619	4.37337104186502E-02
620	4.41594075988061E-02
621	4.43786983101862E-02
622	4.43796405599811E-02
623	4.43585402685671E-02
624	4.44728953509392E-02
625	4.46814072493306E-02
626	4.49148369959761E-02
627	0.045142084925771
628	4.50837974967933E-02
629	4.48265796260685E-02
630	4.48554929433469E-02
631	4.50464678840182E-02
632	4.51950607784413E-02
633	4.50849240523601E-02
634	4.52623088992924E-02
635	4.55044861179099E-02
636	4.55308943014336E-02
637	4.53577295024115E-02
638	4.54011445201498E-02
639	4.57183416735673E-02
640	4.56648778158056E-02
641	4.59334268929227E-02
642	4.63001014131815E-02
643	0.045996591166559
644	4.60341457349405E-02
645	4.63671253390302E-02
646	4.66701493708269E-02
647	4.66578736401889E-02
648	4.68556437951811E-02
649	4.73805579551099E-02
650	4.72277516904335E-02
651	4.73153051451546E-02
652	4.76952055366124E-02
653	4.76987416188535E-02
654	4.77511183468681E-02
655	4.79537419315144E-02
656	4.82860714536053E-02
657	4.85303829867393E-02
658	4.86671217328328E-02
659	4.87649327305493E-02
660	4.91009024035224E-02
661	4.92273110095211E-02
662	4.91112143021939E-02
663	4.91869956156977E-02
664	4.90385026583837E-02
665	4.88530822103594E-02
666	4.89859896068359E-02
667	4.90103484164754E-02
668	4.89288043804513E-02
669	4.88162984719539E-02
670	0.048727975041757
671	4.88246598196563E-02
672	4.90015001992066E-02
673	4.87496599332074E-02
674	4.86620145453948E-02
675	4.88331879716806E-02
676	4.91290150946084E-02
677	4.93433438625428E-02
678	4.94169509188736E-02
679	4.93863113910473E-02
680	0.049512613926498
681	4.95567541168577E-02
682	4.95336472587237E-02
683	4.98862387540829E-02
684	5.01901980731362E-02
685	5.03397841697792E-02
686	5.03730350272391E-02
687	5.03652286143514E-02
688	5.03521531512707E-02
689	0.050357498319864
690	5.04010027430843E-02
691	0.050474246863369
692	5.05234061969841E-02
693	5.03948267573933E-02
694	5.03731355132755E-02
695	5.03946951311153E-02
696	5.02394254079172E-02
697	5.01410180795893E-02
698	5.00738803130374E-02
699	0.049976616214826
700	4.98450752088267E-02
701	4.97344597202927E-02
702	4.96529746947019E-02
703	4.95350508918166E-02
704	4.93752139285691E-02
705	4.91487850495557E-02
706	4.88598939818597E-02
707	4.90696333951263E-02
708	4.92368320458451E-02
709	4.89275938383338E-02
710	0.048897159713975
711	4.89760385702255E-02
712	4.90887333301641E-02
713	0.049344922065974
714	4.94233367288758E-02
715	4.94467966649024E-02
716	4.97121422876799E-02
717	4.99272537728147E-02
718	5.00635619303647E-02
719	5.02259540999205E-02
720	5.08772284894948E-02
721	5.13297253759502E-02
722	5.14513126674865E-02
723	5.17987800657366E-02
724	5.21608105980697E-02
725	5.26350168770157E-02
726	5.33655536397192E-02
727	5.39406042891348E-02
728	5.44173801328209E-02
729	5.49276360953449E-02
730	5.56335821286499E-02
731	5.63989120884162E-02
732	0.057122447345927
733	5.77229975261447E-02
734	5.84340369665918E-02
735	5.93071945819568E-02
736	6.03035504948757E-02
737	0.06122589971806
738	6.21706795932425E-02
739	6.32153323844172E-02
740	6.43207939160907E-02
741	6.54301621510688E-02
742	6.65902624835156E-02
743	0.067930828442101
744	0.069209190090461
745	7.05453714162368E-02
746	7.21282827321568E-02
747	7.39355627233372E-02
748	7.55987095151291E-02
749	0.077035030058369
750	7.86890304198647E-02
751	8.06420657823509E-02
752	8.27924262776609E-02
753	8.48778896210708E-02
754	8.67808759635875E-02
755	8.85420607372572E-02
756	9.02631491462237E-02
757	9.20390813803934E-02
758	9.39256418858041E-02
759	9.58887918510979E-02
760	0.097731429592553
761	9.94784342434491E-02
762	0.10111618758812
763	0.10260274741677
764	0.103795221464517
765	0.10485783288621
766	0.106004139440321
767	0.107581957802213
768	0.108855254038356
769	0.109691008749819
770	0.110392530677324
771	0.111299601313921
772	0.112246137159482
773	0.112987136769031
774	0.113608384656008
775	0.114245011844899
776	0.1149028738319
777	0.115374856342006
778	0.11576578312637
779	0.116190271696975
780	0.116766471075468
781	0.117466436527803
782	0.117968804823355
783	0.118209276185102
784	0.118981134752562
785	0.119575405837524
786	0.119917758811278
787	0.120459669459871
788	0.120969293378484
789	0.121388972279113
790	0.121746013472099
791	0.122265769772927
792	0.122907557478813
793	0.123593353198164
794	0.12418847363561
795	0.124779880148161
796	0.125301054259461
797	0.125677162138911
798	0.12637000677971
799	0.127170138744926
800	0.127868139650635
801	0.128458813107845
802	0.129345140055152
803	0.130327002144816
804	0.130742147965935
805	0.131212307215724
806	0.131956897309876
807	0.132969854742258
808	0.133734067147345
809	0.134407553239375
810	0.135046493440997
811	0.135518586337057
812	0.136085467854865
813	0.136864465278531
814	0.137843100618664
815	0.138614456620832
816	0.139278254480832
817	0.139925570525084
818	0.140498573120695
819	0.141335364013609
820	0.142244194492031
821	0.142746894419924
822	0.143110006003626
823	0.143742987533218
824	0.144808350121357
825	0.14574433336762
826	0.146368988822496
827	0.146759555619873
828	0.147234637661352
829	0.147944825983924
830	0.148818432076422
831	0.149701929896753
832	0.150436429792637
833	0.15102188278146
834	0.151492741086899
835	0.151903506519789
836	0.152353399091422
837	0.152892001016824
838	0.1535188305214
839	0.154061836773376
840	0.154731494288076
841	0.155521079202585
842	0.155973725223153
843	0.156457272818302
844	0.156971373288868
845	0.157375904088338
846	0.157772407113946
847	0.158321198549997
848	0.15899294413036
849	0.159265729413225
850	0.159680210255064
851	0.160256782086318
852	0.160718893838685
853	0.161238642914376
854	0.161585533653516
855	0.161672182787096
856	0.162020585778552
857	0.162308891521233
858	0.162596350486938
859	0.163224461318251
860	0.163999593710349
861	0.164227627022886
862	0.163681753132507
863	0.164062367399215
864	0.164661193676875
865	0.165134553996031
866	0.165505070461326
867	0.165812973463631
868	0.166078100897692
869	0.166344252914338
870	0.16676013958881
871	0.167137972611576
872	0.167338124820687
873	0.16728499873997
874	0.167357181959045
875	0.167643155424522
876	0.168081354636649
877	0.16839762561061
878	0.16856936061227
879	0.168689129796653
880	0.168978306735712
881	0.169029606976168
882	0.168981667278227
883	0.169121473173495
884	0.169559732352556
885	0.169670161037816
886	0.169398163007934
887	0.169538682303956
888	0.169590511720368
889	0.169730078218313
890	0.170152424611104
891	0.169914377328949
892	0.169721832190098
893	0.169867106376219
894	0.169900455486202
895	0.16992258239079
896	0.170053513586433
897	0.170313999192925
898	0.17003358700096
899	0.16973305216301
900	0.169752250821673
901	0.170086308316829
902	0.170205158864608
903	0.170129146278682
904	0.170095921331548
905	0.170347848946439
906	0.170341363620005
907	0.170051854184138
908	0.170230704693313
909	0.170562100658623
910	0.17063950600226
911	0.170228771989658
912	0.170205582963769
913	0.170350452439667
914	0.170520752398845
915	0.170748536508976
916	0.170898281863656
917	0.171047428634316
918	0.171262570896026
919	0.17118005404914
920	0.171396223393706
921	0.171937307994206
922	0.172154315872889
923	0.172547978998028
924	0.172852638570251
925	0.172846064034259
926	0.173284338016161
927	0.17335922460816
928	0.173181043538284
929	0.173729133868873
930	0.174369927187151
931	0.174680570430135
932	0.174630116176726
933	0.17538685262058
934	0.17556823453542
935	0.175274813724642
936	0.175691479035312
937	0.176087066296955
938	0.176355020507204
939	0.176556538391682
940	0.176929444506435
941	0.177201784653193
942	0.177366476904494
943	0.177556274231227
944	0.177643959157214
945	0.177581224655395
946	0.177488944514596
947	0.177842713441921
948	0.178149375691596
949	0.178479012294727
950	0.179047926511575
951	0.179443157573196
952	0.179735216573108
953	0.179899148369972
954	0.179695925323017
955	0.179769996611927
956	0.179762924398861
957	0.179314985291352
958	0.179675259887893
959	0.180038083914145
960	0.180253054464365
961	0.180908547770631
962	0.181097858761005
963	0.180788812926963
964	0.180319422544438
965	0.180481146312583
966	0.180816521803505
967	0.181010851450475
968	0.180875754359171
969	0.180572645675962
970	0.180603924247328
971	0.181148078993601
972	0.181627803322116
973	0.181776199700473
974	0.181888567418272
975	0.182327774228605
976	0.18195013147196
977	0.18156861893146
978	0.181545648260885
979	0.181425105312917
980	0.181757407747427
981	0.182035890320699
982	0.181816924925628
983	0.182046347923244
984	0.182566760494518
985	0.182849006677351
986	0.182233556296807
987	0.182456261490655
988	0.182468344615402
989	0.181717687254744
990	0.182023984034407
991	0.182053564719527
992	0.181799424264547
993	0.181860270160624
994	0.183088280778879
995	0.183396884071971
996	0.182651543572209
997	0.183450752567255
998	0.183851002404601
999	0.183483161233554
1000	0.182769288008225
1001	0.144416126382588
1002	0.144738575863612
1003	0.144742382637401
1004	0.14432964177627
1005	0.144465356769296
1006	0.144664685195533
1007	0.144782428390114
1008	0.14547408608947
1009	0.145676314965965
1010	0.145398815934849
1011	0.145175083273592
1012	0.144885560912354
1013	0.144475490035872
1014	0.144231094101049
1015	0.143958691553854
1016	0.143754031849562
1017	0.143693717246926
1018	0.14353030032463
1019	0.143134564541518
1020	0.143162017259609
1021	0.143216994792472
1022	0.143601619899993
1023	0.144982561096721
1024	0.145301808013296
1025	0.14521725852726
1026	0.145163655941931
1027	0.144722672355702
1028	0.143588317954103
1029	0.143801052585415
1030	0.144848506527438
1031	0.145113172058366
1032	0.145813531620765
1033	0.145856241900694
1034	0.144930318388621
1035	0.144836787509927
1036	0.144988827962134
1037	0.145115688000798
1038	0.145500112822196
1039	0.145826056042015
1040	0.146267979539681
1041	0.146464467213242
1042	0.146685654926574
1043	0.146736179727683
1044	0.146627242038032
1045	0.146126369113282
1046	0.146070903868514
1047	0.146098445628659
1048	0.146114557720623
1049	0.146223110477961
1050	0.146451942575826
1051	0.146812173789285
1052	0.146952456356677
1053	0.147193094693737
1054	0.147302746499706
1055	0.147002467875729
1056	0.147047448700193
1057	0.147299647345346
1058	0.147509562702889
1059	0.147944206409753
1060	0.148224006952506
1061	0.14822220934695
1062	0.147944736312815
1063	0.147996971783314
1064	0.14796593612446
1065	0.14798178699247
1066	0.148359228002722
1067	0.148398604866169
1068	0.148042838512869
1069	0.147998122703839
1070	0.147965534927013
1071	0.148018655914313
1072	0.148500162904605
1073	0.148502677790403
1074	0.148141262623366
1075	0.148067937914531
1076	0.147608432027881
1077	0.14761598658863
1078	0.147843146741315
1079	0.148625612863814
1080	0.148714665238043
1081	0.148741842845549
1082	0.148647463321788
1083	0.148079259256729
1084	0.147984721075322
1085	0.148158301073075
1086	0.14818532289168
1087	0.148147311659937
1088	0.148282174680899
1089	0.148519993580191
1090	0.148677406599952
1091	0.148805468518591
1092	0.149289401380994
1093	0.149218576189934
1094	0.149283680907239
1095	0.149787963171881
1096	0.14980441865208
1097	0.149907046962623
1098	0.150146802810683
1099	0.150164856549994
1100	0.149908565490617
1101	0.149837139962344
1102	0.14953540011778
1103	0.149760764854974
1104	0.150527559484091
1105	0.150761399753202
1106	0.151193812557912
1107	0.151378919418648
1108	0.151103421581999
1109	0.150697369013872
1110	0.150901217300039
1111	0.151007704626826
1112	0.150852863374992
1113	0.150974434266366
1114	0.151035638498135
1115	0.151022228045147
1116	0.150962040805118
1117	0.150954031625658
1118	0.150992530610352
1119	0.150909918868519
1120	0.150883982439424
1121	0.151108039914006
1122	0.151083416610967
1123	0.150853694806418
1124	0.150718119521933
1125	0.150481053508194
1126	0.150342302128257
1127	0.150670126305638
1128	0.150726923846528
1129	0.150505272156772
1130	0.15051526324444
1131	0.150157064332721
1132	0.149596650971295
1133	0.149468478403948
1134	0.149812170877657
1135	0.149674892789208
1136	0.149494677141215
1137	0.149353787093397
1138	0.148836292428191
1139	0.148669441477332
1140	0.149021599217266
1141	0.148826868495027
1142	0.148384053822421
1143	0.148161994530316
1144	0.147884034691832
1145	0.147318179276415
1146	0.147073320899609
1147	0.146984414815151
1148	0.146623894388555
1149	0.146053897758635
1150	0.145731199380365
1151	0.145711182588679
1152	0.145095479982511
1153	0.144188709854368
1154	0.143597868873098
1155	0.142724674139249
1156	0.142059474734911
1157	0.141977714748078
1158	0.141361190384234
1159	0.140223437473334
1160	0.139460091091697
1161	0.138700171482104
1162	0.138001333169821
1163	0.137471540850371
1164	0.136922165496567
1165	0.136293673889992
1166	0.135611305800047
1167	0.134936150459785
1168	0.134582219530624
1169	0.134217390938098
1170	0.133737856262016
1171	0.133474619201672
1172	0.133414196890787
1173	0.133188513748389
1174	0.133068439539334
1175	0.132837961625522
1176	0.132416462926969
1177	0.13209483959322
1178	0.131768703002615
1179	0.131477964183081
1180	0.131187695320433
1181	0.131043181046232
1182	0.13083724698339
1183	0.130478060959661
1184	0.129971086536985
1185	0.129565586672668
1186	0.129192797965957
1187	0.128827053070236
1188	0.128593029001063
1189	0.12842265420013
1190	0.128292302026211
1191	0.128131456012642
1192	0.12812507153623
1193	0.128350108544198
1194	0.128388578663416
1195	0.128320484994042
1196	0.128516885687294
1197	0.128773051700759
1198	0.128990504499266
1199	0.129348813254978
1200	0.129701653181032
1201	0.130017662015168
1202	0.130369560349628
1203	0.130936852937882
1204	0.131720529263676
1205	0.13201192465134
1206	0.13226691606849
1207	0.132922517082317
1208	0.133352510811779
1209	0.133976847511827
1210	0.134956782574958
1211	0.135684573663225
1212	0.136078108791098
1213	0.13681799230735
1214	0.137774240033659
1215	0.13854936688947
1216	0.139357328031888
1217	0.140172588977846
1218	0.140905077121669
1219	0.141652549023294
1220	0.142704552046754
1221	0.143671433258521
1222	0.144288467197259
1223	0.145068172434872
1224	0.14599598550296
1225	0.146583484053667
1226	0.147255096357931
1227	0.148243047585968
1228	0.148804639259927
1229	0.149224258534654
1230	0.150024768882678
1231	0.150598369300823
1232	0.151024343202036
1233	0.151224821703013
1234	0.151745284075616
1235	0.152352130536336
1236	0.152716701192228
1237	0.153185370629653
1238	0.153574972377506
1239	0.153691864246549
1240	0.153829672416888
1241	0.154374881558961
1242	0.154809327164062
1243	0.155024188626935
1244	0.155314029577588
1245	0.155482247504373
1246	0.155503970825784
1247	0.15578181741437
1248	0.156136210198783
1249	0.156354785689884
1250	0.156666043076418
1251	0.157059975740552
1252	0.157311300184346
1253	0.157513700513376
1254	0.157744111489692
1255	0.157847231829934
1256	0.157633964844706
1257	0.15780825999932
1258	0.15814993319395
1259	0.15830328519114
1260	0.158530222862817
1261	0.158848685764683
1262	0.158805383907699
1263	0.158916639468145
1264	0.159282914946284
1265	0.15916792928249
1266	0.158938647202104
1267	0.159221662234318
1268	0.159576479044203
1269	0.159822623067985
1270	0.160102898089324
1271	0.160299817784134
1272	0.160345035552268
1273	0.160414207722543
1274	0.160698784272016
1275	0.160817264804804
1276	0.160809954802802
1277	0.161002740361899
1278	0.16111004077571
1279	0.161151399210007
1280	0.161323172326542
1281	0.16162956082592
1282	0.16170319616309
1283	0.161736288434161
1284	0.161727936320925
1285	0.161749948419816
1286	0.161773466923845
1287	0.161836326721167
1288	0.162025161089461
1289	0.161960226248607
1290	0.16179032311555
1291	0.162040108838463
1292	0.162336926281787
1293	0.162498575226604
1294	0.162627033069681
1295	0.162485046659941
1296	0.162395925486453
1297	0.16254511227078
1298	0.162780262927227
1299	0.163093813040309
1300	0.163155566746807
1301	0.163006197538578
1302	0.16306710139534
1303	0.163174587807278
1304	0.163410209293867
1305	0.163454530000717
1306	0.163517192927404
1307	0.163495308149885
1308	0.163463366531253
1309	0.163499163826091
1310	0.163650547487836
1311	0.163852297860562
1312	0.163722347329759
1313	0.163578744770289
1314	0.163784483234202
1315	0.163898976981424
1316	0.164038779589081
1317	0.164302284799476
1318	0.164326416841091
1319	0.164244494544341
1320	0.164171553496388
1321	0.164190363080449
1322	0.164189333947259
1323	0.164035098306135
1324	0.164046994428623
1325	0.164110225440252
1326	0.164034687011474
1327	0.16408745438502
1328	0.164146771444157
1329	0.164132755846584
1330	0.164102978825495
1331	0.164119870566294
1332	0.164176331461243
1333	0.16409226596485
1334	0.164086623632537
1335	0.164178177744093
1336	0.164161246881886
1337	0.164066034334726
1338	0.163944733836443
1339	0.163713091482257
1340	0.163483180120002
1341	0.163531856341084
1342	0.163587717248074
1343	0.163369674212207
1344	0.163228397966453
1345	0.163046153690386
1346	0.162705336599747
1347	0.162517303321959
1348	0.162296502188722
1349	0.161901198375272
1350	0.161456408806736
1351	0.161084740415758
1352	0.160823916734891
1353	0.160444860317924
1354	0.159964362377601
1355	0.159616203881518
1356	0.159188345001088
1357	0.158689712858006
1358	0.158152668032499
1359	0.157805042881561
1360	0.157278566532198
1361	0.156697116947596
1362	0.156332313496724
1363	0.155849166443374
1364	0.155332682058721
1365	0.15471888121597
1366	0.153854321375136
1367	0.153064752685543
1368	0.152389298372798
1369	0.151734344516826
1370	0.151136461150557
1371	0.150508396190262
1372	0.149705228985767
1373	0.148795333921518
1374	0.148088305468491
1375	0.147465973660966
1376	0.146686707548517
1377	0.145988964058555
1378	0.145309799562645
1379	0.144547367265853
1380	0.143885238321784
1381	0.143285586412956
1382	0.142813189080895
1383	0.142369587149806
1384	0.141896644431447
1385	0.141673963243173
1386	0.141431759043105
1387	0.141070339285345
1388	0.140809399103294
1389	0.140657492165414
1390	0.140392358496559
1391	0.140188997741646
1392	0.140249190203298
1393	0.140275524632549
1394	0.140097483409257
1395	0.139803815028932
1396	0.139601649572192
1397	0.139498231152112
1398	0.139399296423681
1399	0.139317043937229
1400	0.139248925419714
1401	0.139074135592283
1402	0.138804637273263
1403	0.138803592739229
1404	0.138838818199767
1405	0.138609300660544
1406	0.138473434693122
1407	0.138358458283877
1408	0.138098155250267
1409	0.137876602158859
1410	0.137827707833869
1411	0.137875441189723
1412	0.137836706997108
1413	0.137785916437273
1414	0.137760563660866
1415	0.137658632012644
1416	0.137601072940785
1417	0.137684661303538
1418	0.13780335384122
1419	0.137856142238369
1420	0.137855351786269
1421	0.13790503432861
1422	0.137955460953367
1423	0.137938403018609
1424	0.138006310564108
1425	0.138153793195968
1426	0.138302628503377
1427	0.138460069606385
1428	0.138742264606092
1429	0.139109372549458
1430	0.139506389717713
1431	0.139932761918165
1432	0.140446819776905
1433	0.140916890198866
1434	0.141269742687068
1435	0.141687550612964
1436	0.142219632846894
1437	0.142799222274876
1438	0.143319127801868
1439	0.143641682198711
1440	0.143878196681634
1441	0.144240543188352
1442	0.144670213281957
1443	0.14505925914044
1444	0.145412038596793
1445	0.145818635719041
1446	0.146274172339058
1447	0.146571900281171
1448	0.146769172251759
1449	0.147057027221952
1450	0.14735640099347
1451	0.147707289595716
1452	0.148130882678205
1453	0.148455197759798
1454	0.148680300086407
1455	0.148883676314305
1456	0.149170897225419
1457	0.149440713295227
1458	0.149528403327948
1459	0.149744437488054
1460	0.150161718941283
1461	0.150386519871082
1462	0.150444666086517
1463	0.150662645728002
1464	0.150884469747792
1465	0.151018914336793
1466	0.151129934375544
1467	0.151549091553904
1468	0.151866071586361
1469	0.151959330694729
1470	0.152136264321083
1471	0.152303017173094
1472	0.152406596272583
1473	0.152599315127576
1474	0.152909869700889
1475	0.153119716904075
1476	0.153160896184914
1477	0.153341357740087
1478	0.153678815798751
1479	0.153901311264555
1480	0.154008943899496
1481	0.154153640791902
1482	0.154233708984715
1483	0.154277791280218
1484	0.154436915212548
1485	0.154566472768987
1486	0.154646247496899
1487	0.15478805240164
1488	0.155015563869238
1489	0.155086687631406
1490	0.15498482611362
1491	0.155128218582113
1492	0.155308003762235
1493	0.1553241391918
1494	0.155461459273827
1495	0.155663392403869
1496	0.155714908184413
1497	0.155741550949025
1498	0.155886379349689
1499	0.15589923311008
1500	0.15584303045843
1501	0.156069418550536
1502	0.156350634026664
1503	0.156328646409607
1504	0.156267582794433
1505	0.15643570242595
1506	0.156505519358618
1507	0.156426815574643
1508	0.156520893402784
1509	0.156567006936348
1510	0.156418729601069
1511	0.156430604155759
1512	0.156593815464479
1513	0.156673022862582
1514	0.156645156379174
1515	0.156540109533835
1516	0.156527177108867
1517	0.156403760418844
1518	0.156334421047053
1519	0.156468197379991
1520	0.156515024966542
1521	0.156414724498907
1522	0.156424511302502
1523	0.156496462468909
1524	0.156546894933013
1525	0.156608112431649
1526	0.156663130744293
1527	0.156678899696755
1528	0.156679737470017
1529	0.156629159886987
1530	0.156663954150977
1531	0.156776995021452
1532	0.156705453959821
1533	0.156597863746901
1534	0.156679911363375
1535	0.156743399887003
1536	0.156767943336565
1537	0.156893516827569
1538	0.156966522128788
1539	0.156926013656644
1540	0.156885855104663
1541	0.15688657592092
1542	0.156900055814275
1543	0.156904717101962
1544	0.15693415580956
1545	0.15687280541276
1546	0.156714338038359
1547	0.156655629406383
1548	0.156686648267249
1549	0.156735603341987
1550	0.156859427361008
1551	0.156991750217157
1552	0.156979070477022
1553	0.156992980819705
1554	0.157080472832802
1555	0.15701485271505
1556	0.156884614614226
1557	0.156893200721939
1558	0.156884710437756
1559	0.156807758762038
1560	0.156942841293189
1561	0.157059513545885
1562	0.156916626817749
1563	0.156803126047409
1564	0.156836275237829
1565	0.156893779496629
1566	0.156902966549548
1567	0.156852389753097
1568	0.156734333068928
1569	0.15661371780511
1570	0.156550087714163
1571	0.156532454454383
1572	0.156458675206993
1573	0.156334428977612
1574	0.156306034391754
1575	0.156271516501783
1576	0.156257239212171
1577	0.1562393598041
1578	0.15605707142242
1579	0.156037866163008
1580	0.156122729732779
1581	0.156006638361864
1582	0.15595610525389
1583	0.155961128357346
1584	0.155826724977006
1585	0.155708723529558
1586	0.155638181556734
1587	0.155609756559439
1588	0.155626533222864
1589	0.155572398144422
1590	0.155503106753265
1591	0.155402576330767
1592	0.155213271619174
1593	0.155126452911666
1594	0.155139593812356
1595	0.15508856524844
1596	0.155083171929191
1597	0.15508625277253
1598	0.154916124618263
1599	0.154666234187424
1600	0.154523962699525
1601	0.154491328845767
1602	0.154439787269571
1603	0.154372909543483
1604	0.154240486031512
1605	0.153936801761542
1606	0.153692249885535
1607	0.153590257982334
1608	0.153428383698194
1609	0.153301031552241
1610	0.153202033015276
1611	0.152980788446331
1612	0.152793632982101
1613	0.152680824387787
1614	0.152431917138714
1615	0.152138747792842
1616	0.151945523995604
1617	0.15168453085114
1618	0.151460898535181
1619	0.151415241339828
1620	0.151199542703107
1621	0.150877822950609
1622	0.150786568839018
1623	0.150586979747206
1624	0.150181292685472
1625	0.149967923543648
1626	0.149746615188499
1627	0.149306646135013
1628	0.149015127864219
1629	0.148852219257689
1630	0.148532296351048
1631	0.148147870460585
1632	0.147860490127044
1633	0.147555455680835
1634	0.147035180759151
1635	0.146424693630964
1636	0.145866320217177
1637	0.14519921339535
1638	0.144498233724882
1639	0.143976434289448
1640	0.143373926459962
1641	0.142487578168263
1642	0.141618250685778
1643	0.140830300577496
1644	0.139851645608126
1645	0.138771898398574
1646	0.137787685419389
1647	0.13678867411337
1648	0.13581517496348
1649	0.134947028766822
1650	0.133889610389278
1651	0.132615293226224
1652	0.131590587770002
1653	0.1308734493103
1654	0.130112963541707
1655	0.129397876952776
1656	0.128570461389344
1657	0.127573443129808
1658	0.126973411577712
1659	0.126535649663753
1660	0.126074044855239
1661	0.125816299582619
1662	0.125601239754637
1663	0.12549097371927
1664	0.125570265056574
1665	0.125760505788233
1666	0.125957932006991
1667	0.126101935081017
1668	0.126244573109364
1669	0.126314674335922
1670	0.12627422103753
1671	0.126105127027277
1672	0.12584183473064
1673	0.125496054785861
1674	0.124866013363628
1675	0.124042181536064
1676	0.123299378749272
1677	0.122357648248927
1678	0.121001472016394
1679	0.119611735860277
1680	0.118129359474104
1681	0.116396715414452
1682	0.114840266328103
1683	0.113383829482804
1684	0.11133450664589
1685	0.108992217022704
1686	0.107011139049191
1687	0.105001083742186
1688	0.102958545629319
1689	0.101125442223276
1690	9.89495022971031E-02
1691	9.64090524344189E-02
1692	9.41418715171871E-02
1693	9.21193318095765E-02
1694	0.089978166719171
1695	8.77851463739203E-02
1696	8.57093454630194E-02
1697	8.36408588798989E-02
1698	8.14128286940236E-02
1699	7.93271901195433E-02
1700	7.74732357573611E-02
1701	7.53305834531301E-02
1702	7.34587336305595E-02
1703	7.15396528560778E-02
1704	6.91626312085839E-02
1705	6.72125650996245E-02
1706	6.56766154119472E-02
1707	6.39049768677998E-02
1708	6.21497721745437E-02
1709	6.06585310651475E-02
1710	5.89238413052671E-02
1711	5.77121184166536E-02
1712	0.057034337736489
1713	0.056335000353115
1714	5.56842787488486E-02
1715	5.56491699776629E-02
1716	0.055948126469454
1717	5.64429446184987E-02
1718	5.75931349358153E-02
1719	5.84423664560777E-02
1720	5.91895488237838E-02
1721	0.060311265957923
1722	6.16344156313118E-02
1723	6.29331728187907E-02
1724	6.43934101961031E-02
1725	6.56566750373865E-02
1726	6.67503022238063E-02
1727	0.067896884524923
1728	6.90018438128049E-02
1729	7.01030162074515E-02
1730	7.10143975329029E-02
1731	0.071674370840515
1732	7.23608167106788E-02
1733	7.28514009028563E-02
1734	7.31273919686678E-02
1735	7.33310084822845E-02
1736	7.33912175746567E-02
1737	7.34914812734054E-02
1738	7.36154159965326E-02
1739	7.36429401195536E-02
1740	7.35396350283199E-02
1741	7.34479600592884E-02
1742	7.33547423084516E-02
1743	7.31424482860234E-02
1744	7.30603339190594E-02
1745	7.30868842263596E-02
1746	7.29759289449994E-02
1747	7.29305201966542E-02
1748	0.073282515429714
1749	7.34624709022519E-02
1750	7.35882513081428E-02
1751	7.37169164464506E-02
1752	7.40483475100655E-02
1753	7.45183782072133E-02
1754	0.074914152126646
1755	0.075472278556706
1756	7.60440500707366E-02
1757	7.63970073630485E-02
1758	7.68540279792549E-02
1759	7.75686114658532E-02
1760	7.82051846125675E-02
1761	7.87326270907268E-02
1762	7.94509124981179E-02
1763	8.03654313667847E-02
1764	8.09912715385434E-02
1765	8.14886972034185E-02
1766	8.21139719624227E-02
1767	8.27491453224025E-02
1768	8.33326002113003E-02
1769	8.39836544696468E-02
1770	8.43679800635548E-02
1771	8.47223904979002E-02
1772	8.51334565465171E-02
1773	8.57060127690992E-02
1774	8.63038246939733E-02
1775	0.086764016462549
1776	8.74006106112509E-02
1777	0.088056603140454
1778	8.83969327823667E-02
1779	8.87624617474235E-02
1780	8.93038643248035E-02
1781	8.96950342830712E-02
1782	9.04008476690964E-02
1783	9.08012783326651E-02
1784	9.05123077050451E-02
1785	9.07285687267478E-02
1786	9.11373488424083E-02
1787	9.15630368605695E-02
1788	9.25193906276425E-02
1789	9.29527045863937E-02
1790	9.29872479639253E-02
1791	9.32391626835715E-02
1792	9.32091350833954E-02
1793	0.093535067349978
1794	9.43861672765338E-02
1795	9.46329171624947E-02
1796	9.46848190363149E-02
1797	9.48086242099907E-02
1798	0.094527490813201
1799	9.46929996243834E-02
1800	9.52302243096104E-02
1801	0.09720770093572
1802	9.76711061454648E-02
1803	9.76836657219576E-02
1804	9.80701244405267E-02
1805	0.098780783697454
1806	9.88564355675181E-02
1807	9.84358254017042E-02
1808	9.82091718106585E-02
1809	9.83572747478358E-02
1810	9.79934458133262E-02
1811	9.77240061543094E-02
1812	9.80700234988435E-02
1813	0.098253939131859
1814	9.82493671920517E-02
1815	9.85457473198271E-02
1816	9.88785761677503E-02
1817	9.88886272913441E-02
1818	9.85555671708626E-02
1819	9.80145208093258E-02
1820	9.81182766262886E-02
1821	9.84288638240406E-02
1822	9.83058468367727E-02
1823	9.84438223066898E-02
1824	9.84849323256352E-02
1825	9.78564683773636E-02
1826	9.75829946785001E-02
1827	9.75084025318393E-02
1828	9.77782993532546E-02
1829	9.75981284859667E-02
1830	0.097792452450059
1831	9.82933926893393E-02
1832	9.85353598307177E-02
1833	9.86861965606217E-02
1834	9.86882830505132E-02
1835	0.098655119874994
1836	9.89367785170267E-02
1837	9.97208978181082E-02
1838	0.100061878480701
1839	0.100446071038776
1840	0.100516738028831
1841	0.100624134580216
1842	0.100668636990126
1843	0.100734606178458
1844	0.100839946566072
1845	0.100806659825423
1846	0.100852939647129
1847	0.100954392421505
1848	0.10132958899396
1849	0.101495386867501
1850	0.101556660298219
1851	0.101604763271959
1852	0.101851708301443
1853	0.102071008854152
1854	0.102199550832018
1855	0.102315792962113
1856	0.101918859836566
1857	0.101700262784587
1858	0.101818428374422
1859	0.102200352455051
1860	0.102464944191641
1861	0.102977473148352
1862	0.103535479926554
1863	0.103686304653622
1864	0.10397183222817
1865	0.104368924765668
1866	0.104544838418154
1867	0.10465840333565
1868	0.104743678988369
1869	0.104865345241191
1870	0.104865137186779
1871	0.104888808417704
1872	0.105014193130903
1873	0.104969291780869
1874	0.104989061661969
1875	0.104943661276987
1876	0.105230160665334
1877	0.105723405060364
1878	0.105712895222596
1879	0.105452352601174
1880	0.105257262172794
1881	0.104563702567028
1882	0.104302387514159
1883	0.104316084051122
1884	0.104298838842626
1885	0.104294720780721
1886	0.104364542277605
1887	0.104239787170316
1888	0.104338753146799
1889	0.104051194656057
1890	0.103439540183347
1891	0.103052112551393
1892	0.102706512538424
1893	0.1021108154686
1894	0.101385083804127
1895	0.100869913457724
1896	0.100337371360279
1897	9.96505565790543E-02
1898	9.93859821961026E-02
1899	9.91378158642556E-02
1900	9.90678183935396E-02
1901	9.90981802588963E-02
1902	9.90753944065153E-02
1903	9.92669669107478E-02
1904	9.94610931647979E-02
1905	9.95423699255241E-02
1906	9.95898711821595E-02
1907	9.96775887209771E-02
1908	9.98645695154878E-02
1909	0.100185527110945
1910	0.100373541349692
1911	0.100265022888763
1912	0.099858104164085
1913	0.100093024358299
1914	0.100350605768462
1915	0.100573703725299
1916	0.10151654526354
1917	0.101825910253497
1918	0.101433513862268
1919	0.101369639802605
1920	0.101523636087335
1921	0.101493921263712
1922	0.100957051697346
1923	0.100736638165967
1924	0.100531546798476
1925	0.100162414435818
1926	9.99002427839923E-02
1927	9.98368111372163E-02
1928	9.97811478850096E-02
1929	9.96351877009827E-02
1930	9.95736376295572E-02
1931	9.97166081166973E-02
1932	9.98905323079857E-02
1933	9.98045503990961E-02
1934	9.95244829428918E-02
1935	9.95272448743686E-02
1936	9.96562393399048E-02
1937	9.96418228965725E-02
1938	9.98163682715442E-02
1939	0.099749027306272
1940	9.92490491361941E-02
1941	9.91238842638444E-02
1942	0.099113765578861
1943	9.91144016616051E-02
1944	9.92483217636935E-02
1945	9.95211019557085E-02
1946	0.099586259340989
1947	9.96316085225501E-02
1948	9.97546263966668E-02
1949	9.99770993590652E-02
1950	9.99955176840666E-02
1951	0.099994260187942
1952	9.99327799380693E-02
1953	9.96515271482897E-02
1954	0.099520512695254
1955	0.099314377596469
1956	9.93233888432193E-02
1957	9.95042658865407E-02
1958	9.97618426264423E-02
1959	9.96371703039542E-02
1960	9.94791358190674E-02
1961	9.96278865426521E-02
1962	9.97852713962476E-02
1963	9.97204690049172E-02
1964	9.97639860733102E-02
1965	9.99706130089961E-02
1966	0.100041749535772
1967	0.100015786276415
1968	0.100312720509124
1969	0.100452981260545
1970	0.100143903184483
1971	0.099985582568883
1972	0.100015347428579
1973	9.99551451937582E-02
1974	0.100166870176972
1975	0.100500185804692
1976	0.100643539989065
1977	0.10115634496862
1978	0.101132458592025
1979	0.10039274817573
1980	0.100210154977866
1981	0.10016490379804
1982	0.100060708317975
1983	0.100038144850656
1984	0.100170369134721
1985	0.100573722733093
1986	0.100524702954571
1987	0.100608112801556
1988	0.100883007122795
1989	0.100984399843165
1990	0.10091153752142
1991	0.100756698191513
1992	0.100529422584097
1993	0.100408353039583
1994	0.100062187322314
1995	9.99283760562069E-02
1996	0.100119242388052
1997	0.100144989978181
1998	0.100151373699457
1999	0.100104719954072
2000	0.100017011652253
2001	9.98859491905248E-02
2002	9.97538740537203E-02
2003	9.95314406749485E-02
2004	9.94150991645823E-02
2005	9.93389083316324E-02
2006	9.92659849942608E-02
2007	9.93076136172955E-02
2008	0.099194575438241
2009	9.87746796094498E-02
2010	9.87888018813726E-02
2011	9.91052482521568E-02
2012	9.91947554386844E-02
2013	9.96333905978534E-02
2014	9.97571393405447E-02
2015	9.96675481058407E-02
2016	9.90704191885973E-02
2017	9.89705283397326E-02
2018	9.89633574819421E-02
2019	9.88858040668909E-02
2020	0.098954282126428
2021	9.89396063273734E-02
2022	9.87562714736833E-02
2023	9.87220956366414E-02
2024	9.90243955893028E-02
2025	9.89092801097325E-02
2026	9.84171507731234E-02
2027	9.82170196078502E-02
2028	9.77826093198967E-02
2029	9.76086881022492E-02
2030	9.76355593243328E-02
2031	0.09812412679403
2032	0.098187376454886
2033	0.098187006184348
2034	0.098246241086757
2035	9.83018565502695E-02
2036	9.81833496254747E-02
2037	9.79585946353424E-02
2038	9.78597612066654E-02
2039	9.75828461542919E-02
2040	0.097457280319358
2041	9.75928926739257E-02
2042	9.76395605321179E-02
2043	9.77718442916157E-02
2044	9.76979830373308E-02
2045	9.74883575511018E-02
2046	0.097254084624575
2047	9.71443038853643E-02
2048	9.68538809682983E-02
2049	9.68440660958886E-02
2050	9.72454079187167E-02
2051	9.72275747376592E-02
2052	9.71509256938319E-02
2053	0.096911728586448
2054	9.61676402987166E-02
2055	9.60174757331843E-02
2056	9.60885203414786E-02
2057	9.61192108416181E-02
2058	9.67042363589946E-02
2059	9.68212917812938E-02
2060	9.66505569770819E-02
2061	9.64210087403089E-02
2062	9.59959852302015E-02
2063	9.53374767452341E-02
2064	9.51290239812023E-02
2065	9.51061053776249E-02
2066	9.48773248847065E-02
2067	0.094732918649695
2068	9.47220494927481E-02
2069	9.45482409463505E-02
2070	9.45383222532587E-02
2071	9.49101973587947E-02
2072	9.51045276759494E-02
2073	9.53023864363091E-02
2074	0.095269583658024
2075	9.51963073033466E-02
2076	9.50476212479947E-02
2077	9.43171701502631E-02
2078	9.41074481700457E-02
2079	9.45261945817595E-02
2080	9.43866476782888E-02
2081	9.43481690245021E-02
2082	9.44186512169514E-02
2083	0.094501932711416
2084	0.094487344130276
2085	9.44204855760678E-02
2086	9.45297468326445E-02
2087	0.094431049358833
2088	9.38873188231578E-02
2089	9.37412134741563E-02
2090	9.38273403093667E-02
2091	9.38226713788184E-02
2092	9.38343322357849E-02
2093	9.39595949229994E-02
2094	0.094377521158612
2095	9.44120368078833E-02
2096	9.43857099124444E-02
2097	9.41963139701758E-02
2098	9.38366390489066E-02
2099	9.34424284343351E-02
2100	9.31401101328524E-02
2101	9.30552052523278E-02
2102	9.27601657264418E-02
2103	0.09226433657982
2104	9.19672945012386E-02
2105	9.16338419314983E-02
2106	9.15107513360363E-02
2107	9.18336300417118E-02
2108	9.15468216228904E-02
2109	9.08670403960756E-02
2110	9.06055661390959E-02
2111	9.05210082789348E-02
2112	8.99511765295218E-02
2113	0.089169551282205
2114	8.87263715506759E-02
2115	8.80135295229083E-02
2116	0.087282997830868
2117	8.70215175200171E-02
2118	8.68970466132194E-02
2119	8.65474555890088E-02
2120	8.59674855907959E-02
2121	8.53079489478082E-02
2122	8.45212959068207E-02
2123	8.40262946847928E-02
2124	8.34185304257763E-02
2125	8.28762276188215E-02
2126	8.25818764868454E-02
2127	8.24027728141171E-02
2128	8.25601779863959E-02
2129	8.19680406732455E-02
2130	8.07899972021045E-02
2131	8.03967484349596E-02
2132	7.98472080647308E-02
2133	7.93659623643625E-02
2134	7.94913086425884E-02
2135	7.97596532238092E-02
2136	7.99092106998089E-02
2137	7.99573073295757E-02
2138	8.08387196627311E-02
2139	8.20127854273124E-02
2140	8.21052241421504E-02
2141	8.13985313312344E-02
2142	8.14526772870427E-02
2143	8.13072504128533E-02
2144	8.11666194995187E-02
2145	8.13732679855229E-02
2146	8.16261163463802E-02
2147	8.18997754854931E-02
2148	8.16339721458364E-02
2149	8.13935386270043E-02
2150	8.11505631885915E-02
2151	8.00797983601931E-02
2152	7.95340235509649E-02
2153	7.95442512434173E-02
2154	7.94833155889833E-02
2155	7.93779053493176E-02
2156	7.93283733956458E-02
2157	7.93041092533188E-02
2158	7.94911442035169E-02
2159	7.97568360362442E-02
2160	0.080231579365329
2161	8.04211060762139E-02
2162	8.06694678255814E-02
2163	8.11035950843471E-02
2164	8.15019991667168E-02
2165	8.16339601840815E-02
2166	8.18576825543978E-02
2167	8.22370255703497E-02
2168	8.24378167870818E-02
2169	0.082434091107609
2170	8.25452817228797E-02
2171	8.28436747938337E-02
2172	8.28382868583073E-02
2173	8.28664408380632E-02
2174	8.36959552205062E-02
2175	0.083628607713047
2176	8.24666205888932E-02
2177	8.20923720714718E-02
2178	8.20380102607293E-02
2179	8.15431356107336E-02
2180	8.06200898794786E-02
2181	8.05048651483039E-02
2182	8.08944472501965E-02
2183	8.08124878328306E-02
2184	8.14330635147988E-02
2185	8.13392983437199E-02
2186	8.06241546047581E-02
2187	8.02908712402597E-02
2188	8.03154112801764E-02
2189	8.10303364090118E-02
2190	8.11152566129732E-02
2191	8.12061760542903E-02
2192	8.09620748396371E-02
2193	8.00599091486774E-02
2194	8.00825483673922E-02
2195	8.06204958427569E-02
2196	0.080489987001409
2197	8.05218667979423E-02
2198	0.08046654209823
2199	7.98755934229337E-02
2200	7.93449740824209E-02
2201	7.90092890939119E-02
2202	7.87226032053923E-02
2203	7.82067253357981E-02
2204	7.77817506854642E-02
2205	7.75601501258614E-02
2206	7.72956020545144E-02
2207	7.70105001175184E-02
2208	7.64955933664754E-02
2209	7.56816166144154E-02
2210	7.54558621635032E-02
2211	0.075341895632257
2212	7.53931263655378E-02
2213	7.54776850772376E-02
2214	7.51283633048669E-02
2215	7.45862458803192E-02
2216	0.073993391901075
2217	7.30477253004213E-02
2218	7.20776462771978E-02
2219	0.071342101767641
2220	7.01277548741955E-02
2221	6.92018823568528E-02
2222	0.068668340532602
2223	6.83639119316628E-02
2224	6.81230951182742E-02
2225	6.77372612308234E-02
2226	6.79436476800597E-02
2227	6.74394698283899E-02
2228	6.62874476837445E-02
2229	0.065258795000215
2230	6.38733501744163E-02
2231	6.31034758312243E-02
2232	6.22605688746396E-02
2233	6.18055938922511E-02
2234	6.26563827330505E-02
2235	6.22379421164663E-02
2236	0.061201857889179
2237	6.03208966743106E-02
2238	5.86448368330554E-02
2239	0.057306092693261
2240	0.056239233257866
2241	5.52714174684059E-02
2242	5.45815808902705E-02
2243	5.36486642276124E-02
2244	5.30906732077557E-02
2245	5.16465209227431E-02
2246	5.00764799688977E-02
2247	4.85945711269683E-02
2248	4.79444958455182E-02
2249	4.73500643777905E-02
2250	4.60149164391118E-02
2251	4.47218208674493E-02
2252	4.37463264945515E-02
2253	4.21779962558241E-02
2254	0.041332967614288
2255	0.04158378273485
2256	4.08000802282992E-02
2257	3.94500889691843E-02
2258	3.84738213643234E-02
2259	3.75442926426772E-02
2260	0.03642819317449
2261	3.52573107335793E-02
2262	3.41679465140087E-02
2263	3.29577792442902E-02
2264	3.17650961617078E-02
2265	3.04089017138696E-02
2266	2.96106066850243E-02
2267	2.90239272795506E-02
2268	2.85198923712724E-02
2269	2.87277063563023E-02
2270	2.83907699376182E-02
2271	2.79029841650577E-02
2272	2.70864408750226E-02
2273	2.57615204566788E-02
2274	2.48599316986718E-02
2275	2.38862329393583E-02
2276	2.29313553289215E-02
2277	2.22369200306537E-02
2278	2.14644292855673E-02
2279	2.04435685941214E-02
2280	1.96619006204127E-02
2281	1.92157047331576E-02
2282	1.86476624073669E-02
2283	1.79183996352149E-02
2284	1.74386588961683E-02
2285	1.73808918838234E-02
2286	1.67356391285476E-02
2287	1.59671687925171E-02
2288	1.50736294437784E-02
2289	1.30883557779833E-02
2290	1.23030361599405E-02
2291	1.18301400161541E-02
2292	1.09708583396636E-02
2293	1.08144271798825E-02
2294	0.010588023439268
2295	9.29469975959743E-03
2296	8.39667055543895E-03
2297	8.62373749912672E-03
2298	7.7469463615619E-03
2299	7.6014207491129E-03
2300	8.66951724969112E-03
2301	8.47445821298358E-03
2302	7.17033648801758E-03
2303	7.30029831105853E-03
2304	7.85313792595085E-03
2305	8.21180224426179E-03
2306	9.79939431053318E-03
2307	9.20710658466967E-03
2308	6.50754088125623E-03
2309	6.52497694785874E-03
2310	6.71798389727352E-03
2311	7.29537619077199E-03
2312	1.01886748865077E-02
2313	1.11608035965941E-02
2314	1.07101067365409E-02
2315	1.11373748895498E-02
2316	1.18404261394433E-02
2317	1.21916300574846E-02
2318	1.26897309587484E-02
2319	1.25128573217876E-02
2320	1.13504963224604E-02
2321	1.14066512180593E-02
2322	1.18889821803083E-02
2323	1.19169200068086E-02
2324	1.25239086930128E-02
2325	1.28175751140166E-02
2326	1.18903806861949E-02
2327	1.21722871861626E-02
2328	1.38182128139719E-02
2329	1.42818750942319E-02
2330	1.52174158614698E-02
2331	1.50030305524104E-02
2332	1.25697704631874E-02
2333	1.21490585472747E-02
2334	1.29866871998165E-02
2335	1.20974914127407E-02
2336	1.06093679662159E-02
2337	0.010418640672235
2338	9.1845855189867E-03
2339	8.87896665522593E-03
2340	1.16995905851253E-02
2341	1.21882370322149E-02
2342	0.010415891863331
2343	1.03034336089045E-02
2344	1.04007019584796E-02
2345	1.03190030330635E-02
2346	1.05093574729701E-02
2347	1.17109807777058E-02
2348	1.45994096310112E-02
[truncated: 152 more rows]
