# Supplementary material for: Machine learning-assisted non-destructive plasticizer identification and quantification in historical PVC objects based on IR spectroscopy
Source: Sci Rep. 2022 Mar 23;12:5017. doi: 10.1038/s41598-022-08862-1 (PMC8943100; doi:10.1038/s41598-022-08862-1)
Supplement: Supplementary file 1 — Supplementary Information 1. [file 41598_2022_8862_MOESM1_ESM.zip › Plasticizers_PVC_data/NIR_all/P227_idle.txt]

Wavelength	C:\Documents and Settings\All Users\Application Data\ASD\Indico Pro\Projects\David\P227_idle.txt
350	4.56576960773595E-02
351	0.113795727865393
352	-2.11838234567045E-02
353	-4.91922762116972E-02
354	-2.05570580494147E-03
355	-5.01770189604215E-02
356	-0.081899128064251
357	-7.53913820178206E-02
358	-3.58272651930914E-02
359	-2.72222072719961E-02
360	-7.58220118160949E-03
361	0.041462835979848
362	4.02104953762475E-02
363	0.03446284982909
364	4.47527127846561E-02
365	4.32636544685901E-02
366	1.81764827244262E-02
367	-1.56501611052495E-02
368	5.73879168733144E-03
369	1.81034244544784E-02
370	1.02552285270154E-02
371	-9.93994896958513E-03
372	3.25763743736956E-04
373	2.47769326869467E-02
374	2.95808395157277E-02
375	3.19809255257221E-02
376	2.95947331246288E-02
377	2.00272457274534E-02
378	1.42350937869648E-02
379	1.07154407760426E-02
380	1.02881297915608E-02
381	2.56198754472445E-02
382	4.26011123184422E-02
383	5.17041689097576E-02
384	3.76255568530136E-02
385	4.09895728010679E-02
386	5.92601940304229E-02
387	0.063190354311458
388	8.06108851997906E-02
389	9.54835884541873E-02
390	8.37613164422716E-02
391	0.078750434702646
392	8.38036910371499E-02
393	9.54063163281645E-02
394	0.107839587568042
395	0.125380833002086
396	0.145940856745743
397	0.145557107398291
398	0.149183903887671
399	0.162899227141013
400	0.165953158622196
401	0.178736193813399
402	0.199265987760463
403	0.21042126718932
404	0.231237623622055
405	0.250407415153455
406	0.249482145797875
407	0.255747491442736
408	0.264405188707043
409	0.267849918866349
410	0.273702297046622
411	0.28020037425586
412	0.286048885343051
413	0.292989657275545
414	0.297986714373532
415	0.300665731657381
416	0.304065918024741
417	0.307259756758825
418	0.311362759834381
419	0.31927682066447
420	0.321434422373897
421	0.322368071137082
422	0.330319069693922
423	0.336626705631546
424	0.341220429155034
425	0.345748636311901
426	0.353927308607112
427	0.360198886296343
428	0.362200387364185
429	0.365783330144006
430	0.370594715851129
431	0.375762710995974
432	0.37907091444493
433	0.383352368298601
434	0.388160140898431
435	0.391115512229356
436	0.394941608263207
437	0.400868640287415
438	0.40913651289521
439	0.413494899564885
440	0.41612616463844
441	0.419903131901033
442	0.424086513422225
443	0.428221380635092
444	0.432172149212452
445	0.436627216594136
446	0.441477842127414
447	0.445572418714892
448	0.446131273385942
449	0.446989060313678
450	0.448957954564987
451	0.451393206115896
452	0.453033601961277
453	0.45365984351507
454	0.453424289847968
455	0.452541287284999
456	0.450991231716636
457	0.448853924119416
458	0.446631669243964
459	0.444755093384861
460	0.443413563607022
461	0.442799528883657
462	0.439811437409211
463	0.434878322446649
464	0.431803951977321
465	0.428654334337863
466	0.425201319315072
467	0.42172349148978
468	0.41672322722301
469	0.411442433528161
470	0.407238088901611
471	0.402831463185814
472	0.397749968081474
473	0.391829711641633
474	0.385365078305574
475	0.380156423407557
476	0.375873456799354
477	0.369024451004824
478	0.362506400015123
479	0.35661427785906
480	0.350350257739874
481	0.343717208785734
482	0.337634754003895
483	0.332947294898468
484	0.327279721118826
485	0.320654781680105
486	0.313556735763408
487	0.307130716575176
488	0.300921269946754
489	0.294476495691925
490	0.287267825984546
491	0.280828920310633
492	0.274946209860981
493	0.267977039612189
494	0.261506045894548
495	0.254946520765303
496	0.247203211198073
497	0.24119485114042
498	0.234501006131734
499	0.22530789994912
500	0.218872610539104
501	0.212836414346185
502	0.205733061454098
503	0.198695380219539
504	0.1923122783805
505	0.186453768658737
506	0.179997107983169
507	0.173135097534773
508	0.166333659193573
509	0.160242729850009
510	0.154860593118162
511	0.149511056541649
512	0.143631087799402
513	0.138178362714095
514	0.132793383067171
515	0.127391098386509
516	0.1229978469601
517	0.118681588123387
518	0.114211377210512
519	0.110193304005401
520	0.106292332212208
521	0.102622763352175
522	9.94941387098219E-02
523	0.095912978746174
524	9.22663852942801E-02
525	8.91546960434201E-02
526	8.59592438246925E-02
527	8.30526311380798E-02
528	8.05317994559112E-02
529	7.73192754183386E-02
530	7.42080181324535E-02
531	0.071499871124621
532	6.88368321898595E-02
533	6.64555820725508E-02
534	6.41075832875985E-02
535	6.12253769469178E-02
536	0.058491050120841
537	0.055854534091845
538	5.31463676212492E-02
539	5.09351037848642E-02
540	4.87985966866323E-02
541	0.046429789083051
542	4.41840670290292E-02
543	4.21544623639187E-02
544	4.02499479735899E-02
545	3.80569170588059E-02
546	3.61301469021017E-02
547	3.44317375152883E-02
548	3.26121341186498E-02
549	3.12327997243845E-02
550	2.99032028428387E-02
551	2.81204602210247E-02
552	2.65324979505945E-02
553	2.53236821823553E-02
554	2.44403172499331E-02
555	2.32782492605845E-02
556	2.21293868777115E-02
557	0.021073845627482
558	1.98088031468464E-02
559	1.91255007100051E-02
560	1.87600107109552E-02
561	1.78619873377395E-02
562	1.72048770274115E-02
563	1.67854596164755E-02
564	1.64202128714962E-02
565	1.60773470064433E-02
566	1.57148374482846E-02
567	1.54016414990334E-02
568	1.55804814485361E-02
569	1.56151702032725E-02
570	1.53247687814589E-02
571	1.50273309474627E-02
572	1.50594989679081E-02
573	1.52154803484304E-02
574	1.50111143314673E-02
575	1.49586485821972E-02
576	1.49703052943349E-02
577	1.48778878336273E-02
578	1.47944319987425E-02
579	1.48230443645997E-02
580	1.48526282556397E-02
581	1.41733433073561E-02
582	1.38209573363473E-02
583	1.39482203551283E-02
584	1.39317510995474E-02
585	0.013940605650315
586	1.39650230214128E-02
587	1.39516816057657E-02
588	1.38856124044503E-02
589	1.38846410000428E-02
590	1.39968103052412E-02
591	1.38697248436636E-02
592	1.37269093543981E-02
593	1.37102459976909E-02
594	1.38032992645027E-02
595	1.38699495268983E-02
596	1.38261751315045E-02
597	1.36163747567488E-02
598	1.35892103256545E-02
599	1.38800013058529E-02
600	1.44060452007482E-02
601	1.44532104579088E-02
602	0.014455628057578
603	1.46661389109794E-02
604	1.46343880431787E-02
605	1.46128828240373E-02
606	1.46525263456479E-02
607	1.45516430071128E-02
608	1.42653004022837E-02
609	0.013882910632815
610	0.013606671469728
611	1.36660930938043E-02
612	1.37935154148172E-02
613	1.36485299290179E-02
614	1.33242110206813E-02
615	1.33523845406521E-02
616	1.38975811185169E-02
617	1.41979086392477E-02
618	1.42632764706767E-02
619	1.43005470510075E-02
620	1.47914906199819E-02
621	1.52791142399975E-02
622	1.55452966080799E-02
623	1.55603638893006E-02
624	1.56528248478921E-02
625	0.016000843271418
626	1.66613053341324E-02
627	1.75603621625329E-02
628	1.82230741201486E-02
629	1.85832982069725E-02
630	1.89556016139913E-02
631	1.96297044135511E-02
632	0.020490943361727
633	2.12587183336263E-02
634	2.20191989223857E-02
635	2.27070708841392E-02
636	2.32950067494793E-02
637	2.39393345421856E-02
638	2.47546382779915E-02
639	0.0257173669302
640	2.65509960339573E-02
641	2.74137141302893E-02
642	2.82180961976904E-02
643	2.87444917469582E-02
644	2.95492503485646E-02
645	3.06048245688918E-02
646	3.16757698140907E-02
647	3.23718492405468E-02
648	3.32727002984053E-02
649	3.45278206885894E-02
650	3.51406381116168E-02
651	3.58106033759068E-02
652	3.66500596051983E-02
653	3.73102240680665E-02
654	3.80609349208169E-02
655	3.89320072728712E-02
656	3.98657240973549E-02
657	4.07715490803858E-02
658	0.041559132142617
659	0.042216622871367
660	4.29472620404725E-02
661	4.36004495463952E-02
662	0.044181333591214
663	4.48731935083162E-02
664	4.53043867492235E-02
665	4.56447898165326E-02
666	4.62425844883245E-02
667	4.68038934101372E-02
668	0.04723843248858
669	4.75110588141106E-02
670	4.76085101600913E-02
671	4.78608892172524E-02
672	4.82657473524595E-02
673	4.83576451321282E-02
674	4.84926141350848E-02
675	4.86290324880887E-02
676	4.85924255309095E-02
677	4.87221951897038E-02
678	4.88428157879269E-02
679	4.87636250372361E-02
680	0.048560294999237
681	4.84025889467352E-02
682	0.048353107281701
683	4.83219076702334E-02
684	4.83360090666272E-02
685	4.83533572000927E-02
686	4.83177235274964E-02
687	4.84765535097467E-02
688	4.87090468635012E-02
689	4.88685087930978E-02
690	4.89864342183918E-02
691	4.92990380292024E-02
692	4.98197846506742E-02
693	5.01734311300234E-02
694	0.050771042688087
695	5.16230042146903E-02
696	5.25466009078361E-02
697	0.053454941337244
698	5.43487763077248E-02
699	0.055304990678958
700	5.66080229505444E-02
701	5.80357604964911E-02
702	5.94944290510062E-02
703	6.11517223785673E-02
704	6.29143327808991E-02
705	6.47235526982499E-02
706	6.65643681890338E-02
707	6.87480871863486E-02
708	7.09895623064662E-02
709	7.30521634890418E-02
710	7.53581591390325E-02
711	7.77735803576338E-02
712	8.02728188810208E-02
713	8.30349026636749E-02
714	8.57081171997188E-02
715	8.83484348926954E-02
716	9.11827870371974E-02
717	9.40715722205936E-02
718	9.70650108447342E-02
719	0.100195406886492
720	0.103454734512361
721	0.106618646031004
722	0.109672708410204
723	0.112865616941091
724	0.116077606520426
725	0.119468823239768
726	0.123253588582402
727	0.127119352698273
728	0.130715610069
729	0.1340113189645
730	0.137903312131511
731	0.14220720389138
732	0.146608202742452
733	0.150607872367536
734	0.15496855109853
735	0.159822352029896
736	0.165058808479693
737	0.170426381564994
738	0.175876576653528
739	0.181409843669944
740	0.186985916982619
741	0.192712987764923
742	0.19892475987395
743	0.206140821212393
744	0.212643548198425
745	0.219395804161238
746	0.22758846552453
747	0.23541909316552
748	0.24295190891641
749	0.250417555365802
750	0.258226451105058
751	0.266984974333398
752	0.276394707148448
753	0.28552717506781
754	0.294330584933367
755	0.303398031323913
756	0.313070022192165
757	0.321974110114786
758	0.33135075670054
759	0.341466046581436
760	0.351101954706495
761	0.361014129347993
762	0.370940258623222
763	0.380347885095618
764	0.389795650401411
765	0.399518953525857
766	0.409565198567453
767	0.419723551278764
768	0.430187802972984
769	0.440344242578049
770	0.448948927597654
771	0.459099011580622
772	0.470160385526831
773	0.480641381939626
774	0.490093938991594
775	0.499054303336407
776	0.508076188575363
777	0.517572063908144
778	0.527134135197315
779	0.53644027021618
780	0.54545117973307
781	0.556034133881282
782	0.565456801050889
783	0.572507688712822
784	0.582359568071291
785	0.592200446637372
786	0.600983149705882
787	0.609163906617129
788	0.616214236097439
789	0.623322083945293
790	0.631515812935988
791	0.638641184809194
792	0.646989577450882
793	0.656742423326497
794	0.664266676410564
795	0.670832576237967
796	0.676776206968329
797	0.682411484746126
798	0.690177533693174
799	0.698176469628957
800	0.704919223643693
801	0.711437314427129
802	0.718637977712362
803	0.725888188377181
804	0.731252397782307
805	0.736354657854282
806	0.741962991329764
807	0.748166318480688
808	0.752928694344527
809	0.759092684057117
810	0.76624070486971
811	0.769199283128291
812	0.773712634809606
813	0.779634337356939
814	0.78479669548797
815	0.788753318251059
816	0.793164758681724
817	0.798577942129145
818	0.802777368528434
819	0.807967996090707
820	0.813502563684138
821	0.817297841424903
822	0.821399217466472
823	0.82576330559202
824	0.830125740026077
825	0.834848948710526
826	0.838116400999798
827	0.840194999590794
828	0.843180874814608
829	0.84786298727849
830	0.853491279930347
831	0.858660870470169
832	0.861199120446943
833	0.864029065902734
834	0.867790836844416
835	0.869905223632042
836	0.873467975066075
837	0.87765512870863
838	0.880701499330384
839	0.883755476840651
840	0.886486162790745
841	0.888600220177727
842	0.889782564497463
843	0.893431903432307
844	0.897658483207011
845	0.898641964458209
846	0.899759213170018
847	0.902987990932849
848	0.908254907705366
849	0.9113042351445
850	0.913013662143661
851	0.914803113401518
852	0.918381846382727
853	0.921816215974024
854	0.923258837271224
855	0.922636607650521
856	0.924975127457935
857	0.926778263260302
858	0.928232268002161
859	0.932199213874169
860	0.935401180895313
861	0.935856862977033
862	0.933577290265678
863	0.933761536398029
864	0.93626339053506
865	0.939972853718462
866	0.942845963451035
867	0.946035333437932
868	0.947819394722075
869	0.947196477339455
870	0.948679194093315
871	0.9504827419928
872	0.951630715178456
873	0.952275220672762
874	0.952573587316172
875	0.953864195722954
876	0.956770566476326
877	0.956762415582283
878	0.956642648711926
879	0.957917284346947
880	0.960116225863597
881	0.959328276015971
882	0.958246793747407
883	0.960547606724256
884	0.962701521359518
885	0.963430979610911
886	0.963305948670548
887	0.965284935755547
888	0.967557362549159
889	0.968682792958595
890	0.967734111569638
891	0.966398294350241
892	0.964655952633978
893	0.963022442584601
894	0.962937572358362
895	0.963414024930504
896	0.964239725373764
897	0.965290053430629
898	0.9656369362753
899	0.965818971952302
900	0.965976124676504
901	0.965454174970841
902	0.96611285062233
903	0.96748318018826
904	0.968225262360044
905	0.967384007855624
906	0.965749017402656
907	0.964457799008644
908	0.965033471713727
909	0.965231106444767
910	0.964441539641814
911	0.962956535824515
912	0.962549352731382
913	0.962931723016073
914	0.964037731850634
915	0.966283422171614
916	0.965901574930097
917	0.964996472928401
918	0.966177130460955
919	0.965211217254911
920	0.965357440403633
921	0.967746802354275
922	0.970788988211906
923	0.972498247449936
924	0.971909207976659
925	0.969573595775881
926	0.970273165743454
927	0.969624888231828
928	0.967940934737269
929	0.969997636098871
930	0.972840316042472
931	0.973989823555256
932	0.973063459612562
933	0.976482634201897
934	0.977636690841908
935	0.976666585317407
936	0.978607196267123
937	0.979375128942805
938	0.980082466634062
939	0.981710629282414
940	0.982528789812419
941	0.983042889536238
942	0.983032284240442
943	0.982186055723715
944	0.983066425987965
945	0.983479036494504
946	0.982819904724641
947	0.98535288684647
948	0.987225190044472
949	0.987386566550127
950	0.986488710917393
951	0.988428877438005
952	0.990552772168279
953	0.99119413658006
954	0.991139129824285
955	0.988555124727592
956	0.98510587288901
957	0.983561252500494
958	0.985912220940279
959	0.990179330980002
960	0.994119692376022
961	0.99541281348165
962	0.991581884649092
963	0.988621887944559
964	0.991023285571132
965	0.992258548112998
966	0.992731692197338
967	0.991746361124685
968	0.988497991253485
969	0.988232512347427
970	0.989370876021439
971	0.989913598585144
972	0.988995246338478
973	0.990914537708453
974	0.993676127469146
975	0.993149720770212
976	0.990797055632589
977	0.989616010658032
978	0.989835967668479
979	0.987803524153728
980	0.9874030996685
981	0.988061919263922
982	0.988528861485868
983	0.990257809853033
984	0.98978756121182
985	0.986585939081645
986	0.98301954206051
987	0.985023345698649
988	0.989114549352007
989	0.990887392937711
990	0.98741671393798
991	0.984948200823809
992	0.984992777045611
993	0.986559875909687
994	0.987536051633651
995	0.986814769536135
996	0.984935959568872
997	0.984342402299184
998	0.984727553443754
999	0.984590512602302
1000	0.983078365103531
1001	0.900395594967858
1002	0.899125305618676
1003	0.898284187617185
1004	0.897436641179915
1005	0.896967452274854
1006	0.897587682697636
1007	0.896805967020874
1008	0.895297624139547
1009	0.894174184512053
1010	0.891802029158162
1011	0.890528597067693
1012	0.889830322153176
1013	0.890311538277483
1014	0.889558283501712
1015	0.888995024303223
1016	0.887766656295113
1017	0.885403937954321
1018	0.884188606120367
1019	0.883210510278039
1020	0.882310969529639
1021	0.882122255221383
1022	0.881369588200546
1023	0.879894053584586
1024	0.87926722346071
1025	0.87924501402336
1026	0.878764185607745
1027	0.878776338185828
1028	0.878240271920528
1029	0.877709745053789
1030	0.87665955932263
1031	0.875833450837635
1032	0.875163088175845
1033	0.874386744287595
1034	0.873139376747723
1035	0.87258060143068
1036	0.872557130274262
1037	0.872176688828994
1038	0.872045202518236
1039	0.871689190872378
1040	0.870977287580888
1041	0.870376430857437
1042	0.869839238388367
1043	0.869242429240309
1044	0.868626021329196
1045	0.868037668415201
1046	0.867342224518106
1047	0.866477961408977
1048	0.865960687897304
1049	0.865438967688546
1050	0.865058778264956
1051	0.865255709163676
1052	0.864718058465628
1053	0.863670180084944
1054	0.863082358560555
1055	0.862493432774301
1056	0.861785270402148
1057	0.86118239163307
1058	0.860656452430368
1059	0.860208248889527
1060	0.859331147558253
1061	0.858586581195669
1062	0.857959015958673
1063	0.857441922690819
1064	0.856686762893361
1065	0.85637515122404
1066	0.856697409147406
1067	0.85637695639972
1068	0.856123865359776
1069	0.855338673664672
1070	0.854000887346563
1071	0.852802582677586
1072	0.851278017665615
1073	0.849888152637505
1074	0.848332678532571
1075	0.847135852373837
1076	0.846045712115475
1077	0.845360092336379
1078	0.844165411121875
1079	0.842955731083325
1080	0.841749437398559
1081	0.840197130537863
1082	0.838840177171958
1083	0.837978104437122
1084	0.836537069208661
1085	0.834691358799297
1086	0.832993903405779
1087	0.831115532446718
1088	0.829235827665615
1089	0.827173904588765
1090	0.825455415854954
1091	0.823901089473048
1092	0.822383762076666
1093	0.820594672877024
1094	0.818962786217473
1095	0.817327472704181
1096	0.815759849099532
1097	0.814227933401241
1098	0.813247726519997
1099	0.811579526654121
1100	0.809217049355056
1101	0.807582639064439
1102	0.806101235429019
1103	0.804715292698638
1104	0.803857280990264
1105	0.802556441084428
1106	0.800699481690644
1107	0.799452376849883
1108	0.798197996115624
1109	0.797476897815633
1110	0.797099617784766
1111	0.796615209659986
1112	0.795930280017331
1113	0.795087121312176
1114	0.794433894438142
1115	0.793946877144894
1116	0.793122732135802
1117	0.792266429333794
1118	0.791290937567271
1119	0.789943069429004
1120	0.788758789916133
1121	0.787817933876584
1122	0.7866389940812
1123	0.785370580803811
1124	0.783935689010532
1125	0.782596773984374
1126	0.780626103831682
1127	0.778217572592037
1128	0.776507996075175
1129	0.774661491000966
1130	0.772616393374525
1131	0.77102492898209
1132	0.769047696204745
1133	0.767233704086207
1134	0.765426942990218
1135	0.763602711730689
1136	0.761943716481872
1137	0.7600398914532
1138	0.757756475653026
1139	0.755796322264943
1140	0.75388704990225
1141	0.752070591402871
1142	0.750940085143093
1143	0.748997187996062
1144	0.746723787811733
1145	0.744058324390472
1146	0.741551145483759
1147	0.738905296885926
1148	0.736447418206756
1149	0.733887871337142
1150	0.730826607037481
1151	0.727249503558519
1152	0.723737417472996
1153	0.720216251048383
1154	0.716198885588551
1155	0.711860119545482
1156	0.707377726486425
1157	0.702514355480852
1158	0.697579178121351
1159	0.69251832989889
1160	0.687424008758796
1161	0.682032075419847
1162	0.676760071998632
1163	0.671846335500271
1164	0.666766028959021
1165	0.662148358867571
1166	0.657928676591509
1167	0.653563780261431
1168	0.649875756349957
1169	0.646665931439545
1170	0.643313339431411
1171	0.640234306733544
1172	0.637561017364539
1173	0.634843285304876
1174	0.632327149025917
1175	0.629555280514129
1176	0.626958573229772
1177	0.624070203769664
1178	0.620805324070384
1179	0.617525831822605
1180	0.61436466465978
1181	0.610714679874042
1182	0.606689655154275
1183	0.603111075553066
1184	0.599027599262756
1185	0.595030527880076
1186	0.591686079068144
1187	0.588067642961863
1188	0.58506215781677
1189	0.582952588496249
1190	0.580913096441809
1191	0.578956899403409
1192	0.577874085199977
1193	0.577352278058615
1194	0.577125880303732
1195	0.577683642849466
1196	0.578258747600842
1197	0.578958106806356
1198	0.579998231084278
1199	0.581352399709467
1200	0.583006336426228
1201	0.584620620819418
1202	0.586352350447661
1203	0.588451574973835
1204	0.590503136470862
1205	0.592505596366542
1206	0.594855771579763
1207	0.597091028478665
1208	0.599201785731892
1209	0.601625476691416
1210	0.603970496394587
1211	0.606338139751629
1212	0.608503259048127
1213	0.611122459371155
1214	0.614133867645134
1215	0.616863652856589
1216	0.619458701365825
1217	0.622415688193367
1218	0.625428437958159
1219	0.628534497661872
1220	0.631838343932604
1221	0.635086728446673
1222	0.637848155536753
1223	0.640513400098013
1224	0.643366061202456
1225	0.646308645847802
1226	0.648966677016346
1227	0.651515473627085
1228	0.654130858994485
1229	0.656322713357789
1230	0.658457626629461
1231	0.66062332890244
1232	0.662374467003438
1233	0.663584781778958
1234	0.665056176268581
1235	0.666585999500656
1236	0.667723879018682
1237	0.668541101442363
1238	0.669621894005892
1239	0.670679899374618
1240	0.671582610140355
1241	0.672238895086927
1242	0.672945157646194
1243	0.673572496467888
1244	0.673934553270132
1245	0.674529308714499
1246	0.675217405454062
1247	0.675211339548915
1248	0.675165348542823
1249	0.675626123271138
1250	0.675753927836033
1251	0.675728105954206
1252	0.675809337841627
1253	0.675709405153905
1254	0.675756301521172
1255	0.675716226178099
1256	0.675873512983166
1257	0.67576389223386
1258	0.675330059755141
1259	0.675118872373624
1260	0.675033692429684
1261	0.674807883170457
1262	0.674512942727819
1263	0.674225836429145
1264	0.673785279904197
1265	0.67348991389506
1266	0.673295128729891
1267	0.673018519233174
1268	0.672780542384507
1269	0.672492121505503
1270	0.672273137448004
1271	0.671996709289687
1272	0.671511008252573
1273	0.671098470563958
1274	0.670707662694655
1275	0.670280623333163
1276	0.669724182948876
1277	0.66899668646186
1278	0.668511272380534
1279	0.668131075249357
1280	0.667637568503686
1281	0.667277457653036
1282	0.666815249830785
1283	0.666242464025372
1284	0.665491750188704
1285	0.66483746503169
1286	0.664547871837637
1287	0.664011996366247
1288	0.663094084674628
1289	0.662517130050839
1290	0.662144029702679
1291	0.661670759083525
1292	0.661201092749658
1293	0.660610546545693
1294	0.659686511054998
1295	0.658734579327715
1296	0.658107403771087
1297	0.657610815631132
1298	0.656941988740506
1299	0.656215413235262
1300	0.655755295448807
1301	0.655223654479772
1302	0.654594279084101
1303	0.654059134556347
1304	0.653764492339491
1305	0.653096975537723
1306	0.652200065157521
1307	0.651481343995412
1308	0.65082107158764
1309	0.650005488693247
1310	0.649271757065458
1311	0.648771950530545
1312	0.648213815077892
1313	0.647551961160838
1314	0.646883974258314
1315	0.646162408886
1316	0.645393031430222
1317	0.644736094718127
1318	0.644118070850302
1319	0.643330106340711
1320	0.642446361642183
1321	0.641494512177409
1322	0.640759539472672
1323	0.640198654422654
1324	0.639416963945463
1325	0.638461571783446
1326	0.637429617695229
1327	0.63653234650738
1328	0.635654523187217
1329	0.63488892582567
1330	0.634030518596987
1331	0.633227736174791
1332	0.632181521476464
1333	0.631143072127834
1334	0.630482185077343
1335	0.62971224961703
1336	0.628546920437577
1337	0.627389066412372
1338	0.626243301637709
1339	0.6248906842049
1340	0.62370006134974
1341	0.622701593399613
1342	0.62135539619
1343	0.619828950544076
1344	0.618453149532479
1345	0.616813452520757
1346	0.614699413203487
1347	0.612563774227828
1348	0.610370670778039
1349	0.607954061955371
1350	0.605441592370138
1351	0.602536566734595
1352	0.599406942369545
1353	0.596460008262436
1354	0.593462787911047
1355	0.590454355469812
1356	0.587483488406796
1357	0.584364561131427
1358	0.581032230016925
1359	0.577668448499581
1360	0.574355920798362
1361	0.571113736203476
1362	0.567939932081729
1363	0.564576804161711
1364	0.561072804959076
1365	0.557357970822073
1366	0.55359879394131
1367	0.549960557784626
1368	0.546191323935438
1369	0.542342419281482
1370	0.538247889636843
1371	0.53386118750171
1372	0.529633673422014
1373	0.525529898135647
1374	0.521414415653414
1375	0.517426100165985
1376	0.513612897189758
1377	0.51005061212501
1378	0.506542751951401
1379	0.503110204803882
1380	0.499935389695253
1381	0.496770853778983
1382	0.493874847424926
1383	0.491363861628957
1384	0.488872793164242
1385	0.486700595021356
1386	0.484780339235497
1387	0.482725503353572
1388	0.480863327703876
1389	0.479135815920129
1390	0.477617159950298
1391	0.476197012540801
1392	0.474929221546166
1393	0.473883394397126
1394	0.473018610520432
1395	0.472167159533601
1396	0.471445039570738
1397	0.470876010455261
1398	0.470194007841462
1399	0.469548203518561
1400	0.469163853279152
1401	0.468804521886989
1402	0.468325562190158
1403	0.467624764975035
1404	0.46672987986743
1405	0.465913971372012
1406	0.465088806589643
1407	0.464271841842553
1408	0.463473221835929
1409	0.462613114867039
1410	0.461818218373513
1411	0.460979907916767
1412	0.460361320100971
1413	0.46002678058929
1414	0.459704475294431
1415	0.459569122418114
1416	0.459443988808847
1417	0.459322079847196
1418	0.459370425687987
1419	0.459293309527822
1420	0.459187582962289
1421	0.459234144841876
1422	0.45922833954829
1423	0.459022696213243
1424	0.459050585098879
1425	0.459203280607084
1426	0.459458800958692
1427	0.459906060628163
1428	0.460638441920572
1429	0.461554194953649
1430	0.46264851894634
1431	0.463949809324999
1432	0.465409246868803
1433	0.466975205449684
1434	0.468490110834465
1435	0.469857514413814
1436	0.471295389416584
1437	0.47275576038265
1438	0.474001710316218
1439	0.475150867667646
1440	0.476185560840421
1441	0.477166424175178
1442	0.478389009951737
1443	0.479594077895989
1444	0.480594033200012
1445	0.48171467448464
1446	0.482792681901278
1447	0.48368897222486
1448	0.484690994019103
1449	0.48564319918624
1450	0.486406919111519
1451	0.487165373266342
1452	0.487991991286875
1453	0.488762155721324
1454	0.489340216664267
1455	0.489909013309316
1456	0.490521253751859
1457	0.491023838905605
1458	0.491592381221666
1459	0.492203228126042
1460	0.492628050735231
1461	0.493057155319719
1462	0.493465920958915
1463	0.493826656235246
1464	0.494132790891862
1465	0.494420792164193
1466	0.494671095621598
1467	0.494903162973687
1468	0.495028718190485
1469	0.495179044856939
1470	0.495403337366676
1471	0.495610596673199
1472	0.495887479223294
1473	0.496284659267466
1474	0.496540775963837
1475	0.496670775074503
1476	0.497077927111532
1477	0.497433449187944
1478	0.497564577763985
1479	0.497883963105985
1480	0.498090927483725
1481	0.49800443517087
1482	0.498096583251864
1483	0.498300335918603
1484	0.498338505059927
1485	0.498397405953647
1486	0.498529310928003
1487	0.498500085143684
1488	0.498441338898608
1489	0.498590098937249
1490	0.49869041660184
1491	0.498673413068309
1492	0.498698985197555
1493	0.498625807087213
1494	0.498625532794125
1495	0.498868470370765
1496	0.499033250755401
1497	0.499110320134819
1498	0.499286375942171
1499	0.499435652918302
1500	0.499459604709928
1501	0.49968501031236
1502	0.500108992829755
1503	0.500266192312723
1504	0.500300149857266
1505	0.500256752114254
1506	0.499998744424094
1507	0.499900437857639
1508	0.499883371413555
1509	0.499675976382154
1510	0.499422183753642
1511	0.49920837115233
1512	0.498952893236388
1513	0.498664790993886
1514	0.498385486030916
1515	0.498038809686299
1516	0.497691702464873
1517	0.497352945870533
1518	0.49707162638218
1519	0.496802177720311
1520	0.496595793612047
1521	0.496409787043663
1522	0.496244985175868
1523	0.496166540606494
1524	0.496031232620221
1525	0.495732748129486
1526	0.495596962683033
1527	0.495480970738901
1528	0.49518295302636
1529	0.495075425669693
1530	0.49501434789773
1531	0.494777873488082
1532	0.494586392862868
1533	0.494309908196642
1534	0.49395438079077
1535	0.49372720496549
1536	0.493458249078745
1537	0.493151114277365
1538	0.492992835007117
1539	0.49284494990462
1540	0.492616149907354
1541	0.492373555788306
1542	0.492031672616285
1543	0.491712853896823
1544	0.491562629309334
1545	0.491447588531704
1546	0.491266798379024
1547	0.491016698044382
1548	0.49074501658254
1549	0.490463631773618
1550	0.490173901031666
1551	0.489838629550595
1552	0.489501660258955
1553	0.489260938593876
1554	0.489023144715688
1555	0.488821777675568
1556	0.488510238900039
1557	0.487953441234337
1558	0.487658768432735
1559	0.48754694358046
1560	0.487183919253093
1561	0.486837227876377
1562	0.486546365706225
1563	0.48620080129102
1564	0.485881764224401
1565	0.485472727704277
1566	0.484979639301592
1567	0.484489861138764
1568	0.484047002705136
1569	0.483667341912926
1570	0.483195781344229
1571	0.482531711610542
1572	0.481884124800667
1573	0.481431521769094
1574	0.481025848561185
1575	0.480579241471887
1576	0.480109442662955
1577	0.479632348466456
1578	0.479208868143825
1579	0.478783715696245
1580	0.478241969268182
1581	0.477636450740929
1582	0.477166898917795
1583	0.476855478269554
1584	0.47646381040705
1585	0.475912391227177
1586	0.475331705572239
1587	0.47478697885648
1588	0.474298529926552
1589	0.473821110572894
1590	0.473242086146022
1591	0.47255266170127
1592	0.471937375629967
1593	0.471450922962781
1594	0.470925813266079
1595	0.470357720642053
1596	0.46980708581131
1597	0.469174721625505
1598	0.468546492605181
1599	0.468069415052644
1600	0.467587929741098
1601	0.466987544931938
1602	0.466340531010162
1603	0.465729757270555
1604	0.465032008841468
1605	0.464275326732955
1606	0.463629730204006
1607	0.462921991497444
1608	0.462105799330782
1609	0.461262302469945
1610	0.460434329779583
1611	0.459559261524485
1612	0.458434978497393
1613	0.457139951689647
1614	0.45581766865421
1615	0.454535275283074
1616	0.453278574758244
1617	0.45183458058804
1618	0.45021872433158
1619	0.448573711369822
1620	0.446831451799862
1621	0.445174863658265
1622	0.443749808765276
1623	0.442285959924201
1624	0.440697978593894
1625	0.439161440033631
1626	0.437867690686111
1627	0.436710768096326
1628	0.435458424950805
1629	0.434501517663342
1630	0.433848273728992
1631	0.433024324747763
1632	0.432366433974108
1633	0.431899995162825
1634	0.431185493393046
1635	0.430327541902304
1636	0.429409365971563
1637	0.428555116894268
1638	0.427673975014365
1639	0.426436341930652
1640	0.425070781966351
1641	0.42354315527046
1642	0.421607278585319
1643	0.419368011283185
1644	0.416879750892
1645	0.413967578827824
1646	0.410477071298174
1647	0.406586725428513
1648	0.402324564443341
1649	0.39741422643385
1650	0.392083812574909
1651	0.386668062862697
1652	0.380944880835263
1653	0.375306689700773
1654	0.369972841549368
1655	0.3645073006688
1656	0.359252433669927
1657	0.354406275390634
1658	0.349920289111925
1659	0.346137547694702
1660	0.342818004564194
1661	0.339835516140702
1662	0.337454764460414
1663	0.33518653249219
1664	0.33313930257915
1665	0.331473566880262
1666	0.329580750611651
1667	0.327648125743376
1668	0.325863701589463
1669	0.324126169163519
1670	0.32246455023528
1671	0.320684232033056
1672	0.318619625628929
1673	0.316413630117913
1674	0.314013747715217
1675	0.31108503400418
1676	0.308026981979735
1677	0.304973334515965
1678	0.301283935763822
1679	0.296934909054519
1680	0.29229879970908
1681	0.287168631527117
1682	0.281317981702145
1683	0.275277605364774
1684	0.269057615734445
1685	0.262187653227958
1686	0.255047527750803
1687	0.248072096731315
1688	0.240647635933763
1689	0.232792454997133
1690	0.225269895882267
1691	0.217638283683862
1692	0.210076721413222
1693	0.20316805426675
1694	0.196147070986915
1695	0.189164991994067
1696	0.182766596905954
1697	0.176257902251202
1698	0.169684589405069
1699	0.163509100992394
1700	0.157420382114951
1701	0.151428957527755
1702	0.145641249215108
1703	0.139899969397731
1704	0.134072692604042
1705	0.128559745214339
1706	0.123213569893496
1707	0.118288316200524
1708	0.113540601430298
1709	0.109379103010171
1710	0.105497021458775
1711	0.102424976164735
1712	9.99403284797458E-02
1713	9.82171088221935E-02
1714	9.72975678425707E-02
1715	9.70731436579803E-02
1716	9.75175457869245E-02
1717	0.098656370064385
1718	0.100712801356777
1719	0.103026778898656
1720	0.105861822812036
1721	0.109140137562587
1722	0.112801515275628
1723	0.116575613589008
1724	0.120504805811846
1725	0.124052948130422
1726	0.127116854385746
1727	0.130471098785705
1728	0.133735913026049
1729	0.136556460784285
1730	0.139314093508828
1731	0.141508607576974
1732	0.143137833735179
1733	0.144983475294281
1734	0.146714970236497
1735	0.147742159213664
1736	0.148691681429533
1737	0.149479377278394
1738	0.14971544291196
1739	0.150336226796079
1740	0.151158398077298
1741	0.151536276610053
1742	0.152130242835812
1743	0.152885722246322
1744	0.153304041172702
1745	0.153740054923532
1746	0.15450199594781
1747	0.15530025970733
1748	0.156090617533063
1749	0.15703452174455
1750	0.15802744632686
1751	0.158939904912208
1752	0.160150824040945
1753	0.16161989510888
1754	0.163064703264625
1755	0.164641983932907
1756	0.166338916261218
1757	0.168090818003966
1758	0.169978074287743
1759	0.172238435130578
1760	0.174090052518284
1761	0.175620587688783
1762	0.177542687849511
1763	0.179574193739414
1764	0.181419105161381
1765	0.183491462842405
1766	0.185397015157013
1767	0.186839732877062
1768	0.188706005566748
1769	0.190958550971958
1770	0.192738538746475
1771	0.194600607758647
1772	0.196874668102355
1773	0.19905805233638
1774	0.201105137981102
1775	0.203350000558931
1776	0.205187490796089
1777	0.206812807702575
1778	0.208959778130116
1779	0.211001282189649
1780	0.213045193288056
1781	0.215120226860911
1782	0.217008040160037
1783	0.218816845806857
1784	0.220414996338795
1785	0.222026620522859
1786	0.223429827322203
1787	0.225078416056186
1788	0.226932195876336
1789	0.228682220742986
1790	0.23067380545897
1791	0.232341650292071
1792	0.233717221210307
1793	0.235089311561773
1794	0.236253786134759
1795	0.237577681848679
1796	0.238993472914521
1797	0.240275532390016
1798	0.241693175098462
1799	0.242724584390002
1800	0.243500982605239
1801	0.188494790451148
1802	0.189310758135715
1803	0.189892537484536
1804	0.190756022565781
1805	0.191673452350445
1806	0.192245950466373
1807	0.192606917154313
1808	0.193106073018651
1809	0.193331727072615
1810	0.193619130720443
1811	0.193911855273277
1812	0.194164406701945
1813	0.194409669724525
1814	0.194389132839146
1815	0.194548762334745
1816	0.194625699741703
1817	0.194540779301112
1818	0.194430974380422
1819	0.194140017874687
1820	0.193562619980826
1821	0.19348980186822
1822	0.193876325471315
1823	0.194264589118317
1824	0.194209025673936
1825	0.194049979221004
1826	0.194351252064485
1827	0.194511451279808
1828	0.194523863115053
1829	0.194874980248962
1830	0.195833685100185
1831	0.196398596215946
1832	0.196965965648767
1833	0.198231841377373
1834	0.199214186051786
1835	0.199738996709758
1836	0.200573713135424
1837	0.201675594317429
1838	0.202673380387603
1839	0.203692040320889
1840	0.204655668361628
1841	0.205637631302974
1842	0.206324163938937
1843	0.207137713711939
1844	0.208124124607146
1845	0.209092293020922
1846	0.21012287689393
1847	0.210965365710964
1848	0.211566244490811
1849	0.212348247532038
1850	0.213295406796548
1851	0.213744655820258
1852	0.214169724503751
1853	0.215178176205919
1854	0.216070790378202
1855	0.21662670053253
1856	0.217469944368835
1857	0.218448593809416
1858	0.21946013152336
1859	0.220500369104968
1860	0.22172597293315
1861	0.223309117498317
1862	0.224570988006831
1863	0.22565686105481
1864	0.226582465723747
1865	0.227246698533078
1866	0.227708712563582
1867	0.2285448707734
1868	0.229552414493586
1869	0.230436624634837
1870	0.231709343427643
1871	0.232628484611411
1872	0.233223768146702
1873	0.233739810817444
1874	0.23460593025747
1875	0.235022064343342
1876	0.235154876161962
1877	0.235117056298381
1878	0.23541400218377
1879	0.235826049140795
1880	0.235957252510155
1881	0.236298058614727
1882	0.236462274388745
1883	0.236296040166822
1884	0.235944291371439
1885	0.236013909793407
1886	0.236069306983599
1887	0.236185529361463
1888	0.236110970255368
1889	0.235616951269157
1890	0.234782487782674
1891	0.233963322702493
1892	0.232756393563694
1893	0.231739425553348
1894	0.230806489213474
1895	0.229637251453496
1896	0.22867672822398
1897	0.227963326734326
1898	0.227454791186743
1899	0.227268035444417
1900	0.227011732431082
1901	0.226878138867883
1902	0.226679914005418
1903	0.226238917197716
1904	0.226441910753591
1905	0.227025454516158
1906	0.227557587949855
1907	0.228515074412517
1908	0.229473635777508
1909	0.229778492407923
1910	0.230062001933949
1911	0.230467125840683
1912	0.230672724908321
1913	0.23103631022843
1914	0.231765663866347
1915	0.232104980411443
1916	0.232298714002316
1917	0.232392334535343
1918	0.232177732171662
1919	0.232106690242751
1920	0.232080621140165
1921	0.231917665364609
1922	0.231747045346915
1923	0.231633579334882
1924	0.231572198005913
1925	0.231547468222891
1926	0.231453666857015
1927	0.231386031901083
1928	0.231337527974117
1929	0.231195949677171
1930	0.231023982479364
1931	0.23067867356942
1932	0.230853392567928
1933	0.230810195874227
1934	0.2307720625447
1935	0.230762846474133
1936	0.23084470724515
1937	0.23089975548337
1938	0.230888776679501
1939	0.231001644468095
1940	0.231411455768767
1941	0.231430211906274
1942	0.231219840358067
1943	0.231116238614549
1944	0.23078844694213
1945	0.230532761040738
1946	0.230699678278399
1947	0.231057926152949
1948	0.231269637659941
1949	0.231340971839182
1950	0.232000167510461
1951	0.233261174272784
1952	0.233730919210389
1953	0.234211628686713
1954	0.234691850720176
1955	0.23443142140859
1956	0.234572049766639
1957	0.234784026095201
1958	0.235697275607943
1959	0.23655325127678
1960	0.237193707982517
1961	0.237996048579728
1962	0.239260493997876
1963	0.239991681132631
1964	0.240208033071073
1965	0.24090997418433
1966	0.241877314585487
1967	0.242512918805057
1968	0.243062314565079
1969	0.243817379916289
1970	0.244567427899402
1971	0.24512599202064
1972	0.245882985634044
1973	0.246470172065074
1974	0.247008929772051
1975	0.247261373527399
1976	0.247577869215042
1977	0.247876920729204
1978	0.248287327351438
1979	0.248562801760522
1980	0.248961950034886
1981	0.249509755261897
1982	0.250159881226957
1983	0.250984715726983
1984	0.251611566552898
1985	0.25216284366811
1986	0.253038329659026
1987	0.253418683863595
1988	0.253405426019733
1989	0.253651261154094
1990	0.253830409249267
1991	0.254036139744835
1992	0.25427537828049
1993	0.254561758925969
1994	0.254848680442787
1995	0.255140045054194
1996	0.255514952181601
1997	0.255860377875583
1998	0.256281821962886
1999	0.256518686239938
2000	0.256673915369689
2001	0.25677479300355
2002	0.256878267536413
2003	0.256657741149022
2004	0.256949184025893
2005	0.25746235743428
2006	0.258045809382708
2007	0.259018455366708
2008	0.259728718163524
2009	0.260371162607934
2010	0.261067046627783
2011	0.261572405633234
2012	0.26233720895377
2013	0.263736883782089
2014	0.264467279098991
2015	0.264956211822558
2016	0.265285355128821
2017	0.265614462882603
2018	0.265451784777062
2019	0.265537566593917
2020	0.265911162664357
2021	0.26600165121932
2022	0.265577685812308
2023	0.265723264091098
2024	0.266148390207804
2025	0.266531051486505
2026	0.267597337660116
2027	0.267900043055452
2028	0.267222883760715
2029	0.267345487239695
2030	0.267637819640574
2031	0.26798542083753
2032	0.267991919926015
2033	0.268205708946617
2034	0.268615606457293
2035	0.268675816139564
2036	0.268863622416304
2037	0.269714354422659
2038	0.270160602769881
2039	0.270127399166049
2040	0.270194094512561
2041	0.270104516720981
2042	0.270498150524183
2043	0.271272002908035
2044	0.271605685866453
2045	0.271894970639027
2046	0.272624635584258
2047	0.273034324046176
2048	0.272982033724055
2049	0.273051367200923
2050	0.27336936220082
2051	0.273468315389038
2052	0.272995796563772
2053	0.273152546368933
2054	0.27372763821568
2055	0.274106476791562
2056	0.274740007822203
2057	0.275117264971006
2058	0.275303557668163
2059	0.275556181418612
2060	0.275792780130476
2061	0.275917725794995
2062	0.275927536271397
2063	0.276002174816138
2064	0.276047199356511
2065	0.276031505211368
2066	0.275983424597682
2067	0.27590363412152
2068	0.275899758664474
2069	0.275731847865729
2070	0.275851215602142
2071	0.276186322096148
2072	0.276579357927075
2073	0.27726411457895
2074	0.27771006030278
2075	0.278149223995523
2076	0.278484062992121
2077	0.27868155601021
2078	0.278856753936298
2079	0.278987474000721
2080	0.279033677748932
2081	0.279199732610385
2082	0.279399043369064
2083	0.279384592814098
2084	0.279189394772652
2085	0.279440768702347
2086	0.279751873828177
2087	0.280037189854826
2088	0.280621558118195
2089	0.281199332002253
2090	0.281718233509023
2091	0.282144066473423
2092	0.282688647637972
2093	0.283261142675306
2094	0.283996048274532
2095	0.284200904470693
2096	0.284261058073993
2097	0.284013847337827
2098	0.284027822056454
2099	0.284161280632803
2100	0.284206467761096
2101	0.284850987351233
2102	0.28492501521413
2103	0.284637939043481
2104	0.284074153035678
2105	0.283133085346823
2106	0.282589907851782
2107	0.281876971871872
2108	0.281151350663513
2109	0.280728662469813
2110	0.280285891870301
2111	0.2798455097822
2112	0.278961341113578
2113	0.278022308572414
2114	0.27706189693457
2115	0.275755910379828
2116	0.274175755233743
2117	0.272767116646367
2118	0.271581331933779
2119	0.270542204203899
2120	0.269583631391928
2121	0.268341691262107
2122	0.267394861627144
2123	0.265969761205055
2124	0.264013240431991
2125	0.26221548483535
2126	0.260466371947349
2127	0.258512079593348
2128	0.25639788545239
2129	0.254191807133014
2130	0.252109098056184
2131	0.249427037168169
2132	0.246339282622673
2133	0.243155497141667
2134	0.239143976199901
2135	0.235714339490931
2136	0.232025288434792
2137	0.229233011351368
2138	0.226921838354905
2139	0.22492511127487
2140	0.223641515516717
2141	0.222821106553335
2142	0.223086191399647
2143	0.22438871038695
2144	0.225659059727554
2145	0.227726021100691
2146	0.230075994780248
2147	0.232950754651152
2148	0.235341688397049
2149	0.238681183916018
2150	0.240742362295381
2151	0.241638265225943
2152	0.242745263459946
2153	0.243918120921661
2154	0.24429874306902
2155	0.244067168153156
2156	0.243759014568357
2157	0.242217301402336
2158	0.241534675266126
2159	0.241439925441748
2160	0.241034084828213
2161	0.241050073948968
2162	0.241419901300104
2163	0.241754096101775
2164	0.241888594090182
2165	0.242980371922263
2166	0.244438923640833
2167	0.24632380455424
2168	0.248921864792728
2169	0.251588492023335
2170	0.255072424250775
2171	0.257630550627837
2172	0.259988889481425
2173	0.262382984853034
2174	0.264498439544408
2175	0.266265857778852
2176	0.268211595528022
2177	0.269613010079149
2178	0.270130175275952
2179	0.270817329652215
2180	0.272056305722565
2181	0.272184931383752
2182	0.271110698692082
2183	0.270571509843336
2184	0.269746044910124
2185	0.268630794314933
2186	0.267531059905261
2187	0.266588376205753
2188	0.266189936196964
2189	0.265640297238447
2190	0.265237738235504
2191	0.265875459907278
2192	0.265717642958701
2193	0.264748157142423
2194	0.264393941026121
2195	0.263996819677674
2196	0.264326084294494
2197	0.26579085813259
2198	0.265742029556113
2199	0.265596963771318
2200	0.265269364743851
2201	0.26337972228411
2202	0.262405055127046
2203	0.263051908063193
2204	0.261778019370389
2205	0.25855143283475
2206	0.25700003929645
2207	0.255794187640105
2208	0.254057506212869
2209	0.252796591173051
2210	0.251861906507092
2211	0.250680050221698
2212	0.248886699069079
2213	0.248224101810961
2214	0.248702225466439
2215	0.248295724191404
2216	0.247094532286453
2217	0.246086947256215
2218	0.244696719139435
2219	0.244018236798252
2220	0.243810240936966
2221	0.242784359478861
2222	0.242259387951085
2223	0.240433248146594
2224	0.23718497503314
2225	0.23454190696527
2226	0.231481498998455
2227	0.229011475236496
2228	0.227327168938492
2229	0.224277312703225
2230	0.220469925609653
2231	0.217235702211387
2232	0.213620489679727
2233	0.209839765870378
2234	0.2067610710035
2235	0.20287978029181
2236	0.197981757390044
2237	0.193153487824364
2238	0.188345178750627
2239	0.18332346029261
2240	0.177931098753407
2241	0.17240785824503
2242	0.166674778297059
2243	0.161022687714614
2244	0.155491749981487
2245	0.149447464472051
2246	0.143125065677353
2247	0.136368189094955
2248	0.129384447339809
2249	0.122910928033322
2250	0.117359267899921
2251	0.111957251015695
2252	0.106085017332183
2253	0.100092639055482
2254	9.42928814578062E-02
2255	8.81973891152563E-02
2256	8.25646217217151E-02
2257	7.72578806239948E-02
2258	7.21347260646065E-02
2259	6.71857979184146E-02
2260	6.23533820397886E-02
2261	5.75464466072452E-02
2262	0.053303384365064
2263	4.97439307978444E-02
2264	4.57128616963127E-02
2265	4.13036227845226E-02
2266	3.81332703020114E-02
2267	3.52638480857815E-02
2268	0.032548134296227
2269	3.07446594576485E-02
2270	2.92216477871942E-02
2271	2.82415087097908E-02
2272	2.63892230562742E-02
2273	2.43522771208776E-02
2274	2.29730789094908E-02
2275	2.09956029734532E-02
2276	1.95700840597645E-02
2277	1.98172867419386E-02
2278	1.89444964692692E-02
2279	1.69146096201339E-02
2280	1.56725551254892E-02
2281	1.40353143678657E-02
2282	0.013380912726918
2283	0.01462589025186
2284	1.44075364260749E-02
2285	1.36966952413116E-02
2286	1.31425367143942E-02
2287	1.16135838819431E-02
2288	1.04318741504035E-02
2289	9.2069197596577E-03
2290	9.28281359896224E-03
2291	8.48007631696011E-03
2292	7.94058169358908E-03
2293	8.27543469724663E-03
2294	7.32876210924428E-03
2295	5.8956220353545E-03
2296	5.58098069087338E-03
2297	5.60242013897157E-03
2298	5.54601158115485E-03
2299	5.41668628096042E-03
2300	5.97549922649283E-03
2301	5.79014479845657E-03
2302	5.02546733800229E-03
2303	4.12772883629048E-03
2304	2.49452050183446E-03
2305	2.78485071591282E-03
2306	3.97914824711694E-03
2307	3.99550344123738E-03
2308	4.88481955536165E-03
2309	5.15324889049718E-03
2310	0.00356705341381
2311	3.70040925886772E-03
2312	5.87539513766585E-03
2313	5.96638380599319E-03
2314	4.83132155240885E-03
2315	4.60011820527312E-03
2316	4.04889535647881E-03
2317	3.93512060505521E-03
2318	4.20429676411175E-03
2319	4.8838897721775E-03
2320	6.02696874668994E-03
2321	6.49865233144649E-03
2322	7.41349258945172E-03
2323	8.01304289789919E-03
2324	7.97602187002417E-03
2325	7.68136221640884E-03
2326	6.84029965046584E-03
2327	6.84805426404577E-03
2328	7.23579709270733E-03
2329	7.07521957047901E-03
2330	6.81499258436356E-03
2331	7.5600457850098E-03
2332	8.79224475438561E-03
2333	8.6914865617603E-03
2334	8.65674111605323E-03
2335	9.09412984580725E-03
2336	8.88504266490702E-03
2337	8.21642651367679E-03
2338	8.66390259298504E-03
2339	7.91714734965773E-03
2340	4.37459608044127E-03
2341	2.70994050919908E-03
2342	1.95845731542787E-03
2343	1.4569987075895E-03
2344	2.40337972015785E-03
2345	1.81931040585633E-03
2346	-7.65843280617101E-04
2347	-5.96400018656617E-04
2348	1.03230385740733E-03
[truncated: 152 more rows]
