# Supplementary material for: Machine learning-assisted non-destructive plasticizer identification and quantification in historical PVC objects based on IR spectroscopy
Source: Sci Rep. 2022 Mar 23;12:5017. doi: 10.1038/s41598-022-08862-1 (PMC8943100; doi:10.1038/s41598-022-08862-1)
Supplement: Supplementary file 1 — Supplementary Information 1. [file 41598_2022_8862_MOESM1_ESM.zip › Plasticizers_PVC_data/NIR_all/P232_idle.txt]

Wavelength	C:\Documents and Settings\All Users\Application Data\ASD\Indico Pro\Projects\David\P232_idle.txt
350	0.104382749457542
351	0.17823625798162
352	0.188361551332619
353	0.157347646054489
354	0.11941069233478
355	0.11305671452144
356	8.22362681858489E-02
357	7.61175855480301E-02
358	0.138475912282639
359	0.163790894181461
360	0.160687338306082
361	0.146522613042093
362	0.136482017895882
363	0.111901428461362
364	7.99394480558515E-02
365	0.10635119890841
366	0.13229083768123
367	0.135804420333762
368	0.120069086481891
369	0.096941534587668
370	8.50974966831461E-02
371	0.110419440719357
372	0.122032783360017
373	0.11904576760783
374	0.115421556969659
375	0.131011835703228
376	0.145145906647488
377	0.141141006517432
378	0.145961968725143
379	0.147020053244451
380	0.141486535273648
381	0.158265216091688
382	0.173031706470079
383	0.179152941981755
384	0.189447477447727
385	0.194337638667204
386	0.200126805508804
387	0.223521914114899
388	0.242028997425135
389	0.254341369233352
390	0.263630057317371
391	0.26795784547105
392	0.27396734052375
393	0.287982427148583
394	0.311120175911815
395	0.32580088366829
396	0.326502846509755
397	0.334812710849315
398	0.346060101242816
399	0.355966571161091
400	0.360169997906851
401	0.361484418980342
402	0.365055760459273
403	0.379116525861744
404	0.38541129828601
405	0.385298863503969
406	0.386130609830837
407	0.386141701731064
408	0.387069653847781
409	0.3894061401086
410	0.384685690971406
411	0.381962500306201
412	0.385477563048106
413	0.385506500575078
414	0.382632841772515
415	0.378835013645784
416	0.37872478791892
417	0.377610254892295
418	0.375302461593735
419	0.3742439768299
420	0.370731163040864
421	0.366875187965091
422	0.366295227142084
423	0.365977267578484
424	0.366039017980006
425	0.366505493382659
426	0.36413633775793
427	0.362471388039325
428	0.363009265132313
429	0.361334749793966
430	0.359861491102194
431	0.360072153909448
432	0.363094163363636
433	0.365267977725951
434	0.365873171335292
435	0.365794401883109
436	0.367120389339963
437	0.368798721346942
438	0.369044063850825
439	0.370285721193691
440	0.372479376782089
441	0.374999918098903
442	0.376756934939103
443	0.377508839623494
444	0.377639726134639
445	0.378616746899554
446	0.381084752393942
447	0.384465231792764
448	0.386623159437437
449	0.388677212012883
450	0.390194343843765
451	0.390092855667058
452	0.39185379593239
453	0.39578621960229
454	0.400867338335777
455	0.403385644622096
456	0.405595888996754
457	0.409486846102697
458	0.413098761023206
459	0.416970894587822
460	0.421349912168955
461	0.425763734290678
462	0.43153910659099
463	0.438290847811194
464	0.444069346210409
465	0.449152570350068
466	0.453958268325153
467	0.459155483191693
468	0.465461497112234
469	0.47208093296037
470	0.477997070184198
471	0.483308858384361
472	0.48786465313289
473	0.491912977273025
474	0.496727285790257
475	0.500737273516096
476	0.504001919180371
477	0.508956813330729
478	0.512476432750125
479	0.514329533659237
480	0.515834047572525
481	0.517654980665954
482	0.519398699986249
483	0.520467028454834
484	0.522149871963569
485	0.523712594560666
486	0.524522587301257
487	0.525005047313381
488	0.526582913160396
489	0.529464683428307
490	0.531693155546622
491	0.533819219713882
492	0.536265196795213
493	0.539509454610982
494	0.543047870902746
495	0.546889455224498
496	0.551237087030464
497	0.55653202132123
498	0.562295429470133
499	0.568101990788807
500	0.574769537859529
501	0.581732125758178
502	0.588442846975146
503	0.5943958952899
504	0.601565520823877
505	0.609915569364396
506	0.617375157811525
507	0.625220870122625
508	0.633005938860234
509	0.639659106906475
510	0.646245471483144
511	0.653609105317023
512	0.662074099990129
513	0.669152018004657
514	0.675587250707929
515	0.682031513993524
516	0.688023426600996
517	0.693341123598822
518	0.698218588598668
519	0.7035805026497
520	0.708398302073337
521	0.712680257515883
522	0.716913231274553
523	0.720488507546303
524	0.723565794872192
525	0.726404651411647
526	0.728605802660894
527	0.730557167320644
528	0.732501403446968
529	0.734114010550949
530	0.735199000567403
531	0.735881243677879
532	0.736780607792928
533	0.737453605872651
534	0.737857467165041
535	0.738141285445958
536	0.738383874144219
537	0.738482500940675
538	0.73834858908727
539	0.738439342497971
540	0.738345725792616
541	0.737852788417509
542	0.737607987396094
543	0.737384604375999
544	0.736949660177011
545	0.735870411619617
546	0.735630421848194
547	0.735889344201529
548	0.735240139782539
549	0.734675763935111
550	0.734207127501422
551	0.733639613056675
552	0.733134331136006
553	0.732623778115596
554	0.731966886363818
555	0.730766606823619
556	0.729881255679365
557	0.729557186273277
558	0.72930052082621
559	0.72854867718328
560	0.727381683789993
561	0.726297823636128
562	0.725523505009112
563	0.724872791749705
564	0.724080336576925
565	0.723261089857488
566	0.722444783316643
567	0.72164430780981
568	0.720875865894181
569	0.719919558703591
570	0.7188504770446
571	0.718187130694418
572	0.717245862020287
573	0.71614294624669
574	0.715360561491394
575	0.714442044692634
576	0.713534362003684
577	0.712810469149422
578	0.711848942530789
579	0.710813416348466
580	0.709924366748362
581	0.709619317720382
582	0.708385681905374
583	0.706475017298404
584	0.705912515411285
585	0.705150843378166
586	0.703934449167603
587	0.702492831066475
588	0.701237012826059
589	0.700028317006179
590	0.698769030238372
591	0.698049575397846
592	0.69749845951026
593	0.696863285005194
594	0.696176042520456
595	0.69540470253875
596	0.694317354599647
597	0.692491955232545
598	0.690202199101518
599	0.687610928902957
600	0.684992264969535
601	0.682191567024668
602	0.679438899717393
603	0.676984207015209
604	0.675126103739529
605	0.673931924403061
606	0.673376694504379
607	0.673235718207011
608	0.673828109876373
609	0.674489644878722
610	0.674054702328326
611	0.674366652395514
612	0.674834414707025
613	0.674386673539424
614	0.67344620052318
615	0.672762651254182
616	0.672595458799613
617	0.671802694353415
618	0.671276592409042
619	0.671135478865798
620	0.670789653837623
621	0.669616603615911
622	0.668168610482736
623	0.667244004983604
624	0.666732125412258
625	0.665876254849059
626	0.664352219917435
627	0.662802773881523
628	0.661993425051376
629	0.661547735342584
630	0.659779577877202
631	0.65803759982466
632	0.656473094702061
633	0.654827430661154
634	0.653489748081803
635	0.652257231059751
636	0.650970335560928
637	0.650179457451586
638	0.649068915724353
639	0.647398021031611
640	0.645964683625075
641	0.64468524094493
642	0.643612091828225
643	0.642806701052909
644	0.641896284190577
645	0.641003399184801
646	0.640278523095613
647	0.639107118299693
648	0.637979812443571
649	0.637088225480561
650	0.635671362086714
651	0.634480603401105
652	0.633620554158087
653	0.632670301775327
654	0.631638694991353
655	0.630587007470866
656	0.629567247066419
657	0.628240183992052
658	0.626709397759207
659	0.625182106819862
660	0.623960896147751
661	0.6230745713435
662	0.622301911688655
663	0.621113202358615
664	0.619903215763965
665	0.618705268902315
666	0.617395029170976
667	0.615658702677901
668	0.613963036558036
669	0.612664818943811
670	0.61146462753649
671	0.610414654604362
672	0.609512000542486
673	0.608707038113056
674	0.607516282404394
675	0.60627324542311
676	0.605596026204558
677	0.604414006774052
678	0.602974968816987
679	0.601784707848891
680	0.601348545422965
681	0.601304734742044
682	0.601144050793877
683	0.600030597854668
684	0.599040507979258
685	0.598221153788849
686	0.597168863782962
687	0.59622142895049
688	0.595097773753441
689	0.593724902170711
690	0.593269528995318
691	0.592807812130093
692	0.591868659441245
693	0.590713713466474
694	0.589371198599171
695	0.588097132915696
696	0.587209225034794
697	0.586264928000202
698	0.585413051167159
699	0.58471378259797
700	0.583424661612491
701	0.581972560989955
702	0.580690641116055
703	0.57973225216536
704	0.579053474602022
705	0.578111705283236
706	0.576245723450932
707	0.575487194906994
708	0.575072707885049
709	0.574066704346447
710	0.57292754765375
711	0.571917361842463
712	0.571035658423659
713	0.569917107171171
714	0.568571383845399
715	0.56724549787599
716	0.566244761707455
717	0.564775335450413
718	0.563479477023309
719	0.562865671446176
720	0.562324363850359
721	0.561349841821791
722	0.560040099765147
723	0.55927989403438
724	0.558188942194119
725	0.556850919283383
726	0.555684770823823
727	0.554503827910418
728	0.55333352693934
729	0.552202923626603
730	0.551067874692114
731	0.550073723209955
732	0.549229198341812
733	0.548412807343563
734	0.547428357325069
735	0.546274915782261
736	0.545066723603646
737	0.544057996513947
738	0.543163489120567
739	0.542226589443828
740	0.541008123559385
741	0.539603681682167
742	0.538394948508791
743	0.537962691372543
744	0.537011807200571
745	0.535660139292586
746	0.534413941237546
747	0.533666669883775
748	0.533137417068183
749	0.532491724999046
750	0.531284787337985
751	0.530013790714261
752	0.528838781125072
753	0.527789422412267
754	0.527284117571235
755	0.526559312437676
756	0.525097025957526
757	0.52389495988308
758	0.523097336833904
759	0.52254945952582
760	0.521770287495993
761	0.52060499712433
762	0.519415984049679
763	0.518679395671626
764	0.517929748586039
765	0.517039390231855
766	0.515964999590204
767	0.514681224450485
768	0.513909278637867
769	0.513457309158887
770	0.512450965427291
771	0.51127919714044
772	0.510180958032227
773	0.509311376594032
774	0.508506069279401
775	0.508046173538757
776	0.507701951455348
777	0.506373659016023
778	0.505109629108077
779	0.503986695418117
780	0.502727492293984
781	0.50183287184775
782	0.50087511914371
783	0.499690091073892
784	0.499202324939651
785	0.498763971505653
786	0.498038738580884
787	0.496926972381091
788	0.496015398781214
789	0.494985937956416
790	0.493595936714707
791	0.493158847233144
792	0.492577828314949
793	0.491398348195256
794	0.490280197948287
795	0.489378389974452
796	0.488649504256229
797	0.487907485394455
798	0.486929187356049
799	0.486019148949582
800	0.48532008408705
801	0.484395717490129
802	0.483340533137466
803	0.482315579371645
804	0.481541743544614
805	0.480542864146597
806	0.479514171612259
807	0.478668023028983
808	0.477557396453946
809	0.476356052916207
810	0.475326072828346
811	0.474830408455161
812	0.474299434878043
813	0.473550004428927
814	0.472624100966368
815	0.472153705179373
816	0.471505408632054
817	0.4704329626165
818	0.469705449026491
819	0.46897679921883
820	0.468143600666863
821	0.46719226762767
822	0.465852606989416
823	0.464557374313986
824	0.4636811460689
825	0.463097336045155
826	0.462730346785101
827	0.462250600394148
828	0.461129437300242
829	0.460156361011049
830	0.459504981603131
831	0.459036242604759
832	0.458005937959171
833	0.457066632315895
834	0.456474164978787
835	0.455941211931082
836	0.454952675929392
837	0.453700287579763
838	0.452592399788928
839	0.451665708641481
840	0.450995845519717
841	0.450469766033094
842	0.44963388767344
843	0.44867310181107
844	0.447767616566174
845	0.447094340391875
846	0.44658472042303
847	0.446099951520016
848	0.445494474876734
849	0.444592660874102
850	0.443807464498412
851	0.442944832024312
852	0.441544584273276
853	0.440522065016523
854	0.439888570573195
855	0.439433541385597
856	0.438817929467316
857	0.437863559656942
858	0.43681914394372
859	0.43623679940831
860	0.435386650050252
861	0.434434324487271
862	0.433608887684184
863	0.432701783001152
864	0.431819720452366
865	0.430980172385386
866	0.430128236136128
867	0.42954025167526
868	0.428945667862479
869	0.428047923629957
870	0.427118449680217
871	0.42615111976761
872	0.425308787358278
873	0.424952251108943
874	0.424539148305307
875	0.42394530434927
876	0.423192499197515
877	0.422326070837144
878	0.421504852349108
879	0.42076917014909
880	0.420019971391934
881	0.41922337045664
882	0.418327712361018
883	0.417334389356713
884	0.416585230457172
885	0.415804452487261
886	0.414865959823246
887	0.413911673552945
888	0.413076381845519
889	0.412200902152727
890	0.411133259526313
891	0.410402391097143
892	0.409628133646003
893	0.408663352495873
894	0.407757919223053
895	0.406957195771637
896	0.406145568074794
897	0.405127827556042
898	0.403717419668173
899	0.402454721353746
900	0.401643044286937
901	0.40123301736408
902	0.400325320685255
903	0.399143996083001
904	0.398216106658245
905	0.39725048584333
906	0.396061532388613
907	0.394747369442985
908	0.393808190637743
909	0.392972139792059
910	0.392345765801652
911	0.392006699176128
912	0.391298859047327
913	0.390767209069987
914	0.390343401958148
915	0.389102934379255
916	0.388068775175926
917	0.387410257042733
918	0.387022954886574
919	0.386824691905181
920	0.386459866035809
921	0.385868847553065
922	0.385338576392904
923	0.384878320425619
924	0.384377456028963
925	0.383834594179849
926	0.383911547263381
927	0.383967591307531
928	0.383671079382286
929	0.383029954481266
930	0.382308802299848
931	0.381651492457637
932	0.381132373360921
933	0.380706067878424
934	0.380634599823048
935	0.380689268375531
936	0.380284683391184
937	0.379473364287649
938	0.378642589726162
939	0.378158489849811
940	0.378239845664098
941	0.378020792117487
942	0.377304438210025
943	0.376404215897677
944	0.376346097024555
945	0.37629549261589
946	0.375729389741216
947	0.375283978675361
948	0.375022789615518
949	0.374739947889579
950	0.374168109781249
951	0.37372231299346
952	0.37289072924537
953	0.371857018722872
954	0.371984829790885
955	0.371576785089768
956	0.370838627141474
957	0.370333852976176
958	0.369170658288877
959	0.368206659251995
960	0.367743564807319
961	0.367438124398524
962	0.367232837134059
963	0.366968017140129
964	0.366478977465325
965	0.365539710258202
966	0.364959654870587
967	0.364852676989158
968	0.364782735729395
969	0.364023406362817
970	0.363237353363321
971	0.362817614242316
972	0.362132575645881
973	0.361019131212409
974	0.360038611129898
975	0.359854864872118
976	0.359638779601226
977	0.35931726875011
978	0.358812753397183
979	0.357966834208413
980	0.35720413177608
981	0.356680625416812
982	0.356398819826599
983	0.356143997632628
984	0.355765810148396
985	0.355034429970986
986	0.3537350393571
987	0.352502971580809
988	0.351877951137108
989	0.35191834250863
990	0.351721030693699
991	0.351207815404882
992	0.350425554754063
993	0.349553751927056
994	0.348843642691701
995	0.348315910669775
996	0.347861799240047
997	0.347235512836529
998	0.346458650462752
999	0.345692077823561
1000	0.345077422218633
1001	0.329869029414037
1002	0.328701672170529
1003	0.327886002033318
1004	0.327259487895544
1005	0.326636526756862
1006	0.326058211713278
1007	0.325506464452226
1008	0.32521830242482
1009	0.324625422579116
1010	0.323814850108744
1011	0.323098066308247
1012	0.322346219665934
1013	0.321474731518412
1014	0.32061528056209
1015	0.319764846543446
1016	0.318998788719868
1017	0.317987811627963
1018	0.31749393501648
1019	0.31748125617265
1020	0.317132541892716
1021	0.31704559931343
1022	0.316594304217187
1023	0.315717662919782
1024	0.315052486916062
1025	0.314105150947037
1026	0.313578422624588
1027	0.313316719511266
1028	0.313216812101551
1029	0.312940136081338
1030	0.312915626666393
1031	0.312544897275174
1032	0.311978307952469
1033	0.311321144126422
1034	0.310418042000648
1035	0.309799060140798
1036	0.309115271365943
1037	0.30854136021253
1038	0.308299561242934
1039	0.307827379146729
1040	0.307152686218894
1041	0.30664801613372
1042	0.306021752199122
1043	0.305643741336353
1044	0.305412403996572
1045	0.305443622198967
1046	0.30515564551859
1047	0.304994648256692
1048	0.304549593476823
1049	0.303726122045719
1050	0.303237265357737
1051	0.302831246730574
1052	0.302378952652108
1053	0.302016287824419
1054	0.301586743844664
1055	0.300994849339884
1056	0.300586589182912
1057	0.300358817345593
1058	0.300006071077376
1059	0.299649306984312
1060	0.29930415663125
1061	0.298969689788407
1062	0.298585264299679
1063	0.298272475179697
1064	0.298079963119347
1065	0.297685641484446
1066	0.297154682187517
1067	0.296690866752075
1068	0.296271882906517
1069	0.295691897539723
1070	0.29492499440198
1071	0.294413202419091
1072	0.293773626918071
1073	0.293372429145764
1074	0.293450066756757
1075	0.293243587279194
1076	0.293078665178569
1077	0.292738095410782
1078	0.292191039995994
1079	0.291322082344768
1080	0.290768667423613
1081	0.290098155853723
1082	0.289650876131922
1083	0.289576219982279
1084	0.2891420371921
1085	0.288473086640469
1086	0.288090672556306
1087	0.287759068687965
1088	0.287389158806311
1089	0.287308398872291
1090	0.286936966840084
1091	0.286224691924237
1092	0.285719484573584
1093	0.28520972489166
1094	0.284638165002051
1095	0.284419802764919
1096	0.283796203219087
1097	0.283314184431994
1098	0.282871844555741
1099	0.282419815826911
1100	0.281949153055202
1101	0.281470634680425
1102	0.280805773935377
1103	0.280391311682103
1104	0.280412408703289
1105	0.279883466460161
1106	0.279120798952477
1107	0.278567601136689
1108	0.277816811555068
1109	0.276840628642349
1110	0.276775903839636
1111	0.276664165475185
1112	0.275999187112577
1113	0.275325030710125
1114	0.274608409172159
1115	0.2735011954855
1116	0.272724976127245
1117	0.272262908059986
1118	0.271519239785619
1119	0.270687873655353
1120	0.269772734133807
1121	0.268721785065885
1122	0.267723209016729
1123	0.266704309447616
1124	0.265714215749638
1125	0.264872969609794
1126	0.263680842865064
1127	0.26267275671339
1128	0.261693592373328
1129	0.260505942651334
1130	0.259574712016308
1131	0.258585089083303
1132	0.257200072021153
1133	0.256292217161317
1134	0.255648241585209
1135	0.254908547885421
1136	0.254438603334759
1137	0.253678085409386
1138	0.252527737115036
1139	0.251784924508955
1140	0.251213289669886
1141	0.250582197819556
1142	0.250261541138908
1143	0.249683795943731
1144	0.248909022467113
1145	0.248056223721688
1146	0.247374185069603
1147	0.24670639311493
1148	0.245925955236159
1149	0.245038574583314
1150	0.244216381432593
1151	0.243424907374965
1152	0.242407098817987
1153	0.241365676924509
1154	0.240241776417991
1155	0.238870910506421
1156	0.237484336383533
1157	0.236157118583687
1158	0.234727667399911
1159	0.233085710094408
1160	0.231595008521172
1161	0.230188833011291
1162	0.228641036056232
1163	0.227132783205272
1164	0.225559223669599
1165	0.224074540610042
1166	0.222791334003039
1167	0.221605421991793
1168	0.22055782035121
1169	0.219424465352021
1170	0.2181792158901
1171	0.217130212697143
1172	0.216171767114956
1173	0.215192478442109
1174	0.214398257578034
1175	0.213433721819265
1176	0.212321691760393
1177	0.211301811372945
1178	0.21044900312345
1179	0.209255108491773
1180	0.207839618653529
1181	0.20654166945449
1182	0.205164597726386
1183	0.2037575848075
1184	0.20267130723976
1185	0.201669042931651
1186	0.200537585176157
1187	0.199492689426424
1188	0.19861492568179
1189	0.19771136124967
1190	0.197013888706872
1191	0.19637764937166
1192	0.196109003074808
1193	0.196210656010593
1194	0.196148138168237
1195	0.196186012453259
1196	0.196325645705393
1197	0.196422351712563
1198	0.196646319175256
1199	0.1971190420584
1200	0.197610497302977
1201	0.197728279181212
1202	0.197965241344492
1203	0.198535642389413
1204	0.199022939433433
1205	0.199532575846672
1206	0.200134172704093
1207	0.200478872083681
1208	0.200813685750731
1209	0.201630000775803
1210	0.202528915754315
1211	0.203147923370141
1212	0.203545347662289
1213	0.204341408387699
1214	0.205219773582136
1215	0.205908750441871
1216	0.206815044460187
1217	0.207671412475715
1218	0.208360112137156
1219	0.208878277805126
1220	0.209661091340633
1221	0.210477970995872
1222	0.210893585819721
1223	0.211420618078717
1224	0.212286573626771
1225	0.212967243092187
1226	0.213596488298264
1227	0.214343461151816
1228	0.214791016797242
1229	0.215127855280772
1230	0.215701102341954
1231	0.216071856411453
1232	0.216361668181557
1233	0.216619626660783
1234	0.216898022380262
1235	0.216959523793167
1236	0.217159444873719
1237	0.217539992894327
1238	0.217776952426169
1239	0.217985659619552
1240	0.218112217030406
1241	0.218188703034292
1242	0.21816882584615
1243	0.218108721876793
1244	0.218221331518606
1245	0.218273425318005
1246	0.218151466692725
1247	0.218082032425376
1248	0.218100816317194
1249	0.218109682834362
1250	0.217994065917317
1251	0.217763189604535
1252	0.217506150462647
1253	0.217411960761904
1254	0.217497460476572
1255	0.217436499709555
1256	0.217386802975747
1257	0.217249975963366
1258	0.216956126757702
1259	0.21681412844919
1260	0.216736403740818
1261	0.216623323148935
1262	0.216572495074777
1263	0.216391033509394
1264	0.216122762394579
1265	0.215960738284718
1266	0.215803080484017
1267	0.215691884492437
1268	0.215565017307006
1269	0.215408261601568
1270	0.215288292481215
1271	0.21507790320336
1272	0.214923019864799
1273	0.214693209243527
1274	0.214428292159842
1275	0.214281336366975
1276	0.213923299221636
1277	0.213640797091496
1278	0.213422632239737
1279	0.213244582478204
1280	0.212992749026051
1281	0.212785875992782
1282	0.212590282667661
1283	0.212395803787834
1284	0.212115475555129
1285	0.211841294008874
1286	0.211599581878651
1287	0.211356584336154
1288	0.211079752796879
1289	0.210782394781516
1290	0.210471122408434
1291	0.210143114489887
1292	0.209849083422658
1293	0.209637874294289
1294	0.209427901677994
1295	0.209208937936871
1296	0.209011789178793
1297	0.208681898107808
1298	0.208264338067042
1299	0.207963246266324
1300	0.207696906259004
1301	0.207456998902143
1302	0.207283992878976
1303	0.20707202344085
1304	0.206739427570157
1305	0.206482829304055
1306	0.20627151001692
1307	0.20608319750114
1308	0.205853704280208
1309	0.205536636402364
1310	0.205192086627509
1311	0.204962962401609
1312	0.204776369125298
1313	0.204373057693502
1314	0.203999144351153
1315	0.203793938565517
1316	0.203525714828743
1317	0.203291349626093
1318	0.203037261673026
1319	0.202686984242759
1320	0.202319781021904
1321	0.201957324411288
1322	0.201632252382422
1323	0.201310508454028
1324	0.201018908723205
1325	0.200747132648789
1326	0.200510897544358
1327	0.200294945272077
1328	0.199982190315178
1329	0.199539046401875
1330	0.199164044558929
1331	0.198816157487266
1332	0.198341869831386
1333	0.197899647924022
1334	0.19764036280908
1335	0.197383998306872
1336	0.197068073431954
1337	0.196720855007676
1338	0.196295891231671
1339	0.195870562885578
1340	0.195439759965109
1341	0.195005579385923
1342	0.194592720777392
1343	0.194108623927102
1344	0.193597425818522
1345	0.192998780651083
1346	0.192288844633234
1347	0.191630140696406
1348	0.190905439374817
1349	0.190119133472583
1350	0.189443961016517
1351	0.18866661966498
1352	0.187723021255823
1353	0.186766268504624
1354	0.185826325527381
1355	0.184912356584536
1356	0.184059456636722
1357	0.183179723349699
1358	0.182413568842153
1359	0.181496132866646
1360	0.180440050725082
1361	0.1794687962517
1362	0.178543430149646
1363	0.17759132147103
1364	0.176651976740219
1365	0.175596493254785
1366	0.174478295234557
1367	0.173459178655859
1368	0.172380300746408
1369	0.171264758290038
1370	0.170147030440571
1371	0.169000156394847
1372	0.167969865810089
1373	0.166917965650164
1374	0.16579114809161
1375	0.164701707372941
1376	0.163616415961828
1377	0.162609370788552
1378	0.161641709506516
1379	0.160661368284981
1380	0.159781415462795
1381	0.158938442091274
1382	0.158072403075513
1383	0.157321828524862
1384	0.156637646502893
1385	0.155942726267062
1386	0.155418830718403
1387	0.155022194866747
1388	0.154559828739115
1389	0.154069754103242
1390	0.153607928121603
1391	0.153270042146135
1392	0.152948357549374
1393	0.152706771263039
1394	0.152617143812366
1395	0.152486915070482
1396	0.152242850832751
1397	0.152053854912517
1398	0.15196116733254
1399	0.151741699081415
1400	0.151508981380109
1401	0.151401223290819
1402	0.151196398145385
1403	0.150922657833614
1404	0.150692945344769
1405	0.150464899889122
1406	0.150187638421308
1407	0.14995682854123
1408	0.149874791639703
1409	0.149730507982827
1410	0.149472555880029
1411	0.149289151928757
1412	0.149132579219229
1413	0.14904740412606
1414	0.149078339809617
1415	0.149033087291781
1416	0.148933567413267
1417	0.148898273404758
1418	0.148863236090164
1419	0.148835541381788
1420	0.148833982410664
1421	0.148729648272088
1422	0.148665017865668
1423	0.148578326912462
1424	0.14854795623685
1425	0.14853824723462
1426	0.148598754724153
1427	0.148719176743372
1428	0.148844653646358
1429	0.148945865041209
1430	0.149139100240204
1431	0.149452627101297
1432	0.149725409820045
1433	0.149962021552501
1434	0.150305390418286
1435	0.150625487485255
1436	0.150807164048333
1437	0.151110375905684
1438	0.151456037479538
1439	0.151604678696801
1440	0.151719047700319
1441	0.151892293910499
1442	0.152086336360912
1443	0.152300711912899
1444	0.152428192056763
1445	0.152568632734297
1446	0.152743073778187
1447	0.152780039945201
1448	0.152863460457775
1449	0.15298533774266
1450	0.153060054010534
1451	0.153237649269308
1452	0.153419726340201
1453	0.153541104625813
1454	0.153613788210494
1455	0.153582897845879
1456	0.153514792405887
1457	0.153512485324244
1458	0.153542266085948
1459	0.15348728676336
1460	0.153456111649975
1461	0.153457111627301
1462	0.153465650176053
1463	0.153452757668781
1464	0.153516967175119
1465	0.15348494873862
1466	0.153369625878383
1467	0.153291531370467
1468	0.153362002545504
1469	0.153357691041287
1470	0.153254343285273
1471	0.153199911756065
1472	0.153080277593638
1473	0.152956504624614
1474	0.152929058142464
1475	0.152934219489912
1476	0.152994495780149
1477	0.153002083291233
1478	0.152994141807805
1479	0.153030648268292
1480	0.152928415046241
1481	0.152750856316353
1482	0.152662215896679
1483	0.152636704868788
1484	0.152653672229608
1485	0.152626334092065
1486	0.152497322761134
1487	0.152413032977363
1488	0.152355017291071
1489	0.152250372804787
1490	0.152231323518954
1491	0.152248687157913
1492	0.152174798312612
1493	0.152090074319544
1494	0.152014107147215
1495	0.151930950687791
1496	0.151847198133696
1497	0.151812998914183
1498	0.151828859451921
1499	0.151740332871605
1500	0.151651884881678
1501	0.151655244947502
1502	0.151579745498626
1503	0.151463365105781
1504	0.15141783422236
1505	0.151377348076795
1506	0.151261020599071
1507	0.151044847243617
1508	0.150841926375548
1509	0.150761174055901
1510	0.150740151151951
1511	0.150678047892253
1512	0.150528441351312
1513	0.150397680170834
1514	0.150285015045755
1515	0.150108504353725
1516	0.14999866890745
1517	0.150021286132562
1518	0.149942569074771
1519	0.149813931839863
1520	0.149659337180237
1521	0.149466403401183
1522	0.149305937281056
1523	0.149078291347627
1524	0.148927635905837
1525	0.148838862866146
1526	0.148722434116059
1527	0.148496545797916
1528	0.148331364247718
1529	0.148291492828733
1530	0.14816170614625
1531	0.148005712512029
1532	0.147917354302059
1533	0.14771010328443
1534	0.147487488125802
1535	0.147524056742675
1536	0.147558359960228
1537	0.147420498253646
1538	0.147385583407857
1539	0.147257767441994
1540	0.146935567826742
1541	0.14680363941337
1542	0.146770560663436
1543	0.14664741622228
1544	0.146490292762622
1545	0.146308811560555
1546	0.146135287758531
1547	0.145944683092727
1548	0.145834006281143
1549	0.145790098633083
1550	0.145649579710227
1551	0.145407591504837
1552	0.145095114975294
1553	0.144916337938849
1554	0.144857642020661
1555	0.144681343099284
1556	0.1444533619506
1557	0.144228917027511
1558	0.14405267775074
1559	0.144022248109531
1560	0.143898695549847
1561	0.143579068727382
1562	0.143339947223831
1563	0.1431940350633
1564	0.143014467709119
1565	0.142879182351913
1566	0.142741596617981
1567	0.14246467730545
1568	0.142216614144693
1569	0.142147626882281
1570	0.142042665796821
1571	0.141790537620551
1572	0.141582833546928
1573	0.141445771079356
1574	0.141235078421976
1575	0.140974970376596
1576	0.140782054551741
1577	0.140579647929241
1578	0.14027197181121
1579	0.140039381380638
1580	0.139883355626522
1581	0.139600243698156
1582	0.139371993137001
1583	0.139262639935489
1584	0.139022879392903
1585	0.138786311789046
1586	0.138622187650789
1587	0.138396888463617
1588	0.138175343022366
1589	0.137917017646429
1590	0.137655752151931
1591	0.137421576926337
1592	0.137126044573125
1593	0.136881810344802
1594	0.136707143947433
1595	0.13650151435067
1596	0.136191496524509
1597	0.135856041636024
1598	0.135643364025087
1599	0.135431172027626
1600	0.135148456490971
1601	0.134832735183098
1602	0.134498215832167
1603	0.134245476274748
1604	0.134081543710308
1605	0.133852620171483
1606	0.133538794783945
1607	0.133213461395331
1608	0.132865212261375
1609	0.132574212372451
1610	0.132311920599869
1611	0.131978495026042
1612	0.131567503254591
1613	0.131071975109004
1614	0.130642661624975
1615	0.130242952155043
1616	0.129655859932013
1617	0.129071630880439
1618	0.1286595804411
1619	0.128089615147762
1620	0.127325189435568
1621	0.126815752059225
1622	0.126426193650338
1623	0.125853276826013
1624	0.125332388470094
1625	0.124928692234837
1626	0.124473613351691
1627	0.123953595507873
1628	0.123607036405901
1629	0.123410967085449
1630	0.123037852831818
1631	0.122660375748587
1632	0.122418098423918
1633	0.12204677750518
1634	0.121630956037356
1635	0.121414290392955
1636	0.12120336500853
1637	0.120807877405941
1638	0.120358132853172
1639	0.119911125453235
1640	0.119376362153424
1641	0.118757697239282
1642	0.118130555283112
1643	0.117349171561536
1644	0.116304387721785
1645	0.115189121930792
1646	0.114063399777061
1647	0.112792906268027
1648	0.11140052756393
1649	0.109842503407793
1650	0.108079276806516
1651	0.106173026384885
1652	0.104115125083903
1653	0.102260680387876
1654	0.100614047493382
1655	9.88999219277817E-02
1656	9.73154988282494E-02
1657	9.58872520571485E-02
1658	9.45070467566225E-02
1659	9.31688892354928E-02
1660	9.20995369404948E-02
1661	9.12808773653887E-02
1662	9.04553560790964E-02
1663	8.98670851664716E-02
1664	8.94267887002734E-02
1665	8.87748014770394E-02
1666	8.83043559148741E-02
1667	8.80491902601042E-02
1668	8.76277014295669E-02
1669	8.72964107677283E-02
1670	8.69966536929466E-02
1671	8.65437648665022E-02
1672	0.086156714009223
1673	8.57793372496548E-02
1674	8.53157275243413E-02
1675	8.48319785461229E-02
1676	8.42883241186742E-02
1677	8.37017335409395E-02
1678	8.31042165484157E-02
1679	8.22320335653092E-02
1680	8.10996809377514E-02
1681	0.079945761504483
1682	7.87248612979864E-02
1683	7.74564334508107E-02
1684	7.61793497750203E-02
1685	7.48624512303055E-02
1686	0.073318440889845
1687	7.16825382509847E-02
1688	7.02066675694511E-02
1689	6.85616207248248E-02
1690	6.68684404040962E-02
1691	6.53563837358745E-02
1692	6.37404691889236E-02
1693	0.062090377769412
1694	6.05385344501689E-02
1695	5.89938643604423E-02
1696	5.73805984765882E-02
1697	0.055873148902594
1698	5.45924228802556E-02
1699	5.30989282115527E-02
1700	5.15262133627967E-02
1701	5.03224868561483E-02
1702	4.88448810454536E-02
1703	4.73373976439303E-02
1704	4.57495857493797E-02
1705	4.43746022320922E-02
1706	4.31864622482881E-02
1707	4.19472901781069E-02
1708	4.07580219773083E-02
1709	3.96191385851084E-02
1710	3.82618798058684E-02
1711	3.73311312985909E-02
1712	3.67204560171625E-02
1713	3.62308229284326E-02
1714	3.59741460825164E-02
1715	3.58204933344337E-02
1716	3.57548164063108E-02
1717	3.60450315996603E-02
1718	3.65385368416276E-02
1719	3.72526654854942E-02
1720	3.82582276147347E-02
1721	3.91794723071478E-02
1722	4.01227010259154E-02
1723	4.11036365257368E-02
1724	4.21277692644334E-02
1725	4.32775538294417E-02
1726	4.44587005839839E-02
1727	4.55528908594754E-02
1728	4.64954919193537E-02
1729	4.71621814659452E-02
1730	4.77743335841678E-02
1731	4.85172627327233E-02
1732	4.91373397341306E-02
1733	4.96978750812236E-02
1734	0.050345135702019
1735	5.06853661712996E-02
1736	5.07126932348105E-02
1737	5.08600437539593E-02
1738	5.09750457516343E-02
1739	5.10034526732981E-02
1740	5.12273760586178E-02
1741	5.13162201109051E-02
1742	5.12918111550492E-02
1743	5.13510948105396E-02
1744	5.13000487609704E-02
1745	5.14636778042315E-02
1746	5.17113704411686E-02
1747	5.16650756313011E-02
1748	5.17367360188596E-02
1749	5.20186432071837E-02
1750	0.052060478700069
1751	5.20683303845057E-02
1752	5.23065034849721E-02
1753	0.052420586509143
1754	5.26132624869503E-02
1755	0.053146832003402
1756	5.35820333598662E-02
1757	5.38852719624585E-02
1758	5.42025598874895E-02
1759	5.45489591533284E-02
1760	5.49810890583487E-02
1761	5.53870748525288E-02
1762	5.59154791513397E-02
1763	5.66850630399208E-02
1764	5.71570273344856E-02
1765	5.75452209378703E-02
1766	5.79228438014975E-02
1767	5.81599766506004E-02
1768	5.85243189176539E-02
1769	5.88004867658952E-02
1770	5.92460855404961E-02
1771	5.99412552263142E-02
1772	6.03876150118469E-02
1773	6.10587603765317E-02
1774	6.15750598969128E-02
1775	0.061877926708634
1776	6.23635142951291E-02
1777	6.27864034568078E-02
1778	6.31231595461877E-02
1779	0.063485467094163
1780	6.38179586144884E-02
1781	6.40955028026302E-02
1782	6.46617863122721E-02
1783	6.50356651052978E-02
1784	6.53923709309066E-02
1785	6.57640305524787E-02
1786	6.60083200129977E-02
1787	6.61926917062948E-02
1788	6.63066807777274E-02
1789	6.65554877665833E-02
1790	6.68007654718379E-02
1791	6.70162470114308E-02
1792	6.73721694742691E-02
1793	6.76527404864151E-02
1794	6.77951860770132E-02
1795	6.80345266368745E-02
1796	6.84742632734242E-02
1797	6.85955982207117E-02
1798	6.84143238330526E-02
1799	6.85382473278385E-02
1800	6.86583378827388E-02
1801	7.77532745523624E-02
1802	7.82279724077439E-02
1803	7.84403942988435E-02
1804	7.83384405015734E-02
1805	7.80943432273318E-02
1806	7.78755827381421E-02
1807	7.75943091959103E-02
1808	7.75257330667227E-02
1809	7.74408168580269E-02
1810	7.74152060825257E-02
1811	7.76414486395813E-02
1812	7.75483175329368E-02
1813	0.077429775361671
1814	7.76627360713422E-02
1815	7.78127199216544E-02
1816	7.76982516343869E-02
1817	7.74966660110677E-02
1818	7.69813877220377E-02
1819	7.64904847249449E-02
1820	0.076154619726257
1821	7.60548146313573E-02
1822	7.62611764070124E-02
1823	7.64774160671576E-02
1824	7.66736357480698E-02
1825	0.076816327257572
1826	7.67295692124228E-02
1827	7.66700686194687E-02
1828	7.64071006212943E-02
1829	7.65511221316302E-02
1830	7.66737427585742E-02
1831	7.64478072902747E-02
1832	7.64219727719939E-02
1833	7.64308889861992E-02
1834	0.076769528273085
1835	7.73085200418237E-02
1836	7.75030459814614E-02
1837	0.077554164575095
1838	7.76718673112311E-02
1839	0.077378276142662
1840	7.77986137494071E-02
1841	7.83258232618214E-02
1842	0.078509326619818
1843	0.078880554450958
1844	7.88884322151086E-02
1845	7.88538774828814E-02
1846	7.90906353021445E-02
1847	7.92464755314848E-02
1848	7.93490324162259E-02
1849	7.94780002454092E-02
1850	7.95373599380378E-02
1851	7.98002052816177E-02
1852	8.01293857519071E-02
1853	0.08028902091238
1854	8.05636040380359E-02
1855	8.06489968123005E-02
1856	8.06650856106624E-02
1857	0.080616286572353
1858	8.07187757410837E-02
1859	0.08098218422262
1860	8.12604570150178E-02
1861	0.081660957390144
1862	8.18545379143292E-02
1863	8.24003598869582E-02
1864	8.23992395987795E-02
1865	8.23624023112523E-02
1866	8.25775855552693E-02
1867	8.25983932530306E-02
1868	8.23176665136084E-02
1869	8.22782470695813E-02
1870	8.22069981513994E-02
1871	8.23630540732735E-02
1872	0.082780208636098
1873	8.30838793621499E-02
1874	8.30721256556469E-02
1875	8.33218492103709E-02
1876	8.34593634842717E-02
1877	8.33615654226003E-02
1878	8.33366535903354E-02
1879	8.34890782888665E-02
1880	8.34094348581036E-02
1881	8.30046048293207E-02
1882	8.29017887516346E-02
1883	8.29456642806825E-02
1884	8.30410098143423E-02
1885	8.27290535294604E-02
1886	8.24472174190093E-02
1887	8.26177828230101E-02
1888	8.25742198288067E-02
1889	8.21847507811032E-02
1890	8.18699213668786E-02
1891	8.14422596875256E-02
1892	8.02019831557954E-02
1893	7.96213101326327E-02
1894	7.95198798892474E-02
1895	7.92611914778104E-02
1896	7.90979814052901E-02
1897	0.079221187226633
1898	7.90084220885286E-02
1899	7.90577093935754E-02
1900	7.90410753945937E-02
1901	7.88729121483899E-02
1902	0.078848703595869
1903	7.90074155766318E-02
1904	7.90486922305489E-02
1905	7.91368628891505E-02
1906	7.91332122014687E-02
1907	7.89970046340146E-02
1908	7.88934833055094E-02
1909	7.91635263238819E-02
1910	7.93212480057952E-02
1911	7.93162509708401E-02
1912	7.92906544509229E-02
1913	7.94257485920143E-02
1914	7.96050005657994E-02
1915	7.95163019931838E-02
1916	7.93489121836674E-02
1917	7.93895485963824E-02
1918	7.91848975500203E-02
1919	0.07902117433546
1920	0.078970937627971
1921	7.94562074362774E-02
1922	0.079363693292642
1923	7.90638247877311E-02
1924	7.89227858132129E-02
1925	7.88506032364499E-02
1926	7.86548057397339E-02
1927	7.83281741087136E-02
1928	7.81730878287463E-02
1929	7.80961019330855E-02
1930	7.79378609721846E-02
1931	7.75503081139214E-02
1932	7.77515258159103E-02
1933	7.81474905547306E-02
1934	0.077831899586578
1935	7.77165929781701E-02
1936	7.78090312622231E-02
1937	7.76067332785976E-02
1938	7.69405182447835E-02
1939	7.67383576999298E-02
1940	7.67489494879382E-02
1941	7.65936950654032E-02
1942	7.65734822196241E-02
1943	7.64505673224589E-02
1944	7.60268314941263E-02
1945	0.075813336424845
1946	7.61074218455352E-02
1947	7.64843414541153E-02
1948	7.65854692589526E-02
1949	7.68670384444458E-02
1950	7.69382984476662E-02
1951	0.076518432399341
1952	7.65315936038368E-02
1953	7.69170800937158E-02
1954	0.077013606831904
1955	7.71000904557188E-02
1956	7.70904701964022E-02
1957	7.67630839394332E-02
1958	7.67565676325732E-02
1959	7.68966273688549E-02
1960	7.66743525531071E-02
1961	7.65680545730276E-02
1962	7.64328441729966E-02
1963	7.64524588310695E-02
1964	7.64731931491789E-02
1965	7.65322455736254E-02
1966	7.69243204298403E-02
1967	7.69409680270743E-02
1968	7.65449686940188E-02
1969	7.64899660634996E-02
1970	7.65168247439142E-02
1971	7.64608976001211E-02
1972	7.64579192253801E-02
1973	7.66300041972768E-02
1974	7.67338675646445E-02
1975	7.68158587877453E-02
1976	7.67484222000681E-02
1977	7.66355236026178E-02
1978	7.66266456591973E-02
1979	7.63573589774112E-02
1980	7.63705978437166E-02
1981	7.68561719155824E-02
1982	7.69773113185873E-02
1983	7.70121606604465E-02
1984	0.077008235976582
1985	7.68136932470107E-02
1986	7.66179249587993E-02
1987	7.64584230878496E-02
1988	7.62270618297447E-02
1989	0.076192858587567
1990	0.076313367211512
1991	0.076275942524728
1992	7.61486613966237E-02
1993	7.63217593233392E-02
1994	7.68058813732752E-02
1995	7.68213618218074E-02
1996	7.66825805852945E-02
1997	7.67771360724513E-02
1998	7.66263356210999E-02
1999	7.65080975007855E-02
2000	7.64968787727274E-02
2001	7.69248356831435E-02
2002	7.70174391438765E-02
2003	7.68393750936785E-02
2004	7.68032411089857E-02
2005	7.68749724099543E-02
2006	7.69046848123453E-02
2007	0.076983980085364
2008	7.68227114862324E-02
2009	7.63923343182695E-02
2010	7.62984638599319E-02
2011	7.62111735639824E-02
2012	7.60938693227396E-02
2013	7.60901053286437E-02
2014	7.62779465631297E-02
2015	7.65307555163908E-02
2016	7.67914363920125E-02
2017	7.68610796351862E-02
2018	7.71776954408278E-02
2019	7.71573940381031E-02
2020	7.66630703245896E-02
2021	7.64015795362279E-02
2022	7.60916296310187E-02
2023	7.59921457425193E-02
2024	7.60401494248714E-02
2025	7.59588736261379E-02
2026	7.59719631965412E-02
2027	7.60020861127975E-02
2028	7.60457526865357E-02
2029	7.59057097029509E-02
2030	7.57072606992889E-02
2031	7.54275785573212E-02
2032	7.54846277089442E-02
2033	7.55359988568986E-02
2034	7.55521028657657E-02
2035	7.60205048969107E-02
2036	7.60393715423223E-02
2037	7.55498500417527E-02
2038	7.54052493482499E-02
2039	0.075428985929475
2040	7.52838769029146E-02
2041	7.49293344854655E-02
2042	7.49190022168988E-02
2043	7.50771302756073E-02
2044	7.51346778632495E-02
2045	7.56250499802923E-02
2046	7.57225848487859E-02
2047	7.56930396048447E-02
2048	7.53428989407909E-02
2049	7.52167857416233E-02
2050	7.49713172202309E-02
2051	7.49107209099532E-02
2052	0.075071043000607
2053	0.074998117676213
2054	7.48665324575165E-02
2055	7.47590056143153E-02
2056	7.45461956542487E-02
2057	7.43589717779287E-02
2058	7.42681505144511E-02
2059	7.40996530842633E-02
2060	7.36744752418889E-02
2061	7.35065626014648E-02
2062	7.34037737955533E-02
2063	7.35548831106696E-02
2064	7.34626997879841E-02
2065	7.34212209564446E-02
2066	7.34176342793349E-02
2067	7.32453583625644E-02
2068	7.32310413911116E-02
2069	7.36194929501966E-02
2070	0.07354798099457
2071	7.30113146033081E-02
2072	7.28956512283024E-02
2073	7.28563946903301E-02
2074	7.27648370961829E-02
2075	7.29733468899112E-02
2076	7.30218854600259E-02
2077	7.28974222751707E-02
2078	7.27035057864974E-02
2079	7.24396556031627E-02
2080	7.22530334330166E-02
2081	7.19197713188984E-02
2082	0.071306461863261
2083	7.11656657643753E-02
2084	7.12605380682869E-02
2085	7.10949445572642E-02
2086	7.09187708777382E-02
2087	7.10544310166227E-02
2088	7.12873005178579E-02
2089	7.13213916618448E-02
2090	7.16419196458652E-02
2091	0.071717331583553
2092	7.14979509227279E-02
2093	7.12511314736152E-02
2094	7.08557093008207E-02
2095	7.06348523669734E-02
2096	0.070329288650845
2097	6.99408025644836E-02
2098	6.97641482560191E-02
2099	7.02511160712296E-02
2100	7.05756058014877E-02
2101	7.11644749839519E-02
2102	7.12602352384096E-02
2103	7.14665174388672E-02
2104	7.12256620948598E-02
2105	7.02302171063736E-02
2106	6.98411348981643E-02
2107	6.95938021277724E-02
2108	6.91925213783072E-02
2109	6.88439622789959E-02
2110	6.86414322910675E-02
2111	6.84842542840049E-02
2112	6.81873480189633E-02
2113	6.80149965489765E-02
2114	6.78187042599565E-02
2115	6.76905369315331E-02
2116	6.69365238937466E-02
2117	6.66615502101443E-02
2118	6.64584682095053E-02
2119	6.61026365017556E-02
2120	6.57038767612187E-02
2121	6.52141372377592E-02
2122	6.46957618812785E-02
2123	6.40013382077354E-02
2124	6.30524894126598E-02
2125	6.22484829403105E-02
2126	6.13274612174616E-02
2127	6.05616293507383E-02
2128	6.01040938042325E-02
2129	5.92667960077292E-02
2130	5.82065685970427E-02
2131	5.73090327716721E-02
2132	5.61407654419403E-02
2133	0.055277320732963
2134	5.49195013493001E-02
2135	5.41853364697873E-02
2136	5.32886523552162E-02
2137	5.23002252690307E-02
2138	5.16660094544362E-02
2139	5.13636893191209E-02
2140	5.09225660757276E-02
2141	5.06244870830787E-02
2142	5.08755456405127E-02
2143	5.14727001156191E-02
2144	5.14891901365377E-02
2145	5.17110704184278E-02
2146	5.21654104013354E-02
2147	5.21195846988727E-02
2148	5.23698620990258E-02
2149	5.36225705545385E-02
2150	0.054048508921387
2151	5.34537610806227E-02
2152	0.053670132064067
2153	5.48541801865811E-02
2154	5.48010047113575E-02
2155	5.38700748116187E-02
2156	5.36865343615629E-02
2157	5.32007210811102E-02
2158	5.26737660506904E-02
2159	0.052523171406523
2160	5.28789178630645E-02
2161	5.25224767526578E-02
2162	5.17252296888821E-02
2163	5.18212663233968E-02
2164	5.26653536105012E-02
2165	5.29393864092885E-02
2166	5.32615101392872E-02
2167	5.36477540325277E-02
2168	5.38034404263243E-02
2169	5.42468221104343E-02
2170	5.48999987897086E-02
2171	5.56719778578191E-02
2172	5.67794933682666E-02
2173	5.74172804061311E-02
2174	5.81961345983501E-02
2175	5.86025114714001E-02
2176	5.85345742617337E-02
2177	5.84018889615874E-02
2178	0.057870956160106
2179	5.76343590294844E-02
2180	0.057363718888682
2181	0.057129397066324
2182	5.71170895084402E-02
2183	0.057113166042046
2184	5.71323484595451E-02
2185	5.69743986306075E-02
2186	5.69456401591233E-02
2187	5.69821438745341E-02
2188	5.68528476212781E-02
2189	5.65338508406933E-02
2190	5.62690401850688E-02
2191	5.59917734823667E-02
2192	5.57432436532391E-02
2193	0.055396096610028
2194	5.52894827692475E-02
2195	5.54094911199507E-02
2196	5.52207196665769E-02
2197	5.48754143299839E-02
2198	5.48370837842875E-02
2199	5.51285879176409E-02
2200	5.47698171964346E-02
2201	0.053985195117275
2202	5.38381905994404E-02
2203	5.33343865650999E-02
2204	5.31427510567763E-02
2205	5.42986722881372E-02
2206	5.43314865898567E-02
2207	5.32616537326553E-02
2208	5.29108683015959E-02
2209	5.26982524497714E-02
2210	5.22345220358116E-02
2211	5.16138389318394E-02
2212	5.16355601928457E-02
2213	5.17120391692386E-02
2214	5.16170429242404E-02
2215	5.17207676363389E-02
2216	5.16130887133785E-02
2217	0.051455061326324
2218	5.09312417866416E-02
2219	5.03961638257081E-02
2220	4.95463471306837E-02
2221	4.97687206753833E-02
2222	5.05678209944867E-02
2223	5.03245189932552E-02
2224	5.04346755892851E-02
2225	5.04375842375095E-02
2226	4.94327597285043E-02
2227	4.88033055642625E-02
2228	4.90059830856735E-02
2229	4.85358016486689E-02
2230	4.73561667844439E-02
2231	4.62211759621421E-02
2232	0.045015513270507
2233	4.40363338407853E-02
2234	4.25934831732719E-02
2235	4.17977894580184E-02
2236	0.041986583471127
2237	4.12964913180831E-02
2238	4.00459916623641E-02
2239	3.94640957133417E-02
2240	3.93806861060831E-02
2241	3.84428954071998E-02
2242	3.71106770771033E-02
2243	0.036291638421831
2244	3.50737110996145E-02
2245	3.37356255972733E-02
2246	3.36487046479028E-02
2247	3.33908872392017E-02
2248	3.24709241519186E-02
2249	3.17878503170906E-02
2250	3.00514454354687E-02
2251	2.87643831694721E-02
2252	2.77158088297263E-02
2253	2.64419340499288E-02
2254	2.53384610835747E-02
2255	2.48388556003119E-02
2256	2.41072220157042E-02
2257	2.30483905358647E-02
2258	2.20406216668671E-02
2259	2.14920822048018E-02
2260	2.04032962607137E-02
2261	1.86152450732603E-02
2262	1.73816892173975E-02
2263	1.64299253804394E-02
2264	1.52468471659413E-02
2265	1.37568381845116E-02
2266	0.01300793101261
2267	1.25014449777293E-02
2268	1.20164909281863E-02
2269	1.21445677889145E-02
2270	1.20863178352768E-02
2271	1.18896788806562E-02
2272	1.17429888812352E-02
2273	1.20139042511013E-02
2274	1.17900447405878E-02
2275	1.08362902612689E-02
2276	1.05243134959067E-02
2277	1.06498918922786E-02
2278	1.02978426782288E-02
2279	9.84246656195061E-03
2280	9.72343884230313E-03
2281	9.32042923818127E-03
2282	8.92145018671048E-03
2283	9.0811379840887E-03
2284	9.1026059669961E-03
2285	8.87470871688234E-03
2286	8.64535760553344E-03
2287	9.03164780456699E-03
2288	8.51880507920758E-03
2289	7.20469021956798E-03
2290	5.81048468868256E-03
2291	4.49180838027024E-03
2292	3.48217309873263E-03
2293	4.4810307305862E-03
2294	5.40570288743902E-03
2295	5.30297667739103E-03
2296	4.73117430744451E-03
2297	4.24349025350094E-03
2298	3.71338356771558E-03
2299	3.72500220519509E-03
2300	4.97176848716527E-03
2301	5.04160277210089E-03
2302	4.51556603976245E-03
2303	4.45375739694832E-03
2304	4.32348658635016E-03
2305	4.08391144498947E-03
2306	4.05784358946885E-03
2307	3.70275586535053E-03
2308	2.8017896878066E-03
2309	2.68177099586986E-03
2310	2.76899596767061E-03
2311	2.92430405538229E-03
2312	3.76291539791101E-03
2313	3.73546932722385E-03
2314	3.25815027782067E-03
2315	3.09111442985764E-03
2316	2.79030141893047E-03
2317	2.43489345862593E-03
2318	1.98628580824661E-03
2319	1.87452124562251E-03
2320	1.64167508300063E-03
2321	1.66856505479567E-03
2322	2.12609163351455E-03
2323	2.75033361082172E-03
2324	3.67556379017787E-03
2325	4.20160479191541E-03
2326	4.94708239736309E-03
2327	5.33338286965814E-03
2328	5.31993755329857E-03
2329	5.24144390070564E-03
2330	4.58305349081982E-03
2331	4.90138387131951E-03
2332	5.94885799376913E-03
2333	5.97737132106809E-03
2334	6.46046564353059E-03
2335	6.26847601517065E-03
2336	4.31253321933191E-03
2337	3.45286265462338E-03
2338	2.4361607510367E-03
2339	2.81070125716619E-03
2340	5.42443464977655E-03
2341	5.86099812324756E-03
2342	5.74351480813674E-03
2343	6.27661662167444E-03
2344	5.46010535921658E-03
2345	5.27576404013799E-03
2346	7.08801146807235E-03
2347	7.29644202571959E-03
2348	5.87433361992524E-03
[truncated: 152 more rows]
