# Supplementary material for: Machine learning-assisted non-destructive plasticizer identification and quantification in historical PVC objects based on IR spectroscopy
Source: Sci Rep. 2022 Mar 23;12:5017. doi: 10.1038/s41598-022-08862-1 (PMC8943100; doi:10.1038/s41598-022-08862-1)
Supplement: Supplementary file 1 — Supplementary Information 1. [file 41598_2022_8862_MOESM1_ESM.zip › Plasticizers_PVC_data/NIR_all/P234_idle.txt]

Wavelength	C:\Documents and Settings\All Users\Application Data\ASD\Indico Pro\Projects\David\P234_idle.txt
350	8.02164081708397E-02
351	0.01379732480161
352	2.51686829666068E-02
353	2.82574579685747E-02
354	2.06592643972303E-02
355	2.56671267039126E-02
356	6.32529993868167E-03
357	-1.17389300566042E-02
358	3.57358631073702E-03
359	1.40735792096116E-02
360	2.22014325668799E-02
361	2.86543257287297E-02
362	9.45830365621711E-03
363	1.12502173157587E-02
364	0.040567069003495
365	2.61091808370374E-02
366	1.52354892524688E-02
367	1.98138856501711E-02
368	1.83554165086809E-02
369	7.0051738294006E-03
370	-3.9197599241259E-03
371	6.94278661348609E-03
372	0.011064803309993
373	1.66820612142937E-02
374	3.73654711310591E-02
375	3.16886343226306E-02
376	2.01491092215071E-02
377	2.56568291969808E-02
378	2.87542145293136E-02
379	3.03128961333993E-02
380	3.22843414941225E-02
381	3.96671675356524E-02
382	2.91919441617676E-02
383	5.30792793139112E-03
384	1.62247230741932E-02
385	2.27124773040937E-02
386	0.022120565899706
387	3.17552469287805E-02
388	3.32905277637184E-02
389	2.66666598180535E-02
390	0.018824982247596
391	2.69650351773626E-02
392	3.50179727535791E-02
393	0.02843789285186
394	2.93837003127493E-02
395	3.05130699218359E-02
396	2.69903193988313E-02
397	2.53145061991224E-02
398	2.33277979251782E-02
399	0.021601785835299
400	2.52468681481495E-02
401	2.80023023728719E-02
402	2.69515880290018E-02
403	2.04730409231887E-02
404	1.91166256454865E-02
405	2.17819910589108E-02
406	2.35077781389568E-02
407	2.77009452533696E-02
408	2.96431630665592E-02
409	0.025854260126718
410	2.51742768341579E-02
411	2.47003533886833E-02
412	2.28943750876827E-02
413	0.024131126748192
414	2.46440043079749E-02
415	2.39724615577222E-02
416	2.65813403192332E-02
417	0.026695620374073
418	2.47910392364236E-02
419	2.51927906840522E-02
420	2.40177230625493E-02
421	2.24774095791341E-02
422	2.31651964938367E-02
423	2.60234139795349E-02
424	2.75361192045127E-02
425	2.53909670089844E-02
426	2.49525629178357E-02
427	2.54745513565591E-02
428	2.58693990641001E-02
429	2.50793420186464E-02
430	2.49864528953742E-02
431	2.59303328454636E-02
432	2.64324401200083E-02
433	2.60856487839648E-02
434	2.56981116390279E-02
435	2.70332044077944E-02
436	0.026503779934766
437	2.54269809516381E-02
438	2.63421709418429E-02
439	2.73288030541798E-02
440	0.027888668632074
441	2.78559831726563E-02
442	2.74077372375107E-02
443	2.72884085242291E-02
444	2.75284639687139E-02
445	2.62215649194013E-02
446	2.63176277252904E-02
447	2.77560070877746E-02
448	2.67574661433317E-02
449	2.66225785365412E-02
450	2.75804929881741E-02
451	2.84042443434732E-02
452	2.75899518757026E-02
453	2.68397302747317E-02
454	2.81179453893538E-02
455	0.02693059367831
456	2.56818132398176E-02
457	2.63975852833824E-02
458	2.66472396579729E-02
459	0.026912494988387
460	0.027089340816768
461	2.54773013519306E-02
462	2.46851831525155E-02
463	2.51946880048251E-02
464	2.58172928391981E-02
465	2.52438500216127E-02
466	2.44124071483983E-02
467	2.51411398802254E-02
468	2.48152059508731E-02
469	2.38589781765197E-02
470	2.31654548164336E-02
471	2.25121347740354E-02
472	2.18564455187913E-02
473	2.11611334373058E-02
474	2.03034000198558E-02
475	2.00072407764657E-02
476	2.01571856612577E-02
477	1.93453010715294E-02
478	1.92801290198858E-02
479	0.019587292611513
480	1.87209686100365E-02
481	1.80215346233889E-02
482	1.76030563814784E-02
483	1.72151772584175E-02
484	1.63831637139733E-02
485	1.57860756319755E-02
486	1.58921809725077E-02
487	1.59598555485219E-02
488	1.58024218867359E-02
489	1.54372086592328E-02
490	1.52812414451116E-02
491	1.45441501757315E-02
492	1.34740158121769E-02
493	1.32005596016903E-02
494	1.31875861939257E-02
495	1.30879188162147E-02
496	1.26369128589612E-02
497	1.24916223399157E-02
498	1.24188217530113E-02
499	1.21010867331527E-02
500	1.15734074311207E-02
501	0.011038743423157
502	1.06814401442747E-02
503	1.07197802556258E-02
504	1.04184854658001E-02
505	9.82946097787699E-03
506	9.85732525206381E-03
507	9.94215291301955E-03
508	9.72797841567816E-03
509	8.94709350322094E-03
510	8.58046241675726E-03
511	8.45720887372249E-03
512	8.21643350809008E-03
513	8.05485636180761E-03
514	7.94132275614163E-03
515	7.79229193171802E-03
516	7.34708403479705E-03
517	7.27122186499457E-03
518	7.57309723711489E-03
519	7.44807248774166E-03
520	6.98919859142399E-03
521	6.51958069877423E-03
522	6.54527252902326E-03
523	6.7061793681484E-03
524	6.89216629789399E-03
525	7.04813607211187E-03
526	7.10135469619593E-03
527	7.2896600215778E-03
528	7.68153276917312E-03
529	7.78156362878839E-03
530	7.79601765826337E-03
531	7.87490489837842E-03
532	8.12329971310126E-03
533	8.38478784346277E-03
534	8.72938395252207E-03
535	9.34489627753169E-03
536	9.53366315019478E-03
537	9.5016892741656E-03
538	9.67166851832895E-03
539	1.00934368935761E-02
540	1.04589236338558E-02
541	1.05270361657142E-02
542	1.02942746244352E-02
543	1.02076317851664E-02
544	1.04089792466164E-02
545	1.06466137740225E-02
546	1.07847295420089E-02
547	0.010832713946126
548	1.09032017515001E-02
549	1.10405848014691E-02
550	1.10664645560872E-02
551	1.08185572221162E-02
552	1.07053535749152E-02
553	1.06713143206499E-02
554	1.06900311457324E-02
555	1.10224780295427E-02
556	1.13991407494393E-02
557	1.16450334858403E-02
558	1.16517904786777E-02
559	1.17773050756151E-02
560	1.20452131848488E-02
561	1.23022426768225E-02
562	1.27940151190468E-02
563	1.34113714041385E-02
564	1.40149189985888E-02
565	1.49187898929517E-02
566	1.59391264158654E-02
567	1.69883828835017E-02
568	1.83482546250578E-02
569	2.00095591956141E-02
570	2.19844535397332E-02
571	2.42920361874315E-02
572	2.67362647484104E-02
573	2.95127887411191E-02
574	0.032998686203802
575	3.70988131000044E-02
576	4.17253984524371E-02
577	4.68388205693775E-02
578	5.27116800676846E-02
579	5.92966584446944E-02
580	6.67668127036827E-02
581	7.59095681473573E-02
582	8.59230875919095E-02
583	9.62205134653103E-02
584	0.106156622224464
585	0.115562132587283
586	0.124680626785749
587	0.133807676058765
588	0.142863177729341
589	0.151644257819979
590	0.160080363601716
591	0.168344930907087
592	0.176479409360009
593	0.184347314167983
594	0.19125516717626
595	0.197657790770047
596	0.203792573957548
597	0.209914994673113
598	0.215688497906966
599	0.22103407038253
600	0.22564986485187
601	0.229384906566441
602	0.232502994226123
603	0.235289141564882
604	0.237993154502256
605	0.240464576165403
606	0.242587943687928
607	0.244335906125172
608	0.245802598319829
609	0.247021483252927
610	0.248070027852483
611	0.249007867454209
612	0.249836245393719
613	0.250554673165881
614	0.251487396746943
615	0.252084781913047
616	0.252057397780546
617	0.251874681656463
618	0.251639392078867
619	0.251398714670865
620	0.251124476092817
621	0.250401687699518
622	0.249301258840545
623	0.248025303579333
624	0.246449255428592
625	0.244822054467897
626	0.243278842398609
627	0.2415143759527
628	0.239815447032454
629	0.238259275900988
630	0.23673918936926
631	0.235011333993776
632	0.233181136902082
633	0.231490161611896
634	0.230111767634824
635	0.228832503246987
636	0.227431601494353
637	0.225968220869935
638	0.224511954747598
639	0.223085713895786
640	0.221642589540025
641	0.22029824471267
642	0.219072306803315
643	0.217889062478957
644	0.21653058302857
645	0.21512670551661
646	0.213866936900003
647	0.212545501187412
648	0.211215487644257
649	0.209958088085908
650	0.208845733661351
651	0.207760043333593
652	0.20663415346742
653	0.205432256354285
654	0.204332200168178
655	0.203281651605061
656	0.202170646606548
657	0.20105486841001
658	0.199915494260619
659	0.198744941850201
660	0.197553218490641
661	0.19646175307845
662	0.195484095036554
663	0.19452654897292
664	0.193523658810494
665	0.192439279616034
666	0.191268471535071
667	0.190264133820689
668	0.189314164920129
669	0.188309988026406
670	0.187400137932195
671	0.186516941792705
672	0.185629905961071
673	0.184754749207474
674	0.183950961757439
675	0.183170563457325
676	0.182334574459866
677	0.181718175903344
678	0.181175116988686
679	0.180553588419113
680	0.179923753340248
681	0.179427615703165
682	0.178996798210726
683	0.178209287367177
684	0.177607961577223
685	0.177147879076557
686	0.176521063620848
687	0.175913748695335
688	0.175414492905451
689	0.175016018586536
690	0.174373000176431
691	0.173664416604351
692	0.173016651214326
693	0.172471944305743
694	0.172002018369753
695	0.171524824353489
696	0.170933781155801
697	0.170439369143178
698	0.169953996444072
699	0.169378503354829
700	0.168812808859647
701	0.168216842602075
702	0.167633722785203
703	0.167268815676946
704	0.166737001965272
705	0.166110433926702
706	0.165659406336123
707	0.1650506413486
708	0.164477283531553
709	0.164104118539487
710	0.163655886210636
711	0.163157346220926
712	0.162631476455474
713	0.162067796935883
714	0.161621839712717
715	0.161247953998873
716	0.160809264174181
717	0.160339856888986
718	0.159830237953335
719	0.159299157347841
720	0.158879054881133
721	0.158430530068937
722	0.157913443030867
723	0.157411712420571
724	0.156995790431491
725	0.156629024903106
726	0.156234329711352
727	0.155810333082655
728	0.15533267865305
729	0.154811845067451
730	0.154343936672081
731	0.153956731726028
732	0.153619509442754
733	0.153240191798726
734	0.152811117101631
735	0.152349953168294
736	0.151891495386952
737	0.151450439804211
738	0.151063786292401
739	0.150729692289445
740	0.150367477338947
741	0.149943223218349
742	0.149501441465657
743	0.149148795823747
744	0.148879445887634
745	0.148542951122292
746	0.14804012185763
747	0.147705437266317
748	0.147379224695391
749	0.14697944652974
750	0.146584395993345
751	0.146245421516561
752	0.145935540127526
753	0.145586430890735
754	0.145293464362193
755	0.145004608417561
756	0.144667946337498
757	0.144325608548058
758	0.143985540127322
759	0.143647760252164
760	0.143305798939317
761	0.142941628779227
762	0.142593872475572
763	0.142314071801586
764	0.142068711951748
765	0.141779075646683
766	0.141448145328974
767	0.141307239737833
768	0.141096403478699
769	0.140764857707044
770	0.140406397734174
771	0.140037361843833
772	0.13969394839104
773	0.139412016640793
774	0.139233564709119
775	0.139050596684956
776	0.138766847418087
777	0.138279568538694
778	0.137939405504279
779	0.137688601585046
780	0.137314658674998
781	0.137083707998287
782	0.13686292081378
783	0.136546419829521
784	0.136249832667042
785	0.135924097392975
786	0.135582638067483
787	0.135284957376713
788	0.134935262874213
789	0.134617235814137
790	0.134416025125592
791	0.134186066199518
792	0.133897904586274
793	0.133567469998298
794	0.133270569648517
795	0.133002175411467
796	0.132762453234189
797	0.132541972225709
798	0.132294277219626
799	0.13200447637344
800	0.131669012299662
801	0.131272661151219
802	0.131006800431328
803	0.130839780611965
804	0.130571161599549
805	0.130334020870889
806	0.130025945519333
807	0.129579604345385
808	0.129262588349579
809	0.129049164943911
810	0.128853664286996
811	0.128515887531586
812	0.128189312766655
813	0.127887584891172
814	0.127586856167077
815	0.127362294903554
816	0.12715686734692
817	0.126929165212955
818	0.126687657755273
819	0.126469499322085
820	0.126225055622371
821	0.125870668921382
822	0.125538334039386
823	0.12531904367467
824	0.125218465720307
825	0.125025548813116
826	0.124826186774721
827	0.124592651308829
828	0.124209721312087
829	0.12391531988538
830	0.123682028763134
831	0.12343241707582
832	0.123186401141289
833	0.122970732021962
834	0.12280154603204
835	0.122685096934135
836	0.122406844415942
837	0.122079224536433
838	0.121889197694015
839	0.121738446619299
840	0.121555452300533
841	0.121321543973774
842	0.121097684775996
843	0.120941461843936
844	0.120754011950258
845	0.120399421236941
846	0.120162665534581
847	0.119949296759352
848	0.119684704567824
849	0.119456630262638
850	0.119186136971506
851	0.118919819390944
852	0.118770430996632
853	0.118574060011094
854	0.118407041312784
855	0.118301824190966
856	0.118044423722447
857	0.117682688458167
858	0.117344257914865
859	0.117209450825421
860	0.117058088705522
861	0.116835673641511
862	0.116547730942519
863	0.116284805412758
864	0.115979394680824
865	0.11569345679794
866	0.115613503349778
867	0.115439780794449
868	0.115195666093295
869	0.114968486077244
870	0.114764793357011
871	0.114497503018405
872	0.114170489923752
873	0.113892126910402
874	0.113832908208562
875	0.113783927608085
876	0.11351612365082
877	0.113319001900128
878	0.113098141534172
879	0.112853223197065
880	0.112730233357085
881	0.112641205187441
882	0.112574021678541
883	0.112479932519797
884	0.11199077852748
885	0.111599451497154
886	0.111457315381165
887	0.111184829184737
888	0.110974362702935
889	0.110747319439748
890	0.11040575072943
891	0.110230941934198
892	0.110059728839034
893	0.109800913603151
894	0.109497949281103
895	0.109244272883702
896	0.10901038769703
897	0.108741130075446
898	0.108566404113571
899	0.10829773484257
900	0.107881332389542
901	0.107475905298451
902	0.107260250019614
903	0.107130289772946
904	0.10690946007114
905	0.106667893355589
906	0.106450911404269
907	0.106254027844095
908	0.106009702882925
909	0.105766432017344
910	0.105458485686109
911	0.105046526146732
912	0.104792615653171
913	0.104659359278327
914	0.104567274245261
915	0.104409046957399
916	0.104150084378852
917	0.10395984651352
918	0.103981118259796
919	0.1039465121524
920	0.10373794361125
921	0.10346738654357
922	0.103495130975692
923	0.103524133817335
924	0.103571063619654
925	0.103668885536745
926	0.103595232350304
927	0.103472936214461
928	0.103320994270378
929	0.103059540428469
930	0.102810811777366
931	0.102790648319856
932	0.103044802093717
933	0.103029719974731
934	0.102922716846058
935	0.102735053749076
936	0.102391840408777
937	0.102359830943399
938	0.102531713444258
939	0.102696761174206
940	0.102699862809788
941	0.102410823661881
942	0.102077137380065
943	0.102098038679048
944	0.101868122433244
945	0.10168341668277
946	0.101764059085235
947	0.101976287067807
948	0.101865264561892
949	0.101528547779423
950	0.101312853009496
951	0.101345890123097
952	0.101202981060267
953	0.100822634301692
954	0.100761528094726
955	0.100796830484032
956	0.100681676176087
957	0.100311963076396
958	0.100377413838974
959	0.100201435485712
960	0.099821812933611
961	0.100034602667175
962	9.98844888353215E-02
963	9.96607496159746E-02
964	9.97074734694077E-02
965	9.95929588903008E-02
966	9.93775738670464E-02
967	9.91723004364261E-02
968	9.91039832237312E-02
969	9.89708436110969E-02
970	9.87866550884707E-02
971	9.85759626043665E-02
972	9.82708310790607E-02
973	9.84171678137809E-02
974	9.87083596087345E-02
975	9.85840100954369E-02
976	9.84564694684387E-02
977	9.86291867911906E-02
978	9.87717465746402E-02
979	9.77393647590056E-02
980	9.69798520608078E-02
981	9.68183057252918E-02
982	9.71086762454103E-02
983	9.72442038002148E-02
984	9.70557029153276E-02
985	9.67033650022051E-02
986	9.65962165221686E-02
987	9.67037234967945E-02
988	9.65633814430608E-02
989	9.60622338803742E-02
990	9.61090321689885E-02
991	9.59605431896839E-02
992	9.56864496061923E-02
993	9.56450207533166E-02
994	9.57057899209089E-02
995	9.59171367059797E-02
996	9.60308125471508E-02
997	9.54341969460357E-02
998	9.51895781351472E-02
999	9.52620899430031E-02
1000	9.52465810401779E-02
1001	9.26699371086321E-02
1002	9.27309620788737E-02
1003	9.26028400431117E-02
1004	9.27740582295399E-02
1005	9.25806245648754E-02
1006	9.16087319850072E-02
1007	9.13728344549351E-02
1008	9.16721540607706E-02
1009	9.15945151826471E-02
1010	9.15031460697638E-02
1011	9.15667786189274E-02
1012	0.091620639300713
1013	9.14111421756496E-02
1014	9.14948689842146E-02
1015	9.21370544553964E-02
1016	0.091948367471974
1017	9.12344157516749E-02
1018	9.09612282265549E-02
1019	9.04430864891104E-02
1020	9.02017918245247E-02
1021	9.03275654590358E-02
1022	9.03536637511353E-02
1023	9.05656685283972E-02
1024	9.04131571743535E-02
1025	9.01545585441025E-02
1026	8.98749073459223E-02
1027	8.91771288123489E-02
1028	8.85521231957344E-02
1029	8.85162594776073E-02
1030	8.88874585787892E-02
1031	8.90075239521421E-02
1032	8.95946462619902E-02
1033	0.089563050664142
1034	8.90147388559896E-02
1035	8.88289898015975E-02
1036	8.85015995869063E-02
1037	8.84011099019069E-02
1038	8.87375259512245E-02
1039	8.86762833582027E-02
1040	8.84012433053826E-02
1041	8.82837203601236E-02
1042	8.79988627396063E-02
1043	8.78366179512008E-02
1044	8.77640755218284E-02
1045	8.78689404274985E-02
1046	0.087866480107845
1047	8.78655900295228E-02
1048	8.78050230115694E-02
1049	8.79075791952789E-02
1050	8.76625554703099E-02
1051	8.70577291740699E-02
1052	8.67737811126283E-02
1053	8.62184478039963E-02
1054	8.61354288252028E-02
1055	8.65898087098255E-02
1056	8.68007612213831E-02
1057	8.73359213962059E-02
1058	8.74722595006951E-02
1059	8.74798817338737E-02
1060	8.70823315736236E-02
1061	8.68427945548152E-02
1062	8.62816507083533E-02
1063	8.62532443916856E-02
1064	8.65736228250635E-02
1065	8.65908496813731E-02
1066	0.086807805264989
1067	8.67031446740002E-02
1068	8.61372874553413E-02
1069	8.59001801852436E-02
1070	8.55914489142735E-02
1071	8.55818882150744E-02
1072	0.086116064971851
1073	8.61611062058856E-02
1074	8.61527012527019E-02
1075	8.60541897568071E-02
1076	8.55544461383616E-02
1077	8.49624193168583E-02
1078	0.084983994791946
1079	8.53645429071205E-02
1080	8.55255961181478E-02
1081	8.62235543996124E-02
1082	8.61100315392391E-02
1083	8.53768466715978E-02
1084	8.50971238016463E-02
1085	0.084457298023245
1086	0.084279933011147
1087	8.46200879874605E-02
1088	8.47290790606113E-02
1089	8.50912053992458E-02
1090	8.51537680180582E-02
1091	8.51191187970415E-02
1092	8.48065523491893E-02
1093	8.45178937539905E-02
1094	8.41534618180676E-02
1095	8.40603238847948E-02
1096	8.40667230484513E-02
1097	8.39792461726396E-02
1098	8.39436160834016E-02
1099	8.39016972321085E-02
1100	8.38056792771112E-02
1101	8.37121181304949E-02
1102	8.36161583992662E-02
1103	8.35379327552842E-02
1104	8.34387542645988E-02
1105	8.34208319258176E-02
1106	8.36712780130431E-02
1107	0.083573342700841
1108	8.33862164021176E-02
1109	8.29081361660945E-02
1110	8.24946096414322E-02
1111	0.082296303721284
1112	8.23417032099426E-02
1113	8.26007480771579E-02
1114	8.25660700668754E-02
1115	8.24786322337909E-02
1116	0.08229595776891
1117	8.19037752244056E-02
1118	0.081637501323995
1119	8.13101350498719E-02
1120	0.081143755640892
1121	8.12065554757247E-02
1122	8.10482866310491E-02
1123	8.09023682177802E-02
1124	8.06202274593353E-02
1125	8.00742746152604E-02
1126	7.97066209828849E-02
1127	7.92198290090367E-02
1128	7.89461598737259E-02
1129	0.078895496691023
1130	7.83719621463203E-02
1131	7.81078017766385E-02
1132	7.79975643595922E-02
1133	7.77185595323372E-02
1134	7.73898903298883E-02
1135	7.71879874484926E-02
1136	7.69400917590076E-02
1137	7.67762648866049E-02
1138	7.67429247772018E-02
1139	7.65895481231815E-02
1140	7.64258174658199E-02
1141	7.62110835928455E-02
1142	7.59313804367752E-02
1143	7.57481806444915E-02
1144	7.56145715451843E-02
1145	0.075413965515829
1146	7.51658007332529E-02
1147	7.47459934578837E-02
1148	7.45272029544941E-02
1149	7.42827132417465E-02
1150	7.40035438886025E-02
1151	7.39094780094247E-02
1152	7.36397131871766E-02
1153	7.30948259402271E-02
1154	7.27687838894351E-02
1155	7.26831522504302E-02
1156	7.22222561215077E-02
1157	7.16393070647962E-02
1158	7.10867951054774E-02
1159	0.070189981526273
1160	6.95734468955452E-02
1161	6.91571318603462E-02
1162	6.87403726900884E-02
1163	6.82577531750935E-02
1164	6.76826811315389E-02
1165	6.69239844561669E-02
1166	6.63434313589892E-02
1167	6.60681179609492E-02
1168	6.58270026361355E-02
1169	6.56685270318367E-02
1170	6.54942927954761E-02
1171	6.51454412479042E-02
1172	6.44761156162546E-02
1173	6.41191491177097E-02
1174	6.38712759254255E-02
1175	6.35682662453228E-02
1176	0.063381543553799
1177	6.31043190242946E-02
1178	6.27399839139188E-02
1179	6.23668994799534E-02
1180	6.19833439718775E-02
1181	6.16190185829043E-02
1182	6.11423831016673E-02
1183	6.06270690401758E-02
1184	6.02387683156215E-02
1185	5.99538084076334E-02
1186	5.96067669581217E-02
1187	5.92819065548146E-02
1188	5.88577840310067E-02
1189	5.83729102291315E-02
1190	0.058190149092462
1191	5.82630044837195E-02
1192	5.82740415896455E-02
1193	5.84100271898141E-02
1194	5.84929575438828E-02
1195	5.86020369452435E-02
1196	5.86718451571009E-02
1197	5.86398179604917E-02
1198	5.88345784999343E-02
1199	5.92355797394901E-02
1200	0.059310464094345
1201	5.94487701148056E-02
1202	6.00136921064197E-02
1203	6.02985182593509E-02
1204	0.060376307464571
1205	6.08288356310707E-02
1206	6.11323205223678E-02
1207	6.11792468397312E-02
1208	6.16247330806486E-02
1209	6.20639537218542E-02
1210	6.22479873026401E-02
1211	6.25989948762294E-02
1212	6.31649968028061E-02
1213	6.35433363408921E-02
1214	6.38030931566606E-02
1215	6.41650161817339E-02
1216	6.45385293234735E-02
1217	6.49299619449747E-02
1218	6.53235281797148E-02
1219	6.57651581960473E-02
1220	6.63610911150307E-02
1221	6.68217720485166E-02
1222	6.72790041723001E-02
1223	6.77665525013794E-02
1224	6.79923098671669E-02
1225	0.068195759408564
1226	6.84530784131762E-02
1227	6.86964578643329E-02
1228	6.90755905280994E-02
1229	6.94709328393241E-02
1230	6.97187021323738E-02
1231	6.99709827759351E-02
1232	7.02620182730292E-02
1233	0.070570526905653
1234	7.07906854383727E-02
1235	7.10116335234825E-02
1236	7.12082246459465E-02
1237	7.13156039293794E-02
1238	7.14369305839119E-02
1239	7.15729825019973E-02
1240	7.16997587868171E-02
1241	0.071848326594054
1242	7.18897235783338E-02
1243	7.18472432575263E-02
1244	7.20232286594163E-02
1245	7.21314761338412E-02
1246	7.20277255153979E-02
1247	7.21970361067012E-02
1248	7.24699721582736E-02
1249	7.25390217505414E-02
1250	7.25672986828042E-02
1251	7.25589787977508E-02
1252	7.24521428766791E-02
1253	7.23933069882356E-02
1254	7.26234604839741E-02
1255	7.27218541754287E-02
1256	7.27954267147713E-02
1257	7.27960726125319E-02
1258	7.27221983020106E-02
1259	0.07271712908717
1260	7.26808883769958E-02
1261	7.27557537291472E-02
1262	7.30112761898306E-02
1263	7.31107227924641E-02
1264	7.29088955071913E-02
1265	7.28543530910858E-02
1266	7.29019076668003E-02
1267	7.28600441947199E-02
1268	7.29129615179245E-02
1269	7.30202675945988E-02
1270	7.30495284484777E-02
1271	7.29883012230351E-02
1272	7.29466533205239E-02
1273	7.30502299668695E-02
1274	7.31229610331212E-02
1275	7.30443793375269E-02
1276	7.31072583953893E-02
1277	7.32356117537187E-02
1278	7.32427542875869E-02
1279	7.30940976349641E-02
1280	7.30565870954371E-02
1281	7.30146585809678E-02
1282	7.30024037489336E-02
1283	7.30346337445048E-02
1284	7.30564196755718E-02
1285	7.30074042734819E-02
1286	7.29849323824067E-02
1287	7.29434747258944E-02
1288	7.28523597960693E-02
1289	7.28916839398672E-02
1290	7.28921845154856E-02
1291	7.28198904984688E-02
1292	0.072872268696818
1293	7.29187358749981E-02
1294	7.29575407493481E-02
1295	7.29439146501599E-02
1296	0.072928465963606
1297	7.29624197378849E-02
1298	7.27690229263237E-02
1299	7.26388231225192E-02
1300	7.27253476195478E-02
1301	7.26939376780159E-02
1302	7.26185790844968E-02
1303	7.25959840504092E-02
1304	7.25635770728023E-02
1305	7.25416036343064E-02
1306	7.25012255744437E-02
1307	7.26319278299967E-02
1308	7.26807924637001E-02
1309	7.25487570111262E-02
1310	7.24748643920019E-02
1311	7.25022005477348E-02
1312	0.072632014524823
1313	0.072714362005146
1314	7.26387250411658E-02
1315	7.25266887060521E-02
1316	7.23966286460785E-02
1317	7.23606575148931E-02
1318	7.24955892339937E-02
1319	7.25767368466933E-02
1320	7.25044923915595E-02
1321	7.24692203100445E-02
1322	7.24546451931676E-02
1323	7.23087217628124E-02
1324	7.22114120304797E-02
1325	7.22333423768652E-02
1326	7.22179054997167E-02
1327	0.072194634415379
1328	7.21726424240906E-02
1329	0.07217684597651
1330	7.21472189815649E-02
1331	7.20726610774883E-02
1332	7.20498120406735E-02
1333	7.19779781994269E-02
1334	7.17979790491554E-02
1335	7.16827707902659E-02
1336	7.15635044388655E-02
1337	7.14022445716323E-02
1338	7.14345453413276E-02
1339	7.14626643690632E-02
1340	7.12657023750475E-02
1341	7.11578019869434E-02
1342	7.11123091752413E-02
1343	7.10119938186063E-02
1344	7.09704318999017E-02
1345	7.08734185578027E-02
1346	7.06918848254011E-02
1347	7.04515750955601E-02
1348	7.01948031582861E-02
1349	6.99832431029576E-02
1350	6.97497839413856E-02
1351	6.94016105473787E-02
1352	6.90183894531382E-02
1353	6.87323761033874E-02
1354	6.84661885357105E-02
1355	0.068199396819166
1356	6.79253985165318E-02
1357	6.76316809456945E-02
1358	6.73331002016616E-02
1359	0.066981761039738
1360	0.066584468267686
1361	6.62809043458422E-02
1362	6.59888071473833E-02
1363	0.065668135608819
1364	6.53998838210857E-02
1365	6.49763884631605E-02
1366	6.44032010268346E-02
1367	6.39614019131365E-02
1368	6.35202332742841E-02
1369	6.30339169308616E-02
1370	6.26637378029256E-02
1371	6.21601709598468E-02
1372	6.15286262145763E-02
1373	6.11564405605725E-02
1374	6.08351028982958E-02
1375	0.060302592155934
1376	5.98757956063549E-02
1377	5.95334964829365E-02
1378	5.90669291664798E-02
1379	5.86308968941244E-02
1380	5.82807577103677E-02
1381	5.79072957012175E-02
1382	5.74804846869367E-02
1383	5.72013251714632E-02
1384	0.057032813898977
1385	5.67578698938471E-02
1386	5.65502705184071E-02
1387	5.64823795672438E-02
1388	5.63437784274257E-02
1389	5.61867146121771E-02
1390	5.60080465568175E-02
1391	5.59110472334307E-02
1392	5.58231829657117E-02
1393	5.57636952950821E-02
1394	5.57009630097344E-02
1395	5.55989135498149E-02
1396	5.55469171444535E-02
1397	0.055491786708978
1398	5.54422292084013E-02
1399	5.54231353834556E-02
1400	5.53601394368285E-02
1401	5.52992422471088E-02
1402	5.53294412124833E-02
1403	5.54262873858299E-02
1404	5.54046865157379E-02
1405	5.52774547148072E-02
1406	5.52348500868692E-02
1407	5.51895785360938E-02
1408	5.51215590425814E-02
1409	0.0551127682713
1410	5.50961970218616E-02
1411	5.50565517963602E-02
1412	5.51010363846284E-02
1413	5.51931021498651E-02
1414	5.51937696221969E-02
1415	5.52333579456637E-02
1416	0.055326365435217
1417	5.53534831952897E-02
1418	5.54146713419766E-02
1419	5.54699393039408E-02
1420	5.55185910709114E-02
1421	5.56554158029631E-02
1422	0.055700439461885
1423	5.56530424767719E-02
1424	5.57454048137314E-02
1425	5.58739582773819E-02
1426	0.055947059326483
1427	5.60277610200421E-02
1428	5.62806484900915E-02
1429	5.65614372809979E-02
1430	5.67533723017103E-02
1431	5.69675630337212E-02
1432	5.73131584870267E-02
1433	5.76146064649084E-02
1434	5.78015727594764E-02
1435	5.80740462984471E-02
1436	5.83893274343406E-02
1437	5.86138616768112E-02
1438	5.87658126260724E-02
1439	5.89601674946863E-02
1440	5.92090232213432E-02
1441	5.94013006606001E-02
1442	5.95948973425121E-02
1443	5.98950763725319E-02
1444	6.01804547503613E-02
1445	6.03056820144524E-02
1446	6.04431634499569E-02
1447	6.06336799198191E-02
1448	6.07801683316202E-02
1449	6.09998452279603E-02
1450	6.12046019128419E-02
1451	6.13452197302133E-02
1452	6.15390056482925E-02
1453	6.17340053449205E-02
1454	6.19023604752611E-02
1455	6.20551684411502E-02
1456	6.21501090667961E-02
1457	6.22715664082184E-02
1458	6.24457513706362E-02
1459	6.25370195523911E-02
1460	0.062594156172036
1461	0.062703346624152
1462	6.27619990494421E-02
1463	0.062827382258064
1464	6.29809334355052E-02
1465	0.063091024693509
1466	6.31431676683598E-02
1467	6.31875849692577E-02
1468	6.33694993861604E-02
1469	6.35258001329854E-02
1470	6.35863617065828E-02
1471	0.063664640172271
1472	6.37048419553808E-02
1473	0.063715550367016
1474	6.38463026360032E-02
1475	6.39492219719172E-02
1476	6.39526416605846E-02
1477	6.40474374369785E-02
1478	6.41380946345955E-02
1479	6.42159497731932E-02
1480	6.43565709594645E-02
1481	6.45247461029039E-02
1482	6.46706536512291E-02
1483	6.46742128640117E-02
1484	6.47020420062628E-02
1485	6.47610603305272E-02
1486	6.47602454505441E-02
1487	6.48920468060678E-02
1488	0.065110550286276
1489	6.51527594455201E-02
1490	0.065121322104412
1491	0.065341563228507
1492	6.54971744571167E-02
1493	6.53899514507954E-02
1494	6.55035857240743E-02
1495	6.56992631318679E-02
1496	6.56579592730704E-02
1497	6.57062073198145E-02
1498	0.065844353659314
1499	6.58662293382682E-02
1500	6.59591876736502E-02
1501	6.61556426890111E-02
1502	6.62658432045112E-02
1503	6.62843375185386E-02
1504	6.62897935526042E-02
1505	6.63337363771401E-02
1506	6.63999849540509E-02
1507	6.64137112913507E-02
1508	6.64546015528835E-02
1509	0.0665822937741
1510	6.67182674937424E-02
1511	6.67346970513801E-02
1512	6.66430050531673E-02
1513	6.66720976969454E-02
1514	6.66873039096843E-02
1515	6.66443872915741E-02
1516	0.066684640720301
1517	6.68707036250614E-02
1518	6.68829511420677E-02
1519	6.68218767463973E-02
1520	6.68957368440677E-02
1521	6.68906687753483E-02
1522	6.69260548045423E-02
1523	6.70462693765025E-02
1524	6.72448505974024E-02
1525	6.72424151082897E-02
1526	6.72964695223704E-02
1527	6.74127863161348E-02
1528	6.74083154155846E-02
1529	6.73810470390649E-02
1530	6.74545352808801E-02
1531	6.75212101941981E-02
1532	6.75219250698174E-02
1533	6.76142148605168E-02
1534	6.77435964164431E-02
1535	6.77914961348314E-02
1536	6.78633343829818E-02
1537	6.79338565114718E-02
1538	6.79123436733882E-02
1539	6.78963764542746E-02
1540	6.79094773520523E-02
1541	6.79028437252641E-02
1542	6.79813810611749E-02
1543	6.80989971893668E-02
1544	6.81083227113498E-02
1545	6.81065402194652E-02
1546	6.81575768439239E-02
1547	6.81850656269768E-02
1548	6.82338735061968E-02
1549	6.83220402076611E-02
1550	6.83482535753693E-02
1551	6.83716848362846E-02
1552	6.83921099474381E-02
1553	6.83741921460983E-02
1554	6.84707047337287E-02
1555	6.85303780083038E-02
1556	6.84156280563074E-02
1557	6.84181301373086E-02
1558	6.85211142685047E-02
1559	6.85161339760648E-02
1560	6.85581668418663E-02
1561	6.86849745600404E-02
1562	6.86817075538419E-02
1563	6.86206085065452E-02
1564	6.86646447861392E-02
1565	6.86819861079919E-02
1566	0.068635072212035
1567	6.86464041907719E-02
1568	6.86929207334309E-02
1569	6.86864992355739E-02
1570	6.87043828131255E-02
1571	6.87838440234708E-02
1572	6.87549919973091E-02
1573	0.068696792060307
1574	6.86857190547728E-02
1575	6.85933399906551E-02
1576	6.85402866713496E-02
1577	6.85647209369914E-02
1578	6.85321848775433E-02
1579	6.84751912117961E-02
1580	6.85422398703129E-02
1581	6.86852153406703E-02
1582	6.86814654629284E-02
1583	6.86299671431403E-02
1584	6.86297122133408E-02
1585	6.86208938458473E-02
1586	6.85921772717294E-02
1587	6.85889524700458E-02
1588	6.86580752615533E-02
1589	6.86006239288043E-02
1590	6.84952771472308E-02
1591	0.068542080267754
1592	6.85208267355492E-02
1593	6.83465518166287E-02
1594	6.82849728981063E-02
1595	6.83888456931224E-02
1596	6.83895535219109E-02
1597	0.068314223743375
1598	6.83605682397276E-02
1599	6.83812057140265E-02
1600	6.83244955942287E-02
1601	6.83507798666576E-02
1602	6.83231849552809E-02
1603	6.81516151144528E-02
1604	6.80518674717396E-02
1605	6.80806063557461E-02
1606	6.80230455913154E-02
1607	6.78869615100377E-02
1608	6.78246378376301E-02
1609	6.76953781744018E-02
1610	6.75055201846347E-02
1611	6.73690357520444E-02
1612	6.72446084951224E-02
1613	6.71532811141107E-02
1614	6.70660832576082E-02
1615	6.69200208564053E-02
1616	6.66943755323204E-02
1617	6.63645565025258E-02
1618	6.60441909701283E-02
1619	6.58853281155985E-02
1620	6.57794942856707E-02
1621	6.55800109533286E-02
1622	0.065343450315174
1623	6.51457604182731E-02
1624	6.49319620046642E-02
1625	6.46935954156937E-02
1626	0.064504642194959
1627	6.43828946637431E-02
1628	6.42213897241699E-02
1629	6.40698500010515E-02
1630	6.40252134000457E-02
1631	6.38359000310714E-02
1632	6.36358677319438E-02
1633	6.36168193148312E-02
1634	6.36018930626208E-02
1635	6.35741100077283E-02
1636	6.34012772218307E-02
1637	6.31311513378793E-02
1638	6.29608665143679E-02
1639	6.27743559836862E-02
1640	6.25509912891011E-02
1641	6.22289972810694E-02
1642	6.17375293894854E-02
1643	6.12602221576009E-02
1644	0.060747291375323
1645	6.00629578026976E-02
1646	5.92544381080555E-02
1647	0.058354855065214
1648	5.74293797921873E-02
1649	0.056442259704375
1650	0.055285878029523
1651	5.39983983466595E-02
1652	5.26278583845414E-02
1653	5.13286148582382E-02
1654	5.01125695763219E-02
1655	4.89271900019999E-02
1656	4.77519542948077E-02
1657	4.65203631355338E-02
1658	4.55886340286916E-02
1659	4.48921630494107E-02
1660	0.04417522368164
1661	4.36781350097596E-02
1662	4.31856168060011E-02
1663	4.25250412769827E-02
1664	4.20862914421457E-02
1665	4.18216490846198E-02
1666	4.14806688424991E-02
1667	4.12140297124749E-02
1668	0.040940821632601
1669	4.05427069618479E-02
1670	4.03651684545926E-02
1671	4.03381749412644E-02
1672	4.00428285683318E-02
1673	3.97037999537602E-02
1674	0.03942765404216
1675	3.89752905233743E-02
1676	3.86199446444473E-02
1677	3.82952912801306E-02
1678	3.75770771887429E-02
1679	3.67892670080272E-02
1680	3.61521592149571E-02
1681	3.53524084027408E-02
1682	3.44721687298026E-02
1683	3.35815982152904E-02
1684	3.24311364143276E-02
1685	3.12250897036454E-02
1686	3.00548527924567E-02
1687	2.87714988402059E-02
1688	2.75759136773276E-02
1689	2.64698722346484E-02
1690	2.53174121846397E-02
1691	2.41673976987774E-02
1692	2.29069930621205E-02
1693	2.15583425387552E-02
1694	2.04288409568761E-02
1695	0.019437382042322
1696	1.83585922431986E-02
1697	1.73177956922855E-02
1698	1.64040468725761E-02
1699	1.54015921987444E-02
1700	1.43986829407146E-02
1701	1.36573561951943E-02
1702	1.28734288215134E-02
1703	1.20537089524207E-02
1704	1.13225110415292E-02
1705	1.05929906819935E-02
1706	9.73593868088734E-03
1707	9.06407720872414E-03
1708	8.58027262849147E-03
1709	8.07240513621092E-03
1710	7.54411261254935E-03
1711	7.16675578746664E-03
1712	6.87593010405502E-03
1713	6.68700734484593E-03
1714	6.65824531610678E-03
1715	6.68613936205486E-03
1716	6.72536451733651E-03
1717	6.85396832485172E-03
1718	7.14113031916777E-03
1719	7.44215330324246E-03
1720	7.8136003220955E-03
1721	8.24126296352784E-03
1722	8.58773908813676E-03
1723	9.12131450970932E-03
1724	9.83696629033069E-03
1725	1.04994911961437E-02
1726	1.11587796675913E-02
1727	1.16478142407094E-02
1728	1.19283560845195E-02
1729	0.012298181069721
1730	1.26802431250784E-02
1731	1.31043044694696E-02
1732	1.35881910789393E-02
1733	1.39543612152147E-02
1734	1.42547583737634E-02
1735	1.43974917615174E-02
1736	0.014457815919157
1737	1.45040122585261E-02
1738	1.44882259810825E-02
1739	1.45322165770633E-02
1740	1.46293009911011E-02
1741	1.47684777813291E-02
1742	1.46773465587601E-02
1743	0.014522312429196
1744	1.47687309945459E-02
1745	1.50599326376094E-02
1746	1.52335518956337E-02
1747	1.52688827324145E-02
1748	0.015115676691153
1749	1.50200231876362E-02
1750	1.51280058192606E-02
1751	0.015714041446526
1752	1.59272868804087E-02
1753	1.57384888947274E-02
1754	1.60047442438987E-02
1755	1.65083314171476E-02
1756	1.68104304209606E-02
1757	1.73346722885048E-02
1758	1.76969859229271E-02
1759	1.75640364465328E-02
1760	1.78747460053388E-02
1761	1.85717593028619E-02
1762	1.90060564580832E-02
1763	1.95556383130241E-02
1764	2.00198918406397E-02
1765	2.02471355393896E-02
1766	2.05670012612886E-02
1767	2.08924195519418E-02
1768	2.13184876367287E-02
1769	2.18781637520774E-02
1770	2.22017182324762E-02
1771	2.24866139740678E-02
1772	2.28736988131701E-02
1773	2.31533552050466E-02
1774	2.36282452575754E-02
1775	2.41593291661701E-02
1776	2.44854419307266E-02
1777	2.49269633548593E-02
1778	2.52244297585399E-02
1779	2.55111236574493E-02
1780	2.60635364418759E-02
1781	2.62303375322375E-02
1782	0.026591407007856
1783	0.027001917581791
1784	2.72696392427453E-02
1785	2.76108321468655E-02
1786	2.80814857562619E-02
1787	2.85247351602641E-02
1788	2.89966340394835E-02
1789	2.93859197715466E-02
1790	2.97663377821148E-02
1791	3.01035537930973E-02
1792	3.02909834953755E-02
1793	3.05747685985472E-02
1794	3.09507476290489E-02
1795	3.12277535503744E-02
1796	3.14628137562607E-02
1797	3.17335117075303E-02
1798	3.19568243421121E-02
1799	3.22246780569486E-02
1800	3.25922059946423E-02
1801	3.30815297964695E-02
1802	3.34882831837256E-02
1803	3.36907987860058E-02
1804	3.39238461050668E-02
1805	3.39206731557463E-02
1806	0.034150134865364
1807	3.45047540851826E-02
1808	3.53367519769134E-02
1809	3.55054763465707E-02
1810	3.54033430165552E-02
1811	3.55219779121795E-02
1812	3.50037612406755E-02
1813	3.42452083916741E-02
1814	3.45376060403208E-02
1815	3.47518398843833E-02
1816	3.44223749280839E-02
1817	3.44494897570114E-02
1818	3.49757637962102E-02
1819	3.49843094971362E-02
1820	3.43878864772807E-02
1821	3.42807827541607E-02
1822	3.44439379856582E-02
1823	3.41936171471866E-02
1824	0.033834493543063
1825	3.40346459370219E-02
1826	3.40588973806261E-02
1827	3.40998952496339E-02
1828	3.41016313238386E-02
1829	3.46505826880916E-02
1830	3.48477311875727E-02
1831	3.50644124112861E-02
1832	3.55198605183865E-02
1833	3.58148573069912E-02
1834	3.58596765584055E-02
1835	3.58611699097627E-02
1836	3.61582548760302E-02
1837	3.65819953139565E-02
1838	0.036865934718548
1839	3.73928398559435E-02
1840	3.77603331645657E-02
1841	3.76872820159915E-02
1842	3.76795461344087E-02
1843	3.82679241273584E-02
1844	3.86682441727425E-02
1845	3.89701120785048E-02
1846	3.94811501969701E-02
1847	3.96779290320561E-02
1848	3.92412142024102E-02
1849	3.95122237164452E-02
1850	4.02646361120316E-02
1851	4.04651959274132E-02
1852	4.04331342319602E-02
1853	4.08607159171721E-02
1854	4.12069742270911E-02
1855	4.12089273486017E-02
1856	4.11495771104422E-02
1857	4.13298946792788E-02
1858	4.16181566415697E-02
1859	4.16423257503603E-02
1860	0.041840138473442
1861	4.23608415105415E-02
1862	4.31564902522316E-02
1863	4.35283420249514E-02
1864	4.37418483923805E-02
1865	4.42365978305399E-02
1866	4.46490290986223E-02
1867	4.48624905900449E-02
1868	4.47138546365634E-02
1869	4.49753306371329E-02
1870	0.045450569565009
1871	4.55548164355238E-02
1872	4.54963106932721E-02
1873	4.57804638560348E-02
1874	4.56921605797227E-02
1875	4.55012401283024E-02
1876	4.58753928432872E-02
1877	4.62605524326729E-02
1878	4.63752968588918E-02
1879	4.63630649364526E-02
1880	4.64801362828693E-02
1881	4.64565585895789E-02
1882	4.65196796577314E-02
1883	4.67874040538764E-02
1884	4.70247979766784E-02
1885	4.67872025066495E-02
1886	4.65289063550165E-02
1887	4.65548759768663E-02
1888	4.63773884135179E-02
1889	4.60263287395594E-02
1890	4.56274323073577E-02
1891	4.53064051437369E-02
1892	4.48068751245645E-02
1893	0.044341614749283
1894	4.41209759847937E-02
1895	0.043603692160777
1896	4.29188536469454E-02
1897	4.24454925179506E-02
1898	4.26255990544646E-02
1899	4.28695951053513E-02
1900	0.042695342823601
1901	4.22802461348119E-02
1902	4.22973762531482E-02
1903	4.22439307495166E-02
1904	0.042217119796511
1905	4.25610873366147E-02
1906	4.28033355538352E-02
1907	0.042769726050195
1908	4.29310715458699E-02
1909	4.33598914492024E-02
1910	4.35584399852583E-02
1911	4.37825608447541E-02
1912	4.39020230439316E-02
1913	0.044046543684358
1914	4.42181865538302E-02
1915	4.43911280701641E-02
1916	0.044631931247841
1917	4.46372127552225E-02
1918	4.44327864075446E-02
1919	4.44394685653177E-02
1920	4.45899944581165E-02
1921	4.42389111580194E-02
1922	4.42078209078622E-02
1923	4.44731708258578E-02
1924	4.45935183530148E-02
1925	4.47601090520066E-02
1926	4.47897710289489E-02
1927	4.46872148726736E-02
1928	0.044754392964227
1929	4.46715024970477E-02
1930	4.47641429271782E-02
1931	4.51701457265569E-02
1932	4.56453904260972E-02
1933	4.53061775653688E-02
1934	4.47403699769132E-02
1935	4.45615490797889E-02
1936	4.41479915887899E-02
1937	4.39178988035576E-02
1938	4.40872818105224E-02
1939	0.044126301426976
1940	4.40081612168809E-02
1941	4.39019528704086E-02
1942	4.38846353383409E-02
1943	4.39608703279593E-02
1944	4.40634310888172E-02
1945	4.39973478442567E-02
1946	4.41536766178082E-02
1947	4.43774181219023E-02
1948	4.44752399029235E-02
1949	4.43530458099602E-02
1950	4.44983119170113E-02
1951	4.49438784931838E-02
1952	4.49975819236733E-02
1953	4.48012641512646E-02
1954	0.044910447872778
1955	4.49320687247195E-02
1956	4.50072789765912E-02
1957	4.53767590261612E-02
1958	4.56851418462882E-02
1959	4.58859134591348E-02
1960	4.60576837260263E-02
1961	4.62440514874925E-02
1962	4.64611077555594E-02
1963	4.67708789189181E-02
1964	4.70462149248678E-02
1965	4.73818858617876E-02
1966	4.80555725651217E-02
1967	4.83560346610272E-02
1968	0.048313924494132
1969	4.85246318997331E-02
1970	4.89062921505822E-02
1971	4.89630055235803E-02
1972	4.88372972269506E-02
1973	0.048811371696206
1974	4.90030880127814E-02
1975	4.90374706858914E-02
1976	4.92282897524379E-02
1977	4.99481974919865E-02
1978	5.02360475329244E-02
1979	5.02758001828706E-02
1980	0.050275213143375
1981	5.01534467127498E-02
1982	5.01060068266878E-02
1983	4.97317007632907E-02
1984	4.97221450103511E-02
1985	5.00950700178589E-02
1986	5.03484932238619E-02
1987	5.05661733405194E-02
1988	0.050961879820009
1989	5.10940612532362E-02
1990	5.09192744592101E-02
1991	0.051034444386481
1992	5.12583968405112E-02
1993	5.13767821360666E-02
1994	5.16729762097515E-02
1995	5.17130456292228E-02
1996	0.051239740509199
1997	5.12828005626215E-02
1998	5.18027270183951E-02
1999	5.18672053712522E-02
2000	5.18562728050696E-02
2001	5.19052375427021E-02
2002	5.21103132343233E-02
2003	0.052123446162821
2004	5.21063186497069E-02
2005	5.24083811626673E-02
2006	5.25126979977937E-02
2007	5.19910319689769E-02
2008	5.20979026863466E-02
2009	0.052774303676003
2010	5.31744271003392E-02
2011	5.37837621575387E-02
2012	5.41217942952113E-02
2013	5.42672013426774E-02
2014	5.43612051420778E-02
2015	5.43541535502639E-02
2016	5.41076200991535E-02
2017	0.054102177999765
2018	5.41304112899939E-02
2019	5.41459771246164E-02
2020	5.42345091092136E-02
2021	5.43211952626231E-02
2022	5.44138377130517E-02
2023	5.44470914429731E-02
2024	5.44541156448147E-02
2025	5.45322008538989E-02
2026	5.47039969585022E-02
2027	5.46812093317382E-02
2028	5.44624689533714E-02
2029	5.44743576482387E-02
2030	5.45256364464158E-02
2031	5.45130960601371E-02
2032	5.44998982292547E-02
2033	5.46251502763878E-02
2034	5.47831882238775E-02
2035	5.49091835228886E-02
2036	5.49108256785579E-02
2037	5.49796760916507E-02
2038	5.50739067405161E-02
2039	5.48685961199787E-02
2040	5.49564073583353E-02
2041	5.55461709809308E-02
2042	5.57378516882088E-02
2043	5.57062903788843E-02
2044	5.57611872292975E-02
2045	5.56506110667276E-02
2046	5.56771391976926E-02
2047	5.55501851832899E-02
2048	5.53818568537503E-02
2049	5.54058841895733E-02
2050	5.52625215254508E-02
2051	5.54648865255263E-02
2052	5.62620428602277E-02
2053	5.64869440861608E-02
2054	5.64594753517889E-02
2055	5.66274458369042E-02
2056	5.67466085679959E-02
2057	5.67400649606876E-02
2058	5.66391764241006E-02
2059	0.056787727078567
2060	5.70168793871318E-02
2061	5.70608380738726E-02
2062	5.71748142303786E-02
2063	5.74786784908254E-02
2064	5.75097494765821E-02
2065	5.71762101322506E-02
2066	5.70411722990421E-02
2067	5.70994806556733E-02
2068	5.68713111235851E-02
2069	5.62852436467904E-02
2070	5.60615658714917E-02
2071	5.60063316140637E-02
2072	5.57400185357695E-02
2073	5.54005912896802E-02
2074	5.53395203501115E-02
2075	5.52063301041556E-02
2076	5.51992056522546E-02
2077	0.055733532498472
2078	5.59143193738685E-02
2079	5.57457300365655E-02
2080	0.0557513310539
2081	5.58458958351184E-02
2082	5.60446635827293E-02
2083	5.59662807004324E-02
2084	5.57931623986546E-02
2085	5.58397000849577E-02
2086	0.055770626328379
2087	5.57371906908344E-02
2088	5.60654820238982E-02
2089	5.60500252808844E-02
2090	5.57268427555897E-02
2091	5.54810852875702E-02
2092	0.054976923061841
2093	5.49304325685607E-02
2094	5.53130815159903E-02
2095	5.52827964828856E-02
2096	5.52077238781254E-02
2097	5.53076689254593E-02
2098	5.55219181145379E-02
2099	0.055121202186846
2100	5.49504387946415E-02
2101	5.50790080625338E-02
2102	5.50055121405273E-02
2103	5.44609806313734E-02
2104	5.44812368742402E-02
2105	5.50796604223793E-02
2106	5.50625562071349E-02
2107	5.48309446539682E-02
2108	5.47283878517546E-02
2109	5.46753634722393E-02
2110	5.42020729739668E-02
2111	5.33355928248937E-02
2112	5.29490976142897E-02
2113	5.25250959887247E-02
2114	5.19142385513517E-02
2115	5.16047948478927E-02
2116	5.13409987784611E-02
2117	5.01352960166792E-02
2118	4.93091881540987E-02
2119	4.90117533910892E-02
2120	4.92433233857307E-02
2121	4.90160695333129E-02
2122	4.92992087893966E-02
2123	4.87097006055356E-02
2124	4.73689916051754E-02
2125	4.64076160506304E-02
2126	0.045370054108395
2127	4.41684609410722E-02
2128	0.04272703970147
2129	4.16097748281124E-02
2130	4.05952445323833E-02
2131	3.94198803801682E-02
2132	3.83548022601982E-02
2133	0.037387296675864
2134	3.63623044501369E-02
2135	3.51816707168392E-02
2136	3.39824616667802E-02
2137	3.29047255212758E-02
2138	3.20008917839601E-02
2139	3.08562047103098E-02
2140	3.01626786920454E-02
2141	2.97760155049981E-02
2142	0.029876138859007
2143	3.01971424332633E-02
2144	3.08391250476198E-02
2145	3.23200620650172E-02
2146	3.32840710845977E-02
2147	3.41922599304645E-02
2148	3.50913709462174E-02
2149	3.61379660624257E-02
2150	3.67841513930331E-02
2151	3.72570175701643E-02
2152	3.75827542034018E-02
2153	3.77019022376706E-02
2154	3.75286662494497E-02
2155	3.70690300646161E-02
2156	3.66582479005384E-02
2157	3.55240078133644E-02
2158	3.50977695904686E-02
2159	3.54058730941589E-02
2160	3.52906335950815E-02
2161	3.48562188685888E-02
2162	0.035185441076304
2163	3.54583060766762E-02
2164	3.55831549655452E-02
2165	0.035940375846253
2166	3.66633030773192E-02
2167	3.74591456611997E-02
2168	3.82979456590198E-02
2169	3.90503063963974E-02
2170	0.04000166483244
2171	4.10774168580772E-02
2172	4.21728680581371E-02
2173	4.29875499387813E-02
2174	4.42274707472721E-02
2175	4.49117739130185E-02
2176	4.48130125710929E-02
2177	4.49718901953083E-02
2178	4.51929154653869E-02
2179	4.51286411015725E-02
2180	4.47150778057287E-02
2181	4.46381868611544E-02
2182	4.48522449780559E-02
2183	0.044594098913164
2184	4.41279586358809E-02
2185	4.37701211538886E-02
2186	4.31997276198357E-02
2187	4.27839998781787E-02
2188	4.22984697028008E-02
2189	4.18817440371337E-02
2190	4.19650128019562E-02
2191	4.22632303463222E-02
2192	4.22296820353209E-02
2193	4.24933498559142E-02
2194	4.27614467225457E-02
2195	4.27973630887563E-02
2196	0.042712919478415
2197	4.29674467980206E-02
2198	4.29807067071863E-02
2199	4.21067172376227E-02
2200	4.20267501585267E-02
2201	4.28965106707482E-02
2202	4.30549892204273E-02
2203	4.30188158966486E-02
2204	4.29299712966621E-02
2205	4.25496824463546E-02
2206	4.20481195144792E-02
2207	4.14514653100453E-02
2208	4.10175341784889E-02
2209	4.03639301395023E-02
2210	0.039846520693458
2211	3.94027162168087E-02
2212	3.92031163954479E-02
2213	3.96211123156833E-02
2214	3.93928140097812E-02
2215	0.039488908551822
2216	0.039566879566475
2217	0.039379182660171
2218	3.88945964516122E-02
2219	3.83821552102525E-02
2220	3.76021582566636E-02
2221	0.03731693673579
2222	3.73018656477187E-02
2223	3.66146596424697E-02
2224	3.58316992360687E-02
2225	3.53668836327837E-02
2226	3.44565276865832E-02
2227	0.033786721298332
2228	3.37792164046375E-02
2229	3.34177548170325E-02
2230	3.29847073097623E-02
2231	3.17836615996629E-02
2232	2.97975175571947E-02
2233	2.88645776674242E-02
2234	2.80418779213548E-02
2235	2.68707274403258E-02
2236	2.65636524382312E-02
2237	2.56099492153666E-02
2238	0.023148677780902
2239	2.17408886966485E-02
2240	2.11470852856353E-02
2241	2.02664366836461E-02
2242	1.94412192219957E-02
2243	1.87994194445069E-02
2244	1.83252799730753E-02
2245	1.79281335797497E-02
2246	1.70543076220688E-02
2247	1.55624158221975E-02
2248	1.35610073939801E-02
2249	1.12146792140112E-02
2250	9.60401010851351E-03
2251	8.93822039676129E-03
2252	8.11787151067578E-03
2253	7.94045644862372E-03
2254	7.21584573794859E-03
2255	6.23785552762457E-03
2256	5.54712675373702E-03
2257	5.03873163454606E-03
2258	4.19258794018245E-03
2259	3.09122056939495E-03
2260	2.63231733751583E-03
2261	2.11246983403352E-03
2262	1.94837310953591E-03
2263	2.52140054134702E-03
2264	2.6830295502807E-03
2265	2.91259211253334E-03
2266	2.97334763702216E-03
2267	3.04098652029482E-03
2268	2.90068161274313E-03
2269	2.32109402271707E-03
2270	1.96269638057081E-03
2271	1.47041010382776E-03
2272	1.25206138376058E-03
2273	1.46539174483942E-03
2274	1.41437962457427E-03
2275	1.41806353489591E-03
2276	1.20315304321618E-03
2277	6.49623666240471E-04
2278	2.50519325352071E-04
2279	-1.07662524832038E-04
2280	-4.85122603623025E-04
2281	-1.15523977323739E-03
2282	-1.34718289966219E-03
2283	-8.80426585022817E-04
2284	-1.08302959752808E-03
2285	-1.65514062565175E-03
2286	-1.60961524087103E-03
2287	-1.91742253239196E-03
2288	-1.91424562243917E-03
2289	-1.29276594134316E-03
2290	7.8393673901119E-06
2291	3.69841807346227E-04
2292	2.0055021004428E-04
2293	1.20096982944156E-03
2294	1.24542374012877E-03
2295	9.51839137826462E-04
2296	1.00382406135222E-03
2297	-9.22140200598983E-04
2298	-2.72973760137119E-03
2299	-2.95450908761891E-03
2300	-2.3818209097609E-03
2301	-2.50569474798307E-03
2302	-1.96052321355059E-03
2303	-9.68248790078246E-04
2304	-4.63925417650748E-06
2305	7.79827770414459E-05
2306	9.12951404962198E-04
2307	1.08341380426116E-03
2308	-7.86664993450888E-04
2309	-8.50322753434362E-04
2310	6.11220291886887E-04
2311	1.18695224854942E-03
2312	1.6953668162327E-03
2313	1.87077509576267E-03
2314	1.90789306894462E-03
2315	1.76267841524303E-03
2316	1.00931740219464E-03
2317	7.29088119435649E-04
2318	9.58511492326154E-04
2319	5.36004894366309E-04
2320	-9.49588861508326E-04
2321	-7.03739921705212E-04
2322	9.39280159996323E-04
2323	6.70914609703563E-04
2324	4.20118607200867E-04
2325	4.10973654987716E-04
2326	-1.40461322318708E-03
2327	-1.95132131609324E-03
2328	-9.0076688510611E-04
2329	-2.58608800848488E-04
2330	4.70975589254701E-04
2331	5.23644370987372E-04
2332	4.53058598803611E-04
2333	6.08997947769671E-04
2334	-4.70847930238013E-05
2335	-1.28571026468177E-04
2336	1.28938545142266E-03
2337	9.94536269784903E-04
2338	-8.14349460970367E-04
2339	-1.57820848809706E-03
2340	-3.91363703765514E-03
2341	-3.47757612303107E-03
2342	1.39295593498479E-03
2343	1.83971454635078E-03
2344	3.41281531121066E-04
2345	5.68711693706032E-04
2346	-9.33788375352885E-04
2347	-1.95620321227855E-03
2348	-1.38351147699122E-04
[truncated: 152 more rows]
