# Supplementary material for: Machine learning-assisted non-destructive plasticizer identification and quantification in historical PVC objects based on IR spectroscopy
Source: Sci Rep. 2022 Mar 23;12:5017. doi: 10.1038/s41598-022-08862-1 (PMC8943100; doi:10.1038/s41598-022-08862-1)
Supplement: Supplementary file 1 — Supplementary Information 1. [file 41598_2022_8862_MOESM1_ESM.zip › Plasticizers_PVC_data/NIR_all/P238A_idle.txt]

Wavelength	C:\Documents and Settings\All Users\Application Data\ASD\Indico Pro\Projects\David\P238A_idle.txt
350	0.208754453080609
351	0.144467997320168
352	7.57502051006599E-02
353	7.09260060934875E-02
354	0.104703727461278
355	0.109197188926312
356	0.129435380517389
357	0.127791419353788
358	7.10669618560912E-02
359	7.73621879991411E-02
360	9.95611977626339E-02
361	9.37373354470362E-02
362	7.55625502617472E-02
363	0.056058771770423
364	4.81803272205751E-02
365	7.08076510855941E-02
366	7.94812217453371E-02
367	6.74954184632162E-02
368	6.32304454663793E-02
369	6.42833944439149E-02
370	6.64794052781705E-02
371	6.26967735535533E-02
372	6.41637384610617E-02
373	6.15947589044555E-02
374	4.27645729610748E-02
375	3.72501111746425E-02
376	4.37280287347858E-02
377	5.26908791376449E-02
378	4.61555381937277E-02
379	4.03987030069377E-02
380	4.28377167102566E-02
381	0.033431214001837
382	3.41895204046279E-02
383	4.44897632832997E-02
384	3.15369062246346E-02
385	2.79537101265013E-02
386	3.29818202319429E-02
387	2.54774790748673E-02
388	2.78181069540687E-02
389	3.47506741461537E-02
390	3.34048292422775E-02
391	3.31603750028255E-02
392	3.08064585507867E-02
393	2.39302079847627E-02
394	2.42725766103203E-02
395	2.66594007496529E-02
396	2.67931696234255E-02
397	2.51312212413425E-02
398	2.40620021023304E-02
399	2.43827085392088E-02
400	2.58525898636895E-02
401	2.01792097989838E-02
402	1.40264452990386E-02
403	2.58117974110652E-02
404	2.69548494629114E-02
405	2.07793368640269E-02
406	2.02200994066053E-02
407	2.10154358313333E-02
408	2.11417934927267E-02
409	0.01975046470931
410	2.10488260403781E-02
411	2.05942433465082E-02
412	1.70125988742431E-02
413	1.79576769638711E-02
414	1.98534237648797E-02
415	2.09916476231675E-02
416	2.21309523178527E-02
417	2.09551986149811E-02
418	1.93973883712107E-02
419	2.24879338459941E-02
420	2.44045075066251E-02
421	2.54180988632357E-02
422	2.74252018778009E-02
423	2.77504768147251E-02
424	2.77244763913453E-02
425	2.89167662724759E-02
426	3.09446381835299E-02
427	3.27671511734966E-02
428	3.40060262137452E-02
429	3.57556170933041E-02
430	3.86049113179403E-02
431	4.16135259605117E-02
432	4.10347833064225E-02
433	4.23218936998063E-02
434	4.54500663437056E-02
435	4.72896342239794E-02
436	4.91537215399212E-02
437	5.17607164675556E-02
438	5.55380745061756E-02
439	5.89639945249702E-02
440	6.12173253919098E-02
441	6.24903637321416E-02
442	6.69739489483495E-02
443	7.09803710530361E-02
444	7.30265731317389E-02
445	7.74465111762382E-02
446	8.15647698196885E-02
447	8.44552478879361E-02
448	8.66971996884695E-02
449	9.03669651776428E-02
450	9.50299893440073E-02
451	0.09883696278003
452	0.103198189082335
453	0.107946762861595
454	0.112492387903386
455	0.116011946630429
456	0.119322250199699
457	0.123316694968541
458	0.128375840231611
459	0.133848925481258
460	0.139202035395602
461	0.144181129201168
462	0.148265962242604
463	0.152208669489525
464	0.158111669898443
465	0.164028610353566
466	0.169587499473115
467	0.174942660961545
468	0.179428902400032
469	0.184003594117105
470	0.189587609634054
471	0.195145150978288
472	0.200812251544312
473	0.206561594406099
474	0.211482767215014
475	0.216641356574509
476	0.222354070708905
477	0.227944520517806
478	0.234053970523451
479	0.240267715576786
480	0.245591149459211
481	0.251205572847242
482	0.25680984744191
483	0.26188434337028
484	0.26787221410563
485	0.273951065075011
486	0.279451756309639
487	0.285070901847413
488	0.291027707500321
489	0.297179761340159
490	0.302693892064436
491	0.307866821505196
492	0.313170996356522
493	0.31938222914397
494	0.325072269651924
495	0.330664509649463
496	0.337082313241529
497	0.342755806320755
498	0.348309292341889
499	0.354392652478292
500	0.35983922714763
501	0.365718128227051
502	0.372272491248152
503	0.377668264429476
504	0.383181538551464
505	0.389091287334782
506	0.394814651140995
507	0.400492613983472
508	0.406095045750802
509	0.411580434136859
510	0.417071296707934
511	0.422548419404911
512	0.42802624903693
513	0.433789739441797
514	0.439417266262496
515	0.444715743973461
516	0.450180380122323
517	0.455397625408392
518	0.460408466769359
519	0.465842976197949
520	0.47133437655812
521	0.476692709513539
522	0.48173741572283
523	0.486495145649477
524	0.491344720587832
525	0.496575444797498
526	0.501414473517244
527	0.506159644354814
528	0.51105560349176
529	0.515969235685794
530	0.52065498891192
531	0.525101434389769
532	0.529553206866984
533	0.534061780812115
534	0.538603813192324
535	0.543143940657331
536	0.547543958351862
537	0.551984925234826
538	0.556646514328794
539	0.560688428858424
540	0.564741336205942
541	0.569267685771008
542	0.573692660194181
543	0.578036102534458
544	0.582305074307773
545	0.586420485503521
546	0.590613349587579
547	0.594888850154721
548	0.599142199881195
549	0.603439241049194
550	0.607689849564918
551	0.611801143288441
552	0.615932448315941
553	0.620029516289577
554	0.624061089620091
555	0.628251210993963
556	0.632306027766186
557	0.636188071816936
558	0.640240805265277
559	0.644264467527316
560	0.648170729306716
561	0.651908676472061
562	0.655670072077877
563	0.659321823401884
564	0.662745823738019
565	0.666464273547344
566	0.670159938854344
567	0.673585687887367
568	0.676828737521416
569	0.680190861197352
570	0.683692115927213
571	0.686991363880717
572	0.690273832479184
573	0.69344890032335
574	0.696317012466281
575	0.699330018385316
576	0.70240383242979
577	0.705351002453375
578	0.708145340303472
579	0.710980317953804
580	0.713968630246893
581	0.717028726426647
582	0.719944787249627
583	0.722672095078415
584	0.725336673002476
585	0.728040738649459
586	0.73084096796443
587	0.733748841254182
588	0.73654032658669
589	0.739307792801181
590	0.742180290374581
591	0.745081407627756
592	0.747925281730364
593	0.750734302357009
594	0.753734266915519
595	0.756694850703796
596	0.759604694434006
597	0.762618928083279
598	0.765642834020552
599	0.770472970187125
600	0.778305354914613
601	0.785633344978858
602	0.79159160084186
603	0.795852807720455
604	0.798074029446612
605	0.799284355740722
606	0.799989813274365
607	0.800276632945092
608	0.800671116391856
609	0.801539294750517
610	0.80311515990574
611	0.805120959421345
612	0.807705651129448
613	0.811042832347167
614	0.814645835947221
615	0.817957118702225
616	0.820661491455137
617	0.822737124258694
618	0.824104286675239
619	0.825009910877949
620	0.826052514085689
621	0.827436959909624
622	0.829512240541668
623	0.832447298090478
624	0.835173417273258
625	0.837927260215512
626	0.840928309142402
627	0.844093539131333
628	0.847142684498993
629	0.85004441458221
630	0.853001593819534
631	0.856219108634102
632	0.859379948687015
633	0.862000359855443
634	0.864558545017842
635	0.866970505712671
636	0.869136420393968
637	0.871322857469471
638	0.873587359883663
639	0.875902936657242
640	0.878126206791953
641	0.880413471816057
642	0.882725141430659
643	0.884899325776039
644	0.887004579493215
645	0.88906667063671
646	0.891128211509903
647	0.893328053677183
648	0.895497985796101
649	0.897546204624568
650	0.899530662024622
651	0.901630699273851
652	0.903803482663652
653	0.90581187829186
654	0.907965908129675
655	0.910078082193713
656	0.911876097307205
657	0.913678696125005
658	0.915650772595318
659	0.91780427699262
660	0.919763057979253
661	0.921682917749835
662	0.923597768240087
663	0.925401537321261
664	0.92711584781808
665	0.928835865217664
666	0.930676703612132
667	0.932500114106007
668	0.934358873735768
669	0.936299424331239
670	0.938274795326627
671	0.940112021896004
672	0.941779941177614
673	0.943418571120412
674	0.945030230301188
675	0.946670669243645
676	0.948404057568468
677	0.950091130522765
678	0.951602384006426
679	0.952951983723194
680	0.954692130194312
681	0.956450164272206
682	0.957996612819129
683	0.95927979965496
684	0.960674167151192
685	0.962048866098411
686	0.96306256228369
687	0.964339904585558
688	0.96566889744864
689	0.966794448732735
690	0.968007044074682
691	0.969095389920992
692	0.97000712284712
693	0.970931356957159
694	0.97198515734779
695	0.973113063178057
696	0.974158763190955
697	0.975162426539841
698	0.975992560671516
699	0.976567681467594
700	0.97707746862928
701	0.977719863065002
702	0.978498520052683
703	0.979123104338527
704	0.979729028601157
705	0.980308240024506
706	0.980809877393631
707	0.981398692821879
708	0.981926418743373
709	0.98230529640734
710	0.982897271188365
711	0.983515818943809
712	0.984057501512941
713	0.984560301211534
714	0.984869677542799
715	0.98517970405755
716	0.985810493463094
717	0.986444055313342
718	0.986995972609454
719	0.987442144622203
720	0.987823488175471
721	0.988180270642864
722	0.988555575671758
723	0.989013925868875
724	0.989305361744758
725	0.989527181900178
726	0.989894448844012
727	0.990304327217015
728	0.990756323578185
729	0.991246673802945
730	0.991744203601512
731	0.992257931061281
732	0.992735743259585
733	0.993062689223647
734	0.993330199974536
735	0.993589802163424
736	0.993877488239453
737	0.994191364088767
738	0.99455403185617
739	0.994966563975555
740	0.995365200979139
741	0.995882695158465
742	0.996461319435277
743	0.996898046886405
744	0.997155383996891
745	0.997337796107937
746	0.997572210495304
747	0.9978697020637
748	0.998155063688782
749	0.998413678468048
750	0.99875949936583
751	0.999036565676976
752	0.999328368345621
753	0.999811130557818
754	1.00007530503031
755	1.00028457437737
756	1.00063527723832
757	1.0010563002086
758	1.00157240272411
759	1.00216384759238
760	1.0027653619275
761	1.00308313313396
762	1.00320581697216
763	1.00337807584929
764	1.00377950784668
765	1.0042408777196
766	1.00457049704988
767	1.00458177442474
768	1.00468544143835
769	1.00496980481578
770	1.00528934660788
771	1.00565542329262
772	1.00597840508275
773	1.00618042635262
774	1.00629621030072
775	1.00647625007889
776	1.00676900489933
777	1.00709200487229
778	1.00711215649982
779	1.00699589418767
780	1.00710699547227
781	1.00726951472196
782	1.00738986049143
783	1.00744551073207
784	1.0075652461014
785	1.00781422056736
786	1.00806616126772
787	1.00803254174409
788	1.00799999048523
789	1.00816030871308
790	1.00854063048907
791	1.00853269458219
792	1.00835847157331
793	1.00823463922586
794	1.00832231243762
795	1.00847662722009
796	1.00866739296862
797	1.00887425834841
798	1.00878225543958
799	1.00857059211065
800	1.00841388797355
801	1.00829792790224
802	1.00819074574291
803	1.0081727486877
804	1.00839757738896
805	1.00843074027481
806	1.00836182379615
807	1.00836749065561
808	1.00843836989076
809	1.00840795678521
810	1.00828034274804
811	1.00828866364883
812	1.00828639773677
813	1.00824449981212
814	1.00818676601389
815	1.00824274650397
816	1.0082799944528
817	1.00819598046695
818	1.00796266622745
819	1.00781299713651
820	1.0078707535893
821	1.00816087639819
822	1.00826818652476
823	1.00832104424361
824	1.00841034193962
825	1.00819304770467
826	1.00800712534707
827	1.00800030451447
828	1.00815430222152
829	1.00815574207961
830	1.00799844191478
831	1.00778653544363
832	1.0076835734078
833	1.00766626788161
834	1.00771815387958
835	1.00784068549986
836	1.00803446657826
837	1.00818963675723
838	1.00817549782806
839	1.00798346395346
840	1.00779983859314
841	1.00772182628561
842	1.00765804994848
843	1.00781111929754
844	1.00796411443679
845	1.00777480103187
846	1.00765292658774
847	1.00764362111801
848	1.00766558629728
849	1.00742433953278
850	1.00729688514607
851	1.00739003877136
852	1.00763244240575
853	1.00777792523679
854	1.00777086695283
855	1.00763908786249
856	1.00751574589195
857	1.00737410608714
858	1.00718326057696
859	1.00693190297848
860	1.00727159327171
861	1.00767286328063
862	1.00758548689594
863	1.00731228769648
864	1.00712176798153
865	1.00710857220144
866	1.00719165615872
867	1.0073458388602
868	1.00746775723232
869	1.00744984444198
870	1.00719850750585
871	1.00714133722222
872	1.00725479974727
873	1.00698657308215
874	1.00673405108761
875	1.00674637630463
876	1.00706834746319
877	1.00698313634895
878	1.00682477373429
879	1.00672139458639
880	1.00646528431713
881	1.00662663941658
882	1.00682944582269
883	1.00656049674697
884	1.00634645618629
885	1.00612459460276
886	1.0058723979375
887	1.00566310147423
888	1.00566270155079
889	1.00560613393717
890	1.00520009323677
891	1.00488273599267
892	1.00471592091162
893	1.00461093374202
894	1.00428964478503
895	1.00410938606493
896	1.00385469390292
897	1.00329037928328
898	1.00322728484528
899	1.00328856516594
900	1.00324999900697
901	1.00321792324276
902	1.00319630555793
903	1.00326187692346
904	1.00343339366802
905	1.0033182663927
906	1.0030162652528
907	1.00274261566465
908	1.00283363783958
909	1.00289363019405
910	1.00262921758939
911	1.00200611621356
912	1.00213352887844
913	1.00220679661544
914	1.00195418291987
915	1.00190841436844
916	1.0020079172239
917	1.00205570198659
918	1.00192000088001
919	1.00205673740429
920	1.0020565525404
921	1.00195009598631
922	1.00228495882981
923	1.00259425993555
924	1.00272983665501
925	1.00274511598303
926	1.00312742205379
927	1.00362695762765
928	1.00406299066024
929	1.0043448965477
930	1.00455601548828
931	1.00459608453343
932	1.00448361136832
933	1.00478485957217
934	1.00487904764242
935	1.00479259206937
936	1.00501807922925
937	1.00513489263829
938	1.00529341544395
939	1.00548527243635
940	1.00493270290513
941	1.00469607253453
942	1.0048736321424
943	1.00501140203969
944	1.00518652874078
945	1.00536111345309
946	1.00548301695751
947	1.00548047544989
948	1.00544171707498
949	1.00545960972097
950	1.00555465215703
951	1.00524143320666
952	1.00489099594735
953	1.00469040515969
954	1.00443507495458
955	1.0043748048654
956	1.00443329062923
957	1.00445317308521
958	1.00445583777991
959	1.00435679509011
960	1.00418711460176
961	1.00409603766553
962	1.00405765749498
963	1.00405288608844
964	1.00404959633473
965	1.00397866940088
966	1.00395789969897
967	1.00393553333366
968	1.00377214607989
969	1.00377222697336
970	1.00372078159992
971	1.00349208129589
972	1.00332002897807
973	1.0031161456192
974	1.00300723081123
975	1.00313413053994
976	1.00316766431907
977	1.00316487689909
978	1.00314605332186
979	1.0030412362569
980	1.00287272766492
981	1.00264830870454
982	1.00245773990929
983	1.00270446785268
984	1.0031082055849
985	1.00323743662734
986	1.00262761757777
987	1.00189838501582
988	1.00140748998493
989	1.00125460835278
990	1.00102638166405
991	1.00129831852962
992	1.001504370027
993	1.00081428565861
994	1.00015203796864
995	0.999753800524507
996	0.99972002836353
997	1.00003839163091
998	1.00007774131887
999	0.9996933424771
1000	0.999064608217105
1001	1.00133586655319
1002	1.00106786640057
1003	1.00089911722169
1004	1.0009281938308
1005	1.00070316509448
1006	1.00014514411061
1007	1.00005854085539
1008	1.00017737376017
1009	1.00015327380334
1010	1.00059040556373
1011	1.0006352306047
1012	1.00046235072165
1013	0.99987099795151
1014	0.9995841826052
1015	0.999186628546763
1016	0.999018510915751
1017	0.998885599509288
1018	0.999002630030958
1019	0.999528583438671
1020	0.999630415747268
1021	0.999728264096714
1022	0.999771046478872
1023	0.999475558333435
1024	0.999359790608277
1025	0.999355703210627
1026	0.99938199032256
1027	0.999352144457313
1028	0.9995334128265
1029	0.99949179921899
1030	0.999494288676445
1031	0.999333962813235
1032	0.998893616673128
1033	0.998767620318587
1034	0.99865689526013
1035	0.99872213976481
1036	0.999086318171547
1037	0.999235294730287
1038	0.999591158571873
1039	0.999531313863468
1040	0.998947423301113
1041	0.998744927931477
1042	0.998461427256055
1043	0.998320192683765
1044	0.998323893803676
1045	0.99871812104156
1046	0.99870279080665
1047	0.998449756662561
1048	0.998513047820865
1049	0.998590769607239
1050	0.998757806552557
1051	0.999368250523501
1052	0.999404680408452
1053	0.999180466720464
1054	0.998977340502823
1055	0.998044779149017
1056	0.997991653420545
1057	0.998691904552274
1058	0.998895836156978
1059	0.999101356648142
1060	0.999839860006901
1061	0.999716740443055
1062	0.998821722773654
1063	0.998675519750682
1064	0.998518013063024
1065	0.998494041999245
1066	0.998882771524796
1067	0.998970563748338
1068	0.99904248364528
1069	0.99892784021375
1070	0.99856260944355
1071	0.998351254944828
1072	0.997926827855329
1073	0.997844710740631
1074	0.998122585474315
1075	0.998251359130803
1076	0.998841861491129
1077	0.998614625419957
1078	0.998571970417671
1079	0.998466183162232
1080	0.998282391312527
1081	0.997776600780443
1082	0.99776785242911
1083	0.997980601751648
1084	0.997940849523354
1085	0.998151389689942
1086	0.998153323780704
1087	0.997620996056475
1088	0.99758309035919
1089	0.997974589776925
1090	0.998045622452015
1091	0.99817220654555
1092	0.99824121253681
1093	0.998025394871493
1094	0.997655729125714
1095	0.997600928901431
1096	0.997823260126411
1097	0.997775174450481
1098	0.997808332794013
1099	0.997723260513666
1100	0.997358908377192
1101	0.997199136040686
1102	0.997201370945276
1103	0.997019362278583
1104	0.996644345811487
1105	0.996565898022412
1106	0.996644358125743
1107	0.996658850611406
1108	0.997100466399613
1109	0.99695245732536
1110	0.996499902504553
1111	0.996047781690329
1112	0.995500611447567
1113	0.99518029273143
1114	0.995017728055863
1115	0.995184070204169
1116	0.995039555608679
1117	0.995031481945899
1118	0.994682651435339
1119	0.993903696260726
1120	0.993470284461441
1121	0.992875470177509
1122	0.992649329208391
1123	0.993070663743461
1124	0.992909531802388
1125	0.992590310080396
1126	0.992272731811825
1127	0.991756642221557
1128	0.991080363620228
1129	0.990736220931586
1130	0.990135412342316
1131	0.989080017607209
1132	0.988388458666455
1133	0.987747446252155
1134	0.987314239721075
1135	0.986459976729823
1136	0.985447000247245
1137	0.984624015129311
1138	0.983554518817375
1139	0.982692958407575
1140	0.982186569559979
1141	0.981547376424151
1142	0.980866971962883
1143	0.98003737653577
1144	0.979117555647258
1145	0.978449126432254
1146	0.977238636711809
1147	0.976032122282025
1148	0.975386326021924
1149	0.974440182349552
1150	0.973146736807586
1151	0.971846551376598
1152	0.970350036532587
1153	0.96831890851435
1154	0.966471921240537
1155	0.96487026891174
1156	0.962871961071285
1157	0.960465312254094
1158	0.95832596226961
1159	0.956149872784309
1160	0.953942829188451
1161	0.951736624970401
1162	0.949658632446105
1163	0.947554993807859
1164	0.945487951014638
1165	0.943688451455512
1166	0.942201082506172
1167	0.940886181932081
1168	0.93962591738326
1169	0.938556311600968
1170	0.937617189641256
1171	0.936894719669549
1172	0.936355652539022
1173	0.935918175561913
1174	0.935772406119508
1175	0.935487532720309
1176	0.935274069389717
1177	0.93493253824577
1178	0.934589335543799
1179	0.934145597062205
1180	0.933582523221794
1181	0.932970934756656
1182	0.932408867307244
1183	0.931752559167823
1184	0.931018143351554
1185	0.930225908387893
1186	0.929248448237153
1187	0.928298900521925
1188	0.927422914052027
1189	0.926659446696034
1190	0.926069963960304
1191	0.925531006266861
1192	0.925344421621545
1193	0.925371214154476
1194	0.925564547261493
1195	0.926000684628624
1196	0.926679998022406
1197	0.92755161755558
1198	0.928626230225035
1199	0.930013067626554
1200	0.931439071194107
1201	0.932996754224569
1202	0.934713345499702
1203	0.936565559746569
1204	0.938514626367705
1205	0.940561171085699
1206	0.942607452779019
1207	0.944579611072177
1208	0.946673562172846
1209	0.948735342691105
1210	0.95065648881842
1211	0.952488125900065
1212	0.95417688320402
1213	0.955931391946838
1214	0.957684611720311
1215	0.959328509307865
1216	0.961059643692769
1217	0.96255387857235
1218	0.963856014826178
1219	0.965031540100439
1220	0.966284382968543
1221	0.967384664506565
1222	0.968291097514967
1223	0.969303852843241
1224	0.970327943416945
1225	0.971185502554115
1226	0.972084978884342
1227	0.972920901527646
1228	0.973483305630116
1229	0.974103553264432
1230	0.974953890474951
1231	0.975627779067961
1232	0.976166014002631
1233	0.976554611082867
1234	0.977099922267483
1235	0.977583031985856
1236	0.97806918114608
1237	0.978699486986149
1238	0.979175405207981
1239	0.979516606329636
1240	0.97983514415397
1241	0.980144952444327
1242	0.9805578832551
1243	0.980812111768554
1244	0.980872217606275
1245	0.981129744707817
1246	0.981406524394814
1247	0.981551384802482
1248	0.981739352654698
1249	0.98181813022908
1250	0.981878866179627
1251	0.982114554269164
1252	0.982327231073295
1253	0.982466599511017
1254	0.982491010023807
1255	0.982586824289177
1256	0.982670529983594
1257	0.982803932406784
1258	0.98299342762392
1259	0.983132850085523
1260	0.983291714159298
1261	0.983312385498264
1262	0.983228898080222
1263	0.983188767542928
1264	0.983399506846101
1265	0.983677486929665
1266	0.983738320096906
1267	0.983969739943678
1268	0.984189624513628
1269	0.98405485867389
1270	0.984010613628133
1271	0.984213129631214
1272	0.984253996851161
1273	0.9841545410953
1274	0.984209388279032
1275	0.984192146725966
1276	0.983852525260583
1277	0.98356321742323
1278	0.983527563570029
1279	0.983761705657184
1280	0.983725893919473
1281	0.983764651156246
1282	0.983765292429878
1283	0.983594526367584
1284	0.983357035812394
1285	0.983383444538542
1286	0.983516954009833
1287	0.983498016600025
1288	0.98347492254596
1289	0.983587061886869
1290	0.983620127829688
1291	0.983551888731862
1292	0.983494685726932
1293	0.983360259160799
1294	0.983319546661916
1295	0.983329924716398
1296	0.983246064172144
1297	0.98326902348474
1298	0.983277845455567
1299	0.983090536583699
1300	0.982940974088125
1301	0.982928317547082
1302	0.982916035768721
1303	0.982869468607488
1304	0.982947929670125
1305	0.982994923124246
1306	0.98299963475534
1307	0.982860322721958
1308	0.982891962471533
1309	0.983017912112665
1310	0.982991319149165
1311	0.982936764691504
1312	0.983003203860333
1313	0.982937195449197
1314	0.982787369921901
1315	0.982711609476923
1316	0.98254821770347
1317	0.982398550272989
1318	0.98224005351991
1319	0.982124207002836
1320	0.981943801729622
1321	0.981642520195257
1322	0.981611687962082
1323	0.98152363249807
1324	0.981288143168923
1325	0.981298455021278
1326	0.98118182825666
1327	0.980949658140764
1328	0.980845545441986
1329	0.980873240413634
1330	0.980769431137075
1331	0.980653153298517
1332	0.98052794556947
1333	0.980281786256877
1334	0.980056560910056
1335	0.979808246299267
1336	0.97962953267562
1337	0.979490197511868
1338	0.979155543856613
1339	0.978726565720792
1340	0.978399240433212
1341	0.97813121387429
1342	0.977766615081794
1343	0.97734633132752
1344	0.977004281116555
1345	0.976684615292193
1346	0.976354559890801
1347	0.975990049171545
1348	0.975453126694904
1349	0.974929173149062
1350	0.974574824885408
1351	0.974106933118109
1352	0.973533194362306
1353	0.972958778516505
1354	0.972207704808337
1355	0.971512216358179
1356	0.971066038053812
1357	0.970474246094565
1358	0.969810264330745
1359	0.96907061728328
1360	0.968348894950213
1361	0.967315983758538
1362	0.966151677174284
1363	0.965027332041762
1364	0.963840543933351
1365	0.962695740875567
1366	0.96154189628262
1367	0.960121488692898
1368	0.958504064282293
1369	0.956841638412268
1370	0.955088272137943
1371	0.953354289322296
1372	0.951626270781265
1373	0.949739911974891
1374	0.947833431391722
1375	0.945908884594044
1376	0.943973385739162
1377	0.942214638783801
1378	0.940512789326335
1379	0.938862144408888
1380	0.937329561298799
1381	0.935951184718204
1382	0.934823503373315
1383	0.933882980302438
1384	0.93307457322354
1385	0.93228246375593
1386	0.931593104997843
1387	0.931005330667258
1388	0.930346908967455
1389	0.929716238955358
1390	0.929095710014179
1391	0.928335968311429
1392	0.927427604095907
1393	0.926530107983287
1394	0.925642186741737
1395	0.924628063041676
1396	0.923687744489671
1397	0.922958494368251
1398	0.922193167344435
1399	0.921422665110479
1400	0.920737311014716
1401	0.920160019755966
1402	0.919706893269943
1403	0.919271421932448
1404	0.918874024784272
1405	0.918483974680655
1406	0.917805486830329
1407	0.917054478745099
1408	0.91659039707127
1409	0.916072907381118
1410	0.915478825495448
1411	0.915092448669175
1412	0.914600035662085
1413	0.913871711658368
1414	0.913389474409571
1415	0.913119890484388
1416	0.912724533425598
1417	0.912341171133855
1418	0.912053633680899
1419	0.911806466107285
1420	0.911624610458036
1421	0.911552298106101
1422	0.911643695625072
1423	0.911799622691961
1424	0.912077235147697
1425	0.912478376858311
1426	0.913142234005462
1427	0.913885821946013
1428	0.914834267114875
1429	0.915988489987455
1430	0.917205491230416
1431	0.918629631213906
1432	0.920066535133939
1433	0.92136486815765
1434	0.922830563325965
1435	0.924328255193743
1436	0.925536335206514
1437	0.92674622013471
1438	0.928036501866744
1439	0.92911155930197
1440	0.929994961624334
1441	0.930858452509227
1442	0.931772576088528
1443	0.932592111126152
1444	0.933325056021566
1445	0.934179086129282
1446	0.934938740232673
1447	0.935486576216355
1448	0.936219462397091
1449	0.937151380562831
1450	0.937859121141
1451	0.938414872074938
1452	0.939108777846852
1453	0.939740556429676
1454	0.940306557651582
1455	0.94101908850982
1456	0.941657547471362
1457	0.942111346481538
1458	0.942575140620967
1459	0.943144259552623
1460	0.943683048793258
1461	0.944127834147102
1462	0.944532972504049
1463	0.944958759811588
1464	0.945292636013134
1465	0.945604867074363
1466	0.945925570175769
1467	0.946293228607552
1468	0.946596428752927
1469	0.946932725953637
1470	0.947342721233522
1471	0.947637078569298
1472	0.947875044375386
1473	0.948283935451017
1474	0.948744318025325
1475	0.949177052971058
1476	0.949653796823396
1477	0.950058275953298
1478	0.95042188931643
1479	0.95085908891635
1480	0.951263925256102
1481	0.951572909058648
1482	0.951888660799415
1483	0.952238301498271
1484	0.952520120681905
1485	0.952743378763869
1486	0.952965141300208
1487	0.953198828201745
1488	0.953513326723683
1489	0.953791716044777
1490	0.954002970870541
1491	0.954234925875192
1492	0.954423377641738
1493	0.954671761695577
1494	0.954937953342478
1495	0.95513377539283
1496	0.95534799994095
1497	0.955581561075907
1498	0.955864802323162
1499	0.956087470322286
1500	0.956212472099383
1501	0.956438388934429
1502	0.956644050165734
1503	0.956785940721473
1504	0.957001756293096
1505	0.957125461675159
1506	0.95718004050092
1507	0.957286528839198
1508	0.957295480951857
1509	0.957251889531589
1510	0.957359862217172
1511	0.95745475151829
1512	0.957466975676862
1513	0.95753758271462
1514	0.957559530067166
1515	0.957414266335553
1516	0.957426350381537
1517	0.957589447909522
1518	0.957534603839727
1519	0.957400389862349
1520	0.957357058666212
1521	0.957193141634104
1522	0.957196153525736
1523	0.957380950526362
1524	0.957412910694676
1525	0.95743491599789
1526	0.957574190367395
1527	0.95758979386212
1528	0.957569813275765
1529	0.957639894424099
1530	0.957638197570437
1531	0.957693435520886
1532	0.957866983064975
1533	0.957874525414846
1534	0.95777187040475
1535	0.957692914592578
1536	0.957632748074695
1537	0.957571686519635
1538	0.957505496964491
1539	0.957450898871946
1540	0.957326461849823
1541	0.957251482679547
1542	0.957237452337228
1543	0.957151424834128
1544	0.957114175866088
1545	0.957072605353489
1546	0.956977227241693
1547	0.956939478754858
1548	0.956996776865273
1549	0.957108185305849
1550	0.957135086493576
1551	0.95716881695304
1552	0.95713891699687
1553	0.95688146615277
1554	0.956752122741628
1555	0.956851483210534
1556	0.956854686590056
1557	0.956802209684732
1558	0.956877877218007
1559	0.956928733597563
1560	0.956864163326738
1561	0.956848194486191
1562	0.956879161650245
1563	0.956871813653053
1564	0.956886573505976
1565	0.956848719770949
1566	0.956808718608104
1567	0.956871806060087
1568	0.956839481088431
1569	0.956799420098602
1570	0.956844452126643
1571	0.956733535869444
1572	0.956565106253471
1573	0.956519889894008
1574	0.956561469908366
1575	0.956635104055925
1576	0.95659072313193
1577	0.956510067705953
1578	0.956531309862938
1579	0.956463855097147
1580	0.956336953976104
1581	0.956322872114342
1582	0.956211792984053
1583	0.955967790228337
1584	0.955889669462032
1585	0.955942765600317
1586	0.955857878511157
1587	0.955667397816767
1588	0.95550218376243
1589	0.955310478578069
1590	0.955164220601036
1591	0.955139979946435
1592	0.954964220073839
1593	0.954620956975138
1594	0.954432869626953
1595	0.954260200835334
1596	0.954008521066245
1597	0.953916189532267
1598	0.953840789545166
1599	0.953685747856245
1600	0.953632958315382
1601	0.95350910653991
1602	0.953267141151728
1603	0.953198208767283
1604	0.953195880358223
1605	0.953031363674327
1606	0.952804282292174
1607	0.952508227089362
1608	0.952181635540161
1609	0.952055324496123
1610	0.951920938139966
1611	0.95156353723131
1612	0.95117912372283
1613	0.950893327554107
1614	0.950615258403402
1615	0.950239590494193
1616	0.949754908616808
1617	0.949263415882609
1618	0.948898410107192
1619	0.948529524993983
1620	0.948086528440713
1621	0.94756721887623
1622	0.946872673286564
1623	0.946195064907113
1624	0.945691897907151
1625	0.945210848685397
1626	0.944686088139724
1627	0.944099906465819
1628	0.943481392658217
1629	0.942996103073569
1630	0.942552642661699
1631	0.942069553578028
1632	0.941726245858623
1633	0.941447702415002
1634	0.941113093582744
1635	0.94084361711784
1636	0.940579286653306
1637	0.940239821747009
1638	0.939944903204186
1639	0.939780217207631
1640	0.93964782325492
1641	0.939321130488717
1642	0.939052186418051
1643	0.938961824850459
1644	0.938597767653719
1645	0.938171928798129
1646	0.937781436878835
1647	0.937060935214411
1648	0.936381053561697
1649	0.935970662070335
1650	0.935328229748149
1651	0.934387319817465
1652	0.933385733696114
1653	0.932179910180718
1654	0.93091602952202
1655	0.929653243223656
1656	0.928121884485857
1657	0.926457384985138
1658	0.924593434840806
1659	0.922541844463236
1660	0.920653735799606
1661	0.918582873400544
1662	0.916261955970316
1663	0.914149651240378
1664	0.911929971494445
1665	0.909416962901274
1666	0.906966970465159
1667	0.904522735937668
1668	0.901834823058554
1669	0.899215775930825
1670	0.896645480341616
1671	0.893624096726819
1672	0.890460019002257
1673	0.887365102605282
1674	0.884210612625134
1675	0.881117108590734
1676	0.877832458658837
1677	0.87441950695196
1678	0.870994477179793
1679	0.867073535848928
1680	0.862956964540827
1681	0.858517422138365
1682	0.853273128371731
1683	0.84745577385302
1684	0.840927351850785
1685	0.833534315900968
1686	0.825389122404458
1687	0.816499492814845
1688	0.806758562867853
1689	0.796012436298497
1690	0.784362429077515
1691	0.771947584370865
1692	0.758781680786019
1693	0.74545394908267
1694	0.731754965865724
1695	0.717471039640051
1696	0.703009640576557
1697	0.688028207772546
1698	0.67298592587945
1699	0.657783074077352
1700	0.6419655870239
1701	0.625952774584909
1702	0.608900213791668
1703	0.591749120849193
1704	0.574101817244938
1705	0.55684845093032
1706	0.53907768568137
1707	0.522518486472234
1708	0.505771152809898
1709	0.491476818840405
1710	0.477937793286459
1711	0.467552257414451
1712	0.459352122918765
1713	0.454126416164864
1714	0.451418359114032
1715	0.452026878416057
1716	0.456178209164118
1717	0.462096166770184
1718	0.471289293238265
1719	0.481997953631555
1720	0.494362484748861
1721	0.50823127571776
1722	0.52286434494105
1723	0.537457562092438
1724	0.552170076801446
1725	0.566411258786339
1726	0.57958747429706
1727	0.591609445572832
1728	0.602472513456797
1729	0.61166357169984
1730	0.619372155725569
1731	0.625196453038212
1732	0.629118085663203
1733	0.631428964664067
1734	0.632397347304577
1735	0.632116020952124
1736	0.630836706076672
1737	0.628711495940953
1738	0.626039539638712
1739	0.623420758549256
1740	0.621086627037726
1741	0.619102219989963
1742	0.617378727323508
1743	0.616423354190277
1744	0.61599645073848
1745	0.615971961994842
1746	0.616564424185712
1747	0.617582855445211
1748	0.618923268415792
1749	0.620674876257738
1750	0.623111905323821
1751	0.626034439568609
1752	0.629445828846163
1753	0.633645244920004
1754	0.638139268364478
1755	0.642990632223078
1756	0.648319888239192
1757	0.654520397496495
1758	0.660298561689255
1759	0.666568010917434
1760	0.672098486391301
1761	0.67725211024649
1762	0.682028432430036
1763	0.686530143014017
1764	0.690306061463523
1765	0.693576835209982
1766	0.696323140182335
1767	0.698164841227735
1768	0.700216061561616
1769	0.701932134626494
1770	0.703759296494448
1771	0.705457961384976
1772	0.707052559757189
1773	0.708692050282064
1774	0.710446751330526
1775	0.712288780545523
1776	0.714260736847905
1777	0.716359441924497
1778	0.718393132087585
1779	0.720551449281114
1780	0.722961113762329
1781	0.725291746590049
1782	0.727464487817538
1783	0.729870726540245
1784	0.732295970211381
1785	0.734800077494424
1786	0.737511815919589
1787	0.740275061227853
1788	0.743093400046819
1789	0.745981686482502
1790	0.749264289606669
1791	0.752040859410843
1792	0.754374601204368
1793	0.75696406170772
1794	0.759466916335431
1795	0.761941373069194
1796	0.76480734205455
1797	0.767045826342746
1798	0.768805630798532
1799	0.770575676920128
1800	0.772096254050771
1801	0.765350572247379
1802	0.766766129596644
1803	0.767961088754872
1804	0.769111226250015
1805	0.769246607027448
1806	0.770050079701084
1807	0.771052812875549
1808	0.772341202228393
1809	0.772787795558599
1810	0.773544204091413
1811	0.773982316257948
1812	0.77385529672077
1813	0.774286073383168
1814	0.774942323604326
1815	0.774605679846156
1816	0.774276184969078
1817	0.774148935987442
1818	0.77413617098619
1819	0.773336239600517
1820	0.772966174218819
1821	0.772779558137382
1822	0.77180531568267
1823	0.771048965217253
1824	0.770320366139217
1825	0.769346239305685
1826	0.768526729742411
1827	0.76813754809926
1828	0.768031359008889
1829	0.768450568487315
1830	0.768572873877267
1831	0.768749295764497
1832	0.76980265486242
1833	0.770897426387733
1834	0.771701570267246
1835	0.773112682064268
1836	0.774455911079687
1837	0.775404169751393
1838	0.776205440401255
1839	0.777245077432164
1840	0.778537441171716
1841	0.778719108861004
1842	0.779196185629376
1843	0.780450185072236
1844	0.781093631121429
1845	0.781556542081994
1846	0.782485815380699
1847	0.783050529653526
1848	0.783293466643032
1849	0.783534184757183
1850	0.783805371333842
1851	0.783547085769788
1852	0.783687117599647
1853	0.784163107126433
1854	0.784032434197567
1855	0.784414687961976
1856	0.785656696521833
1857	0.786404687336687
1858	0.787346273216845
1859	0.789137392903498
1860	0.790527783705888
1861	0.791491844857242
1862	0.792481575737336
1863	0.793940752807337
1864	0.795499357107252
1865	0.79641461519626
1866	0.79716896426563
1867	0.798378831512444
1868	0.799642606831918
1869	0.800884061521754
1870	0.802863176747761
1871	0.804063831671266
1872	0.80496695373282
1873	0.805289942711012
1874	0.805535223887936
1875	0.806257042137104
1876	0.807089077106338
1877	0.808033917474152
1878	0.808651498441055
1879	0.80921044217338
1880	0.809540411479403
1881	0.80954249669448
1882	0.809579851159138
1883	0.809695351714241
1884	0.809378818070079
1885	0.809132694321437
1886	0.809173407022792
1887	0.808353423504543
1888	0.806892432676132
1889	0.805748591224323
1890	0.804543043196424
1891	0.802596143107604
1892	0.800392382887604
1893	0.798367394347909
1894	0.796117397726735
1895	0.792972089443761
1896	0.789778945508733
1897	0.787305275500552
1898	0.785259651405458
1899	0.782938213339994
1900	0.781251945603336
1901	0.780708949543677
1902	0.779924116732618
1903	0.77860115731354
1904	0.778374686012228
1905	0.779328401926569
1906	0.779814265301061
1907	0.780118471531811
1908	0.781281219748406
1909	0.78305722990608
1910	0.784265907831207
1911	0.785362206247183
1912	0.786829305897852
1913	0.787953580183815
1914	0.788410352043364
1915	0.789271218813259
1916	0.790522861295278
1917	0.791468722258154
1918	0.792436721672357
1919	0.792962184581463
1920	0.793159593392459
1921	0.793339386466318
1922	0.793572938611213
1923	0.793742853607387
1924	0.793650669492299
1925	0.793432159676829
1926	0.793599183463302
1927	0.793570040947886
1928	0.793624095374856
1929	0.794308677581117
1930	0.794649122732443
1931	0.794483284954343
1932	0.794628946902386
1933	0.795039871263559
1934	0.794967187312264
1935	0.795337159682227
1936	0.795922832455231
1937	0.796166493132294
1938	0.796588212966719
1939	0.796697277834618
1940	0.796260676049041
1941	0.796192350415662
1942	0.796136613887301
1943	0.796232905454292
1944	0.796534885796245
1945	0.796688821695286
1946	0.797115623560105
1947	0.797519915197595
1948	0.798293324825936
1949	0.799884170501773
1950	0.800139730226355
1951	0.799537044611172
1952	0.799941007511033
1953	0.79996837296965
1954	0.80035100377285
1955	0.801781248048373
1956	0.802869264315753
1957	0.803901627968288
1958	0.804472430764427
1959	0.805126452106427
1960	0.805863459114354
1961	0.806257707549198
1962	0.805957465567919
1963	0.806265253809768
1964	0.80669005763432
1965	0.807266402059356
1966	0.808100683018814
1967	0.808870059048261
1968	0.809903407043114
1969	0.810645214495509
1970	0.811176800508738
1971	0.811831929651348
1972	0.812586244593035
1973	0.813072654073102
1974	0.813401457497963
1975	0.81368577146562
1976	0.813883206125673
1977	0.8135449829385
1978	0.813824334982501
1979	0.814409684294534
1980	0.814984737147186
1981	0.816081277132847
1982	0.816627204424868
1983	0.816754921981892
1984	0.817167671325886
1985	0.81751984438079
1986	0.817809808530754
1987	0.81803377349376
1988	0.8184114127102
1989	0.818746769726223
1990	0.818947871869931
1991	0.819055087046696
1992	0.81929178931312
1993	0.819370525958367
1994	0.819093240631729
1995	0.818979611757549
1996	0.818941774744401
1997	0.81893768161363
1998	0.818876205100283
1999	0.818884707579392
2000	0.818956116392473
2001	0.819146984308261
2002	0.819302223127858
2003	0.819545197197521
2004	0.819617522422012
2005	0.819650569775022
2006	0.819653701643906
2007	0.819738857720664
2008	0.819429596463201
2009	0.818617313986188
2010	0.81832307521886
2011	0.818007916281946
2012	0.817713095053172
2013	0.817883475494873
2014	0.817892036627338
2015	0.817809393049476
2016	0.817562880375418
2017	0.817149238476894
2018	0.816564008787022
2019	0.816241343027881
2020	0.815816782970162
2021	0.815391614068587
2022	0.815293543339319
2023	0.81493164083194
2024	0.813869128104243
2025	0.813600515605801
2026	0.814333439325983
2027	0.814109193612442
2028	0.813416718763706
2029	0.813194072055811
2030	0.812924076390366
2031	0.812012927457866
2032	0.811700153989097
2033	0.812095583234362
2034	0.812121770158029
2035	0.812096704146386
2036	0.811757763108076
2037	0.811060571212585
2038	0.811016806609836
2039	0.811124513361754
2040	0.810985606933759
2041	0.811420705774398
2042	0.811466403881956
2043	0.810635169007243
2044	0.810292146776907
2045	0.810010804895975
2046	0.810401099990465
2047	0.810286911250152
2048	0.810133312684648
2049	0.810040684554984
2050	0.810036381375299
2051	0.809600383076923
2052	0.808979141136715
2053	0.808455916813453
2054	0.807210378101099
2055	0.806878044162188
2056	0.807692213466478
2057	0.807487856314851
2058	0.806822961006184
2059	0.806640944792358
2060	0.806241009906383
2061	0.805761694610984
2062	0.805455960638124
2063	0.80568058842669
2064	0.805541956613378
2065	0.804795249158212
2066	0.804758178334639
2067	0.805277719445499
2068	0.805540393772025
2069	0.805896278828847
2070	0.806142731111525
2071	0.806611404692514
2072	0.806526787167643
2073	0.805920865711769
2074	0.805645798764306
2075	0.805011023788841
2076	0.804753859499896
2077	0.804749594322911
2078	0.804969583509501
2079	0.805936670490504
2080	0.80625694575912
2081	0.806162544711637
2082	0.805875363426931
2083	0.805810541213401
2084	0.805233812133107
2085	0.804769438355582
2086	0.804692126700885
2087	0.804335087480937
2088	0.803219083712926
2089	0.802933278509421
2090	0.803473934232938
2091	0.803371853104861
2092	0.803262925317714
2093	0.803087236978036
2094	0.802249118242483
2095	0.801939544299686
2096	0.802012648965532
2097	0.802217031953494
2098	0.801888530966915
2099	0.801632186918673
2100	0.801428425682466
2101	0.801102957572196
2102	0.80038557979287
2103	0.79965185564194
2104	0.799032476551648
2105	0.797731170954383
2106	0.797117968127341
2107	0.797477884226875
2108	0.796930015921909
2109	0.79603458341752
2110	0.795220488729624
2111	0.793588840232895
2112	0.792846985057251
2113	0.793147590729837
2114	0.792638939727082
2115	0.79181347207792
2116	0.791526532430449
2117	0.791091987238023
2118	0.789833181589336
2119	0.78911261211128
2120	0.788978145220583
2121	0.788284713019061
2122	0.787059965114881
2123	0.786447710202624
2124	0.785836706005771
2125	0.785620109923101
2126	0.786169762105991
2127	0.785949854460209
2128	0.785974587174884
2129	0.785334640885759
2130	0.783754918720021
2131	0.782449230559781
2132	0.781051917252727
2133	0.779505118185944
2134	0.777616385784036
2135	0.776109050785036
2136	0.774771629097142
2137	0.77330312625995
2138	0.771631849014657
2139	0.770358958060885
2140	0.769181481253978
2141	0.767582279851667
2142	0.767067800472535
2143	0.767359224811358
2144	0.767633652473493
2145	0.768479305099651
2146	0.769055571013956
2147	0.770036031497754
2148	0.770304055696136
2149	0.769861932386648
2150	0.770234983824978
2151	0.77089108816977
2152	0.771053950557328
2153	0.771597712111298
2154	0.771867652240197
2155	0.771348989815686
2156	0.770973761180596
2157	0.770819719024185
2158	0.77062240835959
2159	0.770017413519384
2160	0.769843179109712
2161	0.769831519843079
2162	0.769637816569475
2163	0.769314488177683
2164	0.768814835472124
2165	0.768392484227502
2166	0.767770330942692
2167	0.767448098098213
2168	0.767054806322801
2169	0.767239193424673
2170	0.767879750186062
2171	0.768467500407574
2172	0.769168511473854
2173	0.770387770896108
2174	0.772486781201361
2175	0.773468519490054
2176	0.774300150469945
2177	0.775035728156031
2178	0.775241900742366
2179	0.77508518201393
2180	0.774756811147356
2181	0.774551408743825
2182	0.773388034327609
2183	0.772813288984421
2184	0.772605306598129
2185	0.773175775304707
2186	0.773063959107423
2187	0.772983828238752
2188	0.77297723151611
2189	0.77263321591116
2190	0.772982163222856
2191	0.774249754976153
2192	0.774136537230094
2193	0.773594536293482
2194	0.773486765899093
2195	0.77251356238231
2196	0.772193823788873
2197	0.773090702229214
2198	0.772940106081609
2199	0.772124148385308
2200	0.771598495861015
2201	0.771269981348876
2202	0.770069100153439
2203	0.768127064224579
2204	0.766791386921465
2205	0.764779728758652
2206	0.763529846743783
2207	0.763635846926171
2208	0.762753348257255
2209	0.762027044678825
2210	0.760487197103711
2211	0.757870558447916
2212	0.755433336363524
2213	0.753106893317765
2214	0.750940107236419
2215	0.749219003679654
2216	0.74774519141038
2217	0.745675635451137
2218	0.743481971273204
2219	0.740607405265972
2220	0.737020681748321
2221	0.734025887910368
2222	0.730696343129487
2223	0.727587849070558
2224	0.725626942180565
2225	0.72165057341276
2226	0.71609988916401
2227	0.711810876837257
2228	0.707292929899228
2229	0.702563795841983
2230	0.698136645708775
2231	0.693854418678248
2232	0.689624160232245
2233	0.684495642347677
2234	0.678872473998848
2235	0.674275223631736
2236	0.670043819208784
2237	0.664380047754949
2238	0.658986032823044
2239	0.653269450989632
2240	0.645539614347099
2241	0.6385102714662
2242	0.632550709056972
2243	0.626154851428829
2244	0.619760986433218
2245	0.612374845751246
2246	0.604313236227996
2247	0.596730965889889
2248	0.588500313431207
2249	0.580174180887788
2250	0.573731890249496
2251	0.566545117419422
2252	0.559308528920082
2253	0.552197152575427
2254	0.545242763354819
2255	0.53801106419142
2256	0.530904547850458
2257	0.52373692885251
2258	0.517496114205245
2259	0.511473850468297
2260	0.505875334146359
2261	0.501818702416834
2262	0.49623845903143
2263	0.490193557910984
2264	0.483696614742368
2265	0.476340467383511
2266	0.469266572546385
2267	0.46214524711788
2268	0.45459606939956
2269	0.447251508008944
2270	0.438957904762696
2271	0.430078373422994
2272	0.420550224800453
2273	0.410406114699851
2274	0.399427910176208
2275	0.387591674968255
2276	0.375037588803282
2277	0.361686817195803
2278	0.34765030386271
2279	0.332455435712415
2280	0.317335940895379
2281	0.301204474622421
2282	0.285701512328593
2283	0.270132271639069
2284	0.254947777885998
2285	0.239388574031768
2286	0.225329201524604
2287	0.212947861721356
2288	0.19988330389355
2289	0.186431494796627
2290	0.175016766381066
2291	0.163548327824438
2292	0.151407268236277
2293	0.142320718063561
2294	0.134201622862877
2295	0.127373770821952
2296	0.121955897902788
2297	0.116483298947211
2298	0.111937851338464
2299	0.107242595529848
2300	0.102220382371558
2301	9.88223714135851E-02
2302	9.68967260226866E-02
2303	9.35271651237965E-02
2304	9.01738557882679E-02
2305	8.76036400957685E-02
2306	8.41885848050031E-02
2307	8.23692452524165E-02
2308	0.082289449197669
2309	0.081767608421268
2310	8.11575246069917E-02
2311	8.19038412939092E-02
2312	8.33646655111112E-02
2313	8.57614911401144E-02
2314	8.93334160142405E-02
2315	9.29864322912425E-02
2316	9.78766038626674E-02
2317	0.102046766801634
2318	0.106123207898621
2319	0.110682552063868
2320	0.115538129043345
2321	0.119846727534202
2322	0.125168469064665
2323	0.128372402592203
2324	0.129434128976873
2325	0.131763842963477
2326	0.133314501467956
2327	0.135453170927383
2328	0.139210848064133
2329	0.141171293899116
2330	0.142256445438034
2331	0.143097022150709
2332	0.14192050776981
2333	0.142869280132715
2334	0.145391772626587
2335	0.146622367608316
2336	0.147328773651567
2337	0.149607431016851
2338	0.152449424175974
2339	0.154307516179711
2340	0.157506215043536
2341	0.160195193781733
2342	0.161029668128929
2343	0.162322966521061
2344	0.165271661946996
2345	0.166681345239225
2346	0.166291445988593
2347	0.166220448306179
2348	0.16653373046424
[truncated: 152 more rows]
