# Supplementary material for: Machine learning-assisted non-destructive plasticizer identification and quantification in historical PVC objects based on IR spectroscopy
Source: Sci Rep. 2022 Mar 23;12:5017. doi: 10.1038/s41598-022-08862-1 (PMC8943100; doi:10.1038/s41598-022-08862-1)
Supplement: Supplementary file 1 — Supplementary Information 1. [file 41598_2022_8862_MOESM1_ESM.zip › Plasticizers_PVC_data/NIR_all/P239A_idle.txt]

Wavelength	C:\Documents and Settings\All Users\Application Data\ASD\Indico Pro\Projects\David\P239A_idle.txt
350	0.112387991735491
351	0.158391699106559
352	0.15270609975134
353	0.154837022705572
354	0.154326715319504
355	0.121141079861201
356	0.102699922550325
357	0.102680473339726
358	0.111350611781755
359	0.110294969006165
360	0.099824782339484
361	8.32328961832487E-02
362	5.77092159502491E-02
363	0.051112831143189
364	7.03386381006996E-02
365	8.15696659212803E-02
366	0.095894982505106
367	0.105584807386974
368	7.72724670138752E-02
369	5.55942757825391E-02
370	5.07626615217417E-02
371	5.60385366052011E-02
372	6.47239328686512E-02
373	7.50528573921859E-02
374	8.47329847251349E-02
375	7.37320661407602E-02
376	6.06275123711373E-02
377	6.43954620629821E-02
378	7.48151580538746E-02
379	8.28516087925161E-02
380	8.38941372841307E-02
381	8.14323882181325E-02
382	8.06942879580592E-02
383	8.26287206370455E-02
384	8.32373604208371E-02
385	7.89102468200739E-02
386	7.54462335543308E-02
387	8.58361694904684E-02
388	0.102213888878961
389	0.115000416730815
390	0.115286445475302
391	0.116826456325388
392	0.123138836656373
393	0.134865874619356
394	0.151682504206482
395	0.167601689961111
396	0.178993352333779
397	0.187112051361249
398	0.193498749224142
399	0.202535486647048
400	0.226209422071352
401	0.239823873886626
402	0.242449983102223
403	0.247747416123724
404	0.258108650284761
405	0.268373923422972
406	0.271673099543458
407	0.280581011969909
408	0.289873812112544
409	0.293785961876807
410	0.300439529469917
411	0.306321353623485
412	0.308787884557729
413	0.308884688887418
414	0.312101385855789
415	0.318624837613627
416	0.321569872644673
417	0.324256350068552
418	0.326938440553484
419	0.328262628328522
420	0.328105160116936
421	0.328365094226254
422	0.331329816568663
423	0.334367224524265
424	0.33737218397848
425	0.340379809010048
426	0.341822919452307
427	0.342786852390051
428	0.344513791070974
429	0.348428549804359
430	0.353508490061203
431	0.359196274447464
432	0.365609675979658
433	0.371573682967268
434	0.376579249774969
435	0.380517873126004
436	0.386039684374593
437	0.392380807805717
438	0.397888751474052
439	0.404148727977318
440	0.410350387610211
441	0.415564979640552
442	0.420202111614202
443	0.424544323492777
444	0.42868745601022
445	0.432331792394043
446	0.436937095158373
447	0.44154796856566
448	0.441791313419148
449	0.442832072782597
450	0.44505650536471
451	0.446508032079532
452	0.447343307628269
453	0.447498108250427
454	0.446976565838987
455	0.446223112149833
456	0.445133527690723
457	0.443577432254884
458	0.441695028900135
459	0.438916349067717
460	0.435414745050611
461	0.432885911802582
462	0.430057573565535
463	0.426469195209553
464	0.422173394771348
465	0.417899476585529
466	0.413728349047912
467	0.40942132306903
468	0.404893437516411
469	0.399206149102876
470	0.391887756517587
471	0.385726986784519
472	0.379585584516005
473	0.372558290280534
474	0.365323953122761
475	0.357955831455287
476	0.350433493651889
477	0.342625593869673
478	0.33470405593054
479	0.326721537297459
480	0.318710826756855
481	0.311294669609433
482	0.304392408740721
483	0.297677442103967
484	0.290750022929121
485	0.283623528310441
486	0.276487971422222
487	0.269836170321771
488	0.263922306764148
489	0.258571802054328
490	0.253024469301755
491	0.24722460767182
492	0.241046375062448
493	0.23435246630048
494	0.227792783957258
495	0.22134735112671
496	0.214777495750383
497	0.207754795464274
498	0.200483944171547
499	0.193139932631972
500	0.185010073057694
501	0.176383343786727
502	0.167714482287124
503	0.159635676758666
504	0.151377679581715
505	0.142719679733343
506	0.133840317959106
507	0.125182234035025
508	0.116963414809214
509	0.109232297392325
510	0.101780845674054
511	9.49877765043908E-02
512	8.91278129085393E-02
513	8.32684699985069E-02
514	7.76593961538591E-02
515	7.26210008424381E-02
516	6.83780127250641E-02
517	6.48337935982851E-02
518	6.17892965385818E-02
519	0.05886981999794
520	5.63175180102897E-02
521	5.42754976314613E-02
522	5.28725234842396E-02
523	5.18357957249617E-02
524	5.10107181678012E-02
525	5.03202074339917E-02
526	5.00086740976981E-02
527	4.98431500489124E-02
528	0.049585498960668
529	4.90700479410598E-02
530	4.86238270377933E-02
531	4.83297011880999E-02
532	4.79434995890728E-02
533	4.76559690669857E-02
534	4.71980589473555E-02
535	4.60342184595059E-02
536	4.47112520808118E-02
537	4.32882797793243E-02
538	4.16829282116796E-02
539	3.97625112401847E-02
540	3.80363055825683E-02
541	3.66992263320758E-02
542	3.48208586987266E-02
543	3.28745257126008E-02
544	3.11162884284265E-02
545	2.95044442075251E-02
546	2.81439740001272E-02
547	2.71479171343395E-02
548	2.66382050729436E-02
549	2.63534227939164E-02
550	2.61374382389513E-02
551	2.59429185375683E-02
552	2.62510974662368E-02
553	2.68335806534554E-02
554	2.75618185091659E-02
555	2.88905831413004E-02
556	0.030405998631296
557	3.20021781576578E-02
558	0.034012672205405
559	0.036135519325428
560	3.84844713091151E-02
561	4.13884708123795E-02
562	4.43961217351429E-02
563	4.79106747340103E-02
564	5.24075316839699E-02
565	5.71606374113778E-02
566	6.24650597091743E-02
567	6.86283615952898E-02
568	7.56259629139541E-02
569	8.34460601523287E-02
570	9.23363022948342E-02
571	0.102946469901069
572	0.114721572153277
573	0.127891908538404
574	0.143090067724071
575	0.160991070369669
576	0.181540549340179
577	0.204671006047394
578	0.231265820060153
579	0.261682442382346
580	0.296303842996363
581	0.335809033836571
582	0.379933735982349
583	0.428942544006877
584	0.483929385747826
585	0.544447274971905
586	0.610076597368807
587	0.680170109290077
588	0.753958007550681
589	0.8305889799182
590	0.908998326896409
591	0.987259001114751
592	1.06398779345967
593	1.1378551351222
594	1.20736865400554
595	1.27158216398846
596	1.32923587772253
597	1.37926465179425
598	1.42177428409341
599	1.45561444602718
600	1.47818313087222
601	1.49154076314119
602	1.49763584261861
603	1.49902157460442
604	1.49963751726328
605	1.49985127744122
606	1.49984935893607
607	1.49975900620266
608	1.49871056693612
609	1.49667850835987
610	1.4941177491835
611	1.49135608218246
612	1.48588861946375
613	1.47497053462058
614	1.46306538010207
615	1.45215431478522
616	1.44299453108817
617	1.43453161948983
618	1.42666975167255
619	1.4193042267434
620	1.41260891258061
621	1.40566722183457
622	1.39865538205233
623	1.39177787991736
624	1.38516953187228
625	1.37897562615634
626	1.37325407837547
627	1.36766729344954
628	1.36212069121563
629	1.35661171811998
630	1.35132330822394
631	1.34592213191588
632	1.34033972423153
633	1.334596726668
634	1.32897473048155
635	1.32332201072256
636	1.31746173381508
637	1.31170149916423
638	1.30577601017392
639	1.29961592911151
640	1.29348005295799
641	1.28711201362795
642	1.28065170078679
643	1.27444061838789
644	1.26828236819485
645	1.26197508664721
646	1.25538735771094
647	1.24888116947291
648	1.2426769160327
649	1.23680954909942
650	1.23110790079266
651	1.225054969641
652	1.21886638197462
653	1.2134260649654
654	1.20808710349749
655	1.20287226516921
656	1.19801412476303
657	1.19343522776425
658	1.18893021994741
659	1.18441968192682
660	1.18004259809632
661	1.17596358735297
662	1.17223323300591
663	1.16878462990271
664	1.16549014335712
665	1.16237597849003
666	1.15952139401221
667	1.15671176790304
668	1.15399110958385
669	1.15144350735745
670	1.14909548408032
671	1.14712164141014
672	1.1454870701601
673	1.14386755949956
674	1.14238701170158
675	1.14107632933494
676	1.13994167973579
677	1.13908095518374
678	1.13840195417829
679	1.13783512761895
680	1.13755802899874
681	1.13733295562336
682	1.13706182802984
683	1.13684477924787
684	1.1367708542229
685	1.13688819973759
686	1.13720125306785
687	1.13744399447835
688	1.13768804422142
689	1.13807251234734
690	1.13876791585144
691	1.13934148729117
692	1.13965982993215
693	1.14005672997153
694	1.14058696228757
695	1.1412162608779
696	1.14185240536726
697	1.14260736948409
698	1.14336278275249
699	1.143994243317
700	1.14449940906613
701	1.14508973183066
702	1.14577463933676
703	1.14624319373443
704	1.14655185574657
705	1.1468846979977
706	1.14747857280897
707	1.14789278697939
708	1.14824826583195
709	1.14870097461367
710	1.14911343422454
711	1.14956783479297
712	1.15006334935025
713	1.15047910327004
714	1.15081449716618
715	1.15111028955713
716	1.15143032196146
717	1.15179932100711
718	1.15214754993067
719	1.15239102030486
720	1.15241365817946
721	1.15249584053767
722	1.15276600448693
723	1.1531801096096
724	1.15362849991439
725	1.1539185706328
726	1.15390148599689
727	1.1541506794593
728	1.15446846161502
729	1.15465039978353
730	1.15478773316484
731	1.15480743768777
732	1.15477666727549
733	1.15490707451286
734	1.1550626490522
735	1.15520899129389
736	1.15535958106489
737	1.15569496786832
738	1.15596938177027
739	1.15606301179343
740	1.15619393871255
741	1.15645688726555
742	1.15678232397584
743	1.15697098574598
744	1.15721792067565
745	1.15747773043123
746	1.15768120109281
747	1.15793553980192
748	1.1583126654029
749	1.15874695445617
750	1.15889902302885
751	1.15917635038763
752	1.15957681161986
753	1.15989991711765
754	1.16015735481347
755	1.16044005544565
756	1.16084096187416
757	1.16144513183403
758	1.16188337253005
759	1.16203679875815
760	1.16207322248898
761	1.16206630295498
762	1.16214667608648
763	1.16243887453039
764	1.16295231928162
765	1.16330830607009
766	1.16333400509406
767	1.16340789551901
768	1.16351903178747
769	1.16365425544733
770	1.16378258913966
771	1.16387580897003
772	1.16396527867661
773	1.16406212601633
774	1.16400897732854
775	1.16394476356443
776	1.16389416582996
777	1.16366435819886
778	1.16367199098904
779	1.16382950675189
780	1.16383848669314
781	1.16369309594157
782	1.16360054032454
783	1.16364319537062
784	1.16346732595001
785	1.16336988739128
786	1.16339518822011
787	1.16337792167448
788	1.1632052007126
789	1.16293368496916
790	1.16267342170347
791	1.16250373258626
792	1.16233419561386
793	1.16209825428711
794	1.16177123810553
795	1.16138896172676
796	1.16107353791961
797	1.16095525956278
798	1.16082032296226
799	1.16070010831977
800	1.1605722436535
801	1.16018809158472
802	1.15963624409813
803	1.15909530883805
804	1.15881943258709
805	1.15848671570229
806	1.15816401393394
807	1.15791438749332
808	1.15739410625611
809	1.15683147004394
810	1.15642228216901
811	1.15632813831629
812	1.15609087884015
813	1.15564274153922
814	1.1550818150017
815	1.15458189888026
816	1.15411137282669
817	1.1536485505794
818	1.15321934866014
819	1.153035799654
820	1.15285167081129
821	1.15222151974534
822	1.15187891181097
823	1.15144546138538
824	1.150696486998
825	1.15040553798176
826	1.15025517127768
827	1.15004228777967
828	1.14964878810687
829	1.14908640455334
830	1.14847591999067
831	1.14798487386451
832	1.14785643367408
833	1.14761636856145
834	1.14712498153848
835	1.14669145923512
836	1.14616649327754
837	1.14566875505985
838	1.14535762953835
839	1.14512956441462
840	1.1447972821176
841	1.14431146219023
842	1.14388328885355
843	1.14324030476363
844	1.14249805043808
845	1.1419431248864
846	1.1417641902249
847	1.14157133023841
848	1.14112641150302
849	1.14071720154788
850	1.14020598897815
851	1.13956798729054
852	1.13885486257678
853	1.13827930960664
854	1.13797401140816
855	1.1378574236174
856	1.13729849880229
857	1.13673139614723
858	1.13627009815168
859	1.13577995803268
860	1.13516209068309
861	1.13452270724668
862	1.13394659405764
863	1.13325874768371
864	1.13273129203839
865	1.13232346718063
866	1.13168738841018
867	1.13098355708977
868	1.13033323946189
869	1.12981225985961
870	1.12933049775818
871	1.12895917572405
872	1.12855600704629
873	1.12773506108834
874	1.12694039117564
875	1.1263755729304
876	1.12605537619441
877	1.12545500341702
878	1.1248421861953
879	1.12423786428766
880	1.12329192581451
881	1.12240422115642
882	1.12175716929999
883	1.12133696059654
884	1.1205528411713
885	1.11969286296475
886	1.11887916976419
887	1.11793854968196
888	1.11713791586809
889	1.1163873800587
890	1.11549325949155
891	1.11444338297737
892	1.11335534512104
893	1.11232034579336
894	1.11139355734748
895	1.11060024780095
896	1.10979516336121
897	1.10877552810988
898	1.1073241892605
899	1.10602102304027
900	1.10515893957079
901	1.10455999113103
902	1.10376820604019
903	1.10277231327964
904	1.10172966188528
905	1.10066160255855
906	1.09975502306126
907	1.0989379027676
908	1.09775678183634
909	1.09670050283338
910	1.09568451502665
911	1.09452832918627
912	1.09347874697986
913	1.09282732262647
914	1.09239512819382
915	1.09141184982783
916	1.09039965792733
917	1.08957016611631
918	1.08901507534817
919	1.08868179226292
920	1.08830487488477
921	1.08779969320626
922	1.08729797686287
923	1.08679082216524
924	1.08624861034582
925	1.08567216689389
926	1.08523237676896
927	1.08491109347406
928	1.08457883354305
929	1.08402028831409
930	1.08363004040585
931	1.08322008286538
932	1.08264745520728
933	1.08240155195844
934	1.08185385918692
935	1.08104813263173
936	1.080506668225
937	1.07968827502294
938	1.07896845815224
939	1.07863508585024
940	1.07838584400924
941	1.0779143248532
942	1.07728356343849
943	1.07676527405421
944	1.07620810300576
945	1.07537834511929
946	1.07434602065796
947	1.07385739329232
948	1.07314850960492
949	1.07236319610072
950	1.07192176268478
951	1.07139737758058
952	1.07083576173349
953	1.07016436077511
954	1.0690507576377
955	1.06865279467224
956	1.06828245424951
957	1.06708158253263
958	1.06643176805443
959	1.06580937788737
960	1.06503347831636
961	1.06435360776807
962	1.06380908809192
963	1.06307477890458
964	1.06200643573833
965	1.06133099481535
966	1.06067669982164
967	1.06008503869856
968	1.05977395181131
969	1.05866519163669
970	1.05750213280033
971	1.05682880076001
972	1.05615804273518
973	1.05560024958995
974	1.05502549255962
975	1.05424323004303
976	1.05331594759328
977	1.05241804869993
978	1.05160642063391
979	1.05076461454002
980	1.04996742022328
981	1.04928770674643
982	1.04873077259651
983	1.0480829931061
984	1.04737048978053
985	1.04647636836157
986	1.04525121957339
987	1.04464086271071
988	1.04404207231443
989	1.04306405743735
990	1.04247658308004
991	1.04164810582986
992	1.04068465979179
993	1.03991703409211
994	1.03889209306524
995	1.03836248551197
996	1.03833134972867
997	1.03774994880368
998	1.03647755814638
999	1.03518105060362
1000	1.03443352194356
1001	0.957528779612929
1002	0.95646546452488
1003	0.955532523614485
1004	0.955140213288266
1005	0.954290467182363
1006	0.953115721592885
1007	0.952047228089036
1008	0.950840253975838
1009	0.949811358170885
1010	0.948909459027303
1011	0.947928902068405
1012	0.946961420724894
1013	0.946122745310828
1014	0.945090021115965
1015	0.943814282937985
1016	0.942883581561528
1017	0.942151642375125
1018	0.941180305613205
1019	0.940110292061031
1020	0.939327674713783
1021	0.938665290813678
1022	0.937785054795934
1023	0.937333497679886
1024	0.936324593352495
1025	0.934401600482589
1026	0.933128454852389
1027	0.931974089613999
1028	0.930873701063292
1029	0.930029098611682
1030	0.929540818391141
1031	0.929090658458809
1032	0.928955855232464
1033	0.928287835962216
1034	0.927680730225815
1035	0.92681029786294
1036	0.925107858452065
1037	0.924251173814627
1038	0.924054024068856
1039	0.923315600795397
1040	0.9227083630776
1041	0.921888403268244
1042	0.920216282015164
1043	0.919266554025931
1044	0.91860756598552
1045	0.918439760243823
1046	0.917660952689169
1047	0.916921617617717
1048	0.9162992686762
1049	0.915447660781634
1050	0.914591036863415
1051	0.914134164330359
1052	0.913246538675141
1053	0.911672282481192
1054	0.910640847627671
1055	0.909674576191409
1056	0.908995502765021
1057	0.908914854973895
1058	0.908390574119546
1059	0.908006489233037
1060	0.907224391574312
1061	0.906381660517544
1062	0.905042029008345
1063	0.904209526446873
1064	0.903583180030781
1065	0.902850174982276
1066	0.902233834446974
1067	0.901506450677685
1068	0.900722942692381
1069	0.899813255321282
1070	0.89866883291747
1071	0.89790392156497
1072	0.897317809891336
1073	0.896543914310794
1074	0.895945956930643
1075	0.895231928628212
1076	0.894248892652828
1077	0.893294087189771
1078	0.892506366942563
1079	0.892005277811895
1080	0.891134388610282
1081	0.890042550302913
1082	0.889215268091583
1083	0.888296824879107
1084	0.887502077662954
1085	0.887046957192164
1086	0.88637209615694
1087	0.885529876923775
1088	0.884770019445933
1089	0.884067732017648
1090	0.883253376667316
1091	0.882173126340316
1092	0.881577073986674
1093	0.880960877654622
1094	0.880221917746793
1095	0.879559539949196
1096	0.878523340673202
1097	0.877684108837499
1098	0.876692423406507
1099	0.875819690363868
1100	0.87508063580965
1101	0.874370484587453
1102	0.873798558883445
1103	0.872818060735814
1104	0.87157834557801
1105	0.870655203393583
1106	0.86953323139545
1107	0.868590279425464
1108	0.868146594888697
1109	0.867430907953755
1110	0.866270937531498
1111	0.865364306410414
1112	0.864478548153483
1113	0.863624886527383
1114	0.862561526927286
1115	0.8614195157429
1116	0.860321638762795
1117	0.859005858716679
1118	0.857914898609334
1119	0.857252230665994
1120	0.856097459766862
1121	0.854565931557965
1122	0.853296631076126
1123	0.851962238357288
1124	0.850666207777162
1125	0.849551444367854
1126	0.848463054805466
1127	0.847021021904198
1128	0.845238245964188
1129	0.843758329090032
1130	0.842412072209235
1131	0.841179571261464
1132	0.840053264846997
1133	0.838618341460696
1134	0.836757549164061
1135	0.835462831258696
1136	0.834362714938278
1137	0.833123600927483
1138	0.83213316235337
1139	0.830973941479098
1140	0.829700537580992
1141	0.828323959164507
1142	0.826781919593599
1143	0.82549346086748
1144	0.82435617076944
1145	0.822903295417694
1146	0.821514216134469
1147	0.820298777740088
1148	0.818384997974398
1149	0.816258636555551
1150	0.81443661127256
1151	0.812735474243544
1152	0.810710649459711
1153	0.808774687311732
1154	0.806589185420011
1155	0.804109219472096
1156	0.801528772739227
1157	0.798860730054125
1158	0.796139549194538
1159	0.793000027914968
1160	0.790240692397412
1161	0.787687631579063
1162	0.785153047288449
1163	0.782415580380938
1164	0.779634356490048
1165	0.776957738405765
1166	0.774462450231685
1167	0.772601067087503
1168	0.771082598174758
1169	0.76918711865807
1170	0.767100400684673
1171	0.76543804413549
1172	0.763772149504779
1173	0.762349008855325
1174	0.761585622478202
1175	0.76018602962386
1176	0.758513991104338
1177	0.75683935919911
1178	0.754983064320306
1179	0.753168413950705
1180	0.751539621517486
1181	0.749379420778163
1182	0.747163712542656
1183	0.745083846162129
1184	0.742667402079041
1185	0.740482842015852
1186	0.738612006597296
1187	0.736459375801375
1188	0.734642767002621
1189	0.733345535183368
1190	0.731984895346996
1191	0.730478314410661
1192	0.729694319397265
1193	0.729430859593712
1194	0.728988673779073
1195	0.728797477395076
1196	0.728820179962343
1197	0.728760458797051
1198	0.728970729681005
1199	0.729530523786132
1200	0.730418291633012
1201	0.730893832066393
1202	0.731418869411738
1203	0.732229480487125
1204	0.733047931792651
1205	0.733997537734391
1206	0.735147799150952
1207	0.73606350764459
1208	0.736863143092429
1209	0.737875821478798
1210	0.73892508681613
1211	0.739933697692309
1212	0.741008691896642
1213	0.742029406180632
1214	0.742961449229169
1215	0.743957755184077
1216	0.745156531003337
1217	0.746094778064904
1218	0.746944911885572
1219	0.747603531642218
1220	0.748323328566602
1221	0.74896449709548
1222	0.749628668564976
1223	0.750354131192222
1224	0.750857819326158
1225	0.751336099636386
1226	0.75186029609331
1227	0.752169389099578
1228	0.752540669840598
1229	0.752844966641187
1230	0.752769282608025
1231	0.752903921355254
1232	0.753024611516272
1233	0.753085982160018
1234	0.753040384782146
1235	0.753049845928294
1236	0.752973973104334
1237	0.752770426737585
1238	0.75256637085004
1239	0.752366358500216
1240	0.752109086998917
1241	0.75185555470305
1242	0.751587113667691
1243	0.751280927580432
1244	0.750998309269201
1245	0.750724613185241
1246	0.750292266713293
1247	0.74984297920858
1248	0.749505126912992
1249	0.749118508090012
1250	0.748734039964907
1251	0.748333867019208
1252	0.747830046023093
1253	0.747261571054343
1254	0.746595371700366
1255	0.746039321563536
1256	0.745584077953671
1257	0.745135605217151
1258	0.7447870030579
1259	0.74431067736448
1260	0.743828930134977
1261	0.743227714517683
1262	0.742580387262125
1263	0.742039128917385
1264	0.741515911667072
1265	0.740924860622278
1266	0.740291061585764
1267	0.73968868754434
1268	0.739134496758229
1269	0.738600380911449
1270	0.738269665897762
1271	0.737805161857567
1272	0.737034574720429
1273	0.736455382085472
1274	0.735997640590692
1275	0.73546903610669
1276	0.734893565179526
1277	0.734350408894835
1278	0.733906198109125
1279	0.733402054254786
1280	0.732830399313155
1281	0.732504034559136
1282	0.731996398224913
1283	0.731209563244712
1284	0.730495624014394
1285	0.730227497183852
1286	0.729752665696044
1287	0.729078568106226
1288	0.728626243139449
1289	0.72803768588426
1290	0.727310201103023
1291	0.726838643824011
1292	0.726457663233582
1293	0.725970885592971
1294	0.725312564245428
1295	0.724602979396744
1296	0.723938050029986
1297	0.723206318267272
1298	0.722529938069105
1299	0.722022887538277
1300	0.7213986674383
1301	0.720581017881297
1302	0.719953843114288
1303	0.719296297829387
1304	0.718565581398778
1305	0.717846826552881
1306	0.717191952619741
1307	0.716532976035884
1308	0.71577009539692
1309	0.715089154590101
1310	0.714521233788388
1311	0.713913904855024
1312	0.713133716698228
1313	0.712349222832166
1314	0.711645930489341
1315	0.710911355304635
1316	0.710211064985744
1317	0.709574203253082
1318	0.708814255625107
1319	0.707961788929409
1320	0.707214807831482
1321	0.706481433683328
1322	0.705661847680222
1323	0.704896839031178
1324	0.704119233611542
1325	0.70327456149251
1326	0.702484550321413
1327	0.701519220435055
1328	0.700660706377132
1329	0.699930376236806
1330	0.699057904035617
1331	0.698139036665685
1332	0.697202976468321
1333	0.69641051323653
1334	0.695457301457157
1335	0.694408167220869
1336	0.693565252667669
1337	0.692750115937362
1338	0.691707069213887
1339	0.690789002848109
1340	0.689801980169618
1341	0.688531942147243
1342	0.687359787526297
1343	0.686302186264451
1344	0.685254219418237
1345	0.684084288351575
1346	0.682694895365532
1347	0.681200727741679
1348	0.679727195358727
1349	0.678278968273159
1350	0.676754427107804
1351	0.675081962179651
1352	0.673374221921678
1353	0.671722430948146
1354	0.670127540211158
1355	0.6685499204852
1356	0.666814261613538
1357	0.665121319605651
1358	0.663378082480674
1359	0.661685505038493
1360	0.659940368740328
1361	0.658296445804214
1362	0.656626814596473
1363	0.654744018046084
1364	0.652869728786022
1365	0.651004165776877
1366	0.649114497532131
1367	0.64720242383019
1368	0.645207429543689
1369	0.643201642495193
1370	0.64111177063852
1371	0.638966411004437
1372	0.636872955661112
1373	0.634740391298001
1374	0.632653346121761
1375	0.630615167774512
1376	0.62841315289038
1377	0.626163524186204
1378	0.624046535355902
1379	0.62199362254989
1380	0.619964181688388
1381	0.618030563774651
1382	0.616175724618035
1383	0.614350720802255
1384	0.612587145976564
1385	0.610972344000579
1386	0.609457308645632
1387	0.607809513886177
1388	0.606137113246296
1389	0.604444031727518
1390	0.602828114421043
1391	0.601171698457979
1392	0.599499728393916
1393	0.597875888987354
1394	0.596279624261784
1395	0.594670888467575
1396	0.593109276508744
1397	0.591577458379636
1398	0.589972392712098
1399	0.588308856563267
1400	0.586646143886878
1401	0.584927136467115
1402	0.583106035481097
1403	0.581318639343799
1404	0.579483659976636
1405	0.577436922357398
1406	0.575269053232089
1407	0.573050402541123
1408	0.570754490342348
1409	0.568400975800097
1410	0.566166909334885
1411	0.564010899560705
1412	0.561891329251872
1413	0.559888669534514
1414	0.557933644917532
1415	0.556120358631436
1416	0.55436944534585
1417	0.552643809793819
1418	0.551009423596845
1419	0.549365630624078
1420	0.547727381804047
1421	0.546045927270032
1422	0.54441501060516
1423	0.542828596159301
1424	0.541347180300563
1425	0.539866705167404
1426	0.538523671939911
1427	0.537328087645714
1428	0.536154912043165
1429	0.535124358870955
1430	0.534295149691873
1431	0.533514697923504
1432	0.532866410907828
1433	0.532309193014634
1434	0.531670971542472
1435	0.531022753779096
1436	0.530409792958836
1437	0.52981812248447
1438	0.529269291129542
1439	0.52874779557462
1440	0.528184448082967
1441	0.527537565661895
1442	0.526806766693488
1443	0.526087597037976
1444	0.525509012625318
1445	0.524996757951176
1446	0.524360421502447
1447	0.523719593052762
1448	0.523180121899435
1449	0.522530735479326
1450	0.521862681104481
1451	0.521312144726333
1452	0.520753290354945
1453	0.520148272837963
1454	0.519528894370774
1455	0.518900715781396
1456	0.518282780847929
1457	0.51768950341259
1458	0.516986127473423
1459	0.516254422557938
1460	0.515635773182362
1461	0.514940118531221
1462	0.514178819886264
1463	0.513429627316252
1464	0.512656563941341
1465	0.511903269284864
1466	0.511108434388865
1467	0.510401187953424
1468	0.509785446743042
1469	0.509098187637767
1470	0.508315589742567
1471	0.507674449345436
1472	0.507061906342401
1473	0.506399431524633
1474	0.505846343418197
1475	0.50540888070992
1476	0.504974407526648
1477	0.504462581933755
1478	0.504015696967776
1479	0.503638304339858
1480	0.503239743391949
1481	0.502895921026814
1482	0.502633395391653
1483	0.502410417967267
1484	0.502153552856287
1485	0.501896813894074
1486	0.501738315098719
1487	0.501578255322333
1488	0.501380818179176
1489	0.501297455437915
1490	0.501245540731865
1491	0.50107698237823
1492	0.50097934058841
1493	0.500948486941014
1494	0.500799240308491
1495	0.500692735232541
1496	0.500684359562494
1497	0.500695346510463
1498	0.500698478108943
1499	0.500664317928923
1500	0.500664726342314
1501	0.500676324298074
1502	0.500704148127234
1503	0.500691060465792
1504	0.50062317410344
1505	0.500646075564994
1506	0.500630160217498
1507	0.50061894244825
1508	0.500740222091454
1509	0.50076354808451
1510	0.500676887836139
1511	0.500690258250003
1512	0.500729629044861
1513	0.500669643589941
1514	0.500629931035788
1515	0.500722299216716
1516	0.500670249872975
1517	0.500458205469647
1518	0.500336754787046
1519	0.500243616366607
1520	0.500113540741232
1521	0.499997332349477
1522	0.49986050909646
1523	0.499711155448914
1524	0.499474341207861
1525	0.499248124237272
1526	0.499018821498033
1527	0.498829721033066
1528	0.4986114030619
1529	0.498313152593982
1530	0.498087468482821
1531	0.497837074261056
1532	0.497532310771254
1533	0.497358901922871
1534	0.497198480174666
1535	0.496900473085972
1536	0.496618487071195
1537	0.496380315693398
1538	0.496055973881459
1539	0.49575713355465
1540	0.495588062060955
1541	0.495374544194745
1542	0.495083836700773
1543	0.494896703577278
1544	0.494724293231447
1545	0.494476262186197
1546	0.494353225988746
1547	0.494223846329072
1548	0.493896562680636
1549	0.493613571908142
1550	0.493440669080612
1551	0.493287009691409
1552	0.493117564216707
1553	0.492940200427476
1554	0.492801915662229
1555	0.492642531462102
1556	0.49251550747066
1557	0.492425981491158
1558	0.492269046732571
1559	0.49213087866119
1560	0.492010862314581
1561	0.491797069131313
1562	0.491591868815396
1563	0.491420585302447
1564	0.491181980147965
1565	0.491005076506116
1566	0.490904152408102
1567	0.490650209426208
1568	0.49038729140923
1569	0.490307065090019
1570	0.49015497785606
1571	0.489874379508774
1572	0.489706765877219
1573	0.489557286472856
1574	0.489308151074766
1575	0.489157776140741
1576	0.488957827767379
1577	0.488581644603346
1578	0.488386855792783
1579	0.488271096074586
1580	0.487991982910577
1581	0.487790852771638
1582	0.487587503904703
1583	0.487312833006627
1584	0.487255197982673
1585	0.487238773049114
1586	0.48705309518882
1587	0.486891893420869
1588	0.486861390258172
1589	0.486857734627711
1590	0.48686591704745
1591	0.4870463099558
1592	0.487251314184018
1593	0.487323356610085
1594	0.487531433071198
1595	0.487897437734843
1596	0.488152544416352
1597	0.488369502920609
1598	0.488692270278791
1599	0.48903158365098
1600	0.489376641072832
1601	0.489771500738647
1602	0.490135992683952
1603	0.490418964267239
1604	0.490686158818735
1605	0.490971374665462
1606	0.491334856483638
1607	0.491686835959113
1608	0.49187507375928
1609	0.49202802259204
1610	0.492205365112207
1611	0.492385118469864
1612	0.492604843010398
1613	0.492806265257515
1614	0.492880061233585
1615	0.492884801133888
1616	0.49294852279477
1617	0.493031019077547
1618	0.493020174315346
1619	0.49290499009413
1620	0.492748947876571
1621	0.492566518017207
1622	0.49244655387675
1623	0.492416823072048
1624	0.492293009008863
1625	0.492079458123275
1626	0.491958691378104
1627	0.491884986166805
1628	0.491828481676742
1629	0.491898232254111
1630	0.49193164259035
1631	0.491768923955589
1632	0.491583873503453
1633	0.491496730175124
1634	0.491493514328255
1635	0.491481016180061
1636	0.491402755988806
1637	0.491243419715203
1638	0.490925091503334
1639	0.490635992278388
1640	0.4903643142878
1641	0.489854227199157
1642	0.489216243037508
1643	0.488497255278894
1644	0.487694236748503
1645	0.486858294446914
1646	0.485806184148423
1647	0.484421755155658
1648	0.482852050508427
1649	0.481151186641739
1650	0.479296632779535
1651	0.477381209329752
1652	0.475269881072457
1653	0.473058651338093
1654	0.470911996856425
1655	0.468764599347552
1656	0.466806031068336
1657	0.465005358870113
1658	0.463183240321692
1659	0.461512494773711
1660	0.460175834127313
1661	0.458960101038128
1662	0.457790329384587
1663	0.456860121069891
1664	0.456097353820171
1665	0.455191279303587
1666	0.454272134023045
1667	0.453556474170805
1668	0.452765872599085
1669	0.451936587207461
1670	0.451169140978166
1671	0.450319686895202
1672	0.44925553338471
1673	0.448114883850834
1674	0.44708357149301
1675	0.44587338621849
1676	0.444569153336519
1677	0.443174365290593
1678	0.441287954037432
1679	0.439168721344132
1680	0.436913843411816
1681	0.434199852474312
1682	0.431360562345705
1683	0.428410136260964
1684	0.424825593770881
1685	0.420969791922741
1686	0.417019262032438
1687	0.412740186663469
1688	0.408331677015222
1689	0.403737458338475
1690	0.398908626403231
1691	0.393867830646351
1692	0.388622569294552
1693	0.383417648945433
1694	0.378143597949235
1695	0.372688884700849
1696	0.367143772545601
1697	0.361503936283899
1698	0.355883993061565
1699	0.350190672565281
1700	0.344373059705244
1701	0.3385357532787
1702	0.332636599860283
1703	0.326626124039578
1704	0.320591119990613
1705	0.314611133009634
1706	0.308201596354236
1707	0.302506633602168
1708	0.297168406501871
1709	0.292285508266917
1710	0.287527392077985
1711	0.283853340987914
1712	0.280616455397106
1713	0.278651680675108
1714	0.277842063206577
1715	0.277973639006076
1716	0.27910385155607
1717	0.281220087330472
1718	0.284633276226148
1719	0.288517540140681
1720	0.293075720413011
1721	0.298021488921121
1722	0.303143751962054
1723	0.308234113369249
1724	0.313394598480308
1725	0.318439621955043
1726	0.322991239537231
1727	0.327137618709526
1728	0.331049473723015
1729	0.334061444090446
1730	0.336339195002681
1731	0.338467373876951
1732	0.340005807829579
1733	0.340822613976488
1734	0.341473030899003
1735	0.341655359980812
1736	0.341252838694719
1737	0.340802689976962
1738	0.3403002891301
1739	0.339580254863356
1740	0.338757380599033
1741	0.338115617089875
1742	0.33765335541279
1743	0.337273437672682
1744	0.337012066139269
1745	0.336827175463366
1746	0.336622743301054
1747	0.336492149609122
1748	0.336556614738173
1749	0.336673518511449
1750	0.336980206406494
1751	0.337450777188982
1752	0.338066040869162
1753	0.338896631958233
1754	0.339841510432952
1755	0.340830387162849
1756	0.342008502509654
1757	0.343460739241675
1758	0.344924467454004
1759	0.346734031017096
1760	0.348175423516673
1761	0.349446758047411
1762	0.350621548816953
1763	0.351512930579202
1764	0.352624231208624
1765	0.353934188653003
1766	0.354871359745668
1767	0.355609613912056
1768	0.356520251547251
1769	0.357285271744745
1770	0.35822856247608
1771	0.35908112668953
1772	0.3596170268632
1773	0.360168625480797
1774	0.360895473326577
1775	0.361678454904671
1776	0.362395917067318
1777	0.363074879962325
1778	0.363880922101039
1779	0.364727184001149
1780	0.365496250615522
1781	0.36630702407558
1782	0.366816160049673
1783	0.367467600998854
1784	0.36831765536612
1785	0.369044277442177
1786	0.369770146848311
1787	0.370471537040235
1788	0.370906405603568
1789	0.371647526678356
1790	0.37270727034788
1791	0.373455635083993
1792	0.374243038170385
1793	0.375005307901133
1794	0.375532282224936
1795	0.376102761672713
1796	0.37682224201721
1797	0.377293883378552
1798	0.377482053087681
1799	0.37791430901608
1800	0.378384799182923
1801	0.412519649313671
1802	0.41352197266275
1803	0.414389981957627
1804	0.414601830933535
1805	0.414999600145815
1806	0.414941055211166
1807	0.414503687190346
1808	0.414217822391618
1809	0.41403561443341
1810	0.413622322092747
1811	0.41390752014685
1812	0.413381857819308
1813	0.412548869624202
1814	0.412548411726565
1815	0.412503107030843
1816	0.412505897171004
1817	0.412583084179403
1818	0.412946241475069
1819	0.412863355582093
1820	0.412365574075994
1821	0.411956230394795
1822	0.411753051649829
1823	0.411578248967471
1824	0.411286715914629
1825	0.411500577433719
1826	0.412128242838639
1827	0.412334214358877
1828	0.412310704196429
1829	0.412400036578481
1830	0.412609475632026
1831	0.412319598329154
1832	0.412442526279436
1833	0.413640374171211
1834	0.414674012584868
1835	0.415638936499825
1836	0.416479499794868
1837	0.417019342289211
1838	0.417623921829827
1839	0.418157811956593
1840	0.418972256181345
1841	0.419824357348183
1842	0.420618569575173
1843	0.42058025321967
1844	0.420430159668207
1845	0.420826467679578
1846	0.420782701835922
1847	0.420853748372649
1848	0.42143097724838
1849	0.421904218195248
1850	0.422089993897967
1851	0.422287984979377
1852	0.422905242914006
1853	0.423186205788697
1854	0.423233676252739
1855	0.423586127850602
1856	0.423819068037099
1857	0.42368091226477
1858	0.423687965699562
1859	0.423382051619115
1860	0.423334214116541
1861	0.423345392778341
1862	0.423925119725154
1863	0.424243053144988
1864	0.423999918769102
1865	0.42404044960066
1866	0.42412477441255
1867	0.423715545700658
1868	0.422928549749217
1869	0.422494107948036
1870	0.42198055429448
1871	0.421152598805421
1872	0.420344168298515
1873	0.419527418827593
1874	0.418327181306392
1875	0.417281040243257
1876	0.416394066269903
1877	0.415246254107401
1878	0.413703887112555
1879	0.411461023969334
1880	0.409711843244937
1881	0.408327927802275
1882	0.406315028566673
1883	0.404215825001373
1884	0.401848381363376
1885	0.399441063606659
1886	0.396466662808003
1887	0.39353547704599
1888	0.39105178353827
1889	0.387760058481251
1890	0.383627441229536
1891	0.379677598488191
1892	0.375398232955253
1893	0.371306417984402
1894	0.367128963868524
1895	0.363119437387416
1896	0.35896651212388
1897	0.354498746861131
1898	0.349771865483618
1899	0.345203946903373
1900	0.340869026845444
1901	0.336876558101993
1902	0.332598008314065
1903	0.327955101588794
1904	0.324044377137665
1905	0.320351973998047
1906	0.316808257491988
1907	0.313678356024096
1908	0.311056498680198
1909	0.308217361502706
1910	0.30482794738791
1911	0.301776478636844
1912	0.298643045863258
1913	0.296173807486838
1914	0.294064283894464
1915	0.291879532747867
1916	0.29021260616347
1917	0.288276125598184
1918	0.285747756599469
1919	0.283924122827473
1920	0.282553305528997
1921	0.281357116302587
1922	0.279996044366873
1923	0.278859538202449
1924	0.277989834070926
1925	0.277299750780762
1926	0.276456575690652
1927	0.275789456782389
1928	0.275282735849832
1929	0.274604120911326
1930	0.274097268750294
1931	0.273768062109996
1932	0.273869583112525
1933	0.27389099414978
1934	0.273671776949928
1935	0.273760306290847
1936	0.274012512379295
1937	0.274530815995743
1938	0.27530586548192
1939	0.275988053300381
1940	0.277038497431652
1941	0.277754755456876
1942	0.277979787508082
1943	0.278692704424302
1944	0.279522458401953
1945	0.280577776549626
1946	0.281984948226893
1947	0.282958766533955
1948	0.283867345976601
1949	0.284529615684484
1950	0.285429610293015
1951	0.286381625872363
1952	0.287170442410943
1953	0.28773177807129
1954	0.288731935912643
1955	0.289986762744619
1956	0.290957813278037
1957	0.292002592936643
1958	0.293149198382793
1959	0.294325093359938
1960	0.29557146298255
1961	0.296830690274727
1962	0.29858765211816
1963	0.299930556498372
1964	0.301073597036452
1965	0.302023418335172
1966	0.302483511796245
1967	0.303663682360924
1968	0.305220325508673
1969	0.306346941952222
1970	0.307792920319978
1971	0.309126618361179
1972	0.310099172200765
1973	0.31071968180852
1974	0.311767580007755
1975	0.313329016240415
1976	0.31434639238732
1977	0.315118665403632
1978	0.315954385483426
1979	0.316594472998439
1980	0.317376811483163
1981	0.318088341395276
1982	0.319027124655115
1983	0.320067916413022
1984	0.321203753053093
1985	0.322638081817405
1986	0.32414177239708
1987	0.32509355840043
1988	0.325760174804759
1989	0.326624071953623
1990	0.327230047782583
1991	0.327870354141755
1992	0.328848423896654
1993	0.329389231872705
1994	0.329226960848672
1995	0.329672648627638
1996	0.330546616613881
1997	0.331008813824961
1998	0.331402442407327
1999	0.331937886323125
2000	0.332423344704427
2001	0.332634752774074
2002	0.332917536665525
2003	0.333335366215306
2004	0.333812062206163
2005	0.334155916937111
2006	0.334528925060424
2007	0.335235111010967
2008	0.335644916989952
2009	0.336019624376838
2010	0.335967779068194
2011	0.335489235407276
2012	0.335230547437735
2013	0.334682789416759
2014	0.334172374013873
2015	0.333725055229763
2016	0.333500973680859
2017	0.333244607382281
2018	0.333092137137943
2019	0.332482522025934
2020	0.331942837616964
2021	0.331034199539421
2022	0.329156519502155
2023	0.328141096268458
2024	0.327573377238569
2025	0.326768553229332
2026	0.326383026185468
2027	0.325593794177239
2028	0.324414642348779
2029	0.323254824199484
2030	0.322014946111067
2031	0.320576238208786
2032	0.319410662591339
2033	0.318356257007564
2034	0.31714099319907
2035	0.316110945047258
2036	0.314750829133313
2037	0.313072842550119
2038	0.311472436981918
2039	0.309711276563586
2040	0.308080561893111
2041	0.306576346227278
2042	0.304931504590314
2043	0.303249397165999
2044	0.301554131139841
2045	0.299756393624685
2046	0.297803591037712
2047	0.296283994625285
2048	0.295178719575808
2049	0.293494006062627
2050	0.291736013434692
2051	0.290053216679214
2052	0.288025501345534
2053	0.286168220138929
2054	0.284404371336682
2055	0.282874748601361
2056	0.281551439497003
2057	0.279953770810203
2058	0.278457511560307
2059	0.276982617849259
2060	0.275255884642146
2061	0.273533484889731
2062	0.271866835178495
2063	0.270443213328181
2064	0.268817369038992
2065	0.266810726343074
2066	0.265379740891356
2067	0.264328107707061
2068	0.26302680879092
2069	0.261796234913577
2070	0.26068256816621
2071	0.259626630964826
2072	0.25840326628441
2073	0.257103498573839
2074	0.256089495284573
2075	0.255299767804986
2076	0.254105807034063
2077	0.252767065051648
2078	0.25170740568743
2079	0.250442986315565
2080	0.249211422763483
2081	0.248025154658973
2082	0.247201675952509
2083	0.24632510021793
2084	0.245067940743309
2085	0.244375905610616
2086	0.244511568852186
2087	0.243908321706718
2088	0.242917806683882
2089	0.242293765327095
2090	0.241530175936768
2091	0.240918703895207
2092	0.240728018358955
2093	0.240376899740411
2094	0.239967865560048
2095	0.239410154666843
2096	0.238656109630108
2097	0.238228136657034
2098	0.237324184543103
2099	0.236532722785968
2100	0.236095640951446
2101	0.235982449520763
2102	0.235519114073581
2103	0.235059877716672
2104	0.234868030416212
2105	0.234559376773808
2106	0.234420238632203
2107	0.23471534648343
2108	0.234842950289593
2109	0.234921646856733
2110	0.234871476672775
2111	0.234698470506396
2112	0.234751070256019
2113	0.234660470374995
2114	0.234800964300768
2115	0.235384216480171
2116	0.236058234708487
2117	0.235690700417227
2118	0.235199161466421
2119	0.235166965286722
2120	0.234777434482894
2121	0.234932573723139
2122	0.235937442722844
2123	0.236220243464608
2124	0.236184672722006
2125	0.236300751547397
2126	0.236248917409993
2127	0.236517207217722
2128	0.237278047086333
2129	0.237304700389664
2130	0.237137073606859
2131	0.236970593441108
2132	0.23649541697569
2133	0.235728761374264
2134	0.234278954655459
2135	0.233719370573696
2136	0.233164493963535
2137	0.233058407117189
2138	0.233217927454835
2139	0.233571180795616
2140	0.233862435823994
2141	0.233525731793684
2142	0.234183053619686
2143	0.235885428739144
2144	0.2366512426787
2145	0.237099554981826
2146	0.237994299437447
2147	0.238786651170968
2148	0.23967514802081
2149	0.241197513417954
2150	0.242192519295202
2151	0.242857181679819
2152	0.243395620893579
2153	0.243613261946323
2154	0.244052678654324
2155	0.244500500954944
2156	0.244785351938293
2157	0.245248258828819
2158	0.245509142341008
2159	0.245689136149715
2160	0.245176165761911
2161	0.245417094572381
2162	0.245634749978148
2163	0.245951096152107
2164	0.246312609315112
2165	0.247289942715145
2166	0.248728417324224
2167	0.249743155572115
2168	0.250967519151221
2169	0.252220891074372
2170	0.253211087356156
2171	0.254273127956699
2172	0.255587103792447
2173	0.256951997218986
2174	0.258575678355233
2175	0.2593958440406
2176	0.259977801447129
2177	0.260653945554514
2178	0.260212750741124
2179	0.260678698344516
2180	0.262435447300936
2181	0.263228177942311
2182	0.263378709953093
2183	0.264076849749131
2184	0.264933630215318
2185	0.265363369414335
2186	0.265146849137787
2187	0.266019358045256
2188	0.266567317897632
2189	0.266567854574502
2190	0.266591505910146
2191	0.267105570083416
2192	0.26733859634243
2193	0.266804137843649
2194	0.266915005011225
2195	0.26787092411631
2196	0.267975874956163
2197	0.267356360718209
2198	0.26762518520445
2199	0.268368072201185
2200	0.268396403019353
2201	0.268697358640692
2202	0.268593500228875
2203	0.267662583104132
2204	0.266815251128106
2205	0.265294684577391
2206	0.26505850673531
2207	0.265811777853212
2208	0.265752889030336
2209	0.265982010236934
2210	0.266503734281951
2211	0.266496995241237
2212	0.266588683157626
2213	0.266711252797602
2214	0.267056430654959
2215	0.267609596874334
2216	0.267490580471106
2217	0.26757039400422
2218	0.268455070121276
2219	0.268718240578537
2220	0.268205603083173
2221	0.268159875427369
2222	0.26884600866657
2223	0.268402796931302
2224	0.267025436170482
2225	0.266215130442707
2226	0.265402854572011
2227	0.264420873680938
2228	0.263415002059553
2229	0.262420188997604
2230	0.261238372589794
2231	0.259949839687978
2232	0.259051845891238
2233	0.257627461464987
2234	0.25576474449542
2235	0.25363019905356
2236	0.25091266057948
2237	0.24855197984903
2238	0.246287492333425
2239	0.243732755479465
2240	0.240955560923221
2241	0.238535661740757
2242	0.236424905717645
2243	0.233626025740085
2244	0.23063805173999
2245	0.227763905317412
2246	0.225346028798757
2247	0.221514342394314
2248	0.218125628053073
2249	0.21535105474202
2250	0.210187005449999
2251	0.206097513479983
2252	0.20221279558988
2253	0.198677963692095
2254	0.194594745446426
2255	0.190638172290723
2256	0.186639203808515
2257	0.182263679678196
2258	0.17790889471182
2259	0.173997624986729
2260	0.16944923088694
2261	0.164032965745224
2262	0.159586099464508
2263	0.155190357696096
2264	0.151284718175236
2265	0.148263141907779
2266	0.144527896589952
2267	0.140069449235132
2268	0.137200812993441
2269	0.134967359298042
2270	0.13265677947547
2271	0.13200745408635
2272	0.12985636074344
2273	0.126261436761412
2274	0.123730707195726
2275	0.120946501220162
2276	0.119038931348467
2277	0.118409458206387
2278	0.116814341816621
2279	0.115460421452861
2280	0.113734524736079
2281	0.11114928150954
2282	0.108969478005672
2283	0.106928471436539
2284	0.104703367235671
2285	0.102700532514605
2286	0.100193387366676
2287	9.73900196704105E-02
2288	9.44900555906816E-02
2289	9.09700854041348E-02
2290	0.087414395617068
2291	8.54131759298567E-02
2292	8.29434920973344E-02
2293	8.07283407992876E-02
2294	8.03305796199943E-02
2295	0.079374741669262
2296	7.70034293129463E-02
2297	7.42726227771684E-02
2298	0.07193968747892
2299	6.90372864609998E-02
2300	6.52361901656359E-02
2301	6.25365706518507E-02
2302	5.96051701584513E-02
2303	0.058210863511883
2304	5.81309734733115E-02
2305	5.74984322431078E-02
2306	0.057578743136581
2307	5.76476947071621E-02
2308	5.76178132055552E-02
2309	5.74327742115568E-02
2310	5.79792618798018E-02
2311	5.76526446231702E-02
2312	5.62194652597068E-02
2313	5.55575133051555E-02
2314	5.42707128877282E-02
2315	0.055055199273971
2316	5.76416839034894E-02
2317	5.89084456816825E-02
2318	6.10613664057682E-02
2319	6.25437980546738E-02
2320	6.22835831812272E-02
2321	6.35805403967251E-02
2322	6.65708914623521E-02
2323	6.80291121075588E-02
2324	6.92956959522946E-02
2325	7.00730920953873E-02
2326	7.01194920249043E-02
2327	0.069713207411663
2328	6.81079625659743E-02
2329	6.78373046966322E-02
2330	6.73450649681635E-02
2331	6.78021608030804E-02
2332	7.02895842075643E-02
2333	7.10835009917349E-02
2334	7.15670238171382E-02
2335	7.16600320015862E-02
2336	7.02230616343762E-02
2337	7.03886739523702E-02
2338	7.22301577743314E-02
2339	7.14730805836701E-02
2340	6.88786809440312E-02
2341	6.86893203589166E-02
2342	6.79290949263834E-02
2343	6.78586227693031E-02
2344	7.15950918887341E-02
2345	7.21999195299493E-02
2346	6.89845397196316E-02
2347	6.89303209913885E-02
2348	7.11907096624896E-02
[truncated: 152 more rows]
