# Supplementary material for: Machine learning-assisted non-destructive plasticizer identification and quantification in historical PVC objects based on IR spectroscopy
Source: Sci Rep. 2022 Mar 23;12:5017. doi: 10.1038/s41598-022-08862-1 (PMC8943100; doi:10.1038/s41598-022-08862-1)
Supplement: Supplementary file 1 — Supplementary Information 1. [file 41598_2022_8862_MOESM1_ESM.zip › Plasticizers_PVC_data/NIR_all/P239B_idle.txt]

Wavelength	C:\Documents and Settings\All Users\Application Data\ASD\Indico Pro\Projects\David\P239B_idle.txt
350	0.463012605302862
351	0.525252193535995
352	0.45572628347328
353	0.460588117132781
354	0.505482037950805
355	0.477529739354894
356	0.480578860605941
357	0.50505614686317
358	0.516509917205565
359	0.491887985132463
360	0.469638046087234
361	0.478371013439778
362	0.490977579201792
363	0.49227191083829
364	0.48559313377419
365	0.511276605650522
366	0.537834490101248
367	0.549167580210238
368	0.535927650666495
369	0.529919726541775
370	0.532410158517243
371	0.527295032026871
372	0.539831188613969
373	0.563719064133374
374	0.582415936096664
375	0.581474473632547
376	0.571630191235355
377	0.568326851940081
378	0.587769478135435
379	0.605621549726838
380	0.608448682065683
381	0.611771481140263
382	0.617934880167837
383	0.625612926991468
384	0.62856126361863
385	0.628378273546662
386	0.631709929680839
387	0.650307440218139
388	0.656804368305308
389	0.657420843965055
390	0.66766432914367
391	0.668349636363149
392	0.665820361726651
393	0.668805189831678
394	0.674334436310834
395	0.685351431061437
396	0.699002658347226
397	0.694398919306246
398	0.692354892889786
399	0.699772943986056
400	0.706300872302666
401	0.713419792276393
402	0.71910896135273
403	0.719188983720751
404	0.721959929449876
405	0.726575722768508
406	0.729497999059562
407	0.732580561453011
408	0.737063751827093
409	0.74316992319369
410	0.747546746455922
411	0.749314743388889
412	0.749451011973085
413	0.753576748126278
414	0.756621474892915
415	0.757886406065979
416	0.762619085553736
417	0.76714661830912
418	0.770386992987347
419	0.772304583146048
420	0.775959868331708
421	0.779971375415649
422	0.781707525361214
423	0.784798520164877
424	0.788719948715652
425	0.792291065405525
426	0.794665871337039
427	0.796750191852267
428	0.798876282126308
429	0.799501119314226
430	0.800909321698743
431	0.803604863595019
432	0.80588172311347
433	0.808908145771356
434	0.812165118749365
435	0.814163163611817
436	0.816301194053624
437	0.818196385453154
438	0.819210448258165
439	0.821780675157278
440	0.82482896389279
441	0.826975734480653
442	0.828124104714187
443	0.829622912464752
444	0.83205163569908
445	0.834215907831785
446	0.836951405978396
447	0.839897007923844
448	0.841084398307478
449	0.842761776730564
450	0.844734038058908
451	0.845587934963357
452	0.846697008775423
453	0.848395969611833
454	0.850705148361938
455	0.853643821876113
456	0.854985937194825
457	0.854006770260799
458	0.856158370979872
459	0.857802881873745
460	0.857620486561039
461	0.85891678537482
462	0.860943991155124
463	0.863002755291502
464	0.864095516596173
465	0.86539788343013
466	0.866919429066794
467	0.868244582372167
468	0.869702731443272
469	0.870839634061452
470	0.87136899374427
471	0.872917943290978
472	0.873993569570581
473	0.874065347769208
474	0.875913247997607
475	0.877360637212912
476	0.877873258120411
477	0.879109735003152
478	0.879556272467762
479	0.879564480875493
480	0.880521187528688
481	0.881488795758332
482	0.881911683318407
483	0.881579054357966
484	0.882504507581653
485	0.883485695623522
486	0.883522918042367
487	0.883924186362063
488	0.884127646728504
489	0.88417220636362
490	0.885436132217463
491	0.886376843717511
492	0.886544056109229
493	0.886206685701057
494	0.886090999016439
495	0.886393212481906
496	0.886988268314385
497	0.88664915555923
498	0.886327691750098
499	0.886887670746224
500	0.88689032038423
501	0.886995978194653
502	0.887363309941767
503	0.88663570042768
504	0.886242653626558
505	0.886526482628158
506	0.886829395708799
507	0.886913716000142
508	0.886717046525917
509	0.886313052935135
510	0.88605190492748
511	0.885843323197111
512	0.885563357421532
513	0.885624633071247
514	0.885342016768496
515	0.884532839141436
516	0.884576842881884
517	0.884419940940679
518	0.883764050233064
519	0.88315966663754
520	0.882809814587615
521	0.882631384628247
522	0.882350829966335
523	0.881869683566866
524	0.881401692403719
525	0.881158843550564
526	0.880700075447069
527	0.88022934914291
528	0.879865815133341
529	0.879289716813715
530	0.878758945649853
531	0.878278012603729
532	0.877418916150625
533	0.877008348735721
534	0.876841081134387
535	0.876131227885577
536	0.875630773235665
537	0.875260850375448
538	0.874743197567125
539	0.874002650199009
540	0.873290313777851
541	0.872778867704228
542	0.872318332437596
543	0.871893816113897
544	0.871456877264031
545	0.870898447157706
546	0.870220223660591
547	0.869628912121323
548	0.869466085289533
549	0.86897380271787
550	0.868337793597552
551	0.867925481843754
552	0.867410696408163
553	0.86689692596891
554	0.866462617726107
555	0.865948630972818
556	0.865574943834033
557	0.865330956815222
558	0.864855019337805
559	0.86443043646643
560	0.864102143338469
561	0.863803217004771
562	0.863485422887671
563	0.863136357680433
564	0.862766350843406
565	0.862441730711894
566	0.862220448618126
567	0.862084399857087
568	0.861790829103352
569	0.861677226948084
570	0.861732305828022
571	0.861488652293509
572	0.861284249092764
573	0.86118227475066
574	0.861123036886836
575	0.860857351466085
576	0.860630104852151
577	0.860699422039596
578	0.860755857780614
579	0.860781419902787
580	0.860766828781843
581	0.860643195483762
582	0.860588791336754
583	0.860588915236655
584	0.860421129775819
585	0.860476671417516
586	0.8605760420297
587	0.860356184651123
588	0.860285116704068
589	0.860315716916178
590	0.860341576823654
591	0.86043226844937
592	0.860369809283172
593	0.860150513525022
594	0.86017186820159
595	0.860339040662461
596	0.860570010447336
597	0.860761201342664
598	0.860831098793297
599	0.861060892012963
600	0.861721326634388
601	0.862362073777305
602	0.862843171626053
603	0.863136125150188
604	0.863318985600304
605	0.863488214603506
606	0.863613871708673
607	0.863480805301325
608	0.863395547174272
609	0.863378702766265
610	0.863307155809621
611	0.863403849718143
612	0.863679750161749
613	0.86409009090605
614	0.864559749321177
615	0.865152465053395
616	0.865824524182715
617	0.86617785764652
618	0.866507282362638
619	0.86686120103124
620	0.867052011198978
621	0.867468092662234
622	0.868112613635146
623	0.868848883038127
624	0.869443142815639
625	0.870052045375277
626	0.870789285492166
627	0.871618833274038
628	0.872501781400076
629	0.873419469688547
630	0.874372112990808
631	0.875210425497254
632	0.87592898683498
633	0.876598626801727
634	0.877411034330792
635	0.878241813055294
636	0.878970275375361
637	0.879721391669493
638	0.880480762467908
639	0.881219145342315
640	0.881880586131506
641	0.882597435498425
642	0.88341189236772
643	0.884313601655768
644	0.885161882545139
645	0.885946924792248
646	0.886693223403004
647	0.887356476202406
648	0.88807002607255
649	0.888917691446195
650	0.889886891275637
651	0.890644623708878
652	0.89124520995287
653	0.892092963809319
654	0.892894330359721
655	0.893624873571538
656	0.894338094298073
657	0.895083074082447
658	0.895952338087245
659	0.896890233347086
660	0.897410056651518
661	0.897997618272337
662	0.898800699730111
663	0.899612018498055
664	0.900521448015246
665	0.901367588163591
666	0.901939694847453
667	0.902602016803263
668	0.903346687152498
669	0.90410703268947
670	0.904818390456629
671	0.905629476139011
672	0.906503975585811
673	0.907136734971131
674	0.907875629311252
675	0.908755745145915
676	0.90967779941952
677	0.910572986985732
678	0.911399350069126
679	0.912185858568189
680	0.913179432736385
681	0.914244225024533
682	0.915244965468846
683	0.916003813178657
684	0.916830898299941
685	0.91778346842051
686	0.918788067156295
687	0.91956788650178
688	0.920259604386233
689	0.921035335389181
690	0.921863365449865
691	0.922757739428907
692	0.923650264241253
693	0.924338562478625
694	0.924991695079352
695	0.925674645176131
696	0.926409614998887
697	0.927140715615585
698	0.927847203300806
699	0.928517398449075
700	0.929138219427336
701	0.929733753853125
702	0.930302754440848
703	0.930798277586539
704	0.931196789804043
705	0.931632708480125
706	0.932295643057018
707	0.93275909759765
708	0.933209532843252
709	0.933819625077901
710	0.934244845375756
711	0.9346899327006
712	0.935255461553537
713	0.935913433091216
714	0.936343260610843
715	0.936618402819924
716	0.936987926183721
717	0.937407304881071
718	0.937795069379508
719	0.938087266589501
720	0.938294337100571
721	0.938469792350254
722	0.938683585544047
723	0.939037227943911
724	0.939436112221206
725	0.939711896878929
726	0.939716092124493
727	0.93982244516789
728	0.940051642834439
729	0.940354751848038
730	0.940657463753328
731	0.940897925250403
732	0.941035143091033
733	0.941046147363626
734	0.941113547538439
735	0.941256520652507
736	0.941419556236417
737	0.941453963244756
738	0.941569957617699
739	0.941832250142832
740	0.941874572842285
741	0.941989543864888
742	0.942215921419161
743	0.9424166743695
744	0.942595526299052
745	0.942725442680402
746	0.942784841674448
747	0.942781838103056
748	0.942837959436546
749	0.942967028360061
750	0.942975281251213
751	0.943053070745846
752	0.943181921757843
753	0.943241522641643
754	0.943195530392939
755	0.943215443725417
756	0.943421875550531
757	0.943651995614093
758	0.943785394961802
759	0.943792423486051
760	0.943742747685043
761	0.943712734136234
762	0.943762788927697
763	0.943921055974395
764	0.944084269538826
765	0.944104726611771
766	0.943968562805201
767	0.943953864521117
768	0.944122908734196
769	0.944351434387955
770	0.944365763978499
771	0.944346891002029
772	0.944364851659689
773	0.94443365746446
774	0.94441928744954
775	0.944424855345299
776	0.944458372748286
777	0.944351492339513
778	0.944393151096985
779	0.944494249381895
780	0.944422778994099
781	0.944285713074954
782	0.944213979969447
783	0.944284345134117
784	0.94445348387799
785	0.944536818052692
786	0.944528787387044
787	0.944576240713401
788	0.944442112302687
789	0.944282563655773
790	0.94428882357325
791	0.944291114972823
792	0.944346021064084
793	0.944428993761159
794	0.944374571047579
795	0.944144833207872
796	0.943959476624393
797	0.944104672238325
798	0.944193266122118
799	0.944240967714419
800	0.944272327609628
801	0.94418280465884
802	0.944043541136809
803	0.943939143725635
804	0.943964211302167
805	0.943953517365332
806	0.943879043733118
807	0.943769771978129
808	0.94372748797673
809	0.943799422613239
810	0.943927402028315
811	0.943921146270893
812	0.943775711398599
813	0.943552265231246
814	0.943360671234417
815	0.943393264471961
816	0.943412812707258
817	0.943310891102947
818	0.943314513710544
819	0.943423474324007
820	0.943491013377725
821	0.943307177065156
822	0.943200893315898
823	0.943129293516113
824	0.943054275725397
825	0.94314742004428
826	0.94333972455942
827	0.94345488293597
828	0.943229902857488
829	0.943078733948519
830	0.943025222541759
831	0.943010662994183
832	0.943097272421508
833	0.943028447897652
834	0.942819012941327
835	0.942843339457009
836	0.942857110247428
837	0.94280980697909
838	0.942737205074838
839	0.942844558131275
840	0.94289467834585
841	0.942783375733464
842	0.942678721879518
843	0.942719095038587
844	0.942759622036597
845	0.942579744344367
846	0.94266690223501
847	0.942749623929135
848	0.942652607056833
849	0.942645162004438
850	0.94263642107074
851	0.942593573937469
852	0.942509097290977
853	0.942349206305436
854	0.942327980262195
855	0.942498230399193
856	0.94229555897331
857	0.942326607543898
858	0.94253621532481
859	0.942377265369387
860	0.942248243390877
861	0.942118327861268
862	0.941940263868625
863	0.941916118817524
864	0.942017347880609
865	0.942157721481027
866	0.942198436399682
867	0.94218567887964
868	0.942133608833546
869	0.942032949081257
870	0.941764139092862
871	0.941626438312486
872	0.941692368055151
873	0.941768473511671
874	0.941740699633263
875	0.941718269394699
876	0.941818261359644
877	0.941813837096752
878	0.941803737857859
879	0.941774398740823
880	0.941544159783139
881	0.941359194475663
882	0.941287191739992
883	0.941293068298238
884	0.941130675827526
885	0.941060508165566
886	0.941115235460943
887	0.940962154250349
888	0.941050719377451
889	0.941129344511085
890	0.940845561509669
891	0.940697320427032
892	0.940503663358168
893	0.940230263577426
894	0.940118522154359
895	0.940162701058146
896	0.940179019353325
897	0.939965185700084
898	0.939648620014439
899	0.939302289328854
900	0.93905043294465
901	0.939108591317822
902	0.939046007714844
903	0.938849518282025
904	0.93865497362971
905	0.938532339846503
906	0.938474479621754
907	0.938403727440732
908	0.938150917285657
909	0.937881078527945
910	0.937657369168966
911	0.937508787890557
912	0.937427467896981
913	0.937555690943023
914	0.937777063527413
915	0.937641314543095
916	0.937385185904791
917	0.937249999016364
918	0.937383807761356
919	0.937459074900733
920	0.937589126208259
921	0.937785191394232
922	0.937923975135102
923	0.937718732676609
924	0.937512895907974
925	0.937656515921774
926	0.93781323375888
927	0.93799327187849
928	0.938136501364373
929	0.938127051562642
930	0.938286022918439
931	0.938513697501541
932	0.93863958548075
933	0.938594546513932
934	0.938517049053153
935	0.938558140315389
936	0.938833309130303
937	0.938748481188798
938	0.938679985714601
939	0.938907914252094
940	0.938993897493917
941	0.938974758845386
942	0.938946362630129
943	0.939037735779886
944	0.939186546443009
945	0.939103428824332
946	0.93880087465777
947	0.939002860880292
948	0.939004121523779
949	0.938964574961754
950	0.939266735194227
951	0.939184012399173
952	0.939147059392619
953	0.9392960332324
954	0.939186556394624
955	0.939168197538195
956	0.939108684123952
957	0.938882320458087
958	0.939145361278056
959	0.939245650440936
960	0.939028842485189
961	0.938911979687956
962	0.939029715532708
963	0.93916131929381
964	0.939117177047067
965	0.939110263794238
966	0.939238601810093
967	0.939386227031496
968	0.939301431982427
969	0.939002767871903
970	0.938963114619474
971	0.939256031050379
972	0.938886712867162
973	0.938876556682396
974	0.939252466780828
975	0.939585731065005
976	0.939426042100833
977	0.939065561487332
978	0.938866223521747
979	0.939181074461764
980	0.93910515393752
981	0.93896061355087
982	0.939126027965137
983	0.938693963317735
984	0.938846899258433
985	0.939324210981037
986	0.938806596686937
987	0.938638268168416
988	0.938568221973723
989	0.938365178200922
990	0.938470637686343
991	0.938691384125786
992	0.938991896721286
993	0.939277821183503
994	0.938699041017953
995	0.938440308514611
996	0.93880665998506
997	0.938783927022763
998	0.938643009859254
999	0.93869959977268
1000	0.938994941125985
1001	0.903712867717184
1002	0.903276324355707
1003	0.903310625652651
1004	0.903788347321753
1005	0.903809813617514
1006	0.903843867343906
1007	0.903501513161579
1008	0.902370358695058
1009	0.901963331413546
1010	0.901550768312817
1011	0.901409861268762
1012	0.901563994466525
1013	0.902388700083843
1014	0.902651717120695
1015	0.902893112739327
1016	0.902965726905917
1017	0.903065322129927
1018	0.902733935870328
1019	0.901660173379793
1020	0.901543446911692
1021	0.901946762625781
1022	0.901699926929124
1023	0.901658082495274
1024	0.901537382954955
1025	0.900451447867173
1026	0.900095360416442
1027	0.900398310848364
1028	0.90073526008859
1029	0.900926540122965
1030	0.901185070634681
1031	0.901386758453391
1032	0.901627167901348
1033	0.901627731113737
1034	0.901564078024293
1035	0.901403758970061
1036	0.900677050705271
1037	0.900688727588349
1038	0.901404541031456
1039	0.901436509994109
1040	0.901371479445678
1041	0.901411077603966
1042	0.900652410092149
1043	0.900636727922062
1044	0.901013273522656
1045	0.902294731107119
1046	0.902343470340665
1047	0.902214155750488
1048	0.902096506708791
1049	0.901278704613444
1050	0.901003175888473
1051	0.901006827575164
1052	0.901137698627522
1053	0.901556813155844
1054	0.901548581175838
1055	0.90154877332119
1056	0.901552798719585
1057	0.901047960100678
1058	0.900942771300005
1059	0.901159423192488
1060	0.901451783495063
1061	0.901648580951144
1062	0.901906306503757
1063	0.901869512659817
1064	0.901595418610693
1065	0.901683528953664
1066	0.901817237103054
1067	0.901945625222002
1068	0.902452047910354
1069	0.902500414320774
1070	0.902049880766506
1071	0.901963016020418
1072	0.901953111706362
1073	0.901914098842629
1074	0.902001755646387
1075	0.90207127749386
1076	0.902111196612175
1077	0.902050759518838
1078	0.902147381493595
1079	0.902532993761549
1080	0.902456322565786
1081	0.902126326977513
1082	0.902024307375191
1083	0.901657860362824
1084	0.901584222194962
1085	0.901883224773625
1086	0.901983589294209
1087	0.902155411664736
1088	0.902199336665469
1089	0.901997453282074
1090	0.901991703336431
1091	0.902169022489113
1092	0.902091234915742
1093	0.901680820815139
1094	0.901930712137971
1095	0.901893054726154
1096	0.90144581231519
1097	0.901393321555693
1098	0.901566759835855
1099	0.901634339797424
1100	0.901854696549006
1101	0.901838515279582
1102	0.901716200924322
1103	0.901619720107793
1104	0.901232984114318
1105	0.901198199803587
1106	0.901580826307423
1107	0.901553430594049
1108	0.901552532255473
1109	0.90128286432466
1110	0.90076789671402
1111	0.900821275834796
1112	0.900912707713214
1113	0.901138242353055
1114	0.900967729673661
1115	0.900320791647796
1116	0.900219801600439
1117	0.900412979268613
1118	0.900190385105007
1119	0.900181947664103
1120	0.899948720726299
1121	0.898842691989858
1122	0.898495873024741
1123	0.898925237528664
1124	0.898769285894202
1125	0.898521500892705
1126	0.898369845058145
1127	0.897787458370928
1128	0.897115436737365
1129	0.897032508165756
1130	0.89701193156845
1131	0.897043568500202
1132	0.897039554673232
1133	0.896712255925035
1134	0.895887239251748
1135	0.895671993371676
1136	0.895628365425346
1137	0.895433795183035
1138	0.895516183087354
1139	0.89544948069284
1140	0.895141953014737
1141	0.894850928049174
1142	0.894654691955327
1143	0.894419477717874
1144	0.894121800185106
1145	0.893686088152783
1146	0.893247037522093
1147	0.893076134274905
1148	0.892890647489782
1149	0.892447704183224
1150	0.8919733689925
1151	0.891559812271818
1152	0.890885100772674
1153	0.88993263062847
1154	0.889157746654251
1155	0.888430703454797
1156	0.887468705022865
1157	0.886285274227429
1158	0.885378864253351
1159	0.884483122198066
1160	0.883551812434334
1161	0.882825477432747
1162	0.882080949304689
1163	0.880707805304225
1164	0.879368849880102
1165	0.878597501374572
1166	0.877956442302064
1167	0.877388457754669
1168	0.876877545808609
1169	0.876148091601961
1170	0.875251427421779
1171	0.874676555825267
1172	0.874434409325454
1173	0.874107564047535
1174	0.873828763217735
1175	0.87348034290473
1176	0.87332978879675
1177	0.872768408870322
1178	0.871876442083073
1179	0.871270680996558
1180	0.870783387939302
1181	0.869760468699202
1182	0.868900352743514
1183	0.86819798489257
1184	0.867156275723332
1185	0.866330696518611
1186	0.865878041846185
1187	0.865254469090315
1188	0.864566182252427
1189	0.864051399694385
1190	0.863665971120258
1191	0.863309593410936
1192	0.863250807704599
1193	0.86345361850023
1194	0.863593468340652
1195	0.86384753194063
1196	0.864196707208628
1197	0.864508015407114
1198	0.865061758087932
1199	0.865904907101276
1200	0.866735757187031
1201	0.867257280933024
1202	0.867927084864671
1203	0.868752155365874
1204	0.869523718679421
1205	0.870397788934558
1206	0.871528455567519
1207	0.872571147548255
1208	0.873330121099366
1209	0.874239868024898
1210	0.875294470362632
1211	0.876203378612064
1212	0.876912038598897
1213	0.877858785283256
1214	0.878995981201139
1215	0.879879084468267
1216	0.880753693883351
1217	0.881653906718687
1218	0.882560768022376
1219	0.88308705562018
1220	0.883609945925608
1221	0.884217300746454
1222	0.884822491086272
1223	0.885611082761507
1224	0.886451342678547
1225	0.887092212355318
1226	0.887588743365375
1227	0.888056647502625
1228	0.888631094874419
1229	0.88921475872155
1230	0.889620315105476
1231	0.889900554961063
1232	0.890218495041906
1233	0.890485733885429
1234	0.890827180871682
1235	0.891248352379579
1236	0.891532334391514
1237	0.891814689418182
1238	0.891974711256586
1239	0.891958229398094
1240	0.892034516618446
1241	0.892224643297117
1242	0.892461356207499
1243	0.892739357227163
1244	0.892845110018692
1245	0.892902127310871
1246	0.892888196632133
1247	0.892952958210294
1248	0.893342219276
1249	0.893535776143063
1250	0.893550941475377
1251	0.89367016831248
1252	0.893676115553009
1253	0.893676765116849
1254	0.893715249907028
1255	0.893713288835352
1256	0.893545696036017
1257	0.893642737361089
1258	0.893942997819966
1259	0.894011804994097
1260	0.894103822151123
1261	0.894220907728158
1262	0.894123083004056
1263	0.894091747765445
1264	0.894097614644031
1265	0.893952714755502
1266	0.893721409191
1267	0.893694449400266
1268	0.893875684645501
1269	0.893923859773857
1270	0.893992527847757
1271	0.893958152119027
1272	0.893860320707924
1273	0.894009499156738
1274	0.894077452811484
1275	0.894031577488222
1276	0.894121096691407
1277	0.894279122300955
1278	0.894297313475916
1279	0.894214960029209
1280	0.894195867529299
1281	0.894165608062691
1282	0.89413771490279
1283	0.894066844336373
1284	0.894182044721329
1285	0.894523699974327
1286	0.894383051912224
1287	0.894145780578011
1288	0.894407311486018
1289	0.894355222796423
1290	0.894084154831788
1291	0.894244679947305
1292	0.894406272849605
1293	0.894373723740196
1294	0.894413806846707
1295	0.894415178059715
1296	0.894273975948035
1297	0.894182715398342
1298	0.89421775161644
1299	0.894291195707123
1300	0.894290737170984
1301	0.894211195583471
1302	0.894191602137525
1303	0.894180333350021
1304	0.894160910387258
1305	0.894091945409728
1306	0.89401811272007
1307	0.893994212913517
1308	0.893914449753864
1309	0.893877699076833
1310	0.893926078499573
1311	0.893856708850857
1312	0.893637432023821
1313	0.893561937673975
1314	0.893573266006733
1315	0.893535521725747
1316	0.893594140110726
1317	0.89371945159957
1318	0.893827531499489
1319	0.893750256756505
1320	0.893575495437299
1321	0.893572866620598
1322	0.893565771057177
1323	0.89355630248539
1324	0.893646355581984
1325	0.893664645005556
1326	0.893535636578689
1327	0.893423453543757
1328	0.893379064678912
1329	0.893475814188509
1330	0.893345337882663
1331	0.893077426111245
1332	0.893043159559937
1333	0.89295020834806
1334	0.892804179568025
1335	0.892812636854501
1336	0.89276494595763
1337	0.892639579452218
1338	0.892572353722558
1339	0.89257012041645
1340	0.892507710555431
1341	0.892263145820919
1342	0.891959995833978
1343	0.891878311669051
1344	0.891867345978477
1345	0.891667555310244
1346	0.891447723210213
1347	0.891158234251867
1348	0.890751946814603
1349	0.890405415370877
1350	0.890119674079444
1351	0.889823162985358
1352	0.889332451956531
1353	0.888772324848576
1354	0.888503739477381
1355	0.888262834137726
1356	0.887751809470031
1357	0.887235509126777
1358	0.886715399291024
1359	0.886153693900135
1360	0.885586437182795
1361	0.885183410221274
1362	0.884684026918065
1363	0.884032477333353
1364	0.883408595245143
1365	0.882659027762762
1366	0.881879802623878
1367	0.881194705347396
1368	0.880405371350262
1369	0.879474925877019
1370	0.878590190249116
1371	0.877762017099579
1372	0.876848811047436
1373	0.875910254830639
1374	0.874967848168964
1375	0.874076036698797
1376	0.873182591877628
1377	0.872236491935718
1378	0.871490429171348
1379	0.870795065239625
1380	0.86993667961861
1381	0.869116886398805
1382	0.868477655606103
1383	0.867999218498577
1384	0.867578172464113
1385	0.867293504928288
1386	0.867164892628339
1387	0.866884167637342
1388	0.866535100841725
1389	0.866106546325981
1390	0.865829880797259
1391	0.865680128132749
1392	0.865506127133353
1393	0.865324248663729
1394	0.865122424403868
1395	0.864831045849734
1396	0.864625976698505
1397	0.864456861169249
1398	0.864317063692941
1399	0.864289198780823
1400	0.864135353641986
1401	0.863935920145994
1402	0.863872019437337
1403	0.86379721369834
1404	0.863657181590536
1405	0.863547982014846
1406	0.86352884992233
1407	0.863503606311391
1408	0.86335335072053
1409	0.863188497470576
1410	0.863185726365709
1411	0.863135238821986
1412	0.862993585652498
1413	0.863062187875933
1414	0.863169938218046
1415	0.863166087380306
1416	0.863127243487538
1417	0.863173803321281
1418	0.863341486901568
1419	0.863289848915634
1420	0.863076873638203
1421	0.863139772137021
1422	0.863253921913326
1423	0.863346842127282
1424	0.863450090286242
1425	0.863711409417918
1426	0.863970819248516
1427	0.864112431318895
1428	0.864401169738936
1429	0.864908527986198
1430	0.865435666408041
1431	0.865872580417661
1432	0.866474968350729
1433	0.867237681762587
1434	0.867826064477203
1435	0.868329961312386
1436	0.868964887196464
1437	0.869556253420342
1438	0.870066412985596
1439	0.870693575600848
1440	0.87123468590687
1441	0.871599316593991
1442	0.872007103271208
1443	0.872375880491554
1444	0.87269792537358
1445	0.87307604602895
1446	0.873439100397959
1447	0.873804277537334
1448	0.874158313894856
1449	0.874480355967179
1450	0.874811927979402
1451	0.875122433346791
1452	0.875454115377721
1453	0.875783169425368
1454	0.876019249749321
1455	0.876235956671466
1456	0.876469511440412
1457	0.876705377951759
1458	0.87700221629254
1459	0.877271042498973
1460	0.877428642475945
1461	0.877588801114689
1462	0.877725779330558
1463	0.877819948872924
1464	0.87780752046353
1465	0.877976231207777
1466	0.878231885602625
1467	0.878392078760016
1468	0.878451212013731
1469	0.878542815254215
1470	0.878643828492505
1471	0.878638327394712
1472	0.878688354851467
1473	0.878940697099978
1474	0.87908921482879
1475	0.879200213704954
1476	0.879473601429934
1477	0.879612849381419
1478	0.879621501876553
1479	0.879739018912962
1480	0.879940689801647
1481	0.880052967452468
1482	0.880082489062415
1483	0.880205636291444
1484	0.880363639019506
1485	0.880489070074005
1486	0.880684946328122
1487	0.880828354133018
1488	0.880803997087704
1489	0.880905494166974
1490	0.881138794484789
1491	0.881249969666981
1492	0.881346339789347
1493	0.881487076917425
1494	0.881539400252349
1495	0.881509460796624
1496	0.881583578270365
1497	0.881720968831989
1498	0.881733663459652
1499	0.881751107032582
1500	0.881803395608875
1501	0.881789037881629
1502	0.881783709180856
1503	0.881673019531838
1504	0.881576421132815
1505	0.881677244477271
1506	0.881616230442598
1507	0.88148044328385
1508	0.881600343989408
1509	0.881668697065847
1510	0.881567374659156
1511	0.881537225070301
1512	0.881542630993084
1513	0.881443254012208
1514	0.881345567560797
1515	0.881397053039977
1516	0.881446650950623
1517	0.881363036178771
1518	0.881327159640739
1519	0.881439353667708
1520	0.881451988915771
1521	0.881303630616496
1522	0.881332786821504
1523	0.881462557623683
1524	0.881574499413203
1525	0.881531323386356
1526	0.881551718299818
1527	0.881641119913845
1528	0.881567654671937
1529	0.881549665999883
1530	0.881659731593184
1531	0.881585364813459
1532	0.881525764663936
1533	0.881629925259927
1534	0.8816825834455
1535	0.881661780586128
1536	0.881729160159964
1537	0.881771026300445
1538	0.881613997172716
1539	0.88158953816631
1540	0.88166333867609
1541	0.881594395081741
1542	0.881605605951626
1543	0.881575115388791
1544	0.881463933951893
1545	0.881434361841882
1546	0.881465155036259
1547	0.88157829994896
1548	0.881515343685569
1549	0.881391650099953
1550	0.881474266571986
1551	0.881481495098575
1552	0.881375213606225
1553	0.88132265220876
1554	0.881370703892719
1555	0.881427003986555
1556	0.881363365180608
1557	0.881311734400585
1558	0.881246074593339
1559	0.881116901955729
1560	0.881149069105243
1561	0.881223378301773
1562	0.881132249713182
1563	0.881013911622815
1564	0.880998979846807
1565	0.88102238557594
1566	0.880976496371463
1567	0.880939351343406
1568	0.880955617606824
1569	0.880889170750576
1570	0.880804955288503
1571	0.88087172875065
1572	0.880933444803314
1573	0.880783900984529
1574	0.880609038808269
1575	0.880624352598368
1576	0.880599102113931
1577	0.880508017456503
1578	0.880622826531705
1579	0.880593240284015
1580	0.880310899216714
1581	0.880213156961738
1582	0.880133412798342
1583	0.879943289287653
1584	0.879856704659332
1585	0.87982619233569
1586	0.879706006021546
1587	0.879576174230593
1588	0.879568104586408
1589	0.87947499695517
1590	0.879299644967488
1591	0.879265693145882
1592	0.879189357628686
1593	0.879053256343445
1594	0.879099857498543
1595	0.879180279437857
1596	0.879085984267882
1597	0.878974579017871
1598	0.878962883681045
1599	0.878898774201319
1600	0.878840930623999
1601	0.878907205760889
1602	0.878892202708994
1603	0.878698174625681
1604	0.878515477379619
1605	0.878466550601551
1606	0.87842676422738
1607	0.878296700656711
1608	0.878168069690846
1609	0.878012057555044
1610	0.877692788922206
1611	0.877414773392228
1612	0.877355622504475
1613	0.877248675015581
1614	0.876934992627171
1615	0.87664184991145
1616	0.87644300521302
1617	0.876072809578471
1618	0.875630275576138
1619	0.875400111510674
1620	0.875038559692995
1621	0.874414483334964
1622	0.873985697556339
1623	0.87366705041236
1624	0.87324321903321
1625	0.872969524319645
1626	0.872834849457269
1627	0.872486041455928
1628	0.872040676700517
1629	0.871868906941833
1630	0.871670669084822
1631	0.871377913814531
1632	0.871292406677033
1633	0.871128773032393
1634	0.870885936968061
1635	0.870774939352963
1636	0.870576655556814
1637	0.870216382796762
1638	0.869865713278398
1639	0.86953421026063
1640	0.86908424063358
1641	0.868522030752657
1642	0.867779521670966
1643	0.866797273089917
1644	0.865823340993364
1645	0.864852230506578
1646	0.863681659975234
1647	0.862313816108127
1648	0.860701334393224
1649	0.858799351984973
1650	0.856722662795178
1651	0.854526582741553
1652	0.852198469488351
1653	0.849965713092147
1654	0.847833579365968
1655	0.845678337046006
1656	0.843447868624945
1657	0.841280112715728
1658	0.839404468286635
1659	0.83765212468731
1660	0.836254126998869
1661	0.835195470259407
1662	0.834061721958643
1663	0.833118691040871
1664	0.83248555205751
1665	0.831784393190681
1666	0.831160989922981
1667	0.830724403686351
1668	0.830102019609276
1669	0.829351201830162
1670	0.828529050005289
1671	0.827673321754549
1672	0.826958379911167
1673	0.826162501840194
1674	0.825143738174082
1675	0.823922515324966
1676	0.822490630828975
1677	0.820897587201071
1678	0.81911215740746
1679	0.817164878700313
1680	0.814764871893467
1681	0.811801451857535
1682	0.808739782102134
1683	0.805376169301636
1684	0.801458283276742
1685	0.797293440934702
1686	0.792766197108017
1687	0.787702604787335
1688	0.782409934772524
1689	0.776922973903667
1690	0.770967877390868
1691	0.764756189549128
1692	0.75841011834906
1693	0.751782826124135
1694	0.744999052627098
1695	0.73805460446351
1696	0.730761751935918
1697	0.72322529312482
1698	0.715707375014668
1699	0.70785743769865
1700	0.699581170222944
1701	0.691177036032202
1702	0.682377960764909
1703	0.673356848721262
1704	0.663964525705384
1705	0.654757370291802
1706	0.645195229156974
1707	0.636184968363355
1708	0.627074764776319
1709	0.619141998123084
1710	0.611331639530482
1711	0.605406827175247
1712	0.600571625906794
1713	0.597589474560873
1714	0.596112813791387
1715	0.596623821705537
1716	0.599168483821084
1717	0.603008601310466
1718	0.608959470116012
1719	0.615830657701138
1720	0.623610099617382
1721	0.63205305926135
1722	0.64090443803129
1723	0.649759705519759
1724	0.658454281736583
1725	0.666726392405449
1726	0.674577328438809
1727	0.681562726131928
1728	0.687785012673469
1729	0.693041472567359
1730	0.697312100940953
1731	0.700776654318249
1732	0.703348812369347
1733	0.705325115473789
1734	0.706564769105307
1735	0.706965751812817
1736	0.707192417185719
1737	0.706945316329099
1738	0.706165046669613
1739	0.705535711523051
1740	0.704935355498512
1741	0.704428297875407
1742	0.704102252057644
1743	0.703843735479577
1744	0.703543497136872
1745	0.703457214330737
1746	0.703715939104369
1747	0.704100454352382
1748	0.704558630396825
1749	0.704829479922046
1750	0.705602595439773
1751	0.706714638733206
1752	0.708068609897396
1753	0.70977209364393
1754	0.711677879965768
1755	0.713853539800396
1756	0.716192963573393
1757	0.718908904564733
1758	0.721588352338391
1759	0.724464147196904
1760	0.727148174394317
1761	0.72987225207344
1762	0.732358693427045
1763	0.734659874029061
1764	0.737042519069852
1765	0.739483023171947
1766	0.741408707996187
1767	0.743085289231348
1768	0.744785236682447
1769	0.7459457631397
1770	0.747983901605726
1771	0.749952325987905
1772	0.751466273776824
1773	0.753055680785231
1774	0.754537067790753
1775	0.755880422976008
1776	0.757511660031197
1777	0.759123151060586
1778	0.760378623466116
1779	0.761814162041778
1780	0.763199429937709
1781	0.764288279367382
1782	0.765371827316236
1783	0.766626601435391
1784	0.768026621994834
1785	0.769325683198851
1786	0.770732168863568
1787	0.772020871717904
1788	0.77309997049446
1789	0.77426763217784
1790	0.775457075487851
1791	0.776692334976981
1792	0.7780320266135
1793	0.779188176018005
1794	0.780351074519089
1795	0.78132878558598
1796	0.782006766244959
1797	0.782867204610625
1798	0.7837207100679
1799	0.784608789476344
1800	0.785703341807251
1801	0.786795153158094
1802	0.787363788733397
1803	0.788452500103414
1804	0.789175365470376
1805	0.789440174039328
1806	0.789746798465044
1807	0.789795978561793
1808	0.789369897756722
1809	0.789399060112055
1810	0.790343485357709
1811	0.790866182845776
1812	0.790565863585221
1813	0.790775507315951
1814	0.790838437725289
1815	0.790694466539399
1816	0.790892278151153
1817	0.790738861671926
1818	0.789956401870635
1819	0.789543302281996
1820	0.789809963136823
1821	0.789341706304336
1822	0.789265249957868
1823	0.789506043368172
1824	0.789043527544691
1825	0.789367386605113
1826	0.790151462508265
1827	0.79049384413966
1828	0.790604395097107
1829	0.790907253194377
1830	0.791195653490882
1831	0.791196178236603
1832	0.791353162649409
1833	0.792173117898577
1834	0.792757721455493
1835	0.793163857345051
1836	0.793865293341906
1837	0.794645347158966
1838	0.795499856106008
1839	0.79663536675028
1840	0.797718644056776
1841	0.798519108527712
1842	0.799278603887961
1843	0.799466421695407
1844	0.79927595963934
1845	0.799524627963208
1846	0.800290549792297
1847	0.80075710088174
1848	0.80126322386665
1849	0.801930813864136
1850	0.802822748200918
1851	0.803092968798474
1852	0.802953791417714
1853	0.803586289360295
1854	0.80447406628463
1855	0.805003542406319
1856	0.805819261764919
1857	0.806279887427444
1858	0.806789558888076
1859	0.806545430721847
1860	0.807178102108769
1861	0.808368635551441
1862	0.809750607357851
1863	0.810548613515679
1864	0.810869720269132
1865	0.811443906328266
1866	0.811783444280729
1867	0.812032805810123
1868	0.812405559121109
1869	0.812978561843443
1870	0.81344162447988
1871	0.813713596211349
1872	0.814136556163344
1873	0.814690567805078
1874	0.814913048673471
1875	0.815108700101277
1876	0.815709301813902
1877	0.816109604552587
1878	0.816374035101514
1879	0.816230273216126
1880	0.816499588089149
1881	0.81717583527748
1882	0.81722866727277
1883	0.817006074083046
1884	0.816843696384804
1885	0.816690490118326
1886	0.816445822277199
1887	0.816679214885976
1888	0.817042598738018
1889	0.816989938242165
1890	0.816568029241306
1891	0.816446406557559
1892	0.816322590476876
1893	0.815939459192626
1894	0.815482225027472
1895	0.815186367582047
1896	0.814065142412401
1897	0.812968862689779
1898	0.812907261813563
1899	0.812523716141609
1900	0.812151484374749
1901	0.812233792061021
1902	0.812390814050882
1903	0.812154015730481
1904	0.812259219307778
1905	0.812929752188062
1906	0.813388033969392
1907	0.813775589832334
1908	0.814249533098333
1909	0.814374606254454
1910	0.814593044885145
1911	0.814985484458123
1912	0.815264503708672
1913	0.815486334384164
1914	0.815868986854082
1915	0.816371571193224
1916	0.817058730157588
1917	0.817241884234141
1918	0.817168373401727
1919	0.817423676184778
1920	0.817599339258134
1921	0.817462160999827
1922	0.817405749712097
1923	0.817385836481794
1924	0.817317771191411
1925	0.81659584937216
1926	0.816437772929465
1927	0.816916436957152
1928	0.817031391207042
1929	0.817127733221548
1930	0.817007450112393
1931	0.816800644034593
1932	0.816360816288055
1933	0.815959746834758
1934	0.815737169866166
1935	0.815501622467063
1936	0.815243492939752
1937	0.815395515896818
1938	0.816069245658828
1939	0.815980319184724
1940	0.815745077711578
1941	0.815689559519426
1942	0.814979079092868
1943	0.814716353171113
1944	0.814882026640615
1945	0.815385264398643
1946	0.815265619919389
1947	0.814979391663655
1948	0.814883583178686
1949	0.814641221008013
1950	0.814642623079766
1951	0.814954392853654
1952	0.81503324549418
1953	0.81497320017172
1954	0.815159496613856
1955	0.81554570319563
1956	0.815631018578442
1957	0.815610082870575
1958	0.815736507441034
1959	0.815720445739956
1960	0.816045482972073
1961	0.81640681127107
1962	0.817280545111771
1963	0.817698554447671
1964	0.817817151104783
1965	0.818211102265651
1966	0.818715857927083
1967	0.819104650827904
1968	0.819662245781706
1969	0.81998610594741
1970	0.820024041833101
1971	0.820189609646707
1972	0.820429237294387
1973	0.820456041768118
1974	0.820546929895605
1975	0.820626574614887
1976	0.820792948801915
1977	0.82105966792354
1978	0.821088919825258
1979	0.820979257580908
1980	0.821060620097678
1981	0.82104559741976
1982	0.821073536529623
1983	0.821223147758599
1984	0.821480246014183
1985	0.821813487055938
1986	0.822225101196122
1987	0.822026831930508
1988	0.821645633919911
1989	0.821422982877685
1990	0.820424817466702
1991	0.820374039942113
1992	0.821364540222577
1993	0.821505152791837
1994	0.821300661974368
1995	0.821484132120499
1996	0.821650938169152
1997	0.821692600962567
1998	0.822212486698867
1999	0.822324190195444
2000	0.822174654582843
2001	0.821501343712049
2002	0.821111988625509
2003	0.820509076803428
2004	0.820336318611243
2005	0.820306203772991
2006	0.820341682321663
2007	0.820585583895583
2008	0.82095013818322
2009	0.821725624459422
2010	0.821958209060399
2011	0.821796013639739
2012	0.822106183709933
2013	0.822751610961322
2014	0.822733258084636
2015	0.822561564342311
2016	0.822569865584801
2017	0.822506560563625
2018	0.82187569971076
2019	0.821361654464671
2020	0.821113059790333
2021	0.820860965002502
2022	0.820048822782549
2023	0.81978710643955
2024	0.820092157546913
2025	0.820344499339778
2026	0.820967141419561
2027	0.821082446014556
2028	0.820926262990807
2029	0.821018851752046
2030	0.821065503040978
2031	0.820944178587816
2032	0.820468185289159
2033	0.819955929834546
2034	0.819560093106317
2035	0.818532669130779
2036	0.81812825252906
2037	0.818314668474221
2038	0.81835096054806
2039	0.818259660368916
2040	0.81844865121487
2041	0.819233442522149
2042	0.819539288151764
2043	0.819570436574692
2044	0.819795882238115
2045	0.820180204656341
2046	0.820072867105752
2047	0.819971462231383
2048	0.819873361541537
2049	0.819916652280081
2050	0.819918071953747
2051	0.819559200014754
2052	0.818975685194566
2053	0.81895188199108
2054	0.818597066456843
2055	0.818727016762287
2056	0.820038926255846
2057	0.820544360262896
2058	0.821096978407846
2059	0.820923160870831
2060	0.81957267928347
2061	0.819039134217427
2062	0.818492664897845
2063	0.817859467504443
2064	0.817403100679404
2065	0.817384211127511
2066	0.817591101433858
2067	0.817887770457992
2068	0.817995349485418
2069	0.818567255483251
2070	0.818924434100445
2071	0.818782799421409
2072	0.818848525493162
2073	0.819395172368922
2074	0.819566621468456
2075	0.819502761071916
2076	0.819279643922412
2077	0.818733240734224
2078	0.818410152228247
2079	0.817895771025335
2080	0.817614111360516
2081	0.817307750426314
2082	0.817098000396617
2083	0.817024129536445
2084	0.817083531280342
2085	0.816937934874925
2086	0.81689353899646
2087	0.816811695610819
2088	0.816387307084304
2089	0.816288468088903
2090	0.816464753457547
2091	0.81662672106261
2092	0.817175809292108
2093	0.817211901902433
2094	0.817292337863981
2095	0.816853029546374
2096	0.815677708140633
2097	0.814435897560102
2098	0.813674038934156
2099	0.812770978093524
2100	0.812633264419926
2101	0.81329233113393
2102	0.81365720296253
2103	0.814379796042317
2104	0.814875676012807
2105	0.815436781379631
2106	0.815763572699442
2107	0.816164553662571
2108	0.815951732962183
2109	0.815224406789446
2110	0.814654179025799
2111	0.813737369203859
2112	0.812862334553278
2113	0.811912922652829
2114	0.811171195310921
2115	0.81046421507719
2116	0.80971861010839
2117	0.809003558124471
2118	0.808261777001084
2119	0.807736667279822
2120	0.807288145508631
2121	0.806339750520303
2122	0.805478437061401
2123	0.804440817536382
2124	0.80279653763835
2125	0.801445638331025
2126	0.80074700479446
2127	0.79904068301205
2128	0.796422387639973
2129	0.794293569154569
2130	0.792300083851452
2131	0.789740332766194
2132	0.786605069759686
2133	0.784122509301381
2134	0.781282067057346
2135	0.778918704280306
2136	0.777178731626385
2137	0.775911768599204
2138	0.774665211986972
2139	0.772950278658801
2140	0.772177726421905
2141	0.772163963343563
2142	0.77177389673054
2143	0.771514659687192
2144	0.771450853078577
2145	0.770871087444283
2146	0.771602338485398
2147	0.773394321939952
2148	0.774882981503949
2149	0.777431136090116
2150	0.779015900815608
2151	0.780071155980111
2152	0.781171074251042
2153	0.782077544918852
2154	0.782614919926281
2155	0.78305579717917
2156	0.783267184544176
2157	0.783401293997157
2158	0.782842921455397
2159	0.781429152053123
2160	0.780121796004253
2161	0.779472908227969
2162	0.778152641410029
2163	0.777787747147735
2164	0.778322146329429
2165	0.778830738313814
2166	0.779422658566433
2167	0.78044554781713
2168	0.782071974754191
2169	0.783552782637176
2170	0.785011096273882
2171	0.786957926466038
2172	0.789739826257138
2173	0.791623236283274
2174	0.793766680350973
2175	0.794861287043124
2176	0.794656323909144
2177	0.795039611876808
2178	0.795188545457881
2179	0.7953288682475
2180	0.795934551359646
2181	0.795864992123925
2182	0.794810801353653
2183	0.794457846429911
2184	0.794291698515462
2185	0.794093231865781
2186	0.793563557556775
2187	0.792634666901186
2188	0.79259957821393
2189	0.792447299336151
2190	0.792365221042698
2191	0.793286526148758
2192	0.793433804189483
2193	0.792738869266344
2194	0.792609485895056
2195	0.793297480931019
2196	0.792797079443082
2197	0.791479553075397
2198	0.790454496817214
2199	0.788231666219336
2200	0.787740507751407
2201	0.788775226879035
2202	0.788859373624804
2203	0.789634140726311
2204	0.789644383641051
2205	0.788893776351587
2206	0.788009907864453
2207	0.786131310407791
2208	0.785444752898571
2209	0.785642681773676
2210	0.784850726160705
2211	0.783926493138161
2212	0.783859212888364
2213	0.782399512682577
2214	0.780862156180748
2215	0.780632692074437
2216	0.77992003447031
2217	0.779435482739786
2218	0.779220797267497
2219	0.778419413076448
2220	0.777454975258188
2221	0.776583929545025
2222	0.775304318433062
2223	0.773935463966753
2224	0.772604595632165
2225	0.771501805064189
2226	0.770314913779985
2227	0.76901113244187
2228	0.768461392295369
2229	0.766705307000301
2230	0.763428821863888
2231	0.761287801591596
2232	0.760023429784285
2233	0.757215316947771
2234	0.753947739319826
2235	0.750918368016362
2236	0.746504391129544
2237	0.742737853954227
2238	0.740230777588798
2239	0.736829000257211
2240	0.732522477619799
2241	0.728624745801405
2242	0.725193017917136
2243	0.720863667303967
2244	0.715508615298724
2245	0.711532974242614
2246	0.706945249833444
2247	0.701116424442474
2248	0.69561342300829
2249	0.689849184959575
2250	0.683063397152865
2251	0.675451313488856
2252	0.667761290196383
2253	0.659629951394121
2254	0.651617219905382
2255	0.643425201245442
2256	0.634710396853162
2257	0.625682957054879
2258	0.61682417761461
2259	0.607473029051826
2260	0.598348510986335
2261	0.589741183379473
2262	0.580520414853003
2263	0.570539323657654
2264	0.561271400582547
2265	0.552390629319928
2266	0.543241486529028
2267	0.53339193013795
2268	0.525183866038573
2269	0.517698930836534
2270	0.510256520330208
2271	0.503672288170565
2272	0.497581357965534
2273	0.491951966509443
2274	0.485866280596658
2275	0.480636908677798
2276	0.4749632976005
2277	0.469138780410072
2278	0.462136823063298
2279	0.455016767150212
2280	0.446904105391858
2281	0.436958961187236
2282	0.427265787865154
2283	0.417723890483741
2284	0.407186851516076
2285	0.395141897653194
2286	0.383891934453853
2287	0.372620898968178
2288	0.361016469458031
2289	0.34973258849049
2290	0.338161160740241
2291	0.325901616945435
2292	0.314528400395109
2293	0.303732073914719
2294	0.294031437304709
2295	0.285854623746601
2296	0.277667708199559
2297	0.270052255408396
2298	0.263275951729441
2299	0.256019186325829
2300	0.248335614371944
2301	0.241209445018902
2302	0.234066192166373
2303	0.228560053657047
2304	0.22368556872371
2305	0.219622425798063
2306	0.216552217283945
2307	0.21483254314781
2308	0.213704058452976
2309	0.21433512538537
2310	0.217061925956088
2311	0.220382874245076
2312	0.22481182446111
2313	0.230366628304073
2314	0.237810543740262
2315	0.244627650171587
2316	0.25256323414111
2317	0.259505658868794
2318	0.266801063355547
2319	0.272540940615411
2320	0.27734387633717
2321	0.281588427058688
2322	0.283952506382412
2323	0.287724977722976
2324	0.292413275637978
2325	0.295293076860693
2326	0.29780214352337
2327	0.299739772565064
2328	0.299704194346699
2329	0.300758387090741
2330	0.303226318899137
2331	0.3033517661606
2332	0.300492599265224
2333	0.301091121240548
2334	0.303016192257229
2335	0.303816578704698
2336	0.306436302030388
2337	0.308200129976723
2338	0.306806231240647
2339	0.308257147292272
2340	0.313550122027076
2341	0.316029484758591
2342	0.317838875944615
2343	0.319393446736536
2344	0.319092964518974
2345	0.319371474839742
2346	0.320019669133299
2347	0.320620200723692
2348	0.321596291851158
[truncated: 152 more rows]
