# Supplementary material for: Machine learning-assisted non-destructive plasticizer identification and quantification in historical PVC objects based on IR spectroscopy
Source: Sci Rep. 2022 Mar 23;12:5017. doi: 10.1038/s41598-022-08862-1 (PMC8943100; doi:10.1038/s41598-022-08862-1)
Supplement: Supplementary file 1 — Supplementary Information 1. [file 41598_2022_8862_MOESM1_ESM.zip › Plasticizers_PVC_data/NIR_all/P241_idle.txt]

Wavelength	C:\Documents and Settings\All Users\Application Data\ASD\Indico Pro\Projects\David\P241_idle.txt
350	0.153028888850516
351	0.172565023500068
352	0.188787120304802
353	0.137728716305174
354	7.16950920990996E-02
355	0.101626413547103
356	0.12123874292203
357	0.113077254154028
358	8.45997165663594E-02
359	9.38768802534004E-02
360	9.42732394085868E-02
361	5.93392202709466E-02
362	6.78386895812159E-02
363	8.68523146463297E-02
364	9.19570087727554E-02
365	7.67477630621004E-02
366	6.63738043636118E-02
367	6.71986545470869E-02
368	6.83968605825838E-02
369	6.42882466000014E-02
370	6.11839993327396E-02
371	7.26869396790878E-02
372	6.11287645253898E-02
373	4.49536169592486E-02
374	5.49863795593376E-02
375	5.38886077559395E-02
376	4.67410763740019E-02
377	4.41243771383226E-02
378	5.27640541248391E-02
379	5.08410886446179E-02
380	3.44027800440097E-02
381	4.52198578065551E-02
382	5.31051999052928E-02
383	4.85343714915392E-02
384	0.04706021613203
385	4.45623265975624E-02
386	4.03572177195069E-02
387	3.47801769070328E-02
388	3.61268183408637E-02
389	3.84439861426985E-02
390	3.26179676831362E-02
391	3.64471799317401E-02
392	4.36311870204313E-02
393	4.58341738739819E-02
394	0.046498825424809
395	4.69032841513604E-02
396	4.78539886026452E-02
397	5.00015913739862E-02
398	4.87852530124875E-02
399	4.78750339323995E-02
400	6.56174280417021E-02
401	7.59560697660018E-02
402	7.82756398938636E-02
403	8.68520033390614E-02
404	9.81901252266068E-02
405	0.110146467371469
406	0.120704747099821
407	0.132221006827876
408	0.14451556421006
409	0.157289451719359
410	0.171339994643404
411	0.183331039927973
412	0.192783202796041
413	0.20674399947193
414	0.220793839801842
415	0.233053633618334
416	0.244624652711216
417	0.255758730987023
418	0.265742479342827
419	0.273401786037608
420	0.279864084228356
421	0.285384853638969
422	0.290107265398916
423	0.296149806479343
424	0.302168618016482
425	0.306805071842816
426	0.311185311526328
427	0.315020813280414
428	0.318409711723117
429	0.322679472521212
430	0.32667158557508
431	0.330201352319645
432	0.334274528113584
433	0.338864059609941
434	0.343522122501374
435	0.347441128672659
436	0.350358852281571
437	0.353098521159963
438	0.356716542689305
439	0.360075486809441
440	0.363198993152862
441	0.366329402173195
442	0.370081490916218
443	0.373976416871836
444	0.377530274554428
445	0.380300933953767
446	0.383270528426771
447	0.386591209756041
448	0.389410266527178
449	0.393080015893523
450	0.397382999447172
451	0.401268269342291
452	0.404289607893506
453	0.407051503310113
454	0.41036608284674
455	0.41362986094192
456	0.416765961388101
457	0.419869591012815
458	0.423488889372988
459	0.426714266288238
460	0.429217806511003
461	0.431684167420901
462	0.434657138676183
463	0.438057571238988
464	0.441164409443401
465	0.444516956226835
466	0.447610792876552
467	0.449669189419423
468	0.452453874638178
469	0.455319620601083
470	0.457541883706322
471	0.461053936981188
472	0.464456732698619
473	0.466909848340102
474	0.469669894779527
475	0.472119039103541
476	0.474116368440783
477	0.476053755241809
478	0.478385900866248
479	0.481178233238513
480	0.48422389927352
481	0.486467294520048
482	0.488112428754001
483	0.489792869453424
484	0.492066522087853
485	0.494686036937672
486	0.497213059261937
487	0.498905691964071
488	0.500674035399382
489	0.502944206318248
490	0.505260298842803
491	0.507691711003026
492	0.510058679783919
493	0.511942559657755
494	0.514045854420993
495	0.51646535006662
496	0.518997926778252
497	0.520720252449705
498	0.522365046082727
499	0.524587249667417
500	0.526230421216969
501	0.527676608799984
502	0.529198587459848
503	0.530595991709968
504	0.532213687216369
505	0.534074424962773
506	0.535902428652602
507	0.537604069723558
508	0.539096203169241
509	0.540350999848024
510	0.541730894541172
511	0.543207828558929
512	0.544664995246731
513	0.545984236380728
514	0.547322508676755
515	0.548812387709616
516	0.550515181384026
517	0.552015119200749
518	0.55337426808387
519	0.555318136549149
520	0.557117297787832
521	0.558693960987652
522	0.560273498633493
523	0.562323414756701
524	0.564402227732933
525	0.565996794883156
526	0.567848565554529
527	0.569832676905737
528	0.571800289141145
529	0.573757296194814
530	0.575812194535363
531	0.57788804807255
532	0.579549730687238
533	0.581239851562307
534	0.58292804758517
535	0.584359166753519
536	0.58602454896209
537	0.587663366512087
538	0.588889300134067
539	0.589885290541804
540	0.590609628148086
541	0.591135744867326
542	0.591983430481207
543	0.592590006684437
544	0.592824044087412
545	0.593175061245292
546	0.593470636087928
547	0.593553712930896
548	0.593242792464052
549	0.593214785021761
550	0.593338495534488
551	0.593277820016023
552	0.592990633655861
553	0.59262580983047
554	0.592322879260912
555	0.592099405769686
556	0.592098942921639
557	0.592274743741863
558	0.592277600766655
559	0.592397318050055
560	0.592789795072995
561	0.593562431519863
562	0.594501253839854
563	0.595623381404346
564	0.596983098891644
565	0.59839818051915
566	0.60001979627618
567	0.601943558490527
568	0.604005155717067
569	0.606249495971426
570	0.608648074969645
571	0.611062438268798
572	0.613581621679351
573	0.616130345404137
574	0.618557146147723
575	0.62095752305901
576	0.623361184232044
577	0.625744500876303
578	0.62789581301333
579	0.629945145859997
580	0.6319817968685
581	0.633970792826942
582	0.635676025726168
583	0.63707572446594
584	0.638371228147171
585	0.639492232532762
586	0.640454057993526
587	0.641281150816142
588	0.64179630449052
589	0.642214801714878
590	0.642712955144653
591	0.643039771271994
592	0.643156198627299
593	0.643122705955483
594	0.643157724372073
595	0.643260695456219
596	0.643404775644044
597	0.64352831226029
598	0.643822943758201
599	0.646236974206479
600	0.652258321338911
601	0.658611714274163
602	0.664492060257813
603	0.669312968433297
604	0.671893481889137
605	0.672761984315999
606	0.672395413635715
607	0.671427321143921
608	0.670335795610209
609	0.669442486760934
610	0.668928965721756
611	0.668806834655948
612	0.670272649649141
613	0.674670522012476
614	0.679910890836125
615	0.68542958152289
616	0.690905759421589
617	0.695982708070535
618	0.700872133063536
619	0.705907106695327
620	0.711443998673018
621	0.717865406745642
622	0.724906626807355
623	0.732353556770477
624	0.740070774168683
625	0.747870829399948
626	0.755555139630699
627	0.763078200430019
628	0.770453386866113
629	0.777678266257988
630	0.784680145147873
631	0.791487771733295
632	0.798012596565214
633	0.804145900978498
634	0.809894352393967
635	0.815404361082812
636	0.820779235616469
637	0.825808044508639
638	0.830509182741291
639	0.834902305450733
640	0.839061176758822
641	0.842970394552721
642	0.846588912797104
643	0.849884776130604
644	0.853012401584028
645	0.856019869708202
646	0.858893355221209
647	0.861384383218579
648	0.863784056623688
649	0.866205335759173
650	0.868187264536691
651	0.870155345847622
652	0.872100607096994
653	0.873659446416416
654	0.875355965570614
655	0.877191313439499
656	0.87897082766237
657	0.880407430508816
658	0.88179612046136
659	0.883317204420459
660	0.884655321251673
661	0.88592427666123
662	0.887184160768893
663	0.888454140306469
664	0.889544025279002
665	0.890537439029787
666	0.891604125769432
667	0.892540121264385
668	0.893439920999694
669	0.894387262968461
670	0.895271456348332
671	0.896200407793772
672	0.89725169792778
673	0.898483916061202
674	0.899693054761422
675	0.900895642289145
676	0.902208107585065
677	0.903552722468865
678	0.904879425629436
679	0.906147773512768
680	0.907279751738206
681	0.908470867648499
682	0.909743659884449
683	0.910852365999766
684	0.911813825922507
685	0.912733492630159
686	0.913753836249554
687	0.914490367468697
688	0.915062393279491
689	0.915628702921406
690	0.916103445335015
691	0.91648625841722
692	0.916812586537812
693	0.917201675066728
694	0.917384369287942
695	0.917458267393322
696	0.91769550751178
697	0.917962135047977
698	0.918057853396171
699	0.917924101943583
700	0.918120079525305
701	0.918339927505586
702	0.918434275791883
703	0.918519799887864
704	0.918571901667152
705	0.918644163497317
706	0.918818244890841
707	0.919013176088052
708	0.919214542962024
709	0.919407545678609
710	0.919520663763842
711	0.919634257002942
712	0.919830595569041
713	0.920210734600942
714	0.920600715910434
715	0.920991411401074
716	0.921428708343031
717	0.92171985892088
718	0.921980842845393
719	0.922323455305445
720	0.922663552757733
721	0.923032571418978
722	0.923472455501498
723	0.924051086789537
724	0.924609647285242
725	0.925093095186611
726	0.925498163145838
727	0.925909512872239
728	0.926396341528214
729	0.926959488191315
730	0.927414215490811
731	0.927928208875027
732	0.928489128442889
733	0.928906937185145
734	0.929465283155565
735	0.930070585859576
736	0.930544618053467
737	0.931058441773695
738	0.931605507409259
739	0.93218156860706
740	0.932815228927574
741	0.93348916086828
742	0.934165305541676
743	0.934785312750081
744	0.935404499913933
745	0.936000435324669
746	0.936557155324058
747	0.937202888230957
748	0.937795018879943
749	0.938325075596942
750	0.939065336594736
751	0.93972509426066
752	0.940346941935148
753	0.941127606221206
754	0.941906059660891
755	0.942649214231243
756	0.943372892170947
757	0.944182893947825
758	0.945039791790818
759	0.945847601470101
760	0.946431327430436
761	0.947020957905044
762	0.947596298280231
763	0.948088394062015
764	0.94881929612586
765	0.949670376065076
766	0.950473698340082
767	0.951076705329709
768	0.951582355562819
769	0.952074751978183
770	0.952636295361211
771	0.953431719351718
772	0.954270876046373
773	0.954923200992563
774	0.955411952055307
775	0.955803443687837
776	0.956224418959301
777	0.956906566278369
778	0.957660656038605
779	0.958325206300788
780	0.958790381226768
781	0.959462707508954
782	0.960111724051903
783	0.960575735982632
784	0.961113558769555
785	0.961540320871688
786	0.961877956654593
787	0.962323935718243
788	0.962885109848479
789	0.963448701942239
790	0.963913501118428
791	0.964405514218467
792	0.965146180890574
793	0.966091584238796
794	0.966807075949403
795	0.966975374336405
796	0.967026501169857
797	0.967659456381215
798	0.968332679987548
799	0.96898970873158
800	0.969567997714922
801	0.969771033742656
802	0.970073508410303
803	0.970614470972244
804	0.971275636104537
805	0.971849346431812
806	0.972443619191758
807	0.973137317338758
808	0.973532288795691
809	0.973811160749471
810	0.974123287573568
811	0.974556205029116
812	0.975041190492633
813	0.975611228980025
814	0.976280347604959
815	0.976709261059446
816	0.976975722115461
817	0.977296074408826
818	0.978149431271636
819	0.97891498287405
820	0.979370883742065
821	0.979537601538553
822	0.979749184344345
823	0.980189405109646
824	0.980878603063108
825	0.98150386565258
826	0.982056671248142
827	0.982523404980076
828	0.982894007261128
829	0.98335834592196
830	0.98386542780601
831	0.984353609870536
832	0.985022618058395
833	0.985658694264015
834	0.98615370851675
835	0.986543921604801
836	0.986976810457345
837	0.98737892555922
838	0.987648227110831
839	0.988017176193749
840	0.988441773634815
841	0.988852854173156
842	0.989166847523409
843	0.989502347910157
844	0.989983637862354
845	0.990674118896374
846	0.99101171528105
847	0.991283502689823
848	0.991718953628149
849	0.992175270373554
850	0.992585608947612
851	0.992920315590915
852	0.993184545448635
853	0.99343079970311
854	0.993647060927603
855	0.993867132202722
856	0.994314663468979
857	0.994701313527597
858	0.994976452811685
859	0.995268314609327
860	0.995382860884403
861	0.995519782045682
862	0.995813014962402
863	0.995861418495012
864	0.995795281196199
865	0.995820308346367
866	0.996201921144365
867	0.996555492258269
868	0.996847635757562
869	0.997095802579221
870	0.997116905429627
871	0.997157004383227
872	0.99736897229199
873	0.997785520005689
874	0.998518805008138
875	0.999161211011152
876	0.999325593263621
877	0.999534179874128
878	0.999720936969289
879	0.999838106373365
880	0.999891720412524
881	0.99999986626395
882	1.00014158224608
883	1.00022545260027
884	1.00007614027109
885	0.999820349053928
886	0.99960249448176
887	0.999577907786411
888	0.999499669759007
889	0.999222822598931
890	0.998699310357444
891	0.998185832605144
892	0.997758220826374
893	0.997397744773418
894	0.996965833881224
895	0.996703056521941
896	0.996556848358727
897	0.996352676691454
898	0.995875222159322
899	0.995242263832722
900	0.994640292728735
901	0.994330354172418
902	0.993951801550208
903	0.993480193132373
904	0.993008256431584
905	0.992618252519299
906	0.992164797258817
907	0.991602133124117
908	0.991036479659399
909	0.990469449129057
910	0.98999593094202
911	0.989695206007759
912	0.989410630207979
913	0.989153398649592
914	0.989096217705336
915	0.989607672814113
916	0.990103466598819
917	0.990611259381539
918	0.991279823649698
919	0.991898713140753
920	0.992705345833598
921	0.993662839597372
922	0.994406089441621
923	0.995108704523425
924	0.99605292523646
925	0.99736087101324
926	0.998407109346151
927	0.999189854143986
928	0.999874428978532
929	1.00076879452603
930	1.00172282146849
931	1.0027403589639
932	1.00372719880843
933	1.00414362370339
934	1.00471373091315
935	1.00559816754648
936	1.00652414906737
937	1.00756194927409
938	1.00850037716113
939	1.00918551384273
940	1.00965216422388
941	1.01042269004714
942	1.01137308297806
943	1.01202478883713
944	1.01265728872227
945	1.01326106262834
946	1.0138422511277
947	1.01455968884509
948	1.01499302891931
949	1.01518816767024
950	1.01542528607749
951	1.01602403925033
952	1.01649233007936
953	1.01669646027174
954	1.01715974820964
955	1.01739228722725
956	1.01763617526289
957	1.01821870371915
958	1.01878291615422
959	1.01897553404852
960	1.01891357881911
961	1.01917958220639
962	1.01920467451609
963	1.01924503670794
964	1.01956586567553
965	1.01987453651577
966	1.02001140397731
967	1.02014074275795
968	1.02057704271754
969	1.02048468153514
970	1.02051168913653
971	1.02095933596273
972	1.0208814421693
973	1.02073076546944
974	1.02064228914722
975	1.02064606405683
976	1.0208416469794
977	1.02092969411534
978	1.02085984780415
979	1.02095458276779
980	1.02102706625277
981	1.02094063441199
982	1.02067021985858
983	1.02053710534562
984	1.02065084569281
985	1.02074941594248
986	1.02033954905128
987	1.0201121381626
988	1.01986943482467
989	1.01955856128428
990	1.01988166950053
991	1.01988819516091
992	1.01967195544518
993	1.01963078479696
994	1.0189114896068
995	1.01850844672788
996	1.01855256696023
997	1.01791996510599
998	1.01804652715424
999	1.01840845900355
1000	1.01820807604856
1001	0.965354028382751
1002	0.964682269029679
1003	0.963970800503034
1004	0.962834610286896
1005	0.962496091603447
1006	0.962616356805351
1007	0.962332604456327
1008	0.962478290522253
1009	0.962374102699859
1010	0.961545572400072
1011	0.961135789544935
1012	0.96090521436117
1013	0.961148896299428
1014	0.96075948937954
1015	0.960319738912211
1016	0.959632085547656
1017	0.958234138578805
1018	0.957746769391609
1019	0.957513887959907
1020	0.957359213744413
1021	0.957860344402914
1022	0.95791322648528
1023	0.957717356914507
1024	0.957618177701283
1025	0.957463149857147
1026	0.957340731755258
1027	0.957250429150848
1028	0.957135617001535
1029	0.95713658746092
1030	0.957283005882898
1031	0.957162170642912
1032	0.956836432570229
1033	0.956922714759377
1034	0.957081838304148
1035	0.957163314741104
1036	0.95749224391976
1037	0.957749899038668
1038	0.957886754750134
1039	0.957977008772855
1040	0.958097280352166
1041	0.958302364781453
1042	0.958491541907095
1043	0.95855289306359
1044	0.958606876117283
1045	0.9587696390939
1046	0.958943048102258
1047	0.958921394133062
1048	0.959149345794992
1049	0.959717746393722
1050	0.959923930182825
1051	0.960087207640929
1052	0.960092985419617
1053	0.959844353436496
1054	0.959732063733598
1055	0.959528020619398
1056	0.959417957831694
1057	0.959196778042466
1058	0.959310635457399
1059	0.95951732018317
1060	0.960134203736243
1061	0.960320930787734
1062	0.960680188362523
1063	0.960611932125302
1064	0.960062256942453
1065	0.959835368469648
1066	0.959617830019019
1067	0.959508583145032
1068	0.959411073401668
1069	0.959412468592584
1070	0.959484773769352
1071	0.959598547156607
1072	0.960064156032006
1073	0.960141691829412
1074	0.959930572483937
1075	0.959891769377304
1076	0.95988311214295
1077	0.959490659773802
1078	0.959421894102176
1079	0.95960513992989
1080	0.959593015247329
1081	0.959566469777468
1082	0.959540837278556
1083	0.959457911723147
1084	0.959400045331302
1085	0.959297515389249
1086	0.959197220461246
1087	0.959178312600577
1088	0.959123446501332
1089	0.959072182990126
1090	0.958982838027157
1091	0.959040438202333
1092	0.958623193424722
1093	0.958361739658271
1094	0.958218331030972
1095	0.957942916211922
1096	0.958011150430574
1097	0.95783159234932
1098	0.957581836458548
1099	0.957284237888586
1100	0.956804462238552
1101	0.956652782882836
1102	0.956873863452429
1103	0.956624060285661
1104	0.956282309906429
1105	0.955843413717108
1106	0.954990111775701
1107	0.954396429512353
1108	0.953901078368188
1109	0.953502973322728
1110	0.953466505721898
1111	0.95285735063996
1112	0.951976099892327
1113	0.951221164428642
1114	0.950235275398547
1115	0.948868617043091
1116	0.947590769485826
1117	0.946375552186321
1118	0.945016055643624
1119	0.943537483834595
1120	0.941888985443571
1121	0.940184221417044
1122	0.938363685230262
1123	0.936327357112787
1124	0.934245910865166
1125	0.93205498100255
1126	0.929962918851374
1127	0.927732254105979
1128	0.925395844915751
1129	0.923029890707418
1130	0.920800610538356
1131	0.918774934172259
1132	0.916782685697509
1133	0.914871169961427
1134	0.913073589911157
1135	0.911442779496966
1136	0.909788085137788
1137	0.908438167518057
1138	0.907538845362986
1139	0.906382233932642
1140	0.90522648105365
1141	0.904138708129869
1142	0.903240318280652
1143	0.901975533323415
1144	0.900761406802981
1145	0.899090358205919
1146	0.897232795346475
1147	0.89559565515717
1148	0.893796659488425
1149	0.891872586083891
1150	0.889415521776221
1151	0.886491607842148
1152	0.88345145421694
1153	0.880225734303323
1154	0.876607056048513
1155	0.872730809461379
1156	0.868643655444345
1157	0.864101118447742
1158	0.859546739843494
1159	0.854891962394606
1160	0.850100257099483
1161	0.844932678673858
1162	0.840001136756363
1163	0.835402415756346
1164	0.830835920014836
1165	0.826706971998056
1166	0.823003106096178
1167	0.819258360867136
1168	0.815799975394006
1169	0.813023968368558
1170	0.810280427389683
1171	0.807725941052805
1172	0.805638211998248
1173	0.803405731898421
1174	0.801227973750088
1175	0.798856336423783
1176	0.796756835301495
1177	0.794092328198
1178	0.791044079375374
1179	0.787935180813819
1180	0.784713839326191
1181	0.780908260213415
1182	0.776884735248744
1183	0.773209507207794
1184	0.769422019757097
1185	0.765755391571217
1186	0.762632923072569
1187	0.759746901515119
1188	0.757411414988666
1189	0.755628228352984
1190	0.754306182002627
1191	0.753429126924029
1192	0.753242900158872
1193	0.753652286139632
1194	0.754328273289743
1195	0.755724662188022
1196	0.757242050601175
1197	0.758954336438701
1198	0.761030401207909
1199	0.763601111894517
1200	0.766132409927468
1201	0.768710210074736
1202	0.771593436626934
1203	0.774652082185144
1204	0.777687769051628
1205	0.780721373676187
1206	0.784031864106466
1207	0.787420506372399
1208	0.790839478413485
1209	0.794540735053965
1210	0.798233629969253
1211	0.802034399582496
1212	0.805784485753382
1213	0.809776284698824
1214	0.814173063569508
1215	0.81829380029898
1216	0.822297268314998
1217	0.826446904738499
1218	0.830675722400616
1219	0.834651011605073
1220	0.838792518471107
1221	0.842935056322826
1222	0.846579008339832
1223	0.850184390198626
1224	0.853839822119615
1225	0.857233587127356
1226	0.860441177153229
1227	0.863403188952877
1228	0.866152012319563
1229	0.868782619502418
1230	0.871488299840575
1231	0.874276694216499
1232	0.876570981614711
1233	0.878408099981699
1234	0.880409805712183
1235	0.882222580744028
1236	0.88390650712036
1237	0.885710845923306
1238	0.887267669484685
1239	0.888566716762741
1240	0.889669373994036
1241	0.890806073334495
1242	0.892036847878313
1243	0.893158359865018
1244	0.894146934417879
1245	0.895119042703189
1246	0.89596852214939
1247	0.896722942017816
1248	0.897478637155884
1249	0.898200793795723
1250	0.89882817808699
1251	0.899380544464522
1252	0.900021873288341
1253	0.900801316898457
1254	0.901308482932223
1255	0.901749709868503
1256	0.902064336825214
1257	0.902591983811358
1258	0.903160956004451
1259	0.903544347347217
1260	0.90405774892941
1261	0.904275033544966
1262	0.904348267113618
1263	0.904488790728289
1264	0.904740366282436
1265	0.905100344663092
1266	0.905226923753537
1267	0.905288584402843
1268	0.905539738152429
1269	0.905741415403407
1270	0.905826731447103
1271	0.905846095195344
1272	0.905831289101067
1273	0.905884018296213
1274	0.905916672965568
1275	0.905993447667797
1276	0.906209050798863
1277	0.906156723931562
1278	0.906107219202227
1279	0.906033291348018
1280	0.906079930723413
1281	0.906098575933924
1282	0.90603423351544
1283	0.906021546162997
1284	0.905957673811939
1285	0.905749939403849
1286	0.905592636402253
1287	0.905408568844514
1288	0.905088021500513
1289	0.904785339663575
1290	0.904600283094168
1291	0.904541589888703
1292	0.904580455955643
1293	0.904497074620712
1294	0.904371525921955
1295	0.904322391390704
1296	0.904127856651831
1297	0.903878566610911
1298	0.90367975918387
1299	0.903483975249166
1300	0.903436204423015
1301	0.903388800268313
1302	0.903168466108479
1303	0.903010257694452
1304	0.902876253252087
1305	0.902626106433056
1306	0.902265695365664
1307	0.902124041624724
1308	0.901873018926954
1309	0.901472513400197
1310	0.90125037461966
1311	0.901112522655896
1312	0.900804077384827
1313	0.900489608175763
1314	0.900440136070687
1315	0.900227503782557
1316	0.899709474810346
1317	0.899514345045054
1318	0.899343027018639
1319	0.89869378317844
1320	0.898371456618894
1321	0.898461884725052
1322	0.898050921364634
1323	0.897508373833064
1324	0.897303718767971
1325	0.896864023746068
1326	0.89627489202489
1327	0.895926474531016
1328	0.895499403665035
1329	0.895007355869124
1330	0.894410444341978
1331	0.893732105620424
1332	0.89319877877311
1333	0.892700619515931
1334	0.892012744832307
1335	0.891394999628718
1336	0.890842010484277
1337	0.890064343073006
1338	0.889205603249441
1339	0.888375411208177
1340	0.887405955277802
1341	0.886332336162499
1342	0.885284469654352
1343	0.884127998689833
1344	0.882757660915414
1345	0.881210224936891
1346	0.879414497284471
1347	0.877455114094401
1348	0.875326983704998
1349	0.872970997991816
1350	0.87058548684993
1351	0.867978756502852
1352	0.865109115852091
1353	0.862142290943399
1354	0.859053548359292
1355	0.855990370144095
1356	0.852944193015046
1357	0.849859676816859
1358	0.846779567064485
1359	0.843663189027274
1360	0.840533896864648
1361	0.837329331870414
1362	0.83398605765712
1363	0.830517343570481
1364	0.826886504155339
1365	0.823161179352848
1366	0.819414156906626
1367	0.815458840617262
1368	0.811140886283606
1369	0.806789763211106
1370	0.802465630988896
1371	0.798050841285501
1372	0.793783868702229
1373	0.789495719261374
1374	0.785006543775205
1375	0.78068154306651
1376	0.776673400051027
1377	0.772826711161234
1378	0.769073464671218
1379	0.765588791307319
1380	0.762322968496631
1381	0.759085921485641
1382	0.756307298116483
1383	0.753969916367835
1384	0.751652034163695
1385	0.749667893768952
1386	0.748062358602099
1387	0.746491156889851
1388	0.745102240075497
1389	0.743925689017337
1390	0.742979217679614
1391	0.742099556480932
1392	0.741375889476415
1393	0.740780882913334
1394	0.740200388350146
1395	0.739632211755663
1396	0.739150633071148
1397	0.738667646954865
1398	0.738197146283835
1399	0.737842075677023
1400	0.737439783868117
1401	0.737010927600969
1402	0.736744779391396
1403	0.736468101135548
1404	0.736053704547076
1405	0.73570854180809
1406	0.735381936579096
1407	0.734871057172428
1408	0.734466558306388
1409	0.734301496205058
1410	0.734134796478435
1411	0.734021322360599
1412	0.734082312121434
1413	0.734272310317431
1414	0.734511148336449
1415	0.734891514390224
1416	0.735279986662443
1417	0.735538609413505
1418	0.735711957551741
1419	0.735845152961702
1420	0.736081754693469
1421	0.736220903165027
1422	0.736445766759926
1423	0.736638178041628
1424	0.737141712399813
1425	0.737726931868351
1426	0.738606888918216
1427	0.739755925638533
1428	0.741186152830242
1429	0.742861386271708
1430	0.744812380800835
1431	0.746953474981193
1432	0.749137054370644
1433	0.751437567377436
1434	0.753836581976003
1435	0.756178847782565
1436	0.758358567036868
1437	0.76042633706853
1438	0.762330369402635
1439	0.76417121661666
1440	0.766007880717251
1441	0.767605469634039
1442	0.769008599823574
1443	0.770464631393339
1444	0.771968588478266
1445	0.773430952890262
1446	0.774860288803114
1447	0.776222461267224
1448	0.777523535150167
1449	0.778840097643734
1450	0.780165620578165
1451	0.781453693482078
1452	0.782703384367561
1453	0.783809394582132
1454	0.784825101646303
1455	0.785807556406278
1456	0.786571052098262
1457	0.787242824629753
1458	0.788001465777921
1459	0.788687751293743
1460	0.789236938261527
1461	0.789781646858699
1462	0.790366203786236
1463	0.790862851741098
1464	0.791185117458217
1465	0.791647436589623
1466	0.792172305091206
1467	0.792694877210717
1468	0.793126278507029
1469	0.793669344688724
1470	0.79428745907978
1471	0.794804270028036
1472	0.795288821561131
1473	0.795804974724811
1474	0.796383010216284
1475	0.796864208635936
1476	0.797239100763406
1477	0.797721277209157
1478	0.798205406120461
1479	0.79863958750221
1480	0.799152714026891
1481	0.799659346758072
1482	0.799992286267725
1483	0.800293416406645
1484	0.800654254084931
1485	0.800922694817281
1486	0.801182625511194
1487	0.801442013757921
1488	0.801695523054742
1489	0.802044985088763
1490	0.802358208093184
1491	0.802545351364209
1492	0.802744104999339
1493	0.803121988840611
1494	0.803486332054065
1495	0.803634088136426
1496	0.803871569181597
1497	0.804209334163716
1498	0.804337434249943
1499	0.804473049959545
1500	0.804690621028266
1501	0.804737547591343
1502	0.804747724793391
1503	0.804819173072821
1504	0.804875181887543
1505	0.804831690012483
1506	0.804723360567651
1507	0.80476749798549
1508	0.804779399093629
1509	0.804704898339824
1510	0.804774034456934
1511	0.804763266385685
1512	0.804613033962423
1513	0.804501426402733
1514	0.804424656339484
1515	0.804327642778466
1516	0.804252719535337
1517	0.804265620332419
1518	0.804239815671173
1519	0.80415043621075
1520	0.80409946364868
1521	0.804102892074967
1522	0.804031069115274
1523	0.803921327463007
1524	0.803820665480122
1525	0.803733817967674
1526	0.803673334786642
1527	0.803614767398642
1528	0.803596899174762
1529	0.803546523920463
1530	0.803408923467609
1531	0.803272726150281
1532	0.803214536607248
1533	0.803271141481062
1534	0.803342657175604
1535	0.803346436625839
1536	0.803338723875983
1537	0.803232043872721
1538	0.80308002553858
1539	0.803033634144481
1540	0.802989247549505
1541	0.802869525995966
1542	0.802722439168529
1543	0.8025435442683
1544	0.80227987429909
1545	0.802053248023891
1546	0.801898121792271
1547	0.801630655888048
1548	0.801325425643391
1549	0.80110723948646
1550	0.800853340532744
1551	0.800569970672327
1552	0.800351140846124
1553	0.800144891381458
1554	0.799917637183026
1555	0.799718682787121
1556	0.799495545308214
1557	0.799169736653765
1558	0.798765481870592
1559	0.798395912497277
1560	0.798117106916752
1561	0.797767453348716
1562	0.797440056675983
1563	0.797196953894375
1564	0.796836092681474
1565	0.796551039175972
1566	0.796243871836266
1567	0.795727202669193
1568	0.795305131954809
1569	0.794869819252584
1570	0.794370013272457
1571	0.793858798845303
1572	0.793278610517249
1573	0.79271293440611
1574	0.792006527380238
1575	0.791326256083472
1576	0.790760530836633
1577	0.790088661333549
1578	0.789466035246185
1579	0.788883513349086
1580	0.788250473587492
1581	0.787611766550148
1582	0.786989518070696
1583	0.7863455004381
1584	0.785663286953716
1585	0.785164089150644
1586	0.784685046979251
1587	0.7840093207199
1588	0.783326829415004
1589	0.782625149367419
1590	0.781860608443421
1591	0.781195671439985
1592	0.780545558879554
1593	0.779745925433538
1594	0.778963169251762
1595	0.778302747267691
1596	0.777655358296707
1597	0.776895193501583
1598	0.776069548148938
1599	0.775255120324414
1600	0.774507908252355
1601	0.773854857982502
1602	0.773114495083552
1603	0.772326091109049
1604	0.771479118517083
1605	0.770489977758984
1606	0.769573535551492
1607	0.768588859822443
1608	0.767347089225869
1609	0.766021965715541
1610	0.764670161908078
1611	0.763170673089077
1612	0.761419448355257
1613	0.759601521233154
1614	0.757776132759065
1615	0.755702627595097
1616	0.753660229058981
1617	0.751665793307138
1618	0.749332393795179
1619	0.747012995479013
1620	0.744753458347021
1621	0.742359884242811
1622	0.740153396591212
1623	0.738047587209931
1624	0.73588106495703
1625	0.733928220512627
1626	0.732085700999076
1627	0.730265651245995
1628	0.728799712807464
1629	0.72751326169018
1630	0.726154844895582
1631	0.724930520415773
1632	0.723793325235181
1633	0.722661392608917
1634	0.721613456514891
1635	0.720398496621832
1636	0.718902613236626
1637	0.71727799676784
1638	0.715537258487882
1639	0.713502892346079
1640	0.711074141550481
1641	0.708159870832059
1642	0.704654571217347
1643	0.700783600886624
1644	0.696481303434153
1645	0.691289674877844
1646	0.685317186785524
1647	0.678791785024761
1648	0.671570069383861
1649	0.66364496946962
1650	0.655217435541628
1651	0.646345645885941
1652	0.637004277591786
1653	0.627835714716064
1654	0.618755592727027
1655	0.60974839705855
1656	0.601460313207671
1657	0.593740112351817
1658	0.586862187465681
1659	0.580983766792194
1660	0.575893625703449
1661	0.571597031479333
1662	0.568044180034328
1663	0.564949437105394
1664	0.562277637406685
1665	0.560012733734976
1666	0.557878558345691
1667	0.555946417966209
1668	0.554133031773166
1669	0.552214562505954
1670	0.550238714104666
1671	0.548252748912354
1672	0.546092188542404
1673	0.543602963421776
1674	0.540856690578068
1675	0.537873980915165
1676	0.53444083399526
1677	0.530541320698326
1678	0.526200495858845
1679	0.52104445195846
1680	0.515152246456747
1681	0.5088173545876
1682	0.50189731407282
1683	0.494530789012459
1684	0.486487053016346
1685	0.477796033290386
1686	0.468750193875693
1687	0.459257685157476
1688	0.449594668155092
1689	0.439763462557668
1690	0.429708706255832
1691	0.419641595550457
1692	0.409616612648047
1693	0.399788118327874
1694	0.390089439141133
1695	0.380363805151895
1696	0.370759632592019
1697	0.361258882091185
1698	0.352024475822219
1699	0.3429296599043
1700	0.333807532114322
1701	0.324893252768347
1702	0.315747052485323
1703	0.306797450294087
1704	0.298070351820539
1705	0.289401891951031
1706	0.28054493459725
1707	0.272406000697466
1708	0.264334420421773
1709	0.257423504885606
1710	0.251082965034847
1711	0.245963127342221
1712	0.241619234257329
1713	0.238859970608236
1714	0.237360127205327
1715	0.237301659408772
1716	0.238897625915334
1717	0.241504651373275
1718	0.245522539773762
1719	0.250546997693404
1720	0.256600199191937
1721	0.263119896735548
1722	0.269854802787578
1723	0.276942585965391
1724	0.284152244632992
1725	0.29114103141411
1726	0.298089013492836
1727	0.304409941282811
1728	0.309882409914866
1729	0.314865409020991
1730	0.319437302300324
1731	0.323284841031784
1732	0.326422469177074
1733	0.328754219291145
1734	0.330400725202619
1735	0.331664755030449
1736	0.332519286811427
1737	0.333096562757092
1738	0.333505201634808
1739	0.333626767796622
1740	0.333637418826158
1741	0.333670984550419
1742	0.333726228298949
1743	0.333935552272923
1744	0.334181948344058
1745	0.334603566095408
1746	0.335125954985896
1747	0.335643412998733
1748	0.336356150458089
1749	0.33714385134125
1750	0.338139306074711
1751	0.339231379169152
1752	0.340610737089549
1753	0.342104567519407
1754	0.344121337808616
1755	0.346689116184461
1756	0.349092057141444
1757	0.351814684043258
1758	0.354683517184321
1759	0.357603467265218
1760	0.360469728229622
1761	0.363616797876687
1762	0.366500611490226
1763	0.369069670291096
1764	0.371906977560954
1765	0.37503946928251
1766	0.37770677963546
1767	0.380102639030924
1768	0.382698898744804
1769	0.385076984234503
1770	0.387931720619943
1771	0.390804956755261
1772	0.393351950323789
1773	0.395950937478135
1774	0.398691896939008
1775	0.401199649600421
1776	0.403618111514713
1777	0.406217570022588
1778	0.408484799872427
1779	0.410566536647895
1780	0.412886161376935
1781	0.414942255650089
1782	0.417147484235431
1783	0.419301005513765
1784	0.42148412064198
1785	0.423532513116004
1786	0.425311014407452
1787	0.427232595700711
1788	0.429182392043553
1789	0.431149396770521
1790	0.433302959917254
1791	0.435252927566899
1792	0.437140234798699
1793	0.438830751352187
1794	0.440233905863012
1795	0.441792975553686
1796	0.443356348348195
1797	0.444786664598111
1798	0.446390640205652
1799	0.447513119041854
1800	0.448216734420985
1801	0.471123410157766
1802	0.470891835386456
1803	0.471504972667096
1804	0.472253290120317
1805	0.472924504440945
1806	0.473510461806088
1807	0.474473014628846
1808	0.47460482606941
1809	0.47417416939701
1810	0.474132738735345
1811	0.474337564847828
1812	0.474209478213825
1813	0.473986253464201
1814	0.473826038667517
1815	0.473429435323254
1816	0.472853797906513
1817	0.472515309648131
1818	0.47258493789169
1819	0.472575093705783
1820	0.471639070329254
1821	0.470709927936667
1822	0.470466547744218
1823	0.470034149763738
1824	0.469467931931249
1825	0.469780527683784
1826	0.470288222608214
1827	0.470628615787044
1828	0.470792929653035
1829	0.471541343257925
1830	0.472312098001533
1831	0.472878248907785
1832	0.473848214664981
1833	0.475304855378716
1834	0.476431172455576
1835	0.477233259838301
1836	0.478346732416599
1837	0.479112978945354
1838	0.480344311025894
1839	0.481818610667754
1840	0.484184687657307
1841	0.486136091384708
1842	0.487744739416179
1843	0.489271679880484
1844	0.490103003021433
1845	0.490856316086063
1846	0.492159884106288
1847	0.493385765395178
1848	0.494871159913198
1849	0.496018238596524
1850	0.497123139710746
1851	0.498095503527147
1852	0.498613175499971
1853	0.499333535713
1854	0.50004960704733
1855	0.50071547447686
1856	0.502013109559714
1857	0.503480288028753
1858	0.504781531474039
1859	0.506241459427985
1860	0.507648989544507
1861	0.508823996634686
1862	0.510090707536424
1863	0.512083135856822
1864	0.513676395429023
1865	0.515204246375267
1866	0.516722150338222
1867	0.517861462742661
1868	0.518602072267398
1869	0.519444353591494
1870	0.519885499774722
1871	0.520719218992804
1872	0.521819496126133
1873	0.522664845864108
1874	0.523134855070832
1875	0.523573753806037
1876	0.524174392594927
1877	0.524204689397627
1878	0.524287194503133
1879	0.524523387702634
1880	0.524882514549219
1881	0.525081499057495
1882	0.525108468678601
1883	0.525476684650609
1884	0.525627267521947
1885	0.52451862665234
1886	0.523538404929069
1887	0.522907319511378
1888	0.52185000600795
1889	0.520590424677445
1890	0.519154057851912
1891	0.517914470722269
1892	0.516544585875916
1893	0.514931782221358
1894	0.513163177634665
1895	0.511783772418152
1896	0.510423703106469
1897	0.508815601231349
1898	0.507841940674293
1899	0.507393328430556
1900	0.506819004465344
1901	0.506060794416213
1902	0.505776714573207
1903	0.505826570441543
1904	0.506034399624393
1905	0.506360025861189
1906	0.507015138134166
1907	0.508143405090261
1908	0.509242541141214
1909	0.510205443574491
1910	0.511463907466414
1911	0.512345148162306
1912	0.513068364926083
1913	0.513570991971478
1914	0.513895588195945
1915	0.514093678996895
1916	0.513957520032981
1917	0.514006511624823
1918	0.51412146404832
1919	0.514072033098179
1920	0.513936426397906
1921	0.513777910307267
1922	0.51377119707586
1923	0.51359519689222
1924	0.513264450734318
1925	0.512976208048429
1926	0.512514271286299
1927	0.511652162737208
1928	0.511027299756388
1929	0.510383005559188
1930	0.50990349003111
1931	0.509568480770316
1932	0.509231097619002
1933	0.508632799287379
1934	0.50803056531256
1935	0.507551032787347
1936	0.50689290353928
1937	0.506376290339445
1938	0.506271965418553
1939	0.505687046509098
1940	0.504622725441345
1941	0.503991762417828
1942	0.503591903966781
1943	0.502918213240484
1944	0.502213276283477
1945	0.501494701198374
1946	0.501110119536079
1947	0.500520285689996
1948	0.500129388873178
1949	0.500122807865098
1950	0.500109543836511
1951	0.499980324668371
1952	0.500007660464988
1953	0.500249775881481
1954	0.500601036146888
1955	0.501130271994106
1956	0.501442674578019
1957	0.501699615790708
1958	0.502224083733024
1959	0.50292577007226
1960	0.503326219703914
1961	0.50352919505308
1962	0.503643635499979
1963	0.5041525543375
1964	0.504511457744028
1965	0.504867804221596
1966	0.5056245846522
1967	0.506343690493324
1968	0.506955455294083
1969	0.50734155609092
1970	0.507859015780194
1971	0.508343075861742
1972	0.508411256909501
1973	0.508485413346853
1974	0.508811385560154
1975	0.509519558126588
1976	0.509934860244275
1977	0.510235689405612
1978	0.510615739816173
1979	0.511178660496734
1980	0.511406248438844
1981	0.511390155449557
1982	0.511537138274846
1983	0.511448419194826
1984	0.511523805001175
1985	0.511926116012855
1986	0.512174457384731
1987	0.512310490462555
1988	0.512432939169537
1989	0.51231316634357
1990	0.511747592877192
1991	0.511783531930501
1992	0.512069438746825
1993	0.51209794309085
1994	0.512487062141875
1995	0.512513637969863
1996	0.51202633443696
1997	0.511725404325879
1998	0.511032560984955
1999	0.511018924766588
2000	0.511313587975818
2001	0.512076028087866
2002	0.512173241965164
2003	0.512515268286781
2004	0.512631317404696
2005	0.511954753707683
2006	0.511960469732926
2007	0.512685162719876
2008	0.512820027096992
2009	0.512616266924095
2010	0.512670027709181
2011	0.512567074035533
2012	0.512654374002779
2013	0.513303431053844
2014	0.513483009995502
2015	0.513487542641977
2016	0.513348937433904
2017	0.51314529541476
2018	0.51249342566219
2019	0.512316477846269
2020	0.512423784236838
2021	0.512266910189852
2022	0.511997318594458
2023	0.512005395474258
2024	0.512228929172981
2025	0.512094500798594
2026	0.512034974627072
2027	0.511896957136731
2028	0.511424401218989
2029	0.510916479111686
2030	0.510383368837283
2031	0.509917212830748
2032	0.509487877126981
2033	0.508808921035642
2034	0.508483752009718
2035	0.508586895272063
2036	0.508353071851279
2037	0.507979184267601
2038	0.507759779037055
2039	0.507418759820866
2040	0.507286879336059
2041	0.507537372389251
2042	0.507505669288755
2043	0.507525149430478
2044	0.507363527603518
2045	0.507069804797056
2046	0.506436969263793
2047	0.506072245039244
2048	0.505638180888183
2049	0.505354256468572
2050	0.505256119979371
2051	0.505015858605209
2052	0.504885997314943
2053	0.504511823009837
2054	0.5038990639271
2055	0.503404554358355
2056	0.502671309270838
2057	0.502259445634385
2058	0.502150354672388
2059	0.50192389114151
2060	0.501879053252131
2061	0.501660422780685
2062	0.50104037486636
2063	0.500873104341264
2064	0.500626930270788
2065	0.500424693451454
2066	0.50010077298182
2067	0.499802076028405
2068	0.499584305585966
2069	0.499512840598611
2070	0.49901710846384
2071	0.498079316992545
2072	0.497771297922053
2073	0.49775545679246
2074	0.497241022578303
2075	0.496917227529814
2076	0.496556786087841
2077	0.495576661154035
2078	0.494756640687312
2079	0.494048240469567
2080	0.493891636373757
2081	0.493275347705979
2082	0.492262665638956
2083	0.491509909173154
2084	0.4907066397475
2085	0.490360608868792
2086	0.490385259997144
2087	0.49008726878553
2088	0.490019204762048
2089	0.489756127382924
2090	0.489057239890029
2091	0.488616046436978
2092	0.488370959756715
2093	0.488201845453216
2094	0.488100555968521
2095	0.487904030464048
2096	0.488175197876286
2097	0.487550929557991
2098	0.487271772928062
2099	0.48741090773649
2100	0.486892364345969
2101	0.486181114163564
2102	0.485700675564397
2103	0.48501827155597
2104	0.484190319226954
2105	0.483853194427841
2106	0.482664738311009
2107	0.480639921021494
2108	0.4787858106843
2109	0.47643720099402
2110	0.474607710627041
2111	0.472955317642468
2112	0.471306821490323
2113	0.470152106908835
2114	0.46853396248558
2115	0.466897568368428
2116	0.464756673056584
2117	0.462119223945757
2118	0.459721734160206
2119	0.457392835252752
2120	0.455113939363956
2121	0.452561217642246
2122	0.450156603158267
2123	0.447382371627571
2124	0.444232298501095
2125	0.440893990031919
2126	0.437638802648468
2127	0.433746627014972
2128	0.429347997500909
2129	0.424755682260018
2130	0.419736235989307
2131	0.414528975502952
2132	0.409174686148811
2133	0.403354795074399
2134	0.396515634136262
2135	0.39057773315504
2136	0.384440567667168
2137	0.378682559407288
2138	0.374540041844215
2139	0.371159611715301
2140	0.368560592932625
2141	0.36667702150826
2142	0.366228452644209
2143	0.366881181931432
2144	0.3682349443969
2145	0.371281360345397
2146	0.373951469166705
2147	0.377249477734434
2148	0.38031945627138
2149	0.384180123033179
2150	0.386845049008962
2151	0.389688778338988
2152	0.39101887813835
2153	0.390684552374242
2154	0.390509074966768
2155	0.389203566185746
2156	0.388181958142132
2157	0.387313020320348
2158	0.386211989371292
2159	0.384856295147502
2160	0.383373655097054
2161	0.381851680047991
2162	0.380842511358246
2163	0.380323004109695
2164	0.379940951291111
2165	0.380678135436799
2166	0.382050507897578
2167	0.38428841964696
2168	0.387954791253874
2169	0.391122742540343
2170	0.39477286234714
2171	0.398305011781728
2172	0.402428132698415
2173	0.405398032114711
2174	0.408214831687219
2175	0.410447669390543
2176	0.411465743495425
2177	0.412579659106979
2178	0.414054829679483
2179	0.414433245749481
2180	0.413538798314726
2181	0.413145173258887
2182	0.412650131936965
2183	0.411568687505873
2184	0.410412174928507
2185	0.408927254574914
2186	0.406874532177974
2187	0.404914884413887
2188	0.403867610824382
2189	0.403897644153097
2190	0.402845913315275
2191	0.401497113583005
2192	0.400968195720983
2193	0.400238628400505
2194	0.399981760099444
2195	0.401009077592965
2196	0.40102774231869
2197	0.400293889066127
2198	0.400203930305471
2199	0.400678709840103
2200	0.400294504752259
2201	0.400033236546943
2202	0.398998249307686
2203	0.396497098899555
2204	0.394998740363813
2205	0.394048687860506
2206	0.392325731218883
2207	0.390482495800829
2208	0.38862123272444
2209	0.385702093769654
2210	0.383651974909942
2211	0.382477733492244
2212	0.381204316420474
2213	0.379015649435714
2214	0.377190957730862
2215	0.376080162304018
2216	0.374518220283095
2217	0.373153891139319
2218	0.37263535495106
2219	0.371596771529058
2220	0.37010618141536
2221	0.368436045539264
2222	0.367306370637028
2223	0.364869878561713
2224	0.361003428979612
2225	0.358086288517845
2226	0.354958655240937
2227	0.352175475274159
2228	0.350276630372181
2229	0.347219406696308
2230	0.343694769491628
2231	0.340074985890849
2232	0.336154707432627
2233	0.331461979161262
2234	0.326105089709709
2235	0.321012589126556
2236	0.315202312099028
2237	0.309812629721164
2238	0.305162108281647
2239	0.299779758415214
2240	0.294059227846783
2241	0.288045206780327
2242	0.281457269139442
2243	0.275140503017456
2244	0.269032106286779
2245	0.262452021091079
2246	0.254854455794637
2247	0.247376886662812
2248	0.240708248796874
2249	0.233599117994359
2250	0.226091703635601
2251	0.219141817580095
2252	0.21188896625397
2253	0.203653516173621
2254	0.195683719984343
2255	0.188055924906454
2256	0.180954824720656
2257	0.173662131816549
2258	0.166173700825278
2259	0.159461768383853
2260	0.152592700838252
2261	0.144683442145847
2262	0.137695036074794
2263	0.131305651711987
2264	0.125750919152894
2265	0.120692087795399
2266	0.115613115056883
2267	0.111580852762571
2268	0.107304579119779
2269	0.102237852059675
2270	9.82688520462134E-02
2271	0.095180695357651
2272	9.23565029764535E-02
2273	8.98328018741535E-02
2274	8.76607476711595E-02
2275	8.67381926117063E-02
2276	8.48706697809149E-02
2277	8.26344407760714E-02
2278	8.06464553869404E-02
2279	0.078483492635032
2280	7.59795804027754E-02
2281	7.34198317453493E-02
2282	7.09381456496979E-02
2283	6.78405923907781E-02
2284	6.53057761270131E-02
2285	6.40932947458454E-02
2286	6.15461596536276E-02
2287	5.82375257793217E-02
2288	5.49980054157214E-02
2289	5.05363238525572E-02
2290	4.67134473764814E-02
2291	0.04428434328106
2292	0.041340205319939
2293	3.84986203557891E-02
2294	3.59298320138922E-02
2295	3.37087690179312E-02
2296	3.15217687970819E-02
2297	3.03067444187271E-02
2298	2.94299508361789E-02
2299	2.81249022675656E-02
2300	2.65679023953729E-02
2301	2.56024158641907E-02
2302	2.51082470233282E-02
2303	2.35560405137888E-02
2304	0.021107325205008
2305	2.08761903462596E-02
2306	2.15006362216589E-02
2307	2.06548824884774E-02
2308	0.020485884561987
2309	2.07379321594314E-02
2310	1.93981617769906E-02
2311	1.95090890358868E-02
2312	2.23461124177667E-02
2313	2.29418985663271E-02
2314	2.14410446855348E-02
2315	2.21272496338762E-02
2316	2.35776981684374E-02
2317	2.52337677409688E-02
2318	2.80028239463087E-02
2319	3.01600330871782E-02
2320	3.31567093784953E-02
2321	3.38728049447319E-02
2322	3.24826545902657E-02
2323	3.34076942825849E-02
2324	3.45206917788458E-02
2325	3.43609280457048E-02
2326	3.48515872033962E-02
2327	3.56804347776273E-02
2328	3.55235752547452E-02
2329	3.50569873895852E-02
2330	3.51297559378869E-02
2331	3.56223298210577E-02
2332	3.52215172909917E-02
2333	3.45534849832655E-02
2334	0.03504938159027
2335	3.52372733502402E-02
2336	0.03327070931766
2337	3.33371042681645E-02
2338	3.64665361093747E-02
2339	3.73208848088129E-02
2340	3.73444713222319E-02
2341	3.73532987695718E-02
2342	3.54895763220316E-02
2343	3.52464079107096E-02
2344	3.59020422893774E-02
2345	3.67504400378923E-02
2346	3.97762571447651E-02
2347	4.02566357448647E-02
2348	3.88085117427158E-02
[truncated: 152 more rows]
