# Supplementary material for: Machine learning-assisted non-destructive plasticizer identification and quantification in historical PVC objects based on IR spectroscopy
Source: Sci Rep. 2022 Mar 23;12:5017. doi: 10.1038/s41598-022-08862-1 (PMC8943100; doi:10.1038/s41598-022-08862-1)
Supplement: Supplementary file 1 — Supplementary Information 1. [file 41598_2022_8862_MOESM1_ESM.zip › Plasticizers_PVC_data/NIR_all/P340_idle.txt]

Wavelength	C:\Documents and Settings\All Users\Application Data\ASD\Indico Pro\Projects\David\P340_idle.txt
350	0.252655208473662
351	0.207738125539284
352	0.218814711300365
353	0.216136348606365
354	0.2012428280995
355	0.196864801191692
356	0.183096626355205
357	0.168391570493485
358	0.162161027435872
359	0.150605941648845
360	0.142628984347984
361	0.141782095434913
362	0.129495354739557
363	0.111944982035349
364	9.78453367495877E-02
365	0.103523068507076
366	0.109588357005614
367	0.107390971502241
368	9.44681310438623E-02
369	9.08155217516759E-02
370	9.59254257361754E-02
371	9.75916479052953E-02
372	8.78664327053568E-02
373	7.84537461099122E-02
374	0.085224113720705
375	8.75054355826558E-02
376	8.69020352494169E-02
377	8.67868010164365E-02
378	7.98486540922895E-02
379	7.66921235773534E-02
380	8.12066479692899E-02
381	7.91704340211673E-02
382	0.077745262379902
383	7.90402065833291E-02
384	7.94509167075276E-02
385	7.64159216029315E-02
386	7.26367012557118E-02
387	0.07499402602442
388	7.70042011334597E-02
389	7.85641339297358E-02
390	8.10472171830668E-02
391	7.78793728085982E-02
392	7.57934091713982E-02
393	8.05588385351533E-02
394	8.14035548457029E-02
395	8.25385179524076E-02
396	8.64024647281085E-02
397	8.86852904570875E-02
398	9.05855259935162E-02
399	9.18155988340921E-02
400	8.91788561465591E-02
401	8.91865532499503E-02
402	9.24290276470408E-02
403	9.57964062650021E-02
404	9.93528233887039E-02
405	0.102880615000991
406	0.106130500936001
407	0.107763595381076
408	0.10967138304654
409	0.1137187967719
410	0.119286045958191
411	0.124038595331851
412	0.127031808388846
413	0.130497567942352
414	0.13458797835242
415	0.138958591056813
416	0.142450832072875
417	0.146496388821716
418	0.151384116899699
419	0.156804232062264
420	0.161634519929706
421	0.1659485533206
422	0.170329011250672
423	0.1760244351794
424	0.182020484728656
425	0.187344598718052
426	0.192971053317493
427	0.198992374540931
428	0.205002430592257
429	0.209031534674129
430	0.214346176176702
431	0.221397628605859
432	0.226994371184451
433	0.232888455009551
434	0.239282667098632
435	0.245741333647643
436	0.252099290816934
437	0.258081486512201
438	0.263642121616659
439	0.2702629969117
440	0.277294739283145
441	0.283982079519342
442	0.290725520196735
443	0.297418419816591
444	0.304084877158204
445	0.311358130190543
446	0.318485062628567
447	0.325266358584514
448	0.33221557976999
449	0.338942994339962
450	0.34556590433236
451	0.352445776138786
452	0.359203848781852
453	0.366023111042084
454	0.373199426855176
455	0.380466509024761
456	0.387398467876738
457	0.39385294118676
458	0.400419044240283
459	0.407168868344451
460	0.414098402687027
461	0.421195922420052
462	0.428175848234311
463	0.434903227327559
464	0.441378695539585
465	0.447975567057906
466	0.4549537680494
467	0.462441220897365
468	0.469429865882553
469	0.4761551907541
470	0.483012704707985
471	0.489751724175731
472	0.49644445908457
473	0.503159235464356
474	0.509754879339578
475	0.516513716174735
476	0.523434109342414
477	0.530056151211998
478	0.536400852877735
479	0.542714116497409
480	0.549461921327434
481	0.555738507137637
482	0.561742337107902
483	0.567921907420467
484	0.574169242779026
485	0.580291816355729
486	0.586220538133228
487	0.592453709424849
488	0.598698759332405
489	0.604756832237405
490	0.610548541881852
491	0.616220241141196
492	0.622043665385902
493	0.628395771755581
494	0.634284557303437
495	0.639873228428576
496	0.645672799356093
497	0.650999257594369
498	0.656405290400698
499	0.662332585077297
500	0.667786911794366
501	0.673019549380916
502	0.67828388049746
503	0.683793222312297
504	0.68919450086513
505	0.694368572656989
506	0.699448414273529
507	0.704604438118435
508	0.709643389230258
509	0.714247057035953
510	0.719012953659933
511	0.723968427974482
512	0.728965823666397
513	0.733613693188967
514	0.738127421670897
515	0.74269765263123
516	0.747299586292931
517	0.751894514834256
518	0.756448446569843
519	0.760890721781406
520	0.765334223652122
521	0.769764888133932
522	0.774109203403092
523	0.778362967202575
524	0.782618336288522
525	0.786960252948944
526	0.791288077140352
527	0.795349176080147
528	0.799091416176729
529	0.803058190585812
530	0.807003066972616
531	0.810824758780776
532	0.814572745900537
533	0.818410475335818
534	0.822210402034141
535	0.825694927352612
536	0.829141989536572
537	0.832573444062302
538	0.835933087193009
539	0.839003466956612
540	0.84223462178506
541	0.84580635867655
542	0.848808295251878
543	0.851812332404747
544	0.854976920051707
545	0.857800856713287
546	0.860615683034798
547	0.863470741385923
548	0.866265946866357
549	0.869337301280117
550	0.872411974813497
551	0.875132003029454
552	0.877903027606452
553	0.880722029864399
554	0.883545320309213
555	0.886382253946059
556	0.889043708810021
557	0.891547667869239
558	0.894212388206869
559	0.896882938573391
560	0.899493690332928
561	0.902006915604974
562	0.904684904574875
563	0.907229993830608
564	0.909359913773641
565	0.911742862440599
566	0.914358463234689
567	0.917060346153882
568	0.91951608158008
569	0.921902664974119
570	0.92434161847871
571	0.926893212599145
572	0.929242604807253
573	0.931442203047773
574	0.93372655916974
575	0.935977869873128
576	0.938113573511084
577	0.940102909572431
578	0.942144883947042
579	0.94433628500007
580	0.946659228301182
581	0.948920939258409
582	0.950690040000181
583	0.951915169215878
584	0.952832520178404
585	0.95410956576043
586	0.955813102732416
587	0.957741424444591
588	0.96008914805916
589	0.962671962795185
590	0.965245895248702
591	0.967571111838413
592	0.970180583284861
593	0.973301197957107
594	0.976612071448071
595	0.980165825002947
596	0.983844651573255
597	0.98741676542491
598	0.991006060703897
599	0.996400140747491
600	1.00480371566915
601	1.01228446507623
602	1.0173095382513
603	1.01937439182853
604	1.01901312851042
605	1.01771715106472
606	1.01625029608649
607	1.01461735262776
608	1.01354163252548
609	1.01377737260115
610	1.01591599112576
611	1.01786105001381
612	1.01886369860171
613	1.01871941677026
614	1.01913338913239
615	1.0201770783464
616	1.02144715649693
617	1.0219039615026
618	1.0211672621951
619	1.01943900720655
620	1.01758870173003
621	1.01806579699176
622	1.02059550238581
623	1.02389290795687
624	1.02714997910762
625	1.03048874532285
626	1.03407124722777
627	1.0378282247672
628	1.0416334411284
629	1.04547150994876
630	1.04950971871702
631	1.05358139185695
632	1.05739588598525
633	1.06064690837773
634	1.06346595611656
635	1.06584743481123
636	1.0678836847017
637	1.07013723223395
638	1.07247109818051
639	1.07482591959103
640	1.07736889217869
641	1.07961427579671
642	1.08159572820972
643	1.08366396871115
644	1.0856557311488
645	1.08768848811625
646	1.08988055087425
647	1.09208494385221
648	1.09399675607769
649	1.095547361211
650	1.09713195889796
651	1.0989994621047
652	1.10106916335697
653	1.10295916879967
654	1.10484801303814
655	1.10663410444732
656	1.10818790140082
657	1.10980253933235
658	1.1114522856512
659	1.1130868109679
660	1.11471241998416
661	1.11618548216454
662	1.11753398383711
663	1.11898068083411
664	1.12044997350295
665	1.12194608163094
666	1.12346760504543
667	1.12475156664201
668	1.12593318265037
669	1.12719123780101
670	1.12864873636739
671	1.13007454235265
672	1.13138157508491
673	1.13267785856207
674	1.13386863432557
675	1.1350528421903
676	1.1363906398976
677	1.13757259030971
678	1.13862585705763
679	1.13966867410901
680	1.14092329611192
681	1.14208636370634
682	1.1431340325387
683	1.14449715612998
684	1.14575349365715
685	1.14686654176961
686	1.14797610654349
687	1.1491519420462
688	1.15046813903109
689	1.15190340793647
690	1.15309238065811
691	1.15417452021785
692	1.15517846203965
693	1.15590179163325
694	1.15674961622901
695	1.15780796810009
696	1.15898592565919
697	1.1600504314264
698	1.16098901042467
699	1.16182667987167
700	1.16246235745721
701	1.16324719950192
702	1.16425167909907
703	1.16510203707097
704	1.16596671270621
705	1.16673210036266
706	1.16720192585199
707	1.16788765743076
708	1.16865740270995
709	1.16931860544082
710	1.1699357743435
711	1.17058115773785
712	1.17124015955449
713	1.17177074689322
714	1.17223557708606
715	1.1726693634643
716	1.17310469813024
717	1.17354950378528
718	1.17397182394941
719	1.17436365509279
720	1.17480605055973
721	1.17537818104482
722	1.17598143093765
723	1.1762870561681
724	1.1763689117257
725	1.17640879252524
726	1.17661806588647
727	1.17683435643429
728	1.17712538409065
729	1.17745897538684
730	1.17739834096097
731	1.17745907962696
732	1.17776389127727
733	1.17805734286974
734	1.17846581410077
735	1.17885344668838
736	1.1790438075549
737	1.17912106203756
738	1.17930605886084
739	1.17968137906003
740	1.18002309222368
741	1.18021158747552
742	1.18035675870985
743	1.18074661475417
744	1.18102340579024
745	1.18113805676633
746	1.18118676201917
747	1.18155698094111
748	1.18200660689426
749	1.18237417107029
750	1.18270634537906
751	1.18292883363954
752	1.18303613831836
753	1.18309515320657
754	1.18360757280394
755	1.1842997198971
756	1.1848126428059
757	1.18501372530122
758	1.18521574455456
759	1.18555346412358
760	1.18595451492116
761	1.1862953686249
762	1.18658490633965
763	1.1868770593584
764	1.18716332194679
765	1.18731241301191
766	1.18730413146824
767	1.18739021848022
768	1.18759518558408
769	1.18788126112032
770	1.1881495648785
771	1.18832559717769
772	1.18836774184884
773	1.18830137329474
774	1.18834034666589
775	1.18855010703796
776	1.18891000573435
777	1.1892947323311
778	1.1896357864384
779	1.18978362717633
780	1.18957972093492
781	1.18907508361091
782	1.18856769069843
783	1.18835733081637
784	1.18873499562533
785	1.18900937040596
786	1.18901493034902
787	1.18901919090464
788	1.18893936881314
789	1.18894071666505
790	1.18913599997841
791	1.18911749480086
792	1.18903108087279
793	1.1890224885434
794	1.18921876520625
795	1.18934780530967
796	1.18946162347676
797	1.18969729519182
798	1.18959350173505
799	1.18932109486116
800	1.18913249672999
801	1.18928395714857
802	1.189505476955
803	1.18961498278596
804	1.18950054421063
805	1.18953498872475
806	1.18960875639518
807	1.18959140438674
808	1.18979833733152
809	1.18989893084453
810	1.18980229141921
811	1.18974590551506
812	1.18973871895288
813	1.18973001641883
814	1.1896914594354
815	1.1900130870177
816	1.19025262236932
817	1.19017536871219
818	1.1900954045804
819	1.19007755791947
820	1.19015798769905
821	1.19032122498984
822	1.19033580348604
823	1.19021153604096
824	1.19010666857025
825	1.19052524071854
826	1.19079423614595
827	1.19079737781557
828	1.19089406603803
829	1.19103605124625
830	1.19104062418735
831	1.19082794135792
832	1.19092817899615
833	1.19105913823449
834	1.1910996804916
835	1.19115887421434
836	1.19138004504824
837	1.19165176559492
838	1.19174709415872
839	1.19138489911634
840	1.19085840592136
841	1.19046555483136
842	1.19044531996967
843	1.19077580392992
844	1.19112402619764
845	1.19108003336244
846	1.19116112914689
847	1.19131111871851
848	1.19142379299362
849	1.1914493330278
850	1.19135004001694
851	1.19118412904111
852	1.19106369749197
853	1.19086141885358
854	1.190846613181
855	1.19116292436817
856	1.19146104312462
857	1.19148326697617
858	1.19132027370049
859	1.19133839763643
860	1.19129172453095
861	1.19119799409357
862	1.19116403273578
863	1.19146553034649
864	1.19154516016452
865	1.19137144126967
866	1.19142441731809
867	1.19137405822516
868	1.19132765946131
869	1.19134075959278
870	1.19075869073761
871	1.19030742266196
872	1.19027316665474
873	1.19040149311242
874	1.1903838464988
875	1.19044502320714
876	1.19077525634113
877	1.19054245264991
878	1.19021681735545
879	1.19005197564465
880	1.18994714579636
881	1.18993809552369
882	1.19010968713231
883	1.19045083227274
884	1.19041422349796
885	1.19009645388935
886	1.1896028516429
887	1.18896873903409
888	1.18877563540638
889	1.18875909091015
890	1.18847888038915
891	1.18839070296988
892	1.18824789121674
893	1.18800377999241
894	1.18797490217113
895	1.18770008327266
896	1.1873453960291
897	1.18721809462055
898	1.18705229251666
899	1.18705892536539
900	1.18722334260529
901	1.1871675361893
902	1.1869845230438
903	1.18681206860674
904	1.18678877295299
905	1.18690718300964
906	1.18681561212874
907	1.18647399420565
908	1.18629297915012
909	1.18609911120573
910	1.18588990917878
911	1.18573144053761
912	1.18584747198527
913	1.18566210404505
914	1.18515995136666
915	1.18508592640284
916	1.18500845010798
917	1.18498606252575
918	1.18514348990935
919	1.185291618546
920	1.18541916026198
921	1.18558205309817
922	1.18590204899865
923	1.18628019087637
924	1.18652056851331
925	1.18652033706807
926	1.18665280196011
927	1.18654877108509
928	1.18632801686602
929	1.18656276221133
930	1.18680348178506
931	1.18695476663408
932	1.18703577829906
933	1.1871577110096
934	1.18740572099754
935	1.18781846932449
936	1.18835178538691
937	1.18848266557549
938	1.18831619696142
939	1.18802983593239
940	1.18760555091369
941	1.18741381546471
942	1.18739637299323
943	1.18726644162937
944	1.18723029601995
945	1.18738918515652
946	1.18772302672537
947	1.18801652705611
948	1.18808846528359
949	1.1879407050578
950	1.18770089737241
951	1.18757900871352
952	1.18761012358798
953	1.18771299938543
954	1.18766651511756
955	1.18753563565417
956	1.18734731854644
957	1.18714882521814
958	1.18707280578384
959	1.18712481669269
960	1.18722134418337
961	1.18719836994548
962	1.1871662841048
963	1.18717212463206
964	1.1871982805431
965	1.18705131525659
966	1.18696033299801
967	1.18695241708405
968	1.18688102279483
969	1.18629155510688
970	1.18591277482201
971	1.18615519818176
972	1.18641951188291
973	1.18634399019778
974	1.18613660311469
975	1.18619726015212
976	1.18614801659126
977	1.18604310942197
978	1.18596702685296
979	1.18600226920187
980	1.18566032138257
981	1.18526719521533
982	1.1851964806038
983	1.18501558803424
984	1.18506622281291
985	1.18532663595755
986	1.18549622341712
987	1.18585631067648
988	1.18589501698278
989	1.18545869459304
990	1.18552649341703
991	1.18554212805946
992	1.18552243014525
993	1.18562129776818
994	1.18537910767393
995	1.18494561003365
996	1.18451925898602
997	1.18428740655273
998	1.18437196785455
999	1.18450995430821
1000	1.18441919332966
1001	1.15350268985442
1002	1.15556524542522
1003	1.15665753808482
1004	1.1586334206503
1005	1.15881985809701
1006	1.15742588675432
1007	1.1565708713519
1008	1.15427770433782
1009	1.15345766625354
1010	1.15351119028305
1011	1.15360876593918
1012	1.15406959667494
1013	1.15564058272192
1014	1.1555945667058
1015	1.15471850539918
1016	1.1548547056197
1017	1.15488400052483
1018	1.15480182934775
1019	1.15528464348255
1020	1.15553690808699
1021	1.15549850249013
1022	1.15515179130538
1023	1.15504080407074
1024	1.15463729720539
1025	1.15301366961612
1026	1.15234814465723
1027	1.15230968738924
1028	1.15211561844189
1029	1.15238605788704
1030	1.15329850716644
1031	1.15357503825905
1032	1.1538402774692
1033	1.15403546438782
1034	1.15427595974516
1035	1.15393493476569
1036	1.15320108277048
1037	1.15267925198095
1038	1.15091555650502
1039	1.15084648097471
1040	1.15241624527706
1041	1.15303447330279
1042	1.15436067315252
1043	1.15499883624258
1044	1.1551559534704
1045	1.15430357451429
1046	1.154311252345
1047	1.15447538153252
1048	1.1543796709786
1049	1.15426666415775
1050	1.1540805589767
1051	1.15378048136893
1052	1.15353206864008
1053	1.15315439521239
1054	1.15312644062405
1055	1.15335732805664
1056	1.15327106723749
1057	1.15348229951202
1058	1.15329062258415
1059	1.15269097769899
1060	1.15160230775999
1061	1.1518205945701
1062	1.15262283054196
1063	1.1530282534701
1064	1.15435480031185
1065	1.15446191195115
1066	1.15336761165067
1067	1.15316676796658
1068	1.15275596301558
1069	1.15297053566057
1070	1.15435887036936
1071	1.15461815141404
1072	1.15438714019985
1073	1.15455414877149
1074	1.15450190991984
1075	1.1541821846382
1076	1.1541999502958
1077	1.15374698868364
1078	1.15362004553356
1079	1.15302423501799
1080	1.15304553270615
1081	1.15385767854731
1082	1.15400372978498
1083	1.15408906181941
1084	1.15375214239946
1085	1.15242268561854
1086	1.15247616560107
1087	1.15320473261422
1088	1.15341640227168
1089	1.15486721228558
1090	1.15497503805089
1091	1.15353855248416
1092	1.15253875822347
1093	1.15259030678381
1094	1.15227190046759
1095	1.15236479807491
1096	1.15270205868943
1097	1.15276458140654
1098	1.15231209892138
1099	1.15219414140967
1100	1.15215403214343
1101	1.15242239743545
1102	1.15316149094398
1103	1.15320103136985
1104	1.15320693253511
1105	1.15314101590963
1106	1.15210871845527
1107	1.15183399268344
1108	1.15214108070414
1109	1.1525365568352
1110	1.15253583484809
1111	1.15256587116965
1112	1.1519180004572
1113	1.15144202353582
1114	1.15097654388737
1115	1.15022603336185
1116	1.15000632646166
1117	1.15038785176177
1118	1.15013190405506
1119	1.14967266658764
1120	1.14960020759029
1121	1.14921106816843
1122	1.14906361677887
1123	1.14955698269088
1124	1.14979613109394
1125	1.15000758660526
1126	1.14995481647116
1127	1.14962033402932
1128	1.14989574949691
1129	1.14999818286787
1130	1.14957106411565
1131	1.14991140017436
1132	1.14952606373639
1133	1.14893373119059
1134	1.14802058133074
1135	1.14746838535008
1136	1.14663841723542
1137	1.14589631542969
1138	1.14532154659393
1139	1.14468454966064
1140	1.14385349613502
1141	1.14346348960246
1142	1.14367019460487
1143	1.14318052187148
1144	1.14241411128767
1145	1.14167026511789
1146	1.14078428174494
1147	1.14047787859918
1148	1.14031826747908
1149	1.13957259984478
1150	1.13864748852357
1151	1.13732922177273
1152	1.13593983830201
1153	1.1341198226729
1154	1.13288212539436
1155	1.13208187401591
1156	1.13037767472337
1157	1.12862293315256
1158	1.12679556221747
1159	1.1238714884205
1160	1.12178044202872
1161	1.12053424351829
1162	1.11871893345193
1163	1.1163127683155
1164	1.11431777262044
1165	1.11243244922684
1166	1.11107227512686
1167	1.11066268202953
1168	1.11015180903672
1169	1.10914294639613
1170	1.10835371273728
1171	1.10782471022346
1172	1.10729287417201
1173	1.1070750189818
1174	1.10741186942123
1175	1.10733464790263
1176	1.1071941896596
1177	1.10715331677878
1178	1.10714829455918
1179	1.10703913747381
1180	1.10725849122021
1181	1.10659147739108
1182	1.10602841299157
1183	1.10536473491997
1184	1.10392861850766
1185	1.10298860071896
1186	1.10247948187888
1187	1.10169658812673
1188	1.10104590963438
1189	1.1007863562803
1190	1.10053687674407
1191	1.10003236598183
1192	1.09984065440878
1193	1.09991539026179
1194	1.10026229245896
1195	1.10071817099376
1196	1.10131367931196
1197	1.10243950764609
1198	1.10346134764953
1199	1.10425543676907
1200	1.10542278393855
1201	1.1071621678001
1202	1.10834518807553
1203	1.10951463343551
1204	1.11094681202688
1205	1.11252644126237
1206	1.1141984796988
1207	1.11602669572941
1208	1.11802249983006
1209	1.1199040339362
1210	1.12163368611267
1211	1.12305981682866
1212	1.12422650992094
1213	1.12558231849658
1214	1.12664082148689
1215	1.12785892230666
1216	1.12955120854496
1217	1.13083397053102
1218	1.13180327036212
1219	1.13278306159915
1220	1.13409173678107
1221	1.1349899260732
1222	1.13536405325647
1223	1.13567221394137
1224	1.13603087807029
1225	1.13652116429502
1226	1.13684720334238
1227	1.13744564019358
1228	1.13848584036319
1229	1.13869612230488
1230	1.13880924091099
1231	1.13989445681453
1232	1.14052536856444
1233	1.1406500379951
1234	1.14089835544481
1235	1.14130504342413
1236	1.1414206399965
1237	1.14132292791169
1238	1.14150848535628
1239	1.14192290811314
1240	1.14185275888665
1241	1.14210009239175
1242	1.14214672966486
1243	1.14201728710695
1244	1.14231003191892
1245	1.14252240417662
1246	1.14238189603677
1247	1.1427347072706
1248	1.14317761005705
1249	1.14283986228898
1250	1.14298525115562
1251	1.14363469511289
1252	1.14338588307421
1253	1.14307083008177
1254	1.14349138994053
1255	1.14368305775092
1256	1.14315049724933
1257	1.14325332774096
1258	1.14437391411354
1259	1.14437946605688
1260	1.14340760554694
1261	1.14362442457304
1262	1.14447003438065
1263	1.14468231510139
1264	1.14494375411362
1265	1.14513973552824
1266	1.1449817396285
1267	1.14504020165551
1268	1.14532690705743
1269	1.14535858774904
1270	1.14518605197736
1271	1.14526502882573
1272	1.1451831559019
1273	1.14500444253272
1274	1.1451374842968
1275	1.14486552122169
1276	1.14481407450209
1277	1.14507067761318
1278	1.14507082571989
1279	1.14473978385578
1280	1.14479166612233
1281	1.14497797985208
1282	1.14500095782627
1283	1.14531800971135
1284	1.14505820355067
1285	1.1443347195558
1286	1.14431876495736
1287	1.14468873849184
1288	1.14419939854571
1289	1.14374194229176
1290	1.14415689941621
1291	1.1444862523926
1292	1.14491602758559
1293	1.14557116159788
1294	1.14587128880525
1295	1.14571764875436
1296	1.14533773169855
1297	1.14525269830574
1298	1.14538647458995
1299	1.14549253928482
1300	1.14562112335841
1301	1.14559872401097
1302	1.14551938916032
1303	1.14556080675502
1304	1.14542240200256
1305	1.14555243838572
1306	1.14611958249087
1307	1.14638877327374
1308	1.1460393778792
1309	1.14584216057022
1310	1.1462773597616
1311	1.1467751670219
1312	1.14722430040869
1313	1.14769989698959
1314	1.14762930638496
1315	1.14710749170288
1316	1.14704682744719
1317	1.14741440603785
1318	1.14725225592322
1319	1.14709133971272
1320	1.14773982397415
1321	1.14807598363622
1322	1.1477483043481
1323	1.14773476847303
1324	1.1476501415155
1325	1.14736246048188
1326	1.14740678722158
1327	1.14768514312365
1328	1.14766195272096
1329	1.14683322652875
1330	1.14665216227219
1331	1.14694342049896
1332	1.14670123042558
1333	1.14634891964368
1334	1.14646799979697
1335	1.14633882457318
1336	1.14615792793003
1337	1.1461650016038
1338	1.14620876682887
1339	1.14581264770719
1340	1.14544753163828
1341	1.14589864671556
1342	1.14623143976569
1343	1.14606258454201
1344	1.14619904503607
1345	1.14618948026117
1346	1.14549962496798
1347	1.1453703646836
1348	1.14585918781241
1349	1.14591533151447
1350	1.1459734062098
1351	1.14588083302121
1352	1.14546917575252
1353	1.14532860576777
1354	1.14517466626752
1355	1.14484003528679
1356	1.14447798859149
1357	1.14402528210047
1358	1.14340467688691
1359	1.1427230614179
1360	1.14183105796428
1361	1.14053896869477
1362	1.13937181095518
1363	1.13825215450859
1364	1.13704083027573
1365	1.13616391143972
1366	1.13499200459501
1367	1.13346868211273
1368	1.13229276381689
1369	1.13117918887519
1370	1.13020656934633
1371	1.12909439681522
1372	1.12746695113897
1373	1.12621822102333
1374	1.12537246828437
1375	1.12415416102778
1376	1.12318361856023
1377	1.1223232925574
1378	1.12078748206317
1379	1.11936598277137
1380	1.11821327397622
1381	1.1170476832396
1382	1.11597332485045
1383	1.11521084848097
1384	1.11480965819362
1385	1.11420771860752
1386	1.11369359614024
1387	1.11355843089307
1388	1.11309744392222
1389	1.11242143395258
1390	1.11178727099771
1391	1.11131138865693
1392	1.11053234106841
1393	1.10996922947478
1394	1.1094250178156
1395	1.10879584635496
1396	1.10861148454245
1397	1.10833220896513
1398	1.10803772368105
1399	1.10817625055841
1400	1.10808511627859
1401	1.10785723754158
1402	1.10803329645978
1403	1.10819148047825
1404	1.10808812004885
1405	1.1080474504237
1406	1.10820753866558
1407	1.10832335532426
1408	1.10796811586992
1409	1.10739027767804
1410	1.10718155574177
1411	1.10675604018873
1412	1.10580080266299
1413	1.10511395541373
1414	1.10450384941989
1415	1.10355297045863
1416	1.10292317937939
1417	1.10261253721788
1418	1.10170965277606
1419	1.10067253191029
1420	1.10011810081051
1421	1.09997080730963
1422	1.09994363703579
1423	1.10026195278214
1424	1.1004490212266
1425	1.1006720952819
1426	1.10112293535031
1427	1.10200356222721
1428	1.1034610158508
1429	1.10498398441321
1430	1.10656816567593
1431	1.10776766102585
1432	1.10884616520847
1433	1.11055942060435
1434	1.11204712213707
1435	1.11281556335589
1436	1.11393812544259
1437	1.11536968109493
1438	1.11620609640107
1439	1.11690652980721
1440	1.11766288892247
1441	1.11821695145093
1442	1.11880335450745
1443	1.11953784330458
1444	1.12053884249982
1445	1.12097035714954
1446	1.1208624090408
1447	1.12133883308234
1448	1.12190481976443
1449	1.12253106830613
1450	1.12344211122868
1451	1.12418094266377
1452	1.12489329611038
1453	1.12549269270468
1454	1.12603253420121
1455	1.12692379476158
1456	1.12767966333119
1457	1.1279804172911
1458	1.12854855720486
1459	1.12902940366262
1460	1.12905304690062
1461	1.12931876452773
1462	1.12987100174083
1463	1.1300773064431
1464	1.13006563165699
1465	1.13040438802685
1466	1.1308213836573
1467	1.13122179250255
1468	1.13137533188234
1469	1.13134051423428
1470	1.13119925440454
1471	1.13100243735411
1472	1.1313279678399
1473	1.13149115780403
1474	1.13138706159924
1475	1.13137290525231
1476	1.13137071586731
1477	1.13175661786467
1478	1.13200913621279
1479	1.13217639100711
1480	1.1326690115188
1481	1.13279640425647
1482	1.1331134394515
1483	1.13411382900651
1484	1.13479751069353
1485	1.13517058512109
1486	1.13575271410887
1487	1.13609849544805
1488	1.13607351681631
1489	1.13642114086394
1490	1.1368891118403
1491	1.13715660519106
1492	1.13779557807957
1493	1.13834478095752
1494	1.13839536042785
1495	1.13843010740178
1496	1.13851222384601
1497	1.13857328020852
1498	1.1389305608123
1499	1.13928462354763
1500	1.13895350380037
1501	1.13848518466643
1502	1.13837226977007
1503	1.13822194181349
1504	1.1380579024294
1505	1.13776607992645
1506	1.13750628639058
1507	1.13751350275434
1508	1.13739604817406
1509	1.13776626823208
1510	1.13832066126303
1511	1.13826318424051
1512	1.13870206243216
1513	1.13927386597218
1514	1.13943622537954
1515	1.13928205717361
1516	1.13938829841286
1517	1.13916535738509
1518	1.13932886091021
1519	1.13999323149999
1520	1.14034109687453
1521	1.14031686117262
1522	1.1408137998978
1523	1.14162945353555
1524	1.14219041880687
1525	1.14206886991394
1526	1.14212638116441
1527	1.14190448586018
1528	1.14154635113596
1529	1.14151332035202
1530	1.14157533141566
1531	1.14138687203124
1532	1.14086881565494
1533	1.14055916481332
1534	1.14048236932104
1535	1.14014364150096
1536	1.13971908850829
1537	1.13951970443364
1538	1.13940236197669
1539	1.13917303687587
1540	1.13888439821523
1541	1.13854474858116
1542	1.13854861646878
1543	1.13886434182971
1544	1.13896823628671
1545	1.13929585071647
1546	1.14004360211114
1547	1.14059838065925
1548	1.1408996763623
1549	1.14148986216764
1550	1.14195495886381
1551	1.14211902882478
1552	1.14262777172359
1553	1.14294293846069
1554	1.14274436445652
1555	1.14277292140542
1556	1.14264197022707
1557	1.14220995169882
1558	1.14217161727701
1559	1.142085971168
1560	1.14187413815378
1561	1.14210221772356
1562	1.14221172158003
1563	1.1420560361323
1564	1.14250040139878
1565	1.14289903280047
1566	1.14273506600377
1567	1.14292867576654
1568	1.14323243883162
1569	1.14288561277043
1570	1.14252972950017
1571	1.14268567938737
1572	1.14252438938719
1573	1.14226402272594
1574	1.1423944016701
1575	1.14233277524762
1576	1.1423631164669
1577	1.14227458219764
1578	1.14204821159891
1579	1.14230891847517
1580	1.14250427740502
1581	1.14253830957862
1582	1.14248655736025
1583	1.14169118804388
1584	1.14078282225347
1585	1.14071037922169
1586	1.14100243801094
1587	1.14143905077152
1588	1.14157188458894
1589	1.14136785753261
1590	1.14122792064091
1591	1.14073014403348
1592	1.14060255229753
1593	1.14096026938201
1594	1.14093657075635
1595	1.14095823589098
1596	1.1409827731108
1597	1.140488460814
1598	1.13999137434383
1599	1.13980277933076
1600	1.13959411499281
1601	1.13919371352443
1602	1.1386535011899
1603	1.13850533998843
1604	1.13885925895561
1605	1.13899270060583
1606	1.13881989809975
1607	1.138727758092
1608	1.13844729142175
1609	1.13746821796098
1610	1.13695617326093
1611	1.13732443549962
1612	1.13692812452315
1613	1.13650828874624
1614	1.13688065770271
1615	1.13667889472526
1616	1.13599166164399
1617	1.13605396625464
1618	1.13631128664079
1619	1.13547295977236
1620	1.13486209363019
1621	1.13522929231361
1622	1.13493268975055
1623	1.134460522986
1624	1.13428540712303
1625	1.13373217714654
1626	1.1332975740312
1627	1.13267509997173
1628	1.13225023643494
1629	1.13242744641357
1630	1.13183605489868
1631	1.13149817158296
1632	1.13205207051602
1633	1.13154913775911
1634	1.13102312942155
1635	1.13148396401561
1636	1.13079327390482
1637	1.12936696678752
1638	1.12930739846935
1639	1.12966782727984
1640	1.12943135968167
1641	1.12921299084219
1642	1.12872581489694
1643	1.12796450185568
1644	1.12764577791571
1645	1.12748379988359
1646	1.1272594048213
1647	1.12683778907626
1648	1.1262825821564
1649	1.12644941299965
1650	1.12622118832186
1651	1.12484820302959
1652	1.12363572023716
1653	1.12277155671023
1654	1.12196709486718
1655	1.12097213574662
1656	1.11961875980718
1657	1.11811858731976
1658	1.11680488713461
1659	1.11526958105378
1660	1.11344893559598
1661	1.11173083940141
1662	1.10970262570906
1663	1.10768768399096
1664	1.10586608011116
1665	1.10396032761074
1666	1.10210838070628
1667	1.10055499519046
1668	1.09899032128218
1669	1.09690459750545
1670	1.09447830385329
1671	1.09225615991037
1672	1.09020785226765
1673	1.08816155542018
1674	1.08598980238034
1675	1.08283908080183
1676	1.07957111713382
1677	1.07695730440497
1678	1.07392795693919
1679	1.07057314073414
1680	1.06657759189662
1681	1.06200555477133
1682	1.05757956452418
1683	1.05262018740453
1684	1.04696817690948
1685	1.0407718158306
1686	1.03301241497476
1687	1.02423670436801
1688	1.01617587069893
1689	1.00705236663305
1690	0.99639415743903
1691	0.985426456264084
1692	0.972946095182271
1693	0.959573210857705
1694	0.946441799252165
1695	0.933225632812677
1696	0.919726927407961
1697	0.904910333522356
1698	0.889393267126031
1699	0.874017956250038
1700	0.857868908771144
1701	0.841419523351797
1702	0.825001035202125
1703	0.807409410864159
1704	0.788431832632909
1705	0.770471724527273
1706	0.751761779963454
1707	0.733864377070626
1708	0.7157471961969
1709	0.700583892858442
1710	0.686042982230601
1711	0.674996849022049
1712	0.666646129875037
1713	0.661189862444013
1714	0.658097083679377
1715	0.658841746694093
1716	0.663438760765062
1717	0.670263089411472
1718	0.680634964923012
1719	0.693092772026468
1720	0.707071196428104
1721	0.72230072688129
1722	0.738245178854593
1723	0.753705114811193
1724	0.768826006444684
1725	0.783466826707676
1726	0.797052988862857
1727	0.809328986960732
1728	0.820169141743433
1729	0.829638246323921
1730	0.837356402912629
1731	0.842577330788212
1732	0.845979165390259
1733	0.848074279135241
1734	0.847923402112897
1735	0.846506680084305
1736	0.844697855533883
1737	0.841838288181224
1738	0.838529225652693
1739	0.835747729364838
1740	0.833066373024398
1741	0.830494733765049
1742	0.828248416176948
1743	0.826796441863637
1744	0.826408489083809
1745	0.8266471103843
1746	0.827435572131413
1747	0.828306473809894
1748	0.829315176511855
1749	0.830312965694933
1750	0.832401310497086
1751	0.835704789275334
1752	0.839272882644117
1753	0.843287303598945
1754	0.847734526471793
1755	0.852569471231529
1756	0.858135148730303
1757	0.865332458719417
1758	0.871366334451887
1759	0.877261189492216
1760	0.882555247700564
1761	0.886926961687742
1762	0.891415715752205
1763	0.896498154453998
1764	0.900427484903637
1765	0.90355168125117
1766	0.905871541328091
1767	0.907060854744491
1768	0.908674292029331
1769	0.910088570588538
1770	0.911771795755391
1771	0.912570296458028
1772	0.913966610456647
1773	0.914719166436821
1774	0.916090723602841
1775	0.918039014496457
1776	0.919307097453762
1777	0.920743280565967
1778	0.921473460994898
1779	0.923087521080869
1780	0.925120997697067
1781	0.926052955884707
1782	0.928261151720497
1783	0.930521353570045
1784	0.933533211764863
1785	0.936177032205562
1786	0.93852486290109
1787	0.940768081007906
1788	0.942588762702495
1789	0.944950909949009
1790	0.947923270341214
1791	0.950287806900535
1792	0.951890035204145
1793	0.954911952979011
1794	0.958941744640554
1795	0.961640701659403
1796	0.965066174494158
1797	0.967419133407519
1798	0.967446144795636
1799	0.969441889868025
1800	0.973022665324094
1801	0.923283463044807
1802	0.924535336057762
1803	0.92566151404533
1804	0.926571634578464
1805	0.927383233914212
1806	0.92806948048267
1807	0.928526671639212
1808	0.929068253101193
1809	0.929683704294943
1810	0.929958028979945
1811	0.930431413074236
1812	0.930735388055874
1813	0.93044648662304
1814	0.930164897441156
1815	0.929681165755854
1816	0.929331627403311
1817	0.928981144629383
1818	0.928873288690465
1819	0.928260501021259
1820	0.927780533110247
1821	0.927418466719533
1822	0.92649706352693
1823	0.926018496033389
1824	0.925838452084589
1825	0.925154906525212
1826	0.924632195718256
1827	0.924400159394546
1828	0.924486497161958
1829	0.924444548072684
1830	0.924511363218563
1831	0.924824400609859
1832	0.925422098786102
1833	0.926490536775659
1834	0.927191577895438
1835	0.927775812818229
1836	0.928538365655245
1837	0.929010544141483
1838	0.929622727338306
1839	0.930463791297542
1840	0.931505879666961
1841	0.932243307285058
1842	0.933247085049139
1843	0.933957266536834
1844	0.934501480681822
1845	0.935034178267808
1846	0.935047514863171
1847	0.935369915581496
1848	0.936064637637279
1849	0.936457708426383
1850	0.936793158217321
1851	0.936811895950976
1852	0.937149483236696
1853	0.937242898945425
1854	0.93734936257866
1855	0.938001380309531
1856	0.939031530672419
1857	0.940048600202323
1858	0.940780730664537
1859	0.941371673565495
1860	0.942386316804918
1861	0.943320207157643
1862	0.944272300411977
1863	0.945840833066029
1864	0.947422851887358
1865	0.948412431217581
1866	0.949360863587616
1867	0.950397817247522
1868	0.95156758291189
1869	0.952282877543431
1870	0.952709513853975
1871	0.953337452375971
1872	0.95354232548003
1873	0.954160455031338
1874	0.955490026763899
1875	0.956577478307066
1876	0.957192421077074
1877	0.957454966891968
1878	0.957765517868151
1879	0.957583135554747
1880	0.957825535868567
1881	0.958324876181176
1882	0.958726369271105
1883	0.959145515130832
1884	0.959513789822658
1885	0.960221206662448
1886	0.960742264526704
1887	0.960886966350355
1888	0.961131720177869
1889	0.961163009553932
1890	0.960820965243504
1891	0.960530646747755
1892	0.960185576356728
1893	0.959865219883055
1894	0.959535553979172
1895	0.958902250517285
1896	0.958271383065479
1897	0.957735674599076
1898	0.957009179342479
1899	0.956289640987532
1900	0.955643749710191
1901	0.95505068265262
1902	0.954672808797602
1903	0.954043288346827
1904	0.954102025898871
1905	0.955109094551299
1906	0.955499717416549
1907	0.95592905014421
1908	0.956302702210802
1909	0.956437952519137
1910	0.956554576012426
1911	0.956933192691593
1912	0.957770097150625
1913	0.958071065291126
1914	0.958232231162916
1915	0.95828794652112
1916	0.957991903544304
1917	0.957934952920032
1918	0.957975540866025
1919	0.957953528144326
1920	0.958010921029582
1921	0.95789326309417
1922	0.957720643066601
1923	0.957545501184214
1924	0.957445006553295
1925	0.957341598805177
1926	0.95731099287562
1927	0.9572512556706
1928	0.957408196039137
1929	0.957981674926639
1930	0.95805876795683
1931	0.957942365192782
1932	0.957882919537905
1933	0.957955811502938
1934	0.958103776668151
1935	0.958167788780177
1936	0.958639788324587
1937	0.958723052306739
1938	0.958260768182711
1939	0.958266088311432
1940	0.958513533303516
1941	0.958668523007407
1942	0.958896579089936
1943	0.959113639624377
1944	0.959195503710618
1945	0.959612194619291
1946	0.959848728143182
1947	0.959865520430952
1948	0.96014869754571
1949	0.960389094541493
1950	0.960778897795215
1951	0.961554548717461
1952	0.961959064394142
1953	0.962053142184285
1954	0.962488809288718
1955	0.963152479135834
1956	0.963492075839345
1957	0.963784618958004
1958	0.964181071838854
1959	0.964334521698976
1960	0.964463874821626
1961	0.964674078247041
1962	0.965054929558292
1963	0.96540632819775
1964	0.965665582702953
1965	0.966005660162668
1966	0.966535571836892
1967	0.966975333081985
1968	0.967426771391338
1969	0.967745573620464
1970	0.967918841181489
1971	0.968223002429485
1972	0.96845933827754
1973	0.968720787731443
1974	0.969093034268871
1975	0.969746480474173
1976	0.970051393230278
1977	0.970151043446191
1978	0.970466133937194
1979	0.970780519252564
1980	0.971034910278795
1981	0.9712962695231
1982	0.971689392520856
1983	0.972185632754962
1984	0.972497658423905
1985	0.972843580466089
1986	0.973263956705639
1987	0.973413775140262
1988	0.973227595618029
1989	0.973178431967122
1990	0.973046054542903
1991	0.973073721196039
1992	0.973155119427116
1993	0.973176563215387
1994	0.973328014309385
1995	0.973363454538858
1996	0.973162194845307
1997	0.97315396071903
1998	0.973318801126015
1999	0.973368415981553
2000	0.97340457750971
2001	0.973436720616222
2002	0.973560555698877
2003	0.973740020337215
2004	0.973737069283974
2005	0.9738775714854
2006	0.973693219154174
2007	0.972886946138538
2008	0.97272170503094
2009	0.972837926010808
2010	0.97279636936469
2011	0.973044189531372
2012	0.973158474016977
2013	0.973012948230514
2014	0.972957883512731
2015	0.972945270684695
2016	0.973160498539433
2017	0.972968234181804
2018	0.972516612836274
2019	0.972293054655204
2020	0.971881867410727
2021	0.971728362075364
2022	0.971989085516546
2023	0.971875076004433
2024	0.971477582751678
2025	0.971370751660118
2026	0.971339663627309
2027	0.971223126936067
2028	0.971301962942764
2029	0.971288998044623
2030	0.971194460392256
2031	0.970995746182832
2032	0.970581720954097
2033	0.969916050217953
2034	0.969623108935808
2035	0.969353406821202
2036	0.968938120414793
2037	0.968631124430772
2038	0.968434356003645
2039	0.968165633128936
2040	0.967767899530461
2041	0.967428984127994
2042	0.967256130430315
2043	0.966932244005008
2044	0.966635455479142
2045	0.966700621816828
2046	0.966739348959402
2047	0.966347456928993
2048	0.965506083419269
2049	0.965022481317408
2050	0.964466406576305
2051	0.963975091410173
2052	0.963718392169195
2053	0.963207204535115
2054	0.96212910852459
2055	0.961855336293836
2056	0.962253496371343
2057	0.962119446702003
2058	0.962062032107852
2059	0.962122583008005
2060	0.961852374498559
2061	0.961649144249804
2062	0.961750951836697
2063	0.96186976760424
2064	0.961999349690836
2065	0.962137939671828
2066	0.961964169764605
2067	0.961616877949402
2068	0.961609618824617
2069	0.961486187444087
2070	0.961300820711763
2071	0.961347907644629
2072	0.961480002488385
2073	0.961609342824439
2074	0.961458558902361
2075	0.961250218290562
2076	0.961259837116961
2077	0.961028321389368
2078	0.96086538832959
2079	0.960997588828602
2080	0.961289635559738
2081	0.961357630695235
2082	0.961398912198572
2083	0.960934084344421
2084	0.960036847929808
2085	0.959639998395402
2086	0.958936486571134
2087	0.95850936648534
2088	0.958558683682608
2089	0.958637244727548
2090	0.958984777509638
2091	0.958786206902069
2092	0.958399552580205
2093	0.958220956067062
2094	0.957707906468681
2095	0.957207803250843
2096	0.956887601648653
2097	0.956711726480985
2098	0.956701459226373
2099	0.956424465474479
2100	0.956251063239127
2101	0.956455206104664
2102	0.956432214484258
2103	0.956241839329145
2104	0.955856763391824
2105	0.95530734734412
2106	0.955077899438023
2107	0.954724695125233
2108	0.95436896593987
2109	0.954521784798024
2110	0.954260983266827
2111	0.953433792533524
2112	0.952937465247817
2113	0.952375546974095
2114	0.952095884866968
2115	0.952182115952811
2116	0.952182464767218
2117	0.951859917277235
2118	0.951588814223855
2119	0.95120860714183
2120	0.950391083909928
2121	0.949975833797221
2122	0.94987993886311
2123	0.949477510934126
2124	0.948926485346103
2125	0.948527483989812
2126	0.948308918253021
2127	0.947720551576579
2128	0.946895072670005
2129	0.946240635461454
2130	0.945437006998967
2131	0.944638562800209
2132	0.944272277414743
2133	0.943397091942345
2134	0.941716109473478
2135	0.940669864585025
2136	0.939753533998905
2137	0.938909014776166
2138	0.938256191837453
2139	0.937677560246468
2140	0.937383047147191
2141	0.937021797358036
2142	0.936973393060021
2143	0.937561551751471
2144	0.937646787552324
2145	0.937581890477564
2146	0.937517766209944
2147	0.937078012127622
2148	0.937290473679276
2149	0.938052139665792
2150	0.938303953968271
2151	0.938737484227835
2152	0.939021429638967
2153	0.938821379622
2154	0.938697135310826
2155	0.938987780104375
2156	0.93880416796313
2157	0.937787559517538
2158	0.937395454244886
2159	0.937294968306722
2160	0.937004836206562
2161	0.936595714154012
2162	0.936724565358713
2163	0.936606924859171
2164	0.936247231941536
2165	0.935917021081129
2166	0.935549181937295
2167	0.935601120408326
2168	0.935446256408206
2169	0.935922171794018
2170	0.937524019119641
2171	0.938106017913252
2172	0.938486016135877
2173	0.93878250290867
2174	0.938297053994722
2175	0.938530190510954
2176	0.939512894325566
2177	0.939783260608774
2178	0.939818593176645
2179	0.940014002009681
2180	0.939832155145116
2181	0.939755296890165
2182	0.940281014012729
2183	0.940204745976569
2184	0.939551945171834
2185	0.93888126552893
2186	0.938695342416256
2187	0.938482226869201
2188	0.938260038526929
2189	0.93836352507235
2190	0.938605447586128
2191	0.938936289105097
2192	0.93872462240843
2193	0.938474741739601
2194	0.938565293724212
2195	0.938398385329463
2196	0.937988103468163
2197	0.938271806349213
2198	0.937802950498568
2199	0.935954345458396
2200	0.935039565152976
2201	0.934808171844942
2202	0.93397864751344
2203	0.932921096816066
2204	0.932088670270035
2205	0.931357182235483
2206	0.930134102398738
2207	0.928453287187063
2208	0.927293642937535
2209	0.926401587629599
2210	0.925018731288215
2211	0.923748401229013
2212	0.922566296790978
2213	0.920693689847082
2214	0.918587833483915
2215	0.916842788066483
2216	0.915136897960668
2217	0.913212450239066
2218	0.9110661974619
2219	0.908773877597855
2220	0.90630650486274
2221	0.903973467566862
2222	0.901747526031209
2223	0.898853434021352
2224	0.895479675770493
2225	0.892838812533585
2226	0.890283268916376
2227	0.887119620931328
2228	0.88445933615691
2229	0.881089546802063
2230	0.876349219357836
2231	0.872418390469445
2232	0.869184082203478
2233	0.865201080064519
2234	0.860718794242493
2235	0.856462990815218
2236	0.852060590077789
2237	0.847463011357462
2238	0.843276498161765
2239	0.83844552459148
2240	0.83281969801858
2241	0.827425421159427
2242	0.821921409871855
2243	0.816166363797759
2244	0.810490812057893
2245	0.804501808659882
2246	0.797627600271289
2247	0.790940244344889
2248	0.785286785324453
2249	0.779044189763721
2250	0.77261520061394
2251	0.766962457621877
2252	0.761086467071248
2253	0.754790617528931
2254	0.748734930150599
2255	0.743198253345983
2256	0.737306581309261
2257	0.730828489623734
2258	0.725082022472711
2259	0.719905403321364
2260	0.714338857487375
2261	0.708816815938597
2262	0.703187967177218
2263	0.698071681896228
2264	0.691369627873964
2265	0.683901284648912
2266	0.676338816579138
2267	0.66806920615642
2268	0.658989286536555
2269	0.649431467404083
2270	0.639623107836363
2271	0.629217563449071
2272	0.617736392759744
2273	0.606336174349581
2274	0.593336518293622
2275	0.578266243481563
2276	0.56310456498097
2277	0.547353324293052
2278	0.530837739816371
2279	0.513578487936717
2280	0.495446342196656
2281	0.475339515752723
2282	0.456543690239713
2283	0.437920611697948
2284	0.419016703754086
2285	0.400378915096117
2286	0.382057377206943
2287	0.362652035141191
2288	0.344684176422792
2289	0.32753035482999
2290	0.311522378599861
2291	0.297290138514285
2292	0.283853788394801
2293	0.272150233715543
2294	0.262108394047123
2295	0.251572261808542
2296	0.241507225301528
2297	0.232965168061576
2298	0.225327768413406
2299	0.218511078305785
2300	0.213741869524143
2301	0.207298778793143
2302	0.200150444246611
2303	0.194875033270758
2304	0.189747271035001
2305	0.185741811144148
2306	0.183152708564801
2307	0.181430574235574
2308	0.180135420195777
2309	0.18009997091992
2310	0.181416281041442
2311	0.184255567384099
2312	0.188442012076681
2313	0.193148471495136
2314	0.199879596546361
2315	0.206438701528032
2316	0.213334365126175
2317	0.220222028046276
2318	0.228269451642718
2319	0.235419983717934
2320	0.242153389464459
2321	0.248572216210464
2322	0.255446551509793
2323	0.260509208056787
2324	0.264800440687436
2325	0.267736761168372
2326	0.268173469384049
2327	0.269690948697113
2328	0.269776569111054
2329	0.271770024723344
2330	0.27610875329361
2331	0.278184908345939
2332	0.279538243597171
2333	0.281698933176095
2334	0.282413974520272
2335	0.284376581134907
2336	0.287806454226657
2337	0.291460423227214
2338	0.295680367256309
2339	0.299419108658595
2340	0.30429385421434
2341	0.307779876259526
2342	0.309624872390834
2343	0.312309007649834
2344	0.316352978113764
2345	0.317660223992689
2346	0.317575080364662
2347	0.317179932694691
2348	0.314787607882731
[truncated: 152 more rows]
