# Supplementary material for: Machine learning-assisted non-destructive plasticizer identification and quantification in historical PVC objects based on IR spectroscopy
Source: Sci Rep. 2022 Mar 23;12:5017. doi: 10.1038/s41598-022-08862-1 (PMC8943100; doi:10.1038/s41598-022-08862-1)
Supplement: Supplementary file 1 — Supplementary Information 1. [file 41598_2022_8862_MOESM1_ESM.zip › Plasticizers_PVC_data/NIR_all/P341_idle.txt]

Wavelength	C:\Documents and Settings\All Users\Application Data\ASD\Indico Pro\Projects\David\P341_idle.txt
350	0.635561242333478
351	0.647873312651862
352	0.646637832852113
353	0.657197069171146
354	0.668282814482953
355	0.660549921629819
356	0.656632860655211
357	0.65631672731506
358	0.655068999242255
359	0.658525145834124
360	0.656710174123789
361	0.64717472708021
362	0.660555446955756
363	0.672338967469051
364	0.671227093961367
365	0.667305509149764
366	0.671093619208659
367	0.680269554993437
368	0.676345814963159
369	0.681298805745782
370	0.690901011957388
371	0.687160603435132
372	0.68921976196662
373	0.696500531601636
374	0.703674566867148
375	0.718155078249566
376	0.730252677727403
377	0.732197006320119
378	0.733292846740885
379	0.737921990925224
380	0.746297951605514
381	0.749766762584729
382	0.754057414458359
383	0.761215255899917
384	0.769442048871505
385	0.773254566642059
386	0.776140884919169
387	0.787882775349604
388	0.797369300809138
389	0.804361651287116
390	0.811880112829738
391	0.814513044271925
392	0.815667591896132
393	0.819032020840578
394	0.821082517329547
395	0.82575307177465
396	0.834607434202978
397	0.842887050192937
398	0.848878343756953
399	0.852606534570494
400	0.856037324356239
401	0.860126326911994
402	0.865601189247286
403	0.873112869228018
404	0.877844847087122
405	0.88056051032203
406	0.883845670865733
407	0.885952236329161
408	0.88816145702308
409	0.891703527729057
410	0.895159029944686
411	0.899015777719208
412	0.902904078892371
413	0.903672657796933
414	0.904040656748964
415	0.905312192370162
416	0.907219069104927
417	0.909466421874444
418	0.911659175103216
419	0.913234281312712
420	0.915646437142748
421	0.918088879948285
422	0.919231788409169
423	0.921556031656487
424	0.923515328343932
425	0.923966310024984
426	0.927013615934483
427	0.929821069433569
428	0.930874931440713
429	0.932841398818011
430	0.934753114461161
431	0.936437922893325
432	0.938799171435946
433	0.940987702394492
434	0.942467314856142
435	0.942784458738482
436	0.943873317813902
437	0.945593635005975
438	0.947139004538401
439	0.948026770498658
440	0.949176134140463
441	0.951171410634306
442	0.952188288129013
443	0.952585611684462
444	0.95291368836373
445	0.953976705017104
446	0.954905676380144
447	0.955696246533548
448	0.957431181575373
449	0.95893737144675
450	0.960041771581063
451	0.961067120545245
452	0.962151815633556
453	0.963389493967013
454	0.964770498285511
455	0.965650658575159
456	0.96628804411073
457	0.966927136230705
458	0.9671847994585
459	0.967739703262788
460	0.968855260647325
461	0.970148866597129
462	0.970871267208639
463	0.9709247508699
464	0.970785647873424
465	0.970783637000173
466	0.971016085876701
467	0.971464342125439
468	0.972527606332431
469	0.973394114109802
470	0.973377957203795
471	0.973995706390879
472	0.974209324646057
473	0.973656294974676
474	0.974307967866134
475	0.975091588548
476	0.975663554530774
477	0.976627185542796
478	0.977411770403529
479	0.977877832221262
480	0.978102509697001
481	0.97804134041983
482	0.977941245303202
483	0.978088586129535
484	0.978309507951787
485	0.978636850784098
486	0.97905262407998
487	0.979293813151586
488	0.979361413042984
489	0.979384794317539
490	0.97979029930411
491	0.979898835888159
492	0.979769089097032
493	0.98005569690956
494	0.980438417633608
495	0.9805734725898
496	0.980162260316108
497	0.980077671872805
498	0.980256586074183
499	0.9804635570938
500	0.980553556248338
501	0.980593590577266
502	0.980599585000392
503	0.980383127813849
504	0.980416697835503
505	0.980656358489369
506	0.980490828701757
507	0.980420021135144
508	0.980461796671075
509	0.980434866430228
510	0.980152914231281
511	0.979942551782784
512	0.980100331425249
513	0.980077739007309
514	0.97995846438049
515	0.979800359124212
516	0.979397717247814
517	0.979114327864221
518	0.979041434792441
519	0.978982955248069
520	0.978637803611781
521	0.978224544634191
522	0.978246911258187
523	0.978120416791667
524	0.977852560523809
525	0.977594427172374
526	0.977423007299619
527	0.977265344279042
528	0.977031186942976
529	0.976558630443004
530	0.97638642771735
531	0.97651588118293
532	0.976152985315226
533	0.975853366423027
534	0.975719327506876
535	0.975644636429291
536	0.975476032976473
537	0.975107553245137
538	0.97454051269393
539	0.974367906386563
540	0.974260497348599
541	0.973969383400523
542	0.973815126999913
543	0.973643434885063
544	0.973387094044887
545	0.973092647725794
546	0.97282050995382
547	0.972561647337277
548	0.972266512339158
549	0.972123133065819
550	0.971940650990115
551	0.971501606170393
552	0.971169894707326
553	0.970905490582052
554	0.970646669679395
555	0.970398385638862
556	0.970251674421415
557	0.97015659005677
558	0.969833064410331
559	0.969559224927442
560	0.969398300453648
561	0.969309446762903
562	0.96918960550982
563	0.96900384129823
564	0.968768063997614
565	0.968684224564303
566	0.968596711861303
567	0.968403893150828
568	0.968235854143663
569	0.968126421118473
570	0.968047639446555
571	0.96788425756237
572	0.967728070624783
573	0.967629784885076
574	0.967616622789063
575	0.967473899727038
576	0.967306145710873
577	0.96724623625209
578	0.967171870555422
579	0.967007462968764
580	0.966832148246847
581	0.967107606751078
582	0.967398535263749
583	0.967558226040281
584	0.967678905826712
585	0.967610674039174
586	0.967464375740701
587	0.967424511837032
588	0.967148240887777
589	0.966741240952177
590	0.96638276930243
591	0.966206201625897
592	0.966069026014509
593	0.965855292851237
594	0.965500869311165
595	0.96509013218608
596	0.964598575400514
597	0.963917466862952
598	0.963449604993432
599	0.96306589758616
600	0.962515161440444
601	0.961932906921738
602	0.961508477697965
603	0.961369774885827
604	0.961537588177594
605	0.961903675399585
606	0.962367562709532
607	0.962815436458746
608	0.963266697519988
609	0.963715182701917
610	0.964169992367174
611	0.964881565127715
612	0.965778935983645
613	0.966703926725208
614	0.967629696560479
615	0.968425851123838
616	0.969015852424593
617	0.969341496368567
618	0.969743185470708
619	0.970189440727472
620	0.970296606204716
621	0.970052031621157
622	0.969638717600057
623	0.969270418668978
624	0.968881423860303
625	0.968525958445292
626	0.968244627090268
627	0.968043655606311
628	0.967822061182052
629	0.967578677824703
630	0.96741736160433
631	0.967320179407976
632	0.967311498313117
633	0.967409378408152
634	0.96735018912652
635	0.967320099501305
636	0.96749259543861
637	0.967632285860242
638	0.967781994344105
639	0.967945714205474
640	0.968027846661471
641	0.968107767185388
642	0.968238603375843
643	0.968461969772805
644	0.968679399188315
645	0.968896208161072
646	0.969131604645075
647	0.96933409804136
648	0.969461555193011
649	0.969557063657903
650	0.969868851057788
651	0.97020102210473
652	0.970433696425492
653	0.970491433739614
654	0.970681070210691
655	0.970962015253419
656	0.971200931097899
657	0.971561570883639
658	0.97185970422107
659	0.97199862587843
660	0.972220815306046
661	0.972442502400021
662	0.972674302199317
663	0.973041138608599
664	0.97330471065189
665	0.973484851513216
666	0.973693332779577
667	0.97386240051566
668	0.973998882875923
669	0.974125339677493
670	0.974285866675492
671	0.974432253606538
672	0.974560265791335
673	0.974727550647625
674	0.974899735560228
675	0.975033996267521
676	0.975094238374146
677	0.975226342697763
678	0.975424313313445
679	0.975649400736641
680	0.975859908198038
681	0.976070623160697
682	0.976272522360017
683	0.97641749138114
684	0.976520423400869
685	0.976596365321701
686	0.9766685665918
687	0.976813116807407
688	0.977005840357368
689	0.977209736652045
690	0.977432214578718
691	0.977625841747098
692	0.977787006914948
693	0.977995835985245
694	0.978099818231156
695	0.978145134395024
696	0.978274026997509
697	0.978447094170285
698	0.978640448839224
699	0.978824740893763
700	0.978946105223417
701	0.979049310854034
702	0.979182735279831
703	0.979415393088059
704	0.979570256761281
705	0.979679420950848
706	0.97986722859438
707	0.980000525166819
708	0.980106521706129
709	0.980238068029691
710	0.980449544996992
711	0.980565843493421
712	0.980570736466274
713	0.980677806822861
714	0.980801147907718
715	0.980971989691974
716	0.981243476287592
717	0.981358982427398
718	0.981430685847672
719	0.981586701315289
720	0.981811750222271
721	0.981934589352015
722	0.981934789394605
723	0.981974391868552
724	0.982062255391221
725	0.982178323056486
726	0.982277902713188
727	0.982313854784094
728	0.982250521337958
729	0.982122553878135
730	0.982140967816634
731	0.98228908436535
732	0.982456156620988
733	0.98242729993892
734	0.98231337415747
735	0.982252449677792
736	0.982354498264661
737	0.982410990417774
738	0.98248636887982
739	0.982600699473956
740	0.9826051508998
741	0.982587077053746
742	0.982605932096821
743	0.982705537060986
744	0.982763819951715
745	0.982807552218194
746	0.982874446002479
747	0.982855594605196
748	0.982802041204387
749	0.982756841124996
750	0.98274247057304
751	0.982690093376836
752	0.982631670925149
753	0.982650712291659
754	0.982754764604761
755	0.982912371690597
756	0.983072549104817
757	0.983154809977008
758	0.983182209005382
759	0.98319169629629
760	0.983236655212853
761	0.983297061764603
762	0.983441606270561
763	0.983717207081394
764	0.983774642906884
765	0.983811560016262
766	0.983946320970239
767	0.983952294660726
768	0.984028521342306
769	0.984137268643101
770	0.984077818705411
771	0.984060269672627
772	0.984123334396422
773	0.98424432313939
774	0.984316844539737
775	0.984434543316613
776	0.984609185391125
777	0.984720117147331
778	0.984752110610649
779	0.984752380502356
780	0.984795557075101
781	0.984844659921025
782	0.984869476708628
783	0.98489269647751
784	0.985090793947909
785	0.985294645664064
786	0.985459911315134
787	0.985638569538422
788	0.985717215923138
789	0.98568004114491
790	0.985575281254315
791	0.985600000198526
792	0.985664409091121
793	0.985722144734204
794	0.985826039807616
795	0.985833991836539
796	0.985794494054503
797	0.985836673475458
798	0.985993442740382
799	0.986032764390492
800	0.985855581675163
801	0.985758540697325
802	0.985891745760188
803	0.98610532128351
804	0.986019545120764
805	0.9859673373394
806	0.985935524146597
807	0.985873653936244
808	0.985900489326142
809	0.985991245770289
810	0.986115594844951
811	0.98624346199555
812	0.986350060875644
813	0.986385005381249
814	0.986312909333956
815	0.986222703584945
816	0.986276802308904
817	0.986492301801512
818	0.986584576814593
819	0.986652250976577
820	0.986734516504146
821	0.986835686645249
822	0.986734541503361
823	0.986674536113249
824	0.986823378659109
825	0.986918537522755
826	0.986848743761298
827	0.986678805832499
828	0.986629099042179
829	0.986617221124965
830	0.986681584319294
831	0.986864605463523
832	0.987136830627342
833	0.987443860139349
834	0.987679606471271
835	0.987667515522843
836	0.987634746184002
837	0.987623235832662
838	0.987621526417829
839	0.987677794316782
840	0.987786513732855
841	0.987936210217203
842	0.988128559725363
843	0.988198812164486
844	0.988132080643006
845	0.988000272408036
846	0.987904405760683
847	0.98800532894255
848	0.988308137551742
849	0.988472262343032
850	0.988556979338781
851	0.988660420618044
852	0.988901276155515
853	0.989045796526683
854	0.989203198031745
855	0.989413314555615
856	0.989339196679919
857	0.989212692510717
858	0.989106208580365
859	0.988984179016111
860	0.989151851502581
861	0.989460499520266
862	0.989704211309215
863	0.989896802660638
864	0.989847280231611
865	0.989629677850434
866	0.989576340180124
867	0.989681384347821
868	0.989842129896336
869	0.989937040321221
870	0.989920978638776
871	0.989941207706205
872	0.990041613840492
873	0.990142270488398
874	0.99020821964984
875	0.990230518747211
876	0.99020641719013
877	0.990076330265184
878	0.990079744113608
879	0.990220441996568
880	0.990182220864476
881	0.990195161066872
882	0.990266729973467
883	0.990341079148547
884	0.990408363202733
885	0.990408054451098
886	0.990333991745266
887	0.990251565468882
888	0.990300066779184
889	0.990393807987444
890	0.9903863231941
891	0.990296591461658
892	0.990220797549154
893	0.99020895056289
894	0.990239736061356
895	0.990334620307906
896	0.990363255766224
897	0.990215564559796
898	0.990196188364614
899	0.990297673874669
900	0.990459499146424
901	0.990577359913505
902	0.99067620049735
903	0.990750446686173
904	0.990795983058125
905	0.990865320077555
906	0.990808360432419
907	0.990680675712374
908	0.990841819012299
909	0.990903170837765
910	0.990900366888282
911	0.990970710933744
912	0.991033429564831
913	0.991079342117118
914	0.991078468544857
915	0.990967638336657
916	0.99093512864659
917	0.991054430440068
918	0.991301451324923
919	0.991410223883373
920	0.991478517108912
921	0.991605812678365
922	0.991873988202325
923	0.992160332727739
924	0.992373573283504
925	0.992506869616273
926	0.992861448373212
927	0.99306036828828
928	0.993080703594235
929	0.993243550290091
930	0.993493223151581
931	0.993708871621699
932	0.993810880718638
933	0.993898356123698
934	0.994115885306222
935	0.994451439312217
936	0.994749073985253
937	0.994756086937539
938	0.994676379324213
939	0.994712147531334
940	0.994809099203471
941	0.995072990773657
942	0.995312853221555
943	0.995226773970357
944	0.995291444535864
945	0.995479687110174
946	0.995726952482404
947	0.996065934703471
948	0.996186674357171
949	0.996145447332545
950	0.996161741357532
951	0.996321624887186
952	0.996392268214182
953	0.996324659837633
954	0.996383085762746
955	0.996531846769795
956	0.996696465471564
957	0.996809204564486
958	0.996947629575393
959	0.997131471266351
960	0.997276042393677
961	0.997197638266134
962	0.996965215741533
963	0.996860132320645
964	0.997059639844748
965	0.997260977792916
966	0.997469367996112
967	0.997632028625953
968	0.997675262375788
969	0.997713416641843
970	0.997697159027146
971	0.997626330892039
972	0.997664375484007
973	0.997697012012768
974	0.997692777285015
975	0.997697203954354
976	0.998017290186224
977	0.998407522868983
978	0.998682816327316
979	0.998803143506445
980	0.998870211907911
981	0.998955858567289
982	0.999046436135072
983	0.998803335583706
984	0.998795559306903
985	0.999028728896025
986	0.9990606951049
987	0.999083979593
988	0.99908629122793
989	0.999073998393504
990	0.999169204404776
991	0.999249732188866
992	0.999318579542193
993	0.999430069258768
994	0.99959847389026
995	0.999815767501542
996	1.00001504683165
997	1.00006291399627
998	1.00000617966466
999	0.999969961699804
1000	1.00005663973187
1001	1.00314543363135
1002	1.00495292848927
1003	1.00519612346475
1004	1.00477353588372
1005	1.00519966915469
1006	1.00483354459751
1007	1.00516017799616
1008	1.00757640295154
1009	1.00818231516108
1010	1.00717035035844
1011	1.0070545733554
1012	1.00696860808826
1013	1.00651809848454
1014	1.00629502376828
1015	1.00666073734859
1016	1.00657032933903
1017	1.00573778088108
1018	1.00583722317719
1019	1.00682319318767
1020	1.00689654766399
1021	1.00679898720847
1022	1.00680057049267
1023	1.00636079416137
1024	1.00604901610544
1025	1.00619631559128
1026	1.00598348403452
1027	1.00529791397106
1028	1.00477655285865
1029	1.00435032219759
1030	1.0035608655971
1031	1.00381922890213
1032	1.0046808929424
1033	1.0053718074653
1034	1.00721734946591
1035	1.00750668693469
1036	1.00663772319961
1037	1.00655388470069
1038	1.00627847697996
1039	1.00594983273425
1040	1.00584405585141
1041	1.00588295765388
1042	1.00557417217527
1043	1.00550161155997
1044	1.00564353871114
1045	1.00661171097558
1046	1.00628668154065
1047	1.004788265986
1048	1.00521975628612
1049	1.00612827687997
1050	1.00669361760037
1051	1.00915369643546
1052	1.00941096404636
1053	1.00728888231431
1054	1.00695977339484
1055	1.00607584150002
1056	1.00645067119044
1057	1.00979545592336
1058	1.01056166900279
1059	1.01010435128776
1060	1.01024813739511
1061	1.00980033536662
1062	1.00746423239262
1063	1.0072292000278
1064	1.00831758853909
1065	1.00853691586932
1066	1.00871781623744
1067	1.00896123239147
1068	1.00951214568804
1069	1.00931440631361
1070	1.00835441068931
1071	1.00841942811786
1072	1.00860344648499
1073	1.00858341139985
1074	1.00934102056916
1075	1.00964118958311
1076	1.00900214831136
1077	1.00900303400368
1078	1.00907024631361
1079	1.00962646556802
1080	1.00966289136483
1081	1.00931011234128
1082	1.00940510182674
1083	1.00938285172012
1084	1.00973935594389
1085	1.01094735127137
1086	1.01144029251255
1087	1.0118419778878
1088	1.01185106824688
1089	1.01070573742069
1090	1.01074433164542
1091	1.01143722016484
1092	1.01200855284288
1093	1.01204098942624
1094	1.01215719349558
1095	1.01126047897804
1096	1.00980436003948
1097	1.00967716156889
1098	1.01039065386376
1099	1.01086674132225
1100	1.01220073459313
1101	1.01274343271968
1102	1.01310844285911
1103	1.01307382088042
1104	1.0120193653118
1105	1.01190626401342
1106	1.01216947342105
1107	1.0123267461229
1108	1.01306855203288
1109	1.0135909109621
1110	1.01331972758561
1111	1.0123084735381
1112	1.01217997597484
1113	1.01240372782286
1114	1.01252925730835
1115	1.01331767353385
1116	1.01361482540775
1117	1.01345843051672
1118	1.01338443931513
1119	1.01323928696324
1120	1.01337833218334
1121	1.01370841452821
1122	1.01386929165098
1123	1.01451278230608
1124	1.01416529271439
1125	1.01249059387562
1126	1.01215273559613
1127	1.01181002697605
1128	1.01169253148437
1129	1.01274646391251
1130	1.01230620579269
1131	1.01098020662543
1132	1.01107797556382
1133	1.01095468146062
1134	1.0110503723002
1135	1.01087778205003
1136	1.01078224864208
1137	1.01061673150344
1138	1.01031364546491
1139	1.0100488725366
1140	1.00997818109266
1141	1.00967490332072
1142	1.00887772552459
1143	1.0084155286385
1144	1.00786483407957
1145	1.00795730515339
1146	1.00811062347092
1147	1.00831418488274
1148	1.00824290524256
1149	1.00753440794788
1150	1.00704840605129
1151	1.00629787333561
1152	1.00580072323448
1153	1.00544489523576
1154	1.00487937103648
1155	1.00445914783142
1156	1.00349513927101
1157	1.00200930386541
1158	1.00110486255232
1159	1.00002573354167
1160	0.998924266349987
1161	0.997794901256316
1162	0.997690113822623
1163	0.996720308091858
1164	0.99541456951759
1165	0.995018144165185
1166	0.994260688435224
1167	0.993013392186242
1168	0.992559205222329
1169	0.992597072024653
1170	0.992027134586991
1171	0.991615496283228
1172	0.991617189168579
1173	0.991745460725771
1174	0.991659916331234
1175	0.991441672078685
1176	0.991372020268885
1177	0.991440890299779
1178	0.991565585384093
1179	0.991438946591842
1180	0.991499207068721
1181	0.991413382878191
1182	0.991016110273998
1183	0.990662172850769
1184	0.990608307935823
1185	0.990309697678342
1186	0.98955170911704
1187	0.988877910097594
1188	0.988714833717312
1189	0.988440174669222
1190	0.988106408423706
1191	0.98761420819594
1192	0.987597507535609
1193	0.987926362999936
1194	0.988032825388746
1195	0.988247220532286
1196	0.988496469950329
1197	0.988252290160235
1198	0.988604465044886
1199	0.989400957490284
1200	0.990538675885326
1201	0.991401800836156
1202	0.991981363724622
1203	0.992584807150705
1204	0.993805173772771
1205	0.995107487435715
1206	0.996245813681518
1207	0.997414440543892
1208	0.998304757411148
1209	0.999092930112458
1210	1.00026433817127
1211	1.00123105140312
1212	1.00203638674248
1213	1.00283553675353
1214	1.00372561182005
1215	1.00442073169052
1216	1.00492718410657
1217	1.00564261300265
1218	1.00645925743339
1219	1.0069461426799
1220	1.00764983474091
1221	1.00814374430619
1222	1.00847328497316
1223	1.00876369973181
1224	1.00880915805808
1225	1.00923824268326
1226	1.0097717425399
1227	1.01019953384909
1228	1.01123174688806
1229	1.01207047642898
1230	1.012020426541
1231	1.01213353689754
1232	1.0126044986291
1233	1.0132984685251
1234	1.01341136446879
1235	1.01330822429984
1236	1.01366097895598
1237	1.01384440841244
1238	1.013942232139
1239	1.01425261914053
1240	1.01519925064202
1241	1.01573770217423
1242	1.01553801640315
1243	1.01603326376168
1244	1.01678148841906
1245	1.01650001602686
1246	1.01624863517219
1247	1.0166539412273
1248	1.01679986658037
1249	1.01721314156707
1250	1.01784615846032
1251	1.01743651125805
1252	1.01702838607601
1253	1.01718981452664
1254	1.01711400389365
1255	1.01718408111791
1256	1.01789117958878
1257	1.01804687927864
1258	1.0176249067665
1259	1.01767761801126
1260	1.01800062019297
1261	1.01783106851235
1262	1.01771594123915
1263	1.01816080161363
1264	1.01829144080988
1265	1.01849588407141
1266	1.01894825680167
1267	1.01887841264358
1268	1.01860427937117
1269	1.01858049020938
1270	1.01838835204767
1271	1.01821675638342
1272	1.01825444762082
1273	1.01829668515883
1274	1.01855672643872
1275	1.0186472945327
1276	1.0185105919346
1277	1.01869316786412
1278	1.01898665159809
1279	1.01958313680702
1280	1.01957412839047
1281	1.01929985561329
1282	1.01962975978237
1283	1.01973968265727
1284	1.02012415613886
1285	1.02154359300814
1286	1.0220626697208
1287	1.0214240840265
1288	1.02104958561238
1289	1.02081237803292
1290	1.020441187438
1291	1.02023461625152
1292	1.02035953507873
1293	1.02043759815351
1294	1.02024445234996
1295	1.02017888821436
1296	1.02020723609147
1297	1.020451343271
1298	1.02044301160986
1299	1.02035033626328
1300	1.02070966404372
1301	1.02072787326639
1302	1.02075647184566
1303	1.02093520616796
1304	1.02138123091577
1305	1.02155801610548
1306	1.02166823823608
1307	1.02173532303656
1308	1.02181585909326
1309	1.02175097953658
1310	1.02140380289888
1311	1.02146858046783
1312	1.02187220308631
1313	1.02205727077022
1314	1.0223743378647
1315	1.02269302105902
1316	1.02272012401039
1317	1.02239390471009
1318	1.02231998017104
1319	1.02241576266013
1320	1.02166460433665
1321	1.02155654549466
1322	1.02193149499739
1323	1.02158452003243
1324	1.02212054744516
1325	1.02286424888229
1326	1.02274631312689
1327	1.02240604359853
1328	1.02229449637507
1329	1.02202889932715
1330	1.02186312230562
1331	1.0216669650243
1332	1.02219127832608
1333	1.02259420271811
1334	1.02187755668158
1335	1.02160440067728
1336	1.02207707878614
1337	1.02231757548778
1338	1.02224076238661
1339	1.02229225236895
1340	1.02237065065654
1341	1.0220893824609
1342	1.02167760171509
1343	1.02170468530023
1344	1.0215911253891
1345	1.02107648214422
1346	1.02121703624508
1347	1.02135265590169
1348	1.02085548698894
1349	1.02068049838914
1350	1.02081693944044
1351	1.02082808890357
1352	1.0207181767793
1353	1.02068861773154
1354	1.02074600763454
1355	1.02074816685118
1356	1.02078411910039
1357	1.02054047673688
1358	1.02004895849691
1359	1.01907613803573
1360	1.01827832331071
1361	1.01800054158945
1362	1.01784504860104
1363	1.01780432202054
1364	1.01776521526772
1365	1.01727282011502
1366	1.01680836477608
1367	1.01629203665491
1368	1.01553718694905
1369	1.0153285984641
1370	1.01486824220352
1371	1.01392713067587
1372	1.01375691417989
1373	1.01325372049464
1374	1.01229806266685
1375	1.0119036171345
1376	1.01109393342032
1377	1.00988397700187
1378	1.00882080538518
1379	1.00784394853042
1380	1.00721911202583
1381	1.0067333846547
1382	1.00611841234519
1383	1.00539130765491
1384	1.0048704432691
1385	1.00450867336436
1386	1.00392586028812
1387	1.00368099847787
1388	1.00335600612944
1389	1.00284188263447
1390	1.00203737629497
1391	1.0020742553961
1392	1.0021148444051
1393	1.00171739068635
1394	1.00147302850239
1395	1.00114351188341
1396	1.00069802642801
1397	1.00013012666473
1398	0.999849580132582
1399	0.999838959963456
1400	0.999595932914825
1401	0.999370200625481
1402	0.999220355166315
1403	0.99932631746029
1404	0.999646981659165
1405	0.999825327091483
1406	0.99980437451755
1407	0.999378294406442
1408	0.998670493721284
1409	0.998367563866341
1410	0.998369007677621
1411	0.998072317318393
1412	0.99739408019232
1413	0.996807855090348
1414	0.996663155995575
1415	0.99645640547642
1416	0.99619399821989
1417	0.996138091540163
1418	0.995845902690451
1419	0.995334780928192
1420	0.994994782567888
1421	0.994840132271053
1422	0.994870091300211
1423	0.995022634304599
1424	0.995301657179264
1425	0.995894603849921
1426	0.996441016766209
1427	0.996690190463064
1428	0.99744715236229
1429	0.998787747258054
1430	0.999653727030172
1431	1.00041588302076
1432	1.00130524987973
1433	1.00168404462007
1434	1.00220840237349
1435	1.00317650591121
1436	1.00399757879958
1437	1.00465318695083
1438	1.0051500103676
1439	1.00552929873237
1440	1.0059632265515
1441	1.0064204601742
1442	1.00653317286135
1443	1.0066237253015
1444	1.00691414548263
1445	1.00681467262309
1446	1.00707800777432
1447	1.00776417596848
1448	1.0078639545615
1449	1.00798809602739
1450	1.00841407183549
1451	1.00837114070848
1452	1.00819638180304
1453	1.00847944505501
1454	1.00865702160738
1455	1.00892380476651
1456	1.00977890663097
1457	1.01049357335488
1458	1.01051817580923
1459	1.01030756750008
1460	1.01062737251211
1461	1.01079309402304
1462	1.01076859170766
1463	1.01093938691569
1464	1.01148114670046
1465	1.01140565868437
1466	1.01089851754123
1467	1.01081802889786
1468	1.01108723473477
1469	1.01108139002521
1470	1.01116049159933
1471	1.01171194775037
1472	1.01209986663927
1473	1.01212113836804
1474	1.01197235596553
1475	1.01247964378471
1476	1.01290152276354
1477	1.01250733738933
1478	1.01265356175161
1479	1.01292802518124
1480	1.01286165904571
1481	1.01291751186175
1482	1.01284608549907
1483	1.01283824000726
1484	1.01311625971156
1485	1.01331126008344
1486	1.01360216315943
1487	1.01402566637022
1488	1.01374772061833
1489	1.01355850853577
1490	1.01401518339337
1491	1.01405208555504
1492	1.01371360713258
1493	1.0137400108992
1494	1.01429566273805
1495	1.01470864173721
1496	1.01476796298528
1497	1.01471181076292
1498	1.01425169421881
1499	1.01409871705144
1500	1.01431789757446
1501	1.0143201945869
1502	1.01444563044967
1503	1.01416868871556
1504	1.01381372819644
1505	1.01406312383979
1506	1.01398128013582
1507	1.01385281415319
1508	1.01430429892219
1509	1.01441169254509
1510	1.0140358840672
1511	1.01395350034642
1512	1.01432145200135
1513	1.01465847350411
1514	1.01455807338978
1515	1.01440812308974
1516	1.01463383277699
1517	1.01456626375184
1518	1.01441168285041
1519	1.01487870613691
1520	1.01500098957431
1521	1.01425851237453
1522	1.01414840433817
1523	1.01454985445913
1524	1.01475645005568
1525	1.01457630126157
1526	1.01461488119692
1527	1.01426363988254
1528	1.01406902940304
1529	1.01439841424738
1530	1.01447830536099
1531	1.01461455635814
1532	1.01504531205085
1533	1.01500151794649
1534	1.01455405560789
1535	1.01432007892325
1536	1.01442622439821
1537	1.01495964263112
1538	1.01529951321874
1539	1.01559600667855
1540	1.01610920254347
1541	1.0158749813531
1542	1.01553917644422
1543	1.01588223930327
1544	1.01609222529568
1545	1.01601960730315
1546	1.0162712922087
1547	1.01657676101571
1548	1.01644390479342
1549	1.01639628629385
1550	1.0167172507123
1551	1.01691707136134
1552	1.01674148954705
1553	1.01677645287469
1554	1.01694212135975
1555	1.01674508453059
1556	1.01691994307155
1557	1.01739309714985
1558	1.01745343744556
1559	1.01755973100975
1560	1.01795739329217
1561	1.01771680389156
1562	1.01728903493815
1563	1.01762286766581
1564	1.01747015891126
1565	1.01696962899236
1566	1.01685825617739
1567	1.01621554502081
1568	1.01578029188879
1569	1.01599347887616
1570	1.01609688891265
1571	1.01639824506734
1572	1.0160565221512
1573	1.01529227505712
1574	1.01536452999534
1575	1.01545088589745
1576	1.01562824160449
1577	1.01618259363519
1578	1.0164772734238
1579	1.01629476658276
1580	1.01605166515085
1581	1.01622791399108
1582	1.01648881357432
1583	1.01683276259947
1584	1.01745865628045
1585	1.01791750282137
1586	1.01784300892471
1587	1.01778590094307
1588	1.01800648324977
1589	1.01790287256176
1590	1.01795674155147
1591	1.01803266734833
1592	1.01773767782939
1593	1.01789744598672
1594	1.01767513142603
1595	1.01729360742255
1596	1.01756725575337
1597	1.01711720583348
1598	1.01638091545521
1599	1.01650900476815
1600	1.01660385062946
1601	1.01622748182211
1602	1.01634823802504
1603	1.0164815116648
1604	1.01575300292306
1605	1.0155537228702
1606	1.01624130826863
1607	1.01668033806406
1608	1.01693755169294
1609	1.01732360603028
1610	1.0171724313503
1611	1.01634639115
1612	1.0161733931167
1613	1.01619745616939
1614	1.01595983880442
1615	1.01644048383812
1616	1.01656921765442
1617	1.01581979669058
1618	1.01509876565286
1619	1.01456857777766
1620	1.01441436823278
1621	1.01470346895618
1622	1.01474353319631
1623	1.01464523642402
1624	1.0145124824365
1625	1.01430721997774
1626	1.0141630768156
1627	1.01330165627787
1628	1.01236212998275
1629	1.0119903166886
1630	1.01179207966537
1631	1.01163433602595
1632	1.01117362340136
1633	1.0105647339724
1634	1.01033642883215
1635	1.0103211761426
1636	1.01004943724599
1637	1.01009915356582
1638	1.01056034900108
1639	1.01084753158149
1640	1.01108716851474
1641	1.01144273595255
1642	1.01176680543158
1643	1.01187511925341
1644	1.01242361003363
1645	1.01310719355476
1646	1.01285121119079
1647	1.01243010484438
1648	1.01249946232965
1649	1.01231875428706
1650	1.01169909571287
1651	1.01139270368691
1652	1.01121080869351
1653	1.01081753671112
1654	1.01038827778198
1655	1.01001979134023
1656	1.00977861199125
1657	1.0090323146547
1658	1.00832683476401
1659	1.00766681963501
1660	1.00616069659158
1661	1.00492829666751
1662	1.0036630102514
1663	1.00191712479611
1664	1.00074381007299
1665	0.999665682297712
1666	0.998203595592101
1667	0.996967731139342
1668	0.9957210012995
1669	0.994083411384842
1670	0.993031724284016
1671	0.992214183447713
1672	0.991088253974251
1673	0.990229229774816
1674	0.989201303655242
1675	0.98799427064687
1676	0.986839028828504
1677	0.985689242341708
1678	0.98436822802867
1679	0.982745677494166
1680	0.980681262274503
1681	0.978556616485901
1682	0.976393445444111
1683	0.972868967153154
1684	0.968978731544147
1685	0.96557269741855
1686	0.961885975927505
1687	0.957704807055877
1688	0.952884376133226
1689	0.947301181649098
1690	0.940623875899224
1691	0.934212719738271
1692	0.92848978999917
1693	0.921159947694406
1694	0.912626222676905
1695	0.904557179098135
1696	0.896706300475165
1697	0.888687747841198
1698	0.880332405998156
1699	0.871453562614816
1700	0.862080465720254
1701	0.852129525412452
1702	0.841186043318463
1703	0.830364564410272
1704	0.818639855692346
1705	0.807423173257094
1706	0.79667228866083
1707	0.785615733136215
1708	0.77332209985207
1709	0.763454276924194
1710	0.754129518758338
1711	0.746638877043112
1712	0.740675334631907
1713	0.737129425531608
1714	0.735330709653035
1715	0.735626512303796
1716	0.738413439302333
1717	0.742678419765886
1718	0.74901121289671
1719	0.756159417273736
1720	0.764850894521673
1721	0.774094456312616
1722	0.783575121214993
1723	0.793926672789869
1724	0.804092496904045
1725	0.813475026096741
1726	0.822588777537727
1727	0.830353888205147
1728	0.837054870042417
1729	0.843695613507481
1730	0.848745901357637
1731	0.852293403243263
1732	0.856119707017699
1733	0.858361127978654
1734	0.858485047583068
1735	0.859171328816622
1736	0.858868712855493
1737	0.857719115948937
1738	0.857495695127526
1739	0.85648116446342
1740	0.85488251298253
1741	0.853028348186812
1742	0.851747399233046
1743	0.852360637437984
1744	0.852495070448907
1745	0.85231131698444
1746	0.853213217026282
1747	0.853623239369315
1748	0.854448732124228
1749	0.856924103549444
1750	0.858560486053309
1751	0.859244287686245
1752	0.860631889927384
1753	0.862166383046341
1754	0.864217006639792
1755	0.866732284424572
1756	0.869761617973942
1757	0.873778375205663
1758	0.877071505853984
1759	0.880489211471375
1760	0.883366409535775
1761	0.885830086620028
1762	0.887931756998211
1763	0.889439211437744
1764	0.89157801279297
1765	0.893690515541673
1766	0.895628254288738
1767	0.898097223229573
1768	0.899528296083213
1769	0.900331240378573
1770	0.900433911126514
1771	0.900670625656784
1772	0.90270071081548
1773	0.904002743391019
1774	0.904516540248617
1775	0.906389671119904
1776	0.907653681762369
1777	0.907742145448307
1778	0.909204147816161
1779	0.910851553260663
1780	0.910795197420955
1781	0.912324927038801
1782	0.915122675152739
1783	0.917132012158828
1784	0.919551766869193
1785	0.921839361294466
1786	0.923929911904312
1787	0.925632230744733
1788	0.927003241067325
1789	0.928539796748528
1790	0.929339507618392
1791	0.930971326768304
1792	0.934006717754012
1793	0.935645744203501
1794	0.936599513123383
1795	0.937890731000305
1796	0.938228942136809
1797	0.939682217413254
1798	0.942517451306283
1799	0.943875763685044
1800	0.944924321127034
1801	0.946250187007394
1802	0.947250554870249
1803	0.948095929015966
1804	0.94885124710961
1805	0.949729998508141
1806	0.950266610905301
1807	0.950702582690512
1808	0.950545652602275
1809	0.950737941487342
1810	0.95111225720886
1811	0.951487423969362
1812	0.952421347154782
1813	0.952589763190227
1814	0.952098771070606
1815	0.952015866022694
1816	0.951960600566624
1817	0.952010532080527
1818	0.952517354701635
1819	0.952876614616406
1820	0.95230939316205
1821	0.952021954456463
1822	0.951634887850291
1823	0.950905317913799
1824	0.950848814696564
1825	0.950935349176283
1826	0.950634443021536
1827	0.950456725134793
1828	0.95049726220769
1829	0.950713657102946
1830	0.950640109798001
1831	0.950762375454733
1832	0.951265330125968
1833	0.95189063314066
1834	0.952698565967657
1835	0.953218601595922
1836	0.953615987516818
1837	0.953836796294826
1838	0.95433901818966
1839	0.954842378849823
1840	0.95517968819806
1841	0.95576838101715
1842	0.956536281514591
1843	0.956458326146235
1844	0.956361227360469
1845	0.956878613235235
1846	0.957224759547441
1847	0.957600961211035
1848	0.958508016806309
1849	0.959084118932256
1850	0.959701589942288
1851	0.959136377398267
1852	0.959336205164264
1853	0.959788994304113
1854	0.959693219695936
1855	0.960674338320667
1856	0.961561719000577
1857	0.961760985204373
1858	0.962277384184602
1859	0.962964991309154
1860	0.963535864123179
1861	0.963940870897599
1862	0.964706866712619
1863	0.965717499718486
1864	0.966804326044672
1865	0.967803901710704
1866	0.968493771661377
1867	0.968972155069386
1868	0.968586688654802
1869	0.96923019508146
1870	0.970622115393473
1871	0.971250557036446
1872	0.971962514020099
1873	0.972469276703839
1874	0.972603497039367
1875	0.972781559959157
1876	0.973265936052045
1877	0.974120497375607
1878	0.974780001513375
1879	0.975438941394259
1880	0.975765802548264
1881	0.975896954419609
1882	0.976102972561143
1883	0.975873074941947
1884	0.976145640663292
1885	0.97673883827624
1886	0.977439222189031
1887	0.977993854760633
1888	0.978466364619049
1889	0.978740102171203
1890	0.978740818266266
1891	0.97865585330801
1892	0.978354326164285
1893	0.978298804270151
1894	0.978188099339244
1895	0.978207519987694
1896	0.97825415668285
1897	0.977863719832674
1898	0.977124992964106
1899	0.976222204540846
1900	0.97595239313303
1901	0.976014028652761
1902	0.976216871827268
1903	0.977058525431965
1904	0.977393510695027
1905	0.977518481655471
1906	0.977700333876844
1907	0.977621963795072
1908	0.977749270493892
1909	0.978177599716387
1910	0.978844528767096
1911	0.979319123970285
1912	0.979993206899681
1913	0.980258717049869
1914	0.980105324339627
1915	0.980217938820233
1916	0.980138011539494
1917	0.98038746489214
1918	0.981059249515409
1919	0.981553671473513
1920	0.98237078996543
1921	0.982602389358396
1922	0.982572724102939
1923	0.982217321691702
1924	0.98220659558011
1925	0.98213002800165
1926	0.982063030248
1927	0.982355424413358
1928	0.982303345572778
1929	0.981745533091024
1930	0.981518067642069
1931	0.981395862713634
1932	0.98127453450132
1933	0.981167887037247
1934	0.981165847850639
1935	0.980969914948783
1936	0.980464971388878
1937	0.980370974615874
1938	0.980507499094803
1939	0.980405103923573
1940	0.980263314466195
1941	0.980349101198118
1942	0.980366080797525
1943	0.980484267988272
1944	0.981025975713235
1945	0.981264236523558
1946	0.981405346206231
1947	0.981558588029729
1948	0.981755366619915
1949	0.981952556839795
1950	0.982259203467572
1951	0.982668001735462
1952	0.982976137755134
1953	0.983511849799031
1954	0.983615253846922
1955	0.983219196770467
1956	0.983214750585711
1957	0.983107594393102
1958	0.983067622844708
1959	0.983607251891014
1960	0.984401504557286
1961	0.984643906314083
1962	0.984744316625082
1963	0.984824617205819
1964	0.984408348635623
1965	0.984473710751572
1966	0.984933036310921
1967	0.985132773757956
1968	0.98533465449532
1969	0.985534070820163
1970	0.985699838008669
1971	0.985743088462634
1972	0.985630400943582
1973	0.985744731153711
1974	0.985772297760433
1975	0.985542853445402
1976	0.985755028440582
1977	0.986481817492853
1978	0.98659932945512
1979	0.986534929178593
1980	0.986597171887442
1981	0.986369888420776
1982	0.986275327757081
1983	0.986338830390516
1984	0.98646990866969
1985	0.986712623060194
1986	0.986677847243147
1987	0.986819572883803
1988	0.987237797583915
1989	0.98730377663644
1990	0.987027514077507
1991	0.987123466742771
1992	0.987201801559346
1993	0.987463395181402
1994	0.988248416644035
1995	0.988527892928003
1996	0.988818471465902
1997	0.988763908564025
1998	0.987892927839478
1999	0.987600085089409
2000	0.987446017446536
2001	0.987363792027237
2002	0.987197024649763
2003	0.987393561497144
2004	0.98723452301861
2005	0.986671814565409
2006	0.986391723924359
2007	0.98615496498424
2008	0.986034308772399
2009	0.985979088489811
2010	0.985977579582226
2011	0.986210625780914
2012	0.986292378851654
2013	0.986437383130053
2014	0.986407676876582
2015	0.98626712393829
2016	0.985920850089819
2017	0.985790700360715
2018	0.985512047281477
2019	0.985538152449981
2020	0.986024155260843
2021	0.986001599315407
2022	0.985811650414972
2023	0.985716668435023
2024	0.985325495970335
2025	0.985145103184607
2026	0.98509555293805
2027	0.985163013454806
2028	0.985439158733366
2029	0.985543103450477
2030	0.985637180772035
2031	0.985844018307337
2032	0.985948760044783
2033	0.985954703855787
2034	0.985856647841216
2035	0.985648240016201
2036	0.985629166232825
2037	0.985519638732653
2038	0.985474746867908
2039	0.985775470477857
2040	0.985788122985907
2041	0.985532649884615
2042	0.985386996949613
2043	0.985159230601435
2044	0.985038326695663
2045	0.985050361527886
2046	0.984969022985865
2047	0.984922801583224
2048	0.985037768737586
2049	0.984763338583195
2050	0.984249102967274
2051	0.983878202807336
2052	0.983101408934416
2053	0.982943769758669
2054	0.98320224817833
2055	0.983346243152037
2056	0.983929937865978
2057	0.984143648264406
2058	0.984180544408323
2059	0.984189197806813
2060	0.983801874148244
2061	0.983754049385298
2062	0.983717088638474
2063	0.983946362543951
2064	0.984302141272995
2065	0.985073925275488
2066	0.985446181125211
2067	0.985929873500397
2068	0.986039290799785
2069	0.985823206067132
2070	0.985668451838196
2071	0.985210108279825
2072	0.984988294300136
2073	0.984831973309195
2074	0.98469806502583
2075	0.984682554112339
2076	0.98465431377024
2077	0.98459769116431
2078	0.984587570894722
2079	0.984741623684807
2080	0.984755664654804
2081	0.98464587499706
2082	0.984317123898218
2083	0.984435191637877
2084	0.984694304054565
2085	0.984768263553873
2086	0.98505814620886
2087	0.985266413564266
2088	0.985336374806448
2089	0.985242680450521
2090	0.985106127385863
2091	0.985074395737153
2092	0.984895224907124
2093	0.984665696300158
2094	0.984529494650067
2095	0.984452156775955
2096	0.984429334428459
2097	0.984113528915272
2098	0.983549264787437
2099	0.983155378018632
2100	0.982843890646146
2101	0.982211236126696
2102	0.981912236325446
2103	0.982178864051594
2104	0.982005789630216
2105	0.981653718101386
2106	0.981156214611659
2107	0.980386055746138
2108	0.979926481954997
2109	0.979349700939714
2110	0.978998876722985
2111	0.979229254989558
2112	0.978939496254241
2113	0.978379191699395
2114	0.977934463207651
2115	0.977478955503661
2116	0.976666503711707
2117	0.975935942220699
2118	0.975702311497475
2119	0.97542742885361
2120	0.975108774565333
2121	0.975022582930019
2122	0.975493272339244
2123	0.975179084634166
2124	0.974275704808998
2125	0.97429634847705
2126	0.974632146444799
2127	0.974464514710951
2128	0.974577719118218
2129	0.974608879910694
2130	0.974306161620728
2131	0.973760831836476
2132	0.973344247580706
2133	0.972861947908429
2134	0.971612881783243
2135	0.970837075005484
2136	0.970551022578668
2137	0.97031196785923
2138	0.969638039974619
2139	0.968536397043082
2140	0.967761383512281
2141	0.96669961976974
2142	0.966017860639983
2143	0.965526643414995
2144	0.965402443317765
2145	0.965516406526621
2146	0.965599519099193
2147	0.966023081420394
2148	0.966482104772281
2149	0.967106269272619
2150	0.967390809613934
2151	0.967748959000551
2152	0.967996867219502
2153	0.967899024036925
2154	0.96775751838591
2155	0.967610469672925
2156	0.967562566100187
2157	0.967443217252346
2158	0.967141394421989
2159	0.966936829067497
2160	0.966716173879409
2161	0.965603211305897
2162	0.964850890929756
2163	0.96443970105684
2164	0.964314520302196
2165	0.963710083520361
2166	0.963044295323641
2167	0.962934911978171
2168	0.962568911641164
2169	0.962682469577098
2170	0.963798941975261
2171	0.96429021809036
2172	0.964278356334855
2173	0.964857393346033
2174	0.965866122152515
2175	0.966593823869379
2176	0.967650389310523
2177	0.968237981791738
2178	0.968615371302825
2179	0.968700398639097
2180	0.968117414925872
2181	0.96794158201162
2182	0.967459829019514
2183	0.967392664886246
2184	0.967842635230549
2185	0.96848554381587
2186	0.968375181198447
2187	0.968547952703319
2188	0.968887087558421
2189	0.96905601355635
2190	0.969304553681046
2191	0.970030091179306
2192	0.970287501706744
2193	0.969989489756266
2194	0.970187199041021
2195	0.970691237368174
2196	0.971011687576718
2197	0.971606224428237
2198	0.971623231004245
2199	0.971182636938401
2200	0.970926271647352
2201	0.970354265486697
2202	0.969914048050971
2203	0.970103495333104
2204	0.969368960904663
2205	0.967611606140687
2206	0.966713922712233
2207	0.965502561983548
2208	0.964777468077571
2209	0.965432267831218
2210	0.965081767977375
2211	0.964085860797628
2212	0.963569592982796
2213	0.962325280873975
2214	0.96013844909658
2215	0.958802062314002
2216	0.95778793364874
2217	0.956699127656347
2218	0.956296575217308
2219	0.954996331551973
2220	0.952981808454819
2221	0.951553354907393
2222	0.950107466761558
2223	0.948623205306248
2224	0.947928152352059
2225	0.945749993336022
2226	0.941901617863671
2227	0.940081869295423
2228	0.938996539549595
2229	0.936771354190075
2230	0.935088232948828
2231	0.933315797748822
2232	0.930030967968577
2233	0.927779460433908
2234	0.927241133348848
2235	0.925462083064328
2236	0.922698926868411
2237	0.920506144279003
2238	0.918269912606136
2239	0.91618852968594
2240	0.914880473182364
2241	0.912578455479688
2242	0.909581917149701
2243	0.906845755751953
2244	0.903710594281754
2245	0.900522611501553
2246	0.89771415855817
2247	0.894435521059676
2248	0.890234769944086
2249	0.886032992135522
2250	0.882063088750027
2251	0.877943073974986
2252	0.873504424021912
2253	0.868938587728025
2254	0.864455388107769
2255	0.859184199173485
2256	0.855527449726168
2257	0.853398234828321
2258	0.849198966735565
2259	0.844808208230913
2260	0.840439952192244
2261	0.834639827272272
2262	0.829893912951242
2263	0.826433556753188
2264	0.821610897242946
2265	0.816223537413663
2266	0.810571717381798
2267	0.80481692196097
2268	0.798138684559369
2269	0.790908916953099
2270	0.78290511279097
2271	0.773848526715022
2272	0.764651905134138
2273	0.755011307255327
2274	0.744759622189107
2275	0.734151152136573
2276	0.722721069716482
2277	0.710998039973214
2278	0.697830947164506
2279	0.683121160718206
2280	0.668326912189459
2281	0.652387484812348
2282	0.63619005731342
2283	0.619541003885465
2284	0.602817721939113
2285	0.584978109664167
2286	0.568016820164185
2287	0.551111822018455
2288	0.535019099460163
2289	0.519581882099332
2290	0.504536298476611
2291	0.490312577388411
2292	0.477018107734674
2293	0.465184630587354
2294	0.454181043399578
2295	0.444056415304126
2296	0.435289187144639
2297	0.426461620701015
2298	0.41714976371038
2299	0.408855384232798
2300	0.401076530184811
2301	0.393341341089914
2302	0.385787744242863
2303	0.379612494909533
2304	0.373933564514348
2305	0.36874902520908
2306	0.364573568660004
2307	0.361566709780581
2308	0.358488894166333
2309	0.357835284631874
2310	0.359563065669628
2311	0.361796457537444
2312	0.365083106671438
2313	0.369947371403563
2314	0.377105881229809
2315	0.383233101729807
2316	0.389890161903674
2317	0.397575862256625
2318	0.405689143291385
2319	0.413690954763672
2320	0.423850573582717
2321	0.431562705133083
2322	0.438321693478521
2323	0.443540636011584
2324	0.446919961642916
2325	0.450657293123108
2326	0.45315826900023
2327	0.455393005284551
2328	0.457288246870112
2329	0.459387513339405
2330	0.460596583310882
2331	0.462140650311933
2332	0.463716019476811
2333	0.466436716851393
2334	0.470135070024323
2335	0.472758474393237
2336	0.475330777028922
2337	0.478899229783593
2338	0.482561246319747
2339	0.485307739927912
2340	0.489117829465405
2341	0.49217673233797
2342	0.493433156273211
2343	0.494859307081256
2344	0.497718665930207
2345	0.498586731377706
2346	0.49769314115236
2347	0.496312041487613
2348	0.493693910673897
[truncated: 152 more rows]
