# Supplementary material for: Machine learning-assisted non-destructive plasticizer identification and quantification in historical PVC objects based on IR spectroscopy
Source: Sci Rep. 2022 Mar 23;12:5017. doi: 10.1038/s41598-022-08862-1 (PMC8943100; doi:10.1038/s41598-022-08862-1)
Supplement: Supplementary file 1 — Supplementary Information 1. [file 41598_2022_8862_MOESM1_ESM.zip › Plasticizers_PVC_data/NIR_all/P354_idle.txt]

Wavelength	C:\Documents and Settings\All Users\Application Data\ASD\Indico Pro\Projects\David\P354_idle.txt
350	0.756314442833852
351	0.732305293731827
352	0.657106436673961
353	0.608452716903844
354	0.586713733946925
355	0.560053708433357
356	0.534987637085678
357	0.51057280057208
358	0.489141404822801
359	0.474909829392982
360	0.464271597009506
361	0.455277700262736
362	0.450141927927957
363	0.445039582780671
364	0.4377873636898
365	0.427765923199178
366	0.426374641235797
367	0.435129126487068
368	0.446849051699845
369	0.456517418332977
370	0.465726581296177
371	0.480214256362011
372	0.495950422964487
373	0.510732435957571
374	0.523669039706334
375	0.544673957805561
376	0.572868411576666
377	0.605028674007646
378	0.631400660900554
379	0.655090668854945
380	0.681498912185185
381	0.716670608425474
382	0.754569118109515
383	0.79316594128578
384	0.83600560612557
385	0.879972882426826
386	0.926668000577044
387	0.9803492087096
388	1.03093320670687
389	1.08043962934029
390	1.13415744852209
391	1.18605757503317
392	1.23532442966924
393	1.28223648371743
394	1.32191023923452
395	1.36101696402556
396	1.40254054233613
397	1.43530510393405
398	1.4625480241341
399	1.48636703971139
400	1.50557369002619
401	1.52589859278519
402	1.54797647253573
403	1.56916376840377
404	1.58455494149988
405	1.59608558985643
406	1.60808441855331
407	1.62058403682254
408	1.63250312805041
409	1.64285149764799
410	1.6531802744548
411	1.66360756257995
412	1.67407473532693
413	1.68483942793936
414	1.6931748843604
415	1.69918485145197
416	1.70698776309919
417	1.71468477943786
418	1.72227689970216
419	1.73086310891384
420	1.73798434421563
421	1.74446434281305
422	1.75208799161461
423	1.75915493944686
424	1.7654296179155
425	1.77128131867066
426	1.77881584101808
427	1.78597621310951
428	1.79192777696667
429	1.79947144580954
430	1.80764279475518
431	1.81490850900099
432	1.81783145268063
433	1.82318517955763
434	1.83095992071627
435	1.83723268217949
436	1.84252561188433
437	1.84731086387169
438	1.85218975738754
439	1.85701677887394
440	1.86194084095635
441	1.86723922705616
442	1.87390251704055
443	1.88016094603722
444	1.88510702385955
445	1.88996510136327
446	1.89458017499299
447	1.89907667290383
448	1.90406282404607
449	1.90852411481853
450	1.91236487724033
451	1.91598758591707
452	1.92098826855412
453	1.92577178774354
454	1.92841137831796
455	1.93252331925452
456	1.93645033687502
457	1.93888371831211
458	1.94233112811575
459	1.94493621938091
460	1.94631549293428
461	1.94915563423071
462	1.95175134713037
463	1.95381451358463
464	1.95612988653183
465	1.95847047997519
466	1.96046996975314
467	1.96174234016494
468	1.96382486328839
469	1.96592744016279
470	1.96706931808303
471	1.96807164606004
472	1.96932435487438
473	1.97095070742318
474	1.9724668627752
475	1.97433900784668
476	1.976305210047
477	1.97700126074369
478	1.97732144938448
479	1.97771243666255
480	1.97848795901918
481	1.9792927856751
482	1.97989763977871
483	1.98012176491236
484	1.9799218218523
485	1.97963635522033
486	1.9794844162629
487	1.97905198101818
488	1.97877847774034
489	1.97873133319889
490	1.97824382759844
491	1.97790103731908
492	1.97770284438297
493	1.97720688906221
494	1.97671071839676
495	1.97591120654683
496	1.97434872219437
497	1.97235091252087
498	1.97060089768438
499	1.96949088445269
500	1.9678624529502
501	1.9661796779752
502	1.96469174680744
503	1.96308344846099
504	1.96049358912532
505	1.95737148283659
506	1.95572038857698
507	1.95325290134414
508	1.95004530810823
509	1.9471484438213
510	1.94419889037923
511	1.94084003623279
512	1.93691533850777
513	1.93353711172241
514	1.93003920282647
515	1.92609520833336
516	1.92266669117409
517	1.91886682404611
518	1.91450266378212
519	1.91016049060189
520	1.9058463990642
521	1.90137289658891
522	1.89644369976846
523	1.89215949758046
524	1.8879141383278
525	1.88286852193362
526	1.87751801659878
527	1.87229000514123
528	1.86729955743979
529	1.86179169729007
530	1.85640119116613
531	1.8511868525257
532	1.84545126365472
533	1.83952038971177
534	1.83358710598895
535	1.82776412664286
536	1.82180508926521
537	1.81579873595394
538	1.80984050249652
539	1.80369555364592
540	1.7974341507048
541	1.7910340113247
542	1.78418873128808
543	1.77734616523204
544	1.77062800345325
545	1.76381313428058
546	1.7566831549762
547	1.74933878780431
548	1.74210664051941
549	1.73439371201807
550	1.72640729925501
551	1.71850342900734
552	1.71044586206054
553	1.70209220077938
554	1.69343200338429
555	1.68468174682883
556	1.67606512066219
557	1.66759716395462
558	1.65894828967413
559	1.65052276507882
560	1.64219829374203
561	1.63356323560825
562	1.62531469519618
563	1.61736465474509
564	1.60949674706783
565	1.60218803189575
566	1.59497069461834
567	1.5875034192658
568	1.57995145856235
569	1.57253145313108
570	1.56537908621665
571	1.55863800850096
572	1.55180594315159
573	1.54496551734881
574	1.53848375103836
575	1.5318833998377
576	1.52540568712479
577	1.51929965994918
578	1.51291909238348
579	1.50667532302327
580	1.50096383510324
581	1.49605845310896
582	1.49190393625906
583	1.48837220654341
584	1.48540096058425
585	1.48204558588331
586	1.47810140742568
587	1.47371515693726
588	1.46795620688051
589	1.46138582452292
590	1.45470143116745
591	1.44769565448316
592	1.44012073728596
593	1.4314239208322
594	1.42016713223195
595	1.40646325368337
596	1.38967503173536
597	1.36846737945416
598	1.34781074296528
599	1.32723969822241
600	1.30516981553668
601	1.2843786271088
602	1.26719642331974
603	1.25577301688685
604	1.25209658761153
605	1.25197852973185
606	1.253651520717
607	1.25803125511335
608	1.26408520572873
609	1.27095485387485
610	1.27806743531727
611	1.28980168414414
612	1.30634819844804
613	1.32579248125457
614	1.3416602771574
615	1.35409606233401
616	1.36454550883235
617	1.37480867984452
618	1.38459173732416
619	1.39321057341066
620	1.39946223000283
621	1.40163239777318
622	1.40072862917034
623	1.39874774484462
624	1.3965448754458
625	1.39443880385935
626	1.39247744573037
627	1.39037899596299
628	1.38813543374699
629	1.38574356633085
630	1.38318421572681
631	1.38056857374145
632	1.37794649518109
633	1.37536466999127
634	1.37317589943556
635	1.37128874469059
636	1.36956552930107
637	1.36809608199698
638	1.36663250363466
639	1.36518460705685
640	1.36414349600102
641	1.36397389893644
642	1.3649072990843
643	1.36700265921609
644	1.3700342328052
645	1.37393044401456
646	1.37861492596108
647	1.38383387798136
648	1.38934960788174
649	1.39484816518119
650	1.39982459565137
651	1.40415678349295
652	1.40751871170327
653	1.40941807214694
654	1.40954605023096
655	1.40749853401831
656	1.40290800644973
657	1.39586620344261
658	1.38558031703394
659	1.37135827280824
660	1.35296115240176
661	1.33002882226129
662	1.30228261866969
663	1.26958996477692
664	1.23253374018462
665	1.19199537484872
666	1.14919361866877
667	1.10569110315871
668	1.06340986675837
669	1.02420252306596
670	0.989246014939337
671	0.960485023419865
672	0.93926112043233
673	0.926330799347015
674	0.922030813967711
675	0.926439691084977
676	0.939357162480424
677	0.960259688303836
678	0.988201395270743
679	1.02215933471541
680	1.06129860318814
681	1.10396960243255
682	1.14886397243751
683	1.19504328726185
684	1.24090200859001
685	1.28549908825382
686	1.32816985327316
687	1.36813445388676
688	1.40479061131011
689	1.43773481011405
690	1.46710007107964
691	1.49323044674187
692	1.51623846117073
693	1.53569824871922
694	1.55220523201345
695	1.56612164614632
696	1.57777256609887
697	1.58755163037887
698	1.59543552592694
699	1.60141047969174
700	1.60587183745126
701	1.60925129477894
702	1.61184066213232
703	1.61375148100637
704	1.61497472886852
705	1.61559303094495
706	1.61577154840938
707	1.61613992183926
708	1.6165905121166
709	1.61702144023608
710	1.61799065330872
711	1.61907619455865
712	1.62010136107405
713	1.62118661339071
714	1.62309219365817
715	1.6257077565994
716	1.62851480174277
717	1.63163642775611
718	1.63491504501579
719	1.63831635223494
720	1.64233469314487
721	1.64680927578357
722	1.65154711434944
723	1.65632088019905
724	1.66135913038489
725	1.66659667558324
726	1.67187033976746
727	1.67732849680108
728	1.68306475751504
729	1.68907167146596
730	1.69508529642047
731	1.70140155355263
732	1.70797793302534
733	1.71442533662541
734	1.72117439634593
735	1.72792179088361
736	1.73426655597559
737	1.74076780893691
738	1.74761502372445
739	1.75479508680781
740	1.76191470848451
741	1.76890203838448
742	1.77578780620153
743	1.78269771590438
744	1.78967662573826
745	1.7966290600345
746	1.80346034365465
747	1.81043826183888
748	1.81728520672614
749	1.82389245123887
750	1.830495956762
751	1.83683065833106
752	1.84284127856232
753	1.84856821779305
754	1.85385998459334
755	1.85909873953075
756	1.86456065243206
757	1.86985444430446
758	1.87460032801113
759	1.87864766839156
760	1.88208804962675
761	1.88540526262787
762	1.88860970502472
763	1.89154821229765
764	1.89446621854319
765	1.89729159791763
766	1.89996973693061
767	1.9026749703401
768	1.90462404008811
769	1.9059216770215
770	1.90735543710386
771	1.90902006111166
772	1.91074544237313
773	1.91227635133006
774	1.91346030067778
775	1.91417917797258
776	1.91465332049087
777	1.91563110429297
778	1.91664450597417
779	1.91761719872074
780	1.91856708807697
781	1.91901073304244
782	1.91942063078348
783	1.92010689116885
784	1.92058837202114
785	1.92090799149732
786	1.92129159038867
787	1.92212543864192
788	1.92271892801654
789	1.92300393124017
790	1.92310226272612
791	1.92316221184553
792	1.92317880592654
793	1.92314395548443
794	1.92302946655261
795	1.92325124547181
796	1.92368927381724
797	1.92395283418788
798	1.92363895166678
799	1.92329917291511
800	1.92333754239585
801	1.92346766939586
802	1.92358585232429
803	1.92370869823546
804	1.92394623140267
805	1.92406070722361
806	1.92408860750149
807	1.92410050606283
808	1.92405306599641
809	1.92366413502208
810	1.92309287961547
811	1.9231050094362
812	1.92283043000105
813	1.92250762228574
814	1.9226375195783
815	1.92267980031645
816	1.92255052989498
817	1.92224742049333
818	1.9217620492912
819	1.92174535361227
820	1.92197926430577
821	1.92179962409719
822	1.9217309689183
823	1.92167282075361
824	1.92146684650603
825	1.9210553671439
826	1.92064781554969
827	1.92036475735535
828	1.92024951612642
829	1.92024208820367
830	1.92016193891186
831	1.91988893264319
832	1.91970152410475
833	1.91933029989039
834	1.918798999414
835	1.91851567620552
836	1.91858605662224
837	1.91882023647163
838	1.91892866254959
839	1.91891046896945
840	1.91853543966818
841	1.91794581053409
842	1.91803501871597
843	1.91770813526717
844	1.91705949964532
845	1.91666319503868
846	1.91636397813842
847	1.91604638407247
848	1.91568237040561
849	1.91544463907371
850	1.91530582592095
851	1.91506862140999
852	1.91446184111864
853	1.91391483438566
854	1.91326820112457
855	1.91250735792777
856	1.91239567418785
857	1.91211980663412
858	1.91152307631338
859	1.91094196226464
860	1.9099771855509
861	1.90912682733902
862	1.90879004476823
863	1.90837049666725
864	1.90787087993863
865	1.90721603478185
866	1.90626240923322
867	1.90558814087479
868	1.90524903937058
869	1.90509280373692
870	1.90473587074741
871	1.90464661266173
872	1.90470435466135
873	1.90409104911989
874	1.90346240066703
875	1.90270521329947
876	1.90167941627614
877	1.9011418702157
878	1.90066107542533
879	1.90001036931454
880	1.89929221814819
881	1.89850457128967
882	1.89743422679293
883	1.89590416658141
884	1.89425560174763
885	1.89262586935256
886	1.89107493943288
887	1.88958559744477
888	1.88761589219017
889	1.88536017878218
890	1.88324933028064
891	1.88146950069601
892	1.87942556990471
893	1.87699894895096
894	1.87486447962597
895	1.87239314133767
896	1.86985797480739
897	1.86776259216389
898	1.8660637557468
899	1.86431904736561
900	1.86234131864088
901	1.86035613316728
902	1.85789228231007
903	1.85511253693779
904	1.85245407810131
905	1.85043944904195
906	1.84845068200551
907	1.8461196772851
908	1.84349890092726
909	1.84114594833461
910	1.83914984947418
911	1.83736148503836
912	1.83537408166261
913	1.83334504303116
914	1.83164421061047
915	1.8308667879956
916	1.83058198987113
917	1.83064207899579
918	1.83092108960755
919	1.83107133039853
920	1.83130688863996
921	1.83199717052445
922	1.83364204939258
923	1.8351569411235
924	1.83652824289937
925	1.83799004197331
926	1.83951937748206
927	1.84094575834521
928	1.8422314038799
929	1.84348597184986
930	1.84522050789379
931	1.84732814760029
932	1.84948586084054
933	1.85118379110865
934	1.85295722468589
935	1.85487084633973
936	1.85664760607011
937	1.85867699460232
938	1.86067776441865
939	1.86241537991289
940	1.86414511080595
941	1.86559462659534
942	1.86685660878993
943	1.86818952229028
944	1.86921902798471
945	1.87008857227271
946	1.87089606763372
947	1.87150517372063
948	1.87190707920898
949	1.87228755471904
950	1.87284688893603
951	1.8732046938374
952	1.87354105223438
953	1.87389157602529
954	1.873997475232
955	1.87429436820158
956	1.87432432369065
957	1.87365797101166
958	1.87336325551369
959	1.87325375412169
960	1.87300338163517
961	1.87223959931083
962	1.87232824048605
963	1.87253069584248
964	1.87211637477399
965	1.87204120769219
966	1.87207351262703
967	1.87218615637311
968	1.87242831929785
969	1.87223269592512
970	1.87185294351804
971	1.87154673060392
972	1.87132908149438
973	1.87082461257086
974	1.87025643278987
975	1.87000001437943
976	1.86960275751362
977	1.8688851818222
978	1.86797088176467
979	1.86734033876733
980	1.86750912872927
981	1.86748371228827
982	1.86642950159782
983	1.8659484644051
984	1.86511564588102
985	1.86411785100399
986	1.8639423082449
987	1.86342546664109
988	1.86265655808977
989	1.8618611493823
990	1.8610498534186
991	1.86039439942884
992	1.85975463473265
993	1.8588506101857
994	1.85755796323534
995	1.85613937908698
996	1.85480367889273
997	1.8536449656301
998	1.85273354122845
999	1.85181829089605
1000	1.85078393258338
1001	1.6195201216255
1002	1.6183646460081
1003	1.61675467385967
1004	1.61469456259334
1005	1.61319211248092
1006	1.6111915022719
1007	1.6099899853304
1008	1.6101852387912
1009	1.60932007474582
1010	1.60809203001259
1011	1.6069864232962
1012	1.60572765188234
1013	1.60406464788463
1014	1.6023953419965
1015	1.60063859041032
1016	1.59928856091738
1017	1.59749043127317
1018	1.5965761418648
1019	1.59671756288945
1020	1.59617840484686
1021	1.59611633766321
1022	1.59514174084717
1023	1.59284842855989
1024	1.59182603905864
1025	1.59089969468221
1026	1.59012622428791
1027	1.59049382441187
1028	1.59036604531058
1029	1.58999526278337
1030	1.58898450995496
1031	1.58888405808274
1032	1.58941989786835
1033	1.58897907560081
1034	1.58794655344208
1035	1.58795960010303
1036	1.58816698809238
1037	1.58799315630524
1038	1.58876775440349
1039	1.58883840711818
1040	1.58748864872979
1041	1.58695076148499
1042	1.58668065374668
1043	1.58670221383394
1044	1.58698343644679
1045	1.58764850129103
1046	1.5881340719247
1047	1.58914727142005
1048	1.58923522667023
1049	1.58874708042461
1050	1.58853547507248
1051	1.58763859063112
1052	1.58772987662096
1053	1.58920586301418
1054	1.5890960880566
1055	1.58787441666661
1056	1.58778803990909
1057	1.58713882400062
1058	1.58715061501987
1059	1.58806788106157
1060	1.59015928215305
1061	1.59038292345083
1062	1.5898143770786
1063	1.58956150834752
1064	1.58837229954394
1065	1.58836501234827
1066	1.5892249485965
1067	1.58940380502536
1068	1.59026331503773
1069	1.58989830740375
1070	1.5882157176936
1071	1.58741769781154
1072	1.58574504458082
1073	1.58537825754972
1074	1.58682765289414
1075	1.58709900978552
1076	1.58767953932883
1077	1.58782066892486
1078	1.58696978864166
1079	1.58425808924809
1080	1.5841159905266
1081	1.58470671826309
1082	1.58476061439515
1083	1.58638365893747
1084	1.58626557468802
1085	1.58392706260168
1086	1.58362276984542
1087	1.58412622803021
1088	1.5841553259063
1089	1.58507817938392
1090	1.58539471389408
1091	1.58497924285537
1092	1.58479277933441
1093	1.58463959256423
1094	1.58381356854369
1095	1.58309252332079
1096	1.58273273993492
1097	1.58231185766795
1098	1.58218645897198
1099	1.58180773085757
1100	1.58104792927443
1101	1.5808091461249
1102	1.58125307993923
1103	1.58089917174613
1104	1.58052582912711
1105	1.57978890015602
1106	1.57783509000862
1107	1.57685701031564
1108	1.57629521926702
1109	1.57591730615388
1110	1.57584299830944
1111	1.57502775728499
1112	1.57268528752596
1113	1.57087881337438
1114	1.56938712579251
1115	1.56777019176684
1116	1.56607723184099
1117	1.56535149680497
1118	1.56334608647157
1119	1.56020402583932
1120	1.55771651871867
1121	1.55550054868617
1122	1.55227817498257
1123	1.54877759830852
1124	1.5451987015011
1125	1.54047082440562
1126	1.53678138161402
1127	1.53360212434987
1128	1.52879713395829
1129	1.52448691696841
1130	1.52118812811793
1131	1.51818437853119
1132	1.51615327306142
1133	1.51365596948704
1134	1.51137104472623
1135	1.50898150149128
1136	1.50656125980147
1137	1.50417516395772
1138	1.50233247383842
1139	1.49971493621953
1140	1.4970081856077
1141	1.49339669069795
1142	1.48888395756436
1143	1.48458678337735
1144	1.4801365232719
1145	1.47493130831962
1146	1.46990071866184
1147	1.46458517003462
1148	1.45843945819152
1149	1.45233935020177
1150	1.44509703916983
1151	1.43694501743547
1152	1.42898230943103
1153	1.42077840199647
1154	1.41143756735849
1155	1.40222111788542
1156	1.39178284730567
1157	1.37977137473587
1158	1.36770341070848
1159	1.35533380739468
1160	1.34226780310808
1161	1.32851783351459
1162	1.31433192371595
1163	1.30002287022145
1164	1.2853769306457
1165	1.27046283527552
1166	1.25620077742611
1167	1.24251005891077
1168	1.22933971600972
1169	1.2171568598234
1170	1.20611869254614
1171	1.19569164073127
1172	1.18600786245242
1173	1.17680913043724
1174	1.16848720096319
1175	1.16043542186691
1176	1.15297562172118
1177	1.14562619780318
1178	1.13915055043424
1179	1.13182094012314
1180	1.12436847249823
1181	1.11671734085881
1182	1.10824198230931
1183	1.09950125871075
1184	1.09000108152588
1185	1.0800067756864
1186	1.07006993350181
1187	1.05995410063129
1188	1.04993364421157
1189	1.04020287225012
1190	1.03182961047162
1191	1.02382130258996
1192	1.01735199522146
1193	1.01213711524345
1194	1.00807319866812
1195	1.00477283766819
1196	1.00301787960047
1197	1.00292726187694
1198	1.00353300071212
1199	1.00525767579783
1200	1.00795608747021
1201	1.01144833373539
1202	1.01572939990282
1203	1.02086449001547
1204	1.02644692282743
1205	1.03250421534585
1206	1.03940945093615
1207	1.04683932213382
1208	1.05496916543653
1209	1.06391865447762
1210	1.07299136007679
1211	1.0826981859393
1212	1.09282026396908
1213	1.10394339026959
1214	1.1158401557854
1215	1.12812366430797
1216	1.14123906371531
1217	1.15458814748851
1218	1.16820711288475
1219	1.18247174452499
1220	1.19700727171714
1221	1.21173277261416
1222	1.22695208292067
1223	1.2418243568779
1224	1.25572491774402
1225	1.2691744829721
1226	1.28227049966919
1227	1.29463888503003
1228	1.30708821479861
1229	1.31946083567799
1230	1.33024760030262
1231	1.34003668559812
1232	1.34971448054275
1233	1.35902301442674
1234	1.36748369182614
1235	1.3752021040728
1236	1.38267669140561
1237	1.38976974691175
1238	1.39596569006016
1239	1.40149856582605
1240	1.40706319573951
1241	1.41182766183785
1242	1.41556401308687
1243	1.41968110010383
1244	1.4239281688693
1245	1.42746896140849
1246	1.43083849489826
1247	1.43429400662642
1248	1.43753142750133
1249	1.44082668335459
1250	1.44353951675077
1251	1.44578397434355
1252	1.44828611763596
1253	1.45010307818319
1254	1.4520956080415
1255	1.45420568308928
1256	1.45636806444677
1257	1.45796728030091
1258	1.45970119910282
1259	1.46113449143042
1260	1.46200532467709
1261	1.4628732272977
1262	1.46412570142916
1263	1.46520065623656
1264	1.46604068727906
1265	1.46716655265656
1266	1.46866456896512
1267	1.46983438225953
1268	1.47071702622354
1269	1.47150931397244
1270	1.47190622152621
1271	1.4722487108443
1272	1.47268422475493
1273	1.47353629022376
1274	1.47476312041014
1275	1.47560575332681
1276	1.47633828815294
1277	1.47697786019131
1278	1.47743822257659
1279	1.47750292202658
1280	1.47774426190361
1281	1.47786885149316
1282	1.47818087765096
1283	1.47864679016328
1284	1.47894017463454
1285	1.47876614774695
1286	1.47899302028706
1287	1.47960182951637
1288	1.47970297389157
1289	1.47986863292353
1290	1.4801236111447
1291	1.48000159191677
1292	1.48016235407394
1293	1.48077242124487
1294	1.48135078352252
1295	1.48161638895471
1296	1.4818691921485
1297	1.48216070867937
1298	1.48231969966369
1299	1.48228167706078
1300	1.48239450720868
1301	1.48306571622413
1302	1.48321530850162
1303	1.48312935984205
1304	1.48292213172539
1305	1.48285004661319
1306	1.48226674641007
1307	1.48216313344469
1308	1.4826653356684
1309	1.4826769348745
1310	1.48254276515314
1311	1.48259194859156
1312	1.48273636548392
1313	1.48281305977471
1314	1.48274039315363
1315	1.48249793290334
1316	1.48240059735764
1317	1.48250642978205
1318	1.48200237721201
1319	1.48148752873125
1320	1.48181373609911
1321	1.4816801227337
1322	1.48116315459471
1323	1.4811383387814
1324	1.48086685143989
1325	1.48030480023239
1326	1.4800204904696
1327	1.48014740657487
1328	1.47973653281137
1329	1.47850147385808
1330	1.47777078660875
1331	1.47721229031777
1332	1.47645665369245
1333	1.47582001840537
1334	1.47536949299673
1335	1.47455798213928
1336	1.47393009304508
1337	1.47290239876404
1338	1.47165803728083
1339	1.47086433910658
1340	1.46963888337736
1341	1.46804867377353
1342	1.46654972765545
1343	1.46472017288159
1344	1.46214137899833
1345	1.45939023940547
1346	1.45686942707016
1347	1.45390597230871
1348	1.45056588646369
1349	1.44728841533411
1350	1.4434580547604
1351	1.43839019562916
1352	1.43299490500443
1353	1.42777129972384
1354	1.42155759372623
1355	1.414644073256
1356	1.40767798382499
1357	1.40053292754678
1358	1.39271315714283
1359	1.38492850487404
1360	1.37733901200405
1361	1.36959268196847
1362	1.36138078830535
1363	1.35287692738269
1364	1.34467927129149
1365	1.33623957430662
1366	1.32726696811065
1367	1.31776928733133
1368	1.30774865288219
1369	1.29736234296869
1370	1.28639270196983
1371	1.27483740362278
1372	1.26272368324179
1373	1.25001224331076
1374	1.23717493462063
1375	1.22417837729261
1376	1.21083252606198
1377	1.19760823926853
1378	1.18470214616117
1379	1.1718773271143
1380	1.1593381967147
1381	1.14720191692532
1382	1.13546408416017
1383	1.12443592410088
1384	1.11413528884069
1385	1.1046562965291
1386	1.09592641909365
1387	1.08795792543143
1388	1.08099820301174
1389	1.07509749895419
1390	1.07007860703431
1391	1.06549188923472
1392	1.06167182455235
1393	1.05874298681829
1394	1.05626487412442
1395	1.0540937851339
1396	1.05224517755585
1397	1.05030536640784
1398	1.04840387562832
1399	1.04686175996569
1400	1.04522839883147
1401	1.04343834548267
1402	1.04182343985899
1403	1.04013742736539
1404	1.03834237695199
1405	1.03660494128293
1406	1.0347189225896
1407	1.03282137337132
1408	1.03093424847986
1409	1.02910075269478
1410	1.02730495771992
1411	1.02532419983293
1412	1.02362451444685
1413	1.0224552233778
1414	1.02164702531779
1415	1.02136772309929
1416	1.02134048564532
1417	1.02155598884443
1418	1.02219599612612
1419	1.02300026565033
1420	1.0240932999183
1421	1.02533405117075
1422	1.02646043268567
1423	1.0273820744735
1424	1.02861953225709
1425	1.02997576798305
1426	1.03123020888565
1427	1.03291396161202
1428	1.03511353140491
1429	1.03800502091683
1430	1.04194232681666
1431	1.04663229404488
1432	1.05217956760334
1433	1.05852014852876
1434	1.06542402175287
1435	1.07308074528755
1436	1.08119989375833
1437	1.08931200780978
1438	1.09750974076924
1439	1.10589625428952
1440	1.11369815734823
1441	1.12100004746793
1442	1.12820213949792
1443	1.13501298845123
1444	1.1414340121208
1445	1.14753828249893
1446	1.15358037284292
1447	1.15935418531721
1448	1.1647861123328
1449	1.17045375437147
1450	1.17602462935207
1451	1.18121118480908
1452	1.18648467990628
1453	1.19163893227166
1454	1.19649282875303
1455	1.20107775308956
1456	1.20551118364765
1457	1.20985133719352
1458	1.21380544380687
1459	1.2173691950587
1460	1.22103672872076
1461	1.22445986514213
1462	1.22737176506305
1463	1.23045153119624
1464	1.23362475079529
1465	1.23662797493133
1466	1.23942192341313
1467	1.24265017122798
1468	1.24571549615055
1469	1.24847530980074
1470	1.25139710021216
1471	1.25436394260151
1472	1.25735087549272
1473	1.26024650756506
1474	1.26297612192234
1475	1.26576516335487
1476	1.26853377939872
1477	1.27130664380619
1478	1.27411349329172
1479	1.27666649319318
1480	1.27903488231347
1481	1.28144245019894
1482	1.28398296008085
1483	1.28657420004884
1484	1.28900845542352
1485	1.2913915054219
1486	1.29376683634113
1487	1.29599608591307
1488	1.29813264496574
1489	1.3001011569144
1490	1.30192643372705
1491	1.30385743854735
1492	1.30578588233085
1493	1.30738819055036
1494	1.30884688321606
1495	1.31031429483187
1496	1.31161746768729
1497	1.31298677644015
1498	1.31450030749964
1499	1.31580029892961
1500	1.31683087393086
1501	1.31800236324917
1502	1.319183025251
1503	1.31985882616365
1504	1.32065565440151
1505	1.32186477708073
1506	1.3226537131822
1507	1.32333308936606
1508	1.32437540703697
1509	1.3251545777107
1510	1.32589951568815
1511	1.32695901508856
1512	1.32760083818366
1513	1.32798344856378
1514	1.3283723907633
1515	1.32859230751967
1516	1.3287900429383
1517	1.32899063832544
1518	1.32918830985657
1519	1.32926692668497
1520	1.32940277405831
1521	1.32972452750724
1522	1.32979686693539
1523	1.32967567150497
1524	1.32967400118332
1525	1.32974959756078
1526	1.32966475582359
1527	1.3299121538927
1528	1.3305425482007
1529	1.33117531860128
1530	1.33172316603374
1531	1.33221142189288
1532	1.3328131804465
1533	1.33352548768526
1534	1.33423890684681
1535	1.33500908131015
1536	1.33580786095498
1537	1.33671350802395
1538	1.33751292558285
1539	1.33820563642375
1540	1.33894805822975
1541	1.3394907429082
1542	1.34016128603831
1543	1.34122444338032
1544	1.34210391553416
1545	1.34267641945823
1546	1.34327877719257
1547	1.34387531726317
1548	1.34447133770166
1549	1.34495052821065
1550	1.3452509104347
1551	1.34554522996323
1552	1.34567365534594
1553	1.34578033117154
1554	1.34619281297913
1555	1.3465925120318
1556	1.34695559849581
1557	1.34742288438674
1558	1.34773592291729
1559	1.34793930872722
1560	1.34818093968042
1561	1.3485543552722
1562	1.34904212102647
1563	1.34942965933119
1564	1.34962630761608
1565	1.349960845909
1566	1.35046355116025
1567	1.35042740446704
1568	1.3500398473859
1569	1.35000780400455
1570	1.34977325566008
1571	1.34906296643835
1572	1.34881859881178
1573	1.34884798657062
1574	1.34828741145282
1575	1.34771496084707
1576	1.34739666322036
1577	1.34665370239872
1578	1.3458751013168
1579	1.34560107178603
1580	1.34522597119767
1581	1.34445297414027
1582	1.34375660936965
1583	1.34316874045261
1584	1.34261045614217
1585	1.34221238551517
1586	1.34162857735005
1587	1.3407932199087
1588	1.34001874328232
1589	1.33937440251867
1590	1.33875666336572
1591	1.33815462331155
1592	1.33763225155605
1593	1.3368883293301
1594	1.33605917258275
1595	1.33545041462842
1596	1.33471253822705
1597	1.33379877673232
1598	1.33296012761149
1599	1.33212760421672
1600	1.33134714799501
1601	1.33057912412297
1602	1.32947174248879
1603	1.3279723365715
1604	1.32630145992926
1605	1.32453753750936
1606	1.32274656338586
1607	1.32104029535236
1608	1.31897708692795
1609	1.31649113658582
1610	1.31407262131205
1611	1.31170780035255
1612	1.30931412110851
1613	1.30682097590809
1614	1.3043169261704
1615	1.30178808018347
1616	1.29922329473071
1617	1.29690203387447
1618	1.29478538446715
1619	1.29258583191721
1620	1.29036820666418
1621	1.28839688044386
1622	1.28625926992956
1623	1.28370841734553
1624	1.28086723855491
1625	1.27797105705104
1626	1.27488973388405
1627	1.2713096549943
1628	1.26731529782597
1629	1.26296791611818
1630	1.2585108130956
1631	1.25371509964927
1632	1.24817900444134
1633	1.2420465641575
1634	1.23540046162089
1635	1.22795968029383
1636	1.21969300350093
1637	1.2108967214896
1638	1.20082634074297
1639	1.18921394304078
1640	1.17689045454821
1641	1.16340286021048
1642	1.1487858024026
1643	1.13353599474996
1644	1.11728591076487
1645	1.10001113739558
1646	1.08182952202549
1647	1.06261236584841
1648	1.04287864830956
1649	1.02248951491855
1650	1.0014905413782
1651	0.980215541377131
1652	0.958599074743209
1653	0.937541573107291
1654	0.916810500961231
1655	0.895841799055745
1656	0.875848619328135
1657	0.856795814714868
1658	0.838681717518154
1659	0.822630086473646
1660	0.808534028354784
1661	0.796651329604677
1662	0.787212512672658
1663	0.780750787447556
1664	0.777384633506154
1665	0.776774203029746
1666	0.778962738857613
1667	0.783873870341057
1668	0.791035316474324
1669	0.799240889548621
1670	0.807843454645921
1671	0.816336076665918
1672	0.823610312250099
1673	0.829298222981395
1674	0.832816797283729
1675	0.833370508302922
1676	0.830377958881719
1677	0.823963576110828
1678	0.814333267452582
1679	0.801015969638853
1680	0.784328743749507
1681	0.764363000000894
1682	0.741307865843517
1683	0.715474000559058
1684	0.687189949314501
1685	0.656980685751222
1686	0.625426402062695
1687	0.592731501499418
1688	0.559390439346602
1689	0.525571955885971
1690	0.491860362032114
1691	0.458926468859369
1692	0.426487480907405
1693	0.395324035152534
1694	0.365350266612196
1695	0.336081592898091
1696	0.308324305641332
1697	0.281969580212815
1698	0.256817088564139
1699	0.233475762974066
1700	0.211445545244132
1701	0.190856087332171
1702	0.171776008608995
1703	0.15390661378424
1704	0.137769291484089
1705	0.122630217371074
1706	0.108592181052275
1707	9.59298579111878E-02
1708	8.47970173976646E-02
1709	7.45299235843006E-02
1710	6.55293972498784E-02
1711	5.74556924252985E-02
1712	5.01810465875468E-02
1713	4.41238286513772E-02
1714	3.93968636618031E-02
1715	3.55565985255228E-02
1716	3.27552426455494E-02
1717	3.10387191143095E-02
1718	3.03952775641652E-02
1719	3.07160402785261E-02
1720	3.23856941375417E-02
1721	3.46410920886533E-02
1722	3.73084858562217E-02
1723	4.09309788329222E-02
1724	4.52589872885284E-02
1725	5.02013369884139E-02
1726	5.59783800589565E-02
1727	6.21261372562214E-02
1728	6.81048029430753E-02
1729	7.41770778646933E-02
1730	8.04911747138475E-02
1731	8.66553692545742E-02
1732	9.25450767787479E-02
1733	9.80966206096943E-02
1734	0.103001862417685
1735	0.107221210662131
1736	0.110835561103297
1737	0.11367265083602
1738	0.115971690493762
1739	0.117806323359182
1740	0.119095781202934
1741	0.119659139763001
1742	0.119951623804554
1743	0.120210972370682
1744	0.119916209442302
1745	0.119950271423966
1746	0.120316802707079
1747	0.120208732697752
1748	0.120347606424437
1749	0.12099755852216
1750	0.121615190720143
1751	0.122308620387715
1752	0.12346723953875
1753	0.124701274411057
1754	0.126363150599858
1755	0.128426633949602
1756	0.131075506035142
1757	0.133882693128717
1758	0.13776251045412
1759	0.142660675614157
1760	0.147714003816134
1761	0.153492820516822
1762	0.159587621067519
1763	0.166009574946953
1764	0.17293501484944
1765	0.180749321578462
1766	0.188016207714579
1767	0.195372306492469
1768	0.202696998262579
1769	0.209767828794898
1770	0.217352219498714
1771	0.224908515993157
1772	0.232284238480046
1773	0.239669066916668
1774	0.247242595863962
1775	0.254840419941233
1776	0.262257885916683
1777	0.269876503020149
1778	0.277635050878726
1779	0.284977674029408
1780	0.292025497052749
1781	0.299068286228628
1782	0.305793341015834
1783	0.312380014711795
1784	0.319256984643842
1785	0.32577606013308
1786	0.331860343217795
1787	0.337707974940578
1788	0.343240544037144
1789	0.348856176196964
1790	0.354054480928268
1791	0.359517612791074
1792	0.365418546338818
1793	0.370892644435456
1794	0.376205919856405
1795	0.38145856835722
1796	0.386713055383568
1797	0.391317624775283
1798	0.395374480892206
1799	0.399723239088578
1800	0.403688999270434
1801	0.385797572869693
1802	0.38900076945665
1803	0.391496983129629
1804	0.393558002310303
1805	0.396035585707465
1806	0.398001908913718
1807	0.399402085124491
1808	0.400494520592453
1809	0.401989258553695
1810	0.403023384818293
1811	0.403813246548799
1812	0.404949712171189
1813	0.405958924204742
1814	0.406614611770628
1815	0.407012305826409
1816	0.407149706966302
1817	0.407193858407134
1818	0.407051899643175
1819	0.406806681953528
1820	0.406563890330561
1821	0.406148874521174
1822	0.405475789291388
1823	0.405121807765016
1824	0.404889244191306
1825	0.405064246440856
1826	0.405725024867631
1827	0.406802258046861
1828	0.40805896149311
1829	0.410404784424516
1830	0.413630998969946
1831	0.417196984073465
1832	0.421235081719453
1833	0.42538918107262
1834	0.429595280147345
1835	0.433667643966236
1836	0.438284556020363
1837	0.444117444457556
1838	0.448922416619978
1839	0.453374479524073
1840	0.4579707179855
1841	0.462442562282677
1842	0.466254584008355
1843	0.470093125974807
1844	0.474015154249864
1845	0.477677026622611
1846	0.480777305110622
1847	0.48381239459731
1848	0.486733393293648
1849	0.489668064635745
1850	0.492390416092726
1851	0.494968963835472
1852	0.497747555214061
1853	0.500348800908691
1854	0.503099259981165
1855	0.506270061339537
1856	0.510034237520284
1857	0.514004020888716
1858	0.51787778989579
1859	0.521895852687573
1860	0.525940295633348
1861	0.529898040906126
1862	0.534166959344888
1863	0.538522792440687
1864	0.542375348203669
1865	0.546321023109875
1866	0.550103767285725
1867	0.553721387776759
1868	0.557379503191432
1869	0.560748535997531
1870	0.563892868295553
1871	0.566677680418219
1872	0.569142135384647
1873	0.571420009770563
1874	0.57325919655799
1875	0.5750744087185
1876	0.576966803466919
1877	0.578471885268119
1878	0.580032052718135
1879	0.581878024369475
1880	0.583069679677032
1881	0.584349233364321
1882	0.58473246937783
1883	0.584571622666614
1884	0.583771539562197
1885	0.582426267827384
1886	0.580638726904001
1887	0.578805781154731
1888	0.575744479524021
1889	0.571955832514289
1890	0.567231912428953
1891	0.562317775257449
1892	0.556148242341732
1893	0.550762565381275
1894	0.545603202021412
1895	0.539676072373534
1896	0.534176185737902
1897	0.529370014940098
1898	0.525270828606073
1899	0.522437141161897
1900	0.520941485503864
1901	0.521127057983633
1902	0.521454307655194
1903	0.522690675179551
1904	0.52471128510933
1905	0.52779014494181
1906	0.530914145003152
1907	0.534719515621288
1908	0.538984191035458
1909	0.543717580256694
1910	0.547932872356421
1911	0.551814105882875
1912	0.556095781179925
1913	0.559459448750801
1914	0.561957208287598
1915	0.564438826886906
1916	0.566613047462296
1917	0.568653762401372
1918	0.570169596999143
1919	0.571817802004634
1920	0.573614677528803
1921	0.575173329803791
1922	0.576196646203607
1923	0.577189022179797
1924	0.577804730999089
1925	0.577890336789565
1926	0.577982867472892
1927	0.577855355002098
1928	0.577753920144901
1929	0.577399720772773
1930	0.577195344751686
1931	0.577198887629184
1932	0.576823554863063
1933	0.57655855762289
1934	0.576464291151478
1935	0.576515045986276
1936	0.576880301306522
1937	0.57687573983637
1938	0.57670599015051
1939	0.576754348040757
1940	0.576680288931606
1941	0.576711513633041
1942	0.577157116198254
1943	0.577341775869686
1944	0.577377923756307
1945	0.577210899255206
1946	0.577392166015089
1947	0.577591558731498
1948	0.577759431455763
1949	0.577857289573345
1950	0.578342998187823
1951	0.578907045967521
1952	0.57962682283
1953	0.580756193038837
1954	0.58180790760034
1955	0.582638046607073
1956	0.583861082679816
1957	0.585302606995853
1958	0.587020610013561
1959	0.588717479275533
1960	0.590521898559697
1961	0.592559380465217
1962	0.594784561172419
1963	0.596951627628527
1964	0.599225308093316
1965	0.601679360165378
1966	0.604208579286228
1967	0.606723939845173
1968	0.609755099246501
1969	0.612290831959308
1970	0.614484162484215
1971	0.616665242238346
1972	0.618544374799
1973	0.620482804362199
1974	0.622599968487806
1975	0.625013145872546
1976	0.626879481287353
1977	0.628567005144678
1978	0.630362237134889
1979	0.632083940254833
1980	0.633434985366764
1981	0.634695353403651
1982	0.635945290264725
1983	0.636801251920918
1984	0.637616904019398
1985	0.63821727792516
1986	0.639339207342412
1987	0.640313186982902
1988	0.641264987251328
1989	0.641832248318632
1990	0.642525138530383
1991	0.642905168069134
1992	0.642648510465643
1993	0.642642414224479
1994	0.642913945915823
1995	0.642784081429769
1996	0.642262991753646
1997	0.641860921924169
1998	0.641131083080165
1999	0.640723141742781
2000	0.640456272308361
2001	0.640309556327839
2002	0.640272234404923
2003	0.64045959784619
2004	0.640620829963057
2005	0.64084819280438
2006	0.641113478962174
2007	0.641349269529267
2008	0.641831593256347
2009	0.642528129894669
2010	0.643152943397089
2011	0.644130021852281
2012	0.644766033402587
2013	0.645178580710814
2014	0.645562394379701
2015	0.645847096655028
2016	0.645950965341971
2017	0.646104454736408
2018	0.646343609877429
2019	0.646242381799173
2020	0.645898118155796
2021	0.645642515211512
2022	0.645131086858226
2023	0.644802546890783
2024	0.644739655564098
2025	0.644411623473003
2026	0.643789815942237
2027	0.64343616541576
2028	0.643030073902363
2029	0.642761409720157
2030	0.642633572026749
2031	0.642909810225781
2032	0.642700508943457
2033	0.642279795580019
2034	0.642070696117408
2035	0.641716429484844
2036	0.641550978217464
2037	0.641720673410349
2038	0.641606465308051
2039	0.641308693775876
2040	0.641141663316212
2041	0.641115989932018
2042	0.640838462518099
2043	0.640526323699804
2044	0.640119438511952
2045	0.639585167949275
2046	0.638686321063291
2047	0.638108834953541
2048	0.637558929748615
2049	0.63719401267793
2050	0.63710922723689
2051	0.63665525253889
2052	0.636078485947119
2053	0.635677552176989
2054	0.634924033414182
2055	0.634678287378478
2056	0.635070047321388
2057	0.635071027846359
2058	0.634639112096088
2059	0.634943383221737
2060	0.636064154583989
2061	0.636382400132776
2062	0.636572416944686
2063	0.637096401318347
2064	0.637226970672382
2065	0.636576220974983
2066	0.636329652946418
2067	0.636497611849983
2068	0.63620477228207
2069	0.635446254994685
2070	0.634907179587608
2071	0.634362157747254
2072	0.633896032742007
2073	0.633528084181952
2074	0.632963627655288
2075	0.632559972751652
2076	0.631841965195043
2077	0.630647274546371
2078	0.629677789147104
2079	0.628945101486133
2080	0.627606032042261
2081	0.626560583760152
2082	0.625651985082681
2083	0.624578813615965
2084	0.623141883407807
2085	0.622388750914168
2086	0.622137400904391
2087	0.621438058949895
2088	0.620665599514277
2089	0.620262682248992
2090	0.619760532392753
2091	0.619361391376287
2092	0.619370277276615
2093	0.619462763305119
2094	0.619710504120687
2095	0.619643587928817
2096	0.619746178952584
2097	0.619804239992772
2098	0.619373248381176
2099	0.618231813094385
2100	0.616927599947346
2101	0.615476936830033
2102	0.613379271199273
2103	0.610795808404423
2104	0.607727652229379
2105	0.604393041052161
2106	0.600063707345301
2107	0.594927806927639
2108	0.589381290095122
2109	0.583353210366069
2110	0.576251128454342
2111	0.568108506953823
2112	0.559887174690009
2113	0.550792916265557
2114	0.541430455036252
2115	0.531470517104683
2116	0.521808752658932
2117	0.512471248702651
2118	0.502830054311242
2119	0.493381190634388
2120	0.48441999656055
2121	0.475531845051905
2122	0.466479789248076
2123	0.457432507580832
2124	0.44902150760425
2125	0.440055717056497
2126	0.430419165141522
2127	0.421161446788529
2128	0.411625183919848
2129	0.402967829796584
2130	0.393480106997116
2131	0.38648336074714
2132	0.380633189289858
2133	0.37645195003192
2134	0.373903397955125
2135	0.373129098474592
2136	0.37442215826217
2137	0.376632251528957
2138	0.380426593831493
2139	0.385484562917244
2140	0.390456611015913
2141	0.396446401708543
2142	0.401569016597512
2143	0.40753947753033
2144	0.411461584827745
2145	0.414429985214879
2146	0.416575861671535
2147	0.417455168916283
2148	0.417883479588193
2149	0.418019480307812
2150	0.416618421740185
2151	0.413522583077926
2152	0.410697236646366
2153	0.406418641911421
2154	0.402908237394388
2155	0.39865372131463
2156	0.396211530293115
2157	0.3935355764227
2158	0.393267661842979
2159	0.394760557710165
2160	0.398380314145303
2161	0.403700508813482
2162	0.410142699756921
2163	0.417341745278107
2164	0.426260076478016
2165	0.434618455942321
2166	0.444085622476857
2167	0.452251896117029
2168	0.460824431495454
2169	0.467446384746401
2170	0.473459716140926
2171	0.477529699070969
2172	0.479732721160922
2173	0.481279442733507
2174	0.480904364567502
2175	0.480514879135965
2176	0.479346863374056
2177	0.477795483820411
2178	0.474948830399448
2179	0.472987452503556
2180	0.470910397529376
2181	0.469092654323438
2182	0.467099299565563
2183	0.466361826316857
2184	0.466409162066913
2185	0.466663943779003
2186	0.467575773904431
2187	0.469494692279376
2188	0.471508503427133
2189	0.473543917275794
2190	0.476056446495698
2191	0.480023554089365
2192	0.482388168068009
2193	0.484305091884381
2194	0.485663397901409
2195	0.48652606826022
2196	0.48657637604126
2197	0.485834887362158
2198	0.484801476350231
2199	0.483202252181896
2200	0.480812087264975
2201	0.477448426274873
2202	0.474325721945468
2203	0.47082112778814
2204	0.466760125139605
2205	0.462174670072846
2206	0.458111737201558
2207	0.454006558209234
2208	0.449301332734818
2209	0.445450426973929
2210	0.440320406483721
2211	0.433634758586679
2212	0.426986427701778
2213	0.420755727546209
2214	0.413686161341702
2215	0.406449764115253
2216	0.399259045455558
2217	0.391648776299208
2218	0.383611650378314
2219	0.374919176354806
2220	0.366011018858845
2221	0.356586170576117
2222	0.346029590045053
2223	0.336045145724488
2224	0.326013220656933
2225	0.315965233056386
2226	0.305959694136754
2227	0.295649986555967
2228	0.284675712003454
2229	0.274911099486617
2230	0.265429740004642
2231	0.256233003736143
2232	0.24806815346066
2233	0.239640325431333
2234	0.231165918634307
2235	0.222643793508881
2236	0.214223932967156
2237	0.206073053758196
2238	0.198868112352088
2239	0.190070126864671
2240	0.180589680702532
2241	0.171067277473739
2242	0.159919098115896
2243	0.149488702514652
2244	0.139364767252265
2245	0.129798949147787
2246	0.120152527223325
2247	0.110779957337434
2248	0.102002320920366
2249	9.31536512547826E-02
2250	8.40750185941104E-02
2251	7.58752602013078E-02
2252	6.78225922537363E-02
2253	5.97935130575526E-02
2254	5.28337241580642E-02
2255	4.63854981726298E-02
2256	4.08290158094163E-02
2257	3.64475287747588E-02
2258	3.18019084022615E-02
2259	2.77769839733706E-02
2260	2.38328214684644E-02
2261	1.97388614052393E-02
2262	1.63178347576284E-02
2263	1.32184494146711E-02
2264	0.010796358353166
2265	8.92602641019897E-03
2266	7.47715306028901E-03
2267	7.07983364263518E-03
2268	6.25260271872559E-03
2269	5.16284486757239E-03
2270	4.96729340801401E-03
2271	5.79038070061186E-03
2272	5.48683232253659E-03
2273	4.93720790514539E-03
2274	4.9061158972405E-03
2275	4.64261077810742E-03
2276	3.89613174834821E-03
2277	3.18105552009778E-03
2278	3.07093249666983E-03
2279	2.69552704468786E-03
2280	2.28002410357943E-03
2281	2.54388949081962E-03
2282	2.78947640481263E-03
2283	2.67556386952869E-03
2284	2.41299650014867E-03
2285	2.54106529479833E-03
2286	2.69313894151858E-03
2287	2.49123678305762E-03
2288	2.14931653790125E-03
2289	1.82353080307553E-03
2290	1.76042030966844E-03
2291	1.59751628410126E-03
2292	1.48293986332354E-03
2293	2.07644990129332E-03
2294	2.29313279431377E-03
2295	1.30094424533717E-03
2296	7.52303671608936E-04
2297	1.11666265817423E-03
2298	6.78322954078773E-04
2299	3.65359156292656E-04
2300	4.28216850884894E-04
2301	5.19051348663159E-04
2302	2.80657872062139E-04
2303	4.94776842140851E-05
2304	2.77458499952837E-04
2305	1.9242105888558E-04
2306	-8.38086210830189E-04
2307	-5.77762829666395E-04
2308	8.09985524983782E-04
2309	1.18986449380601E-03
2310	1.69953135244278E-03
2311	1.74058247423793E-03
2312	8.47203384634645E-04
2313	9.00752430463689E-04
2314	1.44604423298894E-03
2315	1.53975419196136E-03
2316	1.5636841817641E-03
2317	1.89742442378702E-03
2318	2.64501699002738E-03
2319	2.19331650088031E-03
2320	8.97052899313768E-04
2321	1.05897865537658E-03
2322	1.15541763684041E-03
2323	9.51610674568252E-04
2324	1.89099623016505E-03
2325	2.38786483109782E-03
2326	1.97939243185013E-03
2327	1.55223829820769E-03
2328	1.58857390806964E-03
2329	1.5005994090134E-03
2330	2.93300927322704E-04
2331	1.02649908956503E-04
2332	1.08662852406787E-03
2333	1.62352455099092E-03
2334	2.36381480291845E-03
2335	2.34272979045059E-03
2336	2.05936330936963E-03
2337	1.77023676928799E-03
2338	9.37590897646225E-05
2339	-4.36950508141072E-05
2340	9.84534110684207E-04
2341	1.48003967707344E-03
2342	2.92591452281127E-03
2343	3.65882517007564E-03
2344	4.10657771291805E-03
2345	3.73070168140393E-03
2346	0.002039714223106
2347	1.42800709256686E-03
2348	2.55088171751084E-05
[truncated: 152 more rows]
