# Supplementary material for: Machine learning-assisted non-destructive plasticizer identification and quantification in historical PVC objects based on IR spectroscopy
Source: Sci Rep. 2022 Mar 23;12:5017. doi: 10.1038/s41598-022-08862-1 (PMC8943100; doi:10.1038/s41598-022-08862-1)
Supplement: Supplementary file 1 — Supplementary Information 1. [file 41598_2022_8862_MOESM1_ESM.zip › Plasticizers_PVC_data/NIR_all/P357_idle.txt]

Wavelength	C:\Documents and Settings\All Users\Application Data\ASD\Indico Pro\Projects\David\P357_idle.txt
350	0.176014010094588
351	0.181816232408184
352	0.202965186581805
353	0.178801756641047
354	0.136232628921502
355	0.139436585896298
356	0.156017490278656
357	0.160995163271436
358	0.137859808059292
359	0.118858066196958
360	0.110005937715489
361	0.110524327854499
362	0.111052322682145
363	0.105736256294336
364	9.57049860622605E-02
365	9.38752913008086E-02
366	9.14559755776549E-02
367	8.74364868440781E-02
368	8.89685607237309E-02
369	8.95052360373926E-02
370	8.69819349993753E-02
371	8.10011474696424E-02
372	8.36772438693299E-02
373	8.94630037523256E-02
374	8.83395256355893E-02
375	8.55457087898341E-02
376	8.39323731412003E-02
377	0.085061207668709
378	8.62372945320519E-02
379	8.77802178293085E-02
380	8.97148816684703E-02
381	9.06499497658436E-02
382	9.26175402665322E-02
383	9.67598465394436E-02
384	0.104151844854558
385	0.109827244892457
386	0.11282174897981
387	0.114297676222983
388	0.125823390675393
389	0.137766368989198
390	0.135195123780379
391	0.139551228627038
392	0.147931231139192
393	0.154304899075524
394	0.159598075525975
395	0.164382943535601
396	0.169292579006328
397	0.175561432534881
398	0.181753673987937
399	0.188082058490173
400	0.19703654715079
401	0.207640759304613
402	0.220550866765138
403	0.23769092560635
404	0.258001632537808
405	0.281425555364039
406	0.308740060144677
407	0.341188399807909
408	0.376822483887098
409	0.413548265905093
410	0.453132742899559
411	0.495247048767491
412	0.537942293627682
413	0.577206918013013
414	0.615892984568127
415	0.653170186091993
416	0.684081560622489
417	0.711898272036497
418	0.737130348983718
419	0.758973853330387
420	0.779023519637927
421	0.797106913577357
422	0.812885568533872
423	0.828195211454485
424	0.842706164745942
425	0.855960935311124
426	0.868428415750175
427	0.879850874147565
428	0.89013116569565
429	0.900026857142397
430	0.908642335905717
431	0.916407471634647
432	0.925684369464452
433	0.935593063512876
434	0.94496615357096
435	0.952157350483518
436	0.96033623881135
437	0.968552337774233
438	0.974746881347877
439	0.979603777382893
440	0.983405878709384
441	0.986526787307622
442	0.989997399002224
443	0.992836509761408
444	0.994667796692324
445	0.996621257908113
446	0.998831543400709
447	1.00124832708634
448	1.00358215196352
449	1.00607904559422
450	1.00877546616565
451	1.01161381205547
452	1.01463243576915
453	1.01773925111225
454	1.02080892977824
455	1.02363478260686
456	1.02670132867431
457	1.03036946217101
458	1.03437614641081
459	1.03791166417757
460	1.04091130712947
461	1.04481138781995
462	1.04851283093961
463	1.05186720611467
464	1.05551476627728
465	1.0584335231686
466	1.06051243569092
467	1.06201550132142
468	1.06302618137137
469	1.06373988208218
470	1.06431634775151
471	1.06467799744166
472	1.06494495253261
473	1.06507907202261
474	1.06457232057034
475	1.0637147375749
476	1.06271449712451
477	1.06176328629075
478	1.06035561835531
479	1.05862068894763
480	1.05705953284105
481	1.05586400621772
482	1.05444922246558
483	1.05216048147794
484	1.04997913110591
485	1.04775641503445
486	1.04533829593196
487	1.04309810922725
488	1.04093359909434
489	1.03866231901444
490	1.03602038256614
491	1.03275841450949
492	1.02921083323499
493	1.02628587292521
494	1.02332028494461
495	1.02001505307569
496	1.01623232003917
497	1.01247836030061
498	1.00864544135458
499	1.00455180411386
500	1.00015373138181
501	0.995524327041355
502	0.990768260548297
503	0.986050853268355
504	0.981155819572228
505	0.976023626595138
506	0.970717625138148
507	0.965048491586634
508	0.959160326307348
509	0.953343086359569
510	0.947290856744515
511	0.9409187930189
512	0.934260589739462
513	0.927835279105375
514	0.921214734498323
515	0.91414250008686
516	0.906891827412682
517	0.899467876819068
518	0.891900016920292
519	0.884228463487286
520	0.87631844167435
521	0.86822732901179
522	0.860113091254102
523	0.851565283641674
524	0.842748859583228
525	0.833921760080247
526	0.824796471194551
527	0.815566377393189
528	0.806324824140544
529	0.796806504467965
530	0.787074930024253
531	0.777162214978946
532	0.76715996995981
533	0.757116025065983
534	0.747029009783037
535	0.736749998228198
536	0.72625936122712
537	0.715588971083038
538	0.704749372762505
539	0.693850035479418
540	0.682910888058156
541	0.671839452659672
542	0.660491971854175
543	0.648972881583001
544	0.637331018601294
545	0.625668583605004
546	0.613697616458883
547	0.601510476587549
548	0.589434467840926
549	0.577101532220226
550	0.564609908129358
551	0.552145182673433
552	0.539535487257928
553	0.526788267172634
554	0.513969492966835
555	0.50111662041465
556	0.488316792449087
557	0.475629848508261
558	0.4630309845079
559	0.45060055451708
560	0.43839375175959
561	0.426432540869213
562	0.414790156937407
563	0.403487828734668
564	0.39250352769123
565	0.381820553386309
566	0.371524566087098
567	0.361644371947485
568	0.35201278966334
569	0.342744718777955
570	0.33388690613725
571	0.325485436671615
572	0.317222653084352
573	0.309097383279809
574	0.301299713689035
575	0.294000541771579
576	0.287127451317664
577	0.280578883398098
578	0.274406158379417
579	0.26848247421796
580	0.262385005984715
581	0.254994924207177
582	0.247678264909597
583	0.240993877071361
584	0.234951940568439
585	0.230084447265176
586	0.226048522586593
587	0.222345520565201
588	0.219048410334921
589	0.216129312173724
590	0.213526540501479
591	0.210940037209879
592	0.208392400631335
593	0.205844462584359
594	0.203042425513514
595	0.199907734209815
596	0.196263889998405
597	0.19182646611149
598	0.187326182352682
599	0.182776487517012
600	0.178072816648154
601	0.173550004037479
602	0.169421099468439
603	0.165940488147506
604	0.163379056744966
605	0.161323181839978
606	0.159607735895875
607	0.158365697597358
608	0.157286381736576
609	0.156274957952777
610	0.155343947644214
611	0.154776627425446
612	0.15433762884241
613	0.153743956566838
614	0.15310130778449
615	0.152471951651613
616	0.151926859222208
617	0.151624895872119
618	0.151349165588265
619	0.151046781998558
620	0.150797249722135
621	0.150457515409256
622	0.150004455347796
623	0.149479791924371
624	0.149113898659983
625	0.148791127387645
626	0.148420407270765
627	0.148074671077006
628	0.147751026326666
629	0.147431670465316
630	0.147072346516674
631	0.14675332571703
632	0.146469298230761
633	0.146182928991331
634	0.145941002183489
635	0.145765629509242
636	0.145678035177368
637	0.145712179113996
638	0.145865070843455
639	0.146118050745853
640	0.14641391011412
641	0.146870855817453
642	0.147490535043092
643	0.148201141164604
644	0.149044556571726
645	0.15004265878038
646	0.151199583891475
647	0.152452263404302
648	0.153786814492129
649	0.155218785814815
650	0.156819488398631
651	0.158521219025239
652	0.160324852780152
653	0.162290601375064
654	0.164383263858699
655	0.16656193338913
656	0.168785627428928
657	0.171079968552211
658	0.173382051339693
659	0.175630392906127
660	0.177815227610216
661	0.17997063472254
662	0.182050083239402
663	0.183900704648251
664	0.185570364852512
665	0.187056296368438
666	0.18834120463205
667	0.189420052420492
668	0.190289546057286
669	0.190958068550355
670	0.191467394767649
671	0.191855726842188
672	0.192157547507226
673	0.192406086489208
674	0.192588088336364
675	0.192705928432732
676	0.19277674229319
677	0.192935595158849
678	0.193062642109373
679	0.193063375912083
680	0.193110603686125
681	0.193144336651966
682	0.193115433789068
683	0.193004684828101
684	0.192707498859155
685	0.192275232640119
686	0.191828795748902
687	0.191203659761331
688	0.190404389094356
689	0.189463666867881
690	0.188389676845955
691	0.187139335142179
692	0.185692842420645
693	0.184068608531429
694	0.182299236363941
695	0.180375177829049
696	0.178264184146173
697	0.176062263843788
698	0.173740876657672
699	0.171286895790318
700	0.168820366848847
701	0.166323600508015
702	0.163799077186609
703	0.161284316787193
704	0.158883183073047
705	0.156624816444846
706	0.154498860748464
707	0.152566785637286
708	0.150882121458678
709	0.14948730715756
710	0.148393640319869
711	0.14759413804423
712	0.147094604076679
713	0.146915896418637
714	0.147099630405946
715	0.147622513666596
716	0.148435557154171
717	0.149608504467351
718	0.151097864896398
719	0.152847684907952
720	0.154828046591859
721	0.157112856187777
722	0.159724241616915
723	0.16263011876865
724	0.165829258796061
725	0.169321642113073
726	0.173101813400002
727	0.177197607596849
728	0.181607473247584
729	0.186329854637857
730	0.191389574129796
731	0.196799100992317
732	0.202545806215388
733	0.208586397871837
734	0.214980877431134
735	0.221703557237195
736	0.228731504956801
737	0.236219934187584
738	0.244101816079439
739	0.252346964201092
740	0.260989949297967
741	0.270059894141529
742	0.279582286846223
743	0.289568657779041
744	0.299987376484666
745	0.310871077526438
746	0.322222178658281
747	0.334018944755919
748	0.346183961473399
749	0.358657025702548
750	0.371394633058525
751	0.38430601027968
752	0.397280541032581
753	0.410202125469746
754	0.422962109072548
755	0.435486717144967
756	0.447716472291132
757	0.459472150744676
758	0.470605884856487
759	0.481050564691905
760	0.490843284833552
761	0.499865073467037
762	0.50812020556761
763	0.515628933548885
764	0.522449689266996
765	0.528590804223076
766	0.534043429244122
767	0.538800196500011
768	0.54287485537592
769	0.546334141035996
770	0.549322860548995
771	0.551878595530046
772	0.55404409652765
773	0.555856066743018
774	0.557326061627826
775	0.558467427613226
776	0.559345737662358
777	0.560099999411411
778	0.560739463871439
779	0.561278857996968
780	0.561718908977443
781	0.561959179177532
782	0.562184088970817
783	0.562522657456492
784	0.562850181473106
785	0.563203513059783
786	0.563641353937099
787	0.564243449107664
788	0.564870357684843
789	0.565506948731232
790	0.566185773001182
791	0.566993496944383
792	0.567868190885382
793	0.568780881695256
794	0.569761835616018
795	0.570819415244542
796	0.571932390068746
797	0.573066007932231
798	0.574221298634296
799	0.575444982438012
800	0.576740658626692
801	0.577977332065374
802	0.57921315413865
803	0.580477434895668
804	0.581779375817436
805	0.582918333061606
806	0.584009749251973
807	0.585185705295724
808	0.586327588013524
809	0.587396133755848
810	0.588397486120541
811	0.589405654275604
812	0.590308860666098
813	0.591176305306232
814	0.592113870571642
815	0.592985015768736
816	0.593851133987519
817	0.594719719334059
818	0.595444451958061
819	0.596148284672507
820	0.596821627863981
821	0.597394716829047
822	0.597947217552499
823	0.598479823199358
824	0.598959916466191
825	0.599295351789096
826	0.599582437594992
827	0.599871294298668
828	0.600172671478671
829	0.600486133701825
830	0.600768640765226
831	0.600966276354264
832	0.601028314672474
833	0.60100396450033
834	0.600977373570949
835	0.601080314776397
836	0.601090292867818
837	0.601057481323518
838	0.601087995670352
839	0.601032346774116
840	0.600875737285662
841	0.600650274372699
842	0.60045476381747
843	0.600203367493898
844	0.599911881596298
845	0.599635427118925
846	0.599381614698007
847	0.599042297122679
848	0.598583290609127
849	0.598170280080017
850	0.59772014868666
851	0.597226928491948
852	0.596722307429947
853	0.596196149256668
854	0.595588881809597
855	0.594901863701899
856	0.594349418972528
857	0.593753456248577
858	0.593091943128615
859	0.592461876631902
860	0.591856934045609
861	0.591223857133363
862	0.590514369477667
863	0.589737930639449
864	0.588931570830445
865	0.588116894254776
866	0.587297668493212
867	0.586622895441402
868	0.586000458264308
869	0.585313390105897
870	0.584631420348107
871	0.583911248737479
872	0.583121838658304
873	0.582248317600648
874	0.581438134162008
875	0.58065801705872
876	0.579838326966848
877	0.579028053481542
878	0.578082489362747
879	0.577029348472235
880	0.576124619556719
881	0.575165748274641
882	0.57415932338295
883	0.573161367317257
884	0.572139125372651
885	0.571023567756169
886	0.5698398698478
887	0.568742966731192
888	0.567536411766834
889	0.566224457426804
890	0.564900382889917
891	0.563762234012591
892	0.562624406018193
893	0.561397442672376
894	0.560180326601972
895	0.558941944056897
896	0.557653547159516
897	0.556309927080928
898	0.555026124621439
899	0.553800370050766
900	0.552599666186388
901	0.551356814905037
902	0.550075840656023
903	0.548762674772284
904	0.54743708710199
905	0.546135175551536
906	0.54485703816766
907	0.543564515622482
908	0.542161655280431
909	0.540832275424985
910	0.539595087996856
911	0.538411377718906
912	0.537252516723634
913	0.53613546825194
914	0.535108991822266
915	0.534261293525795
916	0.533402222167963
917	0.532550135582036
918	0.531780607689644
919	0.531130087938615
920	0.53055980977964
921	0.530018263911618
922	0.529446872564208
923	0.529000939691941
924	0.528592806351381
925	0.528119289413957
926	0.527687352431495
927	0.527285440982582
928	0.526924098320539
929	0.526630642539403
930	0.526246369576215
931	0.525797043371778
932	0.525354106022551
933	0.524986732457869
934	0.524620733102138
935	0.524256067866489
936	0.523947266944499
937	0.523669327314001
938	0.523344925776506
939	0.522935291202171
940	0.522518489445729
941	0.522089171722462
942	0.521670139570596
943	0.521283947262216
944	0.520813239832392
945	0.520303396921848
946	0.519778092033148
947	0.519167598346529
948	0.518497708615816
949	0.517810712506217
950	0.517152397209343
951	0.516526383288052
952	0.51591111605833
953	0.515304014484045
954	0.514743207852077
955	0.514017930164052
956	0.513222947125721
957	0.512516010888907
958	0.511831211570906
959	0.511074348642249
960	0.510296036072781
961	0.509687318984917
962	0.509028965171549
963	0.508352466772707
964	0.507685602523904
965	0.506827659041782
966	0.506075581883274
967	0.505437180433758
968	0.504722622505578
969	0.503942798258158
970	0.503161924638575
971	0.502426440008389
972	0.501744194110098
973	0.500875848851585
974	0.499966841190928
975	0.499269585010731
976	0.498532727454231
977	0.497803994368854
978	0.497014802971557
979	0.495907035257309
980	0.495204225789227
981	0.494656306584282
982	0.493864164340458
983	0.492997807173712
984	0.49219107002543
985	0.491430454722163
986	0.490590953034603
987	0.489750880961413
988	0.488888198089691
989	0.487990158166327
990	0.487083826570207
991	0.48625805993629
992	0.485486139587717
993	0.484684549227548
994	0.483796092859094
995	0.482892838409636
996	0.482005244494644
997	0.481097968337101
998	0.480167984927222
999	0.479325424770741
1000	0.478605420918666
1001	0.439571569286663
1002	0.437953185831674
1003	0.4370760530804
1004	0.436701896774267
1005	0.435890328800268
1006	0.435461730493499
1007	0.434688863723946
1008	0.433409194691321
1009	0.432230093493008
1010	0.431096761375444
1011	0.42994954595225
1012	0.428754193846491
1013	0.427163062865796
1014	0.426481544852193
1015	0.426370362491807
1016	0.425736839054841
1017	0.425498310596782
1018	0.424740674164784
1019	0.423132674353799
1020	0.422336834204684
1021	0.422123288842082
1022	0.421367565751636
1023	0.420504460801153
1024	0.419821512569997
1025	0.418868759425785
1026	0.418013325324342
1027	0.417529203548455
1028	0.41687459629733
1029	0.4162723308446
1030	0.415591679204604
1031	0.414859001455309
1032	0.414096428533936
1033	0.413483635511915
1034	0.412842802911241
1035	0.412169751658764
1036	0.411846882858473
1037	0.411114602747801
1038	0.409618656024864
1039	0.408960048394546
1040	0.408634490669209
1041	0.408267656534841
1042	0.408732376113574
1043	0.408532902066423
1044	0.40803813135842
1045	0.407155082343947
1046	0.406365346812026
1047	0.405303999201513
1048	0.404408559445012
1049	0.403318419621221
1050	0.402809091872644
1051	0.402621771660664
1052	0.402215718378442
1053	0.402252181162029
1054	0.401850187299209
1055	0.401222522290217
1056	0.400396268303475
1057	0.398928224861893
1058	0.398201241511714
1059	0.397473297851036
1060	0.397140266881226
1061	0.396884371789228
1062	0.397511512383264
1063	0.396857510837639
1064	0.39547661605213
1065	0.394705245285187
1066	0.393463934854217
1067	0.392959513712553
1068	0.393487099757062
1069	0.393054290170762
1070	0.392369624392868
1071	0.391698570440802
1072	0.390547983394625
1073	0.389608660521707
1074	0.388798229264457
1075	0.388017409899786
1076	0.387267259447199
1077	0.386461977659012
1078	0.385653305525788
1079	0.384798167734677
1080	0.384225893321594
1081	0.383902799800896
1082	0.383115211369696
1083	0.382187718761756
1084	0.381609531626198
1085	0.380748869565594
1086	0.380144747021407
1087	0.380313952296941
1088	0.379800299805627
1089	0.378802281789462
1090	0.378088499657465
1091	0.377271397552236
1092	0.37639679063238
1093	0.376402070500678
1094	0.375846645806448
1095	0.37514079804906
1096	0.37505569781852
1097	0.374512861751672
1098	0.373405073161293
1099	0.373002259035928
1100	0.373040646485042
1101	0.372712147012918
1102	0.372692624682819
1103	0.372319169563102
1104	0.371239431515944
1105	0.370745408611644
1106	0.370925151721312
1107	0.370328446257421
1108	0.369399708451491
1109	0.368635509174184
1110	0.36786060909035
1111	0.366951075432114
1112	0.366798393883466
1113	0.366499182379076
1114	0.365726286278538
1115	0.364404700290049
1116	0.363521609145831
1117	0.362382793447361
1118	0.361805480134361
1119	0.362041535430067
1120	0.361290658151218
1121	0.360230146629534
1122	0.359255804904816
1123	0.357688272821739
1124	0.356482891117966
1125	0.355422035288814
1126	0.35479420137788
1127	0.353792236627267
1128	0.352547572670278
1129	0.351692819273484
1130	0.350552929340453
1131	0.349750318186449
1132	0.349364150895774
1133	0.348605685702103
1134	0.347873501564904
1135	0.347041295978177
1136	0.345885558655741
1137	0.344983476800902
1138	0.344171912668244
1139	0.343348701297916
1140	0.342828674023147
1141	0.341883240047357
1142	0.340787895418876
1143	0.339656377353624
1144	0.338252849575333
1145	0.336695005617043
1146	0.335927667503739
1147	0.334738754186751
1148	0.333113451255233
1149	0.332126518967303
1150	0.330785551570837
1151	0.328966570082665
1152	0.32741200550678
1153	0.326282033268864
1154	0.324533601372852
1155	0.322384493183098
1156	0.320536549084035
1157	0.318612837769869
1158	0.316558040036524
1159	0.31463099773064
1160	0.312559431426017
1161	0.310316303135145
1162	0.307900115125689
1163	0.305771830504998
1164	0.303478335305179
1165	0.300946089628443
1166	0.298660119524576
1167	0.296500087524597
1168	0.294384770039638
1169	0.292308368986709
1170	0.290465855390954
1171	0.288794067411585
1172	0.287272876005662
1173	0.285620325839881
1174	0.284067895051734
1175	0.282666419533678
1176	0.281204502708481
1177	0.279818661915649
1178	0.278833160154766
1179	0.277555220230282
1180	0.276080031205999
1181	0.274515036239377
1182	0.273319625062063
1183	0.271913990326824
1184	0.270202967689918
1185	0.268650704696593
1186	0.266861966135143
1187	0.265184421849844
1188	0.263788175442356
1189	0.262260211035315
1190	0.260876028556716
1191	0.259450863438426
1192	0.258291196322147
1193	0.257235913667213
1194	0.256420660606826
1195	0.255892859697004
1196	0.255358448968361
1197	0.254929882867898
1198	0.254644188881009
1199	0.254561265693879
1200	0.254284358006803
1201	0.254096893496504
1202	0.254267768673672
1203	0.254518012408281
1204	0.254716583805971
1205	0.254997246718477
1206	0.255286704216427
1207	0.255668470368921
1208	0.25637111425024
1209	0.257036047397687
1210	0.257755666333126
1211	0.258591519609274
1212	0.259342289209383
1213	0.260229154719468
1214	0.261362699436441
1215	0.262534624078001
1216	0.263722566599051
1217	0.265028552299229
1218	0.266545103534758
1219	0.267920911478108
1220	0.269233486916528
1221	0.270574857458841
1222	0.271983024820797
1223	0.273294248217109
1224	0.274638078521625
1225	0.276180604734304
1226	0.277509730889309
1227	0.278616682947936
1228	0.279738175855539
1229	0.280786424273345
1230	0.281762535878791
1231	0.282721084976018
1232	0.283632077025648
1233	0.28453185783767
1234	0.285294521805467
1235	0.285957038759772
1236	0.286571329467574
1237	0.287162587331871
1238	0.287565318039429
1239	0.287698487027722
1240	0.288158495357094
1241	0.288587510575624
1242	0.288655057664652
1243	0.288997579143219
1244	0.289210070455533
1245	0.289051063406181
1246	0.28912407672304
1247	0.289324208775588
1248	0.289413460606256
1249	0.289554278989614
1250	0.289759053810178
1251	0.289653905699445
1252	0.289301745366981
1253	0.28927043497375
1254	0.289366303413028
1255	0.289212790639544
1256	0.288946854787343
1257	0.288887105593625
1258	0.288737123152916
1259	0.288537993638445
1260	0.288388205663788
1261	0.288586907146994
1262	0.288487717133543
1263	0.28806045234623
1264	0.287862856647262
1265	0.287827991106047
1266	0.287534249655829
1267	0.287157033714922
1268	0.287038919565116
1269	0.286781226679779
1270	0.286384103421432
1271	0.286314547259562
1272	0.28620593262311
1273	0.285723736694001
1274	0.285285407940114
1275	0.285088347054059
1276	0.284777709511156
1277	0.284447609778727
1278	0.284217441095859
1279	0.28413107440628
1280	0.283785208969008
1281	0.283305397334186
1282	0.283045684725227
1283	0.282771937744806
1284	0.28252575028832
1285	0.282304123812784
1286	0.281897192579668
1287	0.28148006478833
1288	0.280972072248075
1289	0.280420922643591
1290	0.28023638824057
1291	0.280179563430342
1292	0.279821773992422
1293	0.279488910769159
1294	0.279392162797681
1295	0.278983335858731
1296	0.278327634477404
1297	0.278104202652998
1298	0.277940342240981
1299	0.277428280970732
1300	0.277183496170302
1301	0.277109018937578
1302	0.276577056426968
1303	0.276130194782317
1304	0.275777964222398
1305	0.275505822318939
1306	0.275174818440091
1307	0.274823397527358
1308	0.274690514513703
1309	0.274352857425126
1310	0.273668305217001
1311	0.27309480708818
1312	0.272811918210064
1313	0.272601052402578
1314	0.272375293380204
1315	0.271945496395577
1316	0.271489060153
1317	0.271189200397269
1318	0.270851814515607
1319	0.270506352233218
1320	0.270219614805869
1321	0.26990319072846
1322	0.269486212054408
1323	0.269156445627958
1324	0.268880723585821
1325	0.268383766838903
1326	0.267830585511004
1327	0.26759835614568
1328	0.267222129404161
1329	0.266655329701401
1330	0.266296229982012
1331	0.266039753560584
1332	0.265745436608114
1333	0.265313986387066
1334	0.264992982104924
1335	0.264355740123655
1336	0.263670973066509
1337	0.263505216656648
1338	0.263209504388625
1339	0.262786683575451
1340	0.262377942084563
1341	0.261757970769394
1342	0.261231847475556
1343	0.260629598199547
1344	0.26003288449389
1345	0.259609208608946
1346	0.258894621066185
1347	0.258101793775411
1348	0.257582960120345
1349	0.256827424718809
1350	0.255808631520124
1351	0.254974727472896
1352	0.254092319595227
1353	0.252871533362473
1354	0.251635871725782
1355	0.250528926783195
1356	0.249317526359218
1357	0.248111384394195
1358	0.246903755591939
1359	0.245815672594169
1360	0.244649595817465
1361	0.243408264857029
1362	0.242158587761267
1363	0.240930046675405
1364	0.239643437320364
1365	0.238163037431454
1366	0.236738465015432
1367	0.235569810569267
1368	0.234321942611734
1369	0.232914082413831
1370	0.231536387996951
1371	0.230027417633836
1372	0.228390608728182
1373	0.226849676693757
1374	0.22523202799273
1375	0.223471421217981
1376	0.221726233797191
1377	0.220070098470752
1378	0.218631956036004
1379	0.217240489271883
1380	0.215618389680181
1381	0.213962433114666
1382	0.212514197154001
1383	0.211029399187838
1384	0.209466498186238
1385	0.208215608469721
1386	0.207152796033103
1387	0.205958127076388
1388	0.20493673380426
1389	0.204156040439408
1390	0.203587911425278
1391	0.202872725217941
1392	0.202263853776162
1393	0.20173088088735
1394	0.201130051868945
1395	0.2006469824767
1396	0.200281036934247
1397	0.200056837875916
1398	0.199697860837843
1399	0.199177759174018
1400	0.19881675666091
1401	0.198404705128446
1402	0.198040825195842
1403	0.197803333947832
1404	0.197361620333216
1405	0.196842271344613
1406	0.196419140131018
1407	0.195979332828169
1408	0.195498684188301
1409	0.195088907116422
1410	0.194721350845809
1411	0.194296532787076
1412	0.193889009480535
1413	0.19360885193038
1414	0.193397641211034
1415	0.193078814500492
1416	0.192683188432422
1417	0.192407634586752
1418	0.192235723093109
1419	0.192081187280423
1420	0.192024222093849
1421	0.192015316647105
1422	0.191917825282521
1423	0.191666632661444
1424	0.191553769070756
1425	0.191499693452353
1426	0.191414394893439
1427	0.191337827487138
1428	0.191279241180809
1429	0.191219525977863
1430	0.191142551826376
1431	0.1911408355316
1432	0.191388649069725
1433	0.191798623664683
1434	0.192180004386422
1435	0.192605956091943
1436	0.193232507320446
1437	0.193825675333978
1438	0.1942698650703
1439	0.194789295133466
1440	0.195186027578392
1441	0.195504189808922
1442	0.196042525071459
1443	0.196594404252523
1444	0.196962603919009
1445	0.19720193106212
1446	0.197440535513423
1447	0.197675930255227
1448	0.197864841047595
1449	0.198077107907922
1450	0.198363704099786
1451	0.198640583615066
1452	0.1988911389047
1453	0.199218236012398
1454	0.199465440797539
1455	0.19951640640966
1456	0.199618480633631
1457	0.19983625646018
1458	0.200016028292926
1459	0.200152163231719
1460	0.200344649794163
1461	0.200534945241251
1462	0.200704435266103
1463	0.20070842095911
1464	0.200638775858635
1465	0.200693635745268
1466	0.200672025837881
1467	0.200633971948409
1468	0.200761979753114
1469	0.200863903895619
1470	0.20082104235614
1471	0.200898501775759
1472	0.201034526844263
1473	0.201050681342619
1474	0.20102906463165
1475	0.201052087426202
1476	0.201054244057098
1477	0.200985069904021
1478	0.201052929728544
1479	0.201157056053967
1480	0.201135826061836
1481	0.201187046155864
1482	0.201327434372939
1483	0.201351954843845
1484	0.201363916062527
1485	0.201505707885027
1486	0.201540032357026
1487	0.20145415215343
1488	0.201407558193427
1489	0.201366744068367
1490	0.20132839860971
1491	0.20130934481964
1492	0.201237442365924
1493	0.201204754589396
1494	0.201227983068632
1495	0.201124082810595
1496	0.200946334725769
1497	0.20083396371306
1498	0.200793512036885
1499	0.200676966686057
1500	0.200491585523056
1501	0.200360537629865
1502	0.200228345260398
1503	0.200053558719146
1504	0.199922633017151
1505	0.199931283753013
1506	0.199848613263611
1507	0.199585058460861
1508	0.199414369685796
1509	0.199304682682148
1510	0.199133499265122
1511	0.199008828074199
1512	0.198881143687609
1513	0.198648502617716
1514	0.198464369359492
1515	0.198303065514739
1516	0.198077677396974
1517	0.197806103545902
1518	0.1976609770114
1519	0.197547274586488
1520	0.197292019632937
1521	0.197026334631684
1522	0.196880492484826
1523	0.196669326487941
1524	0.196478369265151
1525	0.196444504599217
1526	0.196392286502272
1527	0.19609168320839
1528	0.195827356298094
1529	0.195720773239816
1530	0.195540984694296
1531	0.195342288555379
1532	0.19521285739683
1533	0.195106411895125
1534	0.194977175438656
1535	0.194875170170084
1536	0.194733888310946
1537	0.194499872718251
1538	0.194362205851605
1539	0.194219015345367
1540	0.194018706731972
1541	0.193900652717078
1542	0.19373094559726
1543	0.193597571083467
1544	0.193553201103362
1545	0.193400578160973
1546	0.193232844859621
1547	0.193097254423471
1548	0.192976184686264
1549	0.192872080436155
1550	0.192719871373777
1551	0.192568067445401
1552	0.19238302881128
1553	0.192189812276533
1554	0.192165661250091
1555	0.192124010397408
1556	0.191838614437488
1557	0.191604613479566
1558	0.191439223060609
1559	0.191156628331611
1560	0.190937793246854
1561	0.190811853317273
1562	0.190673229722608
1563	0.190525923156535
1564	0.190364692071182
1565	0.190136902326305
1566	0.18994788432202
1567	0.189773891010062
1568	0.189585416042545
1569	0.189408389539131
1570	0.189122809658085
1571	0.18880650564786
1572	0.188495974825912
1573	0.18836699130841
1574	0.188366817459278
1575	0.188150184086802
1576	0.187820974349235
1577	0.187590322741073
1578	0.187348622764542
1579	0.186946214406443
1580	0.186672679993958
1581	0.186466933512932
1582	0.186050644985784
1583	0.185639254318467
1584	0.185354954625323
1585	0.185140889268078
1586	0.184883327004943
1587	0.184625234214626
1588	0.184437668543189
1589	0.184187687119449
1590	0.183889635519907
1591	0.183707512372687
1592	0.183562649041566
1593	0.18330449863475
1594	0.18297662262526
1595	0.182681479858344
1596	0.182430861863124
1597	0.182140138912119
1598	0.181826716009347
1599	0.181478736206797
1600	0.181144941450653
1601	0.180895158321513
1602	0.180557419939911
1603	0.180152156188525
1604	0.179928986663111
1605	0.179711121856398
1606	0.179364776056419
1607	0.17903906003759
1608	0.178664579142159
1609	0.178252346352898
1610	0.17780732983569
1611	0.177337928928002
1612	0.176817586761216
1613	0.176199720781252
1614	0.175764898763413
1615	0.175531298428566
1616	0.175227722562855
1617	0.174761214417658
1618	0.174183814946532
1619	0.173724169871976
1620	0.17339230151063
1621	0.172982641906746
1622	0.17260290958278
1623	0.172243496863804
1624	0.171742953741152
1625	0.171255351876602
1626	0.170806161577546
1627	0.170265492647701
1628	0.169706172121446
1629	0.169274984397799
1630	0.168777194806522
1631	0.16808769049853
1632	0.167466530912545
1633	0.166822792231509
1634	0.166042996929126
1635	0.16525322804998
1636	0.16435511204939
1637	0.163320447353118
1638	0.16236531715284
1639	0.161469658400627
1640	0.160342718921339
1641	0.158997247141168
1642	0.157584955579126
1643	0.156127725837859
1644	0.154670438473564
1645	0.153117160085392
1646	0.151458197746084
1647	0.149784392401164
1648	0.148065459721992
1649	0.146219526330491
1650	0.144330847032199
1651	0.142440538419202
1652	0.140616438023693
1653	0.138977100817672
1654	0.137373497673929
1655	0.135688001482212
1656	0.133870723518601
1657	0.132136436111219
1658	0.13071364281374
1659	0.129443026296399
1660	0.128174350714677
1661	0.127045669655374
1662	0.126106350388405
1663	0.125476044127884
1664	0.125395750090383
1665	0.125473348695325
1666	0.12540701692034
1667	0.125504668856038
1668	0.125874870665832
1669	0.126423434313907
1670	0.127019221165355
1671	0.12761920464607
1672	0.128090369430726
1673	0.128185225118552
1674	0.128345992656678
1675	0.128685437231962
1676	0.128411249664618
1677	0.127722830043507
1678	0.127013063100542
1679	0.125869255620562
1680	0.12453590319474
1681	0.123108978474801
1682	0.121268054015991
1683	0.1191293700198
1684	0.116759260854746
1685	0.114352258230068
1686	0.111946937885673
1687	0.109321691076623
1688	0.106531251790764
1689	0.103781784153062
1690	0.101230194070285
1691	9.84587372534274E-02
1692	9.54789682300248E-02
1693	9.27206403570328E-02
1694	8.98400197620697E-02
1695	8.70860954487253E-02
1696	8.46634463026198E-02
1697	0.081907516100245
1698	7.89122872239444E-02
1699	7.61195862418662E-02
1700	7.35937130863574E-02
1701	7.12624903500041E-02
1702	6.88670185397299E-02
1703	6.64909239061076E-02
1704	6.40418912226199E-02
1705	6.16995556168282E-02
1706	5.95612219114229E-02
1707	5.73269094056882E-02
1708	5.48584740864165E-02
1709	5.26994350467922E-02
1710	5.06875619879492E-02
1711	4.88759422566938E-02
1712	4.72964466828296E-02
1713	4.57539971467792E-02
1714	4.42724452325277E-02
1715	4.30929204672282E-02
1716	4.19579699116535E-02
1717	4.13706049336727E-02
1718	4.11775185505232E-02
1719	4.12820024582589E-02
1720	4.16862072804339E-02
1721	4.21306794831152E-02
1722	4.28490630435448E-02
1723	4.38914547489541E-02
1724	4.52445137950977E-02
1725	4.66477592969455E-02
1726	4.79947122029514E-02
1727	4.91532158983628E-02
1728	0.050159492673994
1729	5.16261722294014E-02
1730	0.053199719242357
1731	5.43896954125965E-02
1732	5.56787925538834E-02
1733	5.67672508065976E-02
1734	5.72588835451526E-02
1735	5.78824256555423E-02
1736	5.86106542371205E-02
1737	5.91280262678324E-02
1738	5.97089222718961E-02
1739	5.99692181095152E-02
1740	6.00775209796784E-02
1741	6.02055970147247E-02
1742	6.00667477686456E-02
1743	6.02028356174954E-02
1744	6.02660002618693E-02
1745	5.98986001635501E-02
1746	5.97745789246929E-02
1747	5.98588730724472E-02
1748	5.99482440667014E-02
1749	5.97658331346726E-02
1750	5.97279467017597E-02
1751	5.95871476655291E-02
1752	5.96366728821253E-02
1753	6.00832176265632E-02
1754	0.060294143931919
1755	6.02027397766302E-02
1756	0.060371997017605
1757	6.05936110691453E-02
1758	6.10416734979385E-02
1759	6.18803843426067E-02
1760	6.25186180963285E-02
1761	0.063098390328373
1762	6.37570180700706E-02
1763	6.43238331030232E-02
1764	6.51161509473741E-02
1765	6.62274129767252E-02
1766	6.69387513206142E-02
1767	6.75277128756466E-02
1768	0.068312792433528
1769	6.89343657759613E-02
1770	6.97004104806787E-02
1771	7.06309380601786E-02
1772	0.07134103242631
1773	7.22283332852559E-02
1774	7.31281779456504E-02
1775	7.37010368358268E-02
1776	7.39666563727021E-02
1777	7.41100294840503E-02
1778	7.47338069894457E-02
1779	7.55328024299545E-02
1780	7.61337972480035E-02
1781	7.68488153985801E-02
1782	7.70704506641172E-02
1783	7.75714916581686E-02
1784	7.86472338636934E-02
1785	7.92881223860812E-02
1786	7.97611892038557E-02
1787	8.02085844265204E-02
1788	8.02471514969639E-02
1789	8.05223630944982E-02
1790	8.09512333720989E-02
1791	8.13325223009984E-02
1792	8.18449556742577E-02
1793	8.21980036829409E-02
1794	8.26087983026159E-02
1795	8.26558303746587E-02
1796	8.20762322515182E-02
1797	8.23433084382769E-02
1798	8.28488926254653E-02
1799	8.32212555561009E-02
1800	8.43286108576622E-02
1801	8.50010098672257E-02
1802	8.48501637195422E-02
1803	8.47948207769523E-02
1804	8.46569993849552E-02
1805	8.47624842814052E-02
1806	8.48337870733069E-02
1807	8.49732558680104E-02
1808	0.085254533515656
1809	8.53421960626644E-02
1810	8.50428931666554E-02
1811	8.52361730186301E-02
1812	8.52436100379331E-02
1813	8.49079655068041E-02
1814	8.53326240047928E-02
1815	8.56199279847393E-02
1816	8.53051419830487E-02
1817	8.52470550712806E-02
1818	8.53759691584479E-02
1819	8.53435490134456E-02
1820	8.50953457455071E-02
1821	8.52154037438537E-02
1822	8.54643838012822E-02
1823	8.53754015150191E-02
1824	8.51075083488269E-02
1825	8.48992539477552E-02
1826	8.44993956147336E-02
1827	8.44121078396507E-02
1828	8.44126785036177E-02
1829	8.49037740645818E-02
1830	8.53625277645655E-02
1831	8.56276595533851E-02
1832	8.55974780917965E-02
1833	8.53403590394953E-02
1834	8.50893159081679E-02
1835	8.52197348984038E-02
1836	8.54303989862118E-02
1837	8.57930438915816E-02
1838	8.60997603164848E-02
1839	8.64493998384332E-02
1840	8.71403982813884E-02
1841	8.74458205128796E-02
1842	8.81492313573219E-02
1843	8.87641595740463E-02
1844	8.85495878899126E-02
1845	8.84754159812457E-02
1846	8.83802825700579E-02
1847	8.82765457873556E-02
1848	8.81562783968998E-02
1849	8.81511904473962E-02
1850	8.81020425549943E-02
1851	8.80977553653975E-02
1852	8.84796929120894E-02
1853	8.87178550748271E-02
1854	8.89573818161235E-02
1855	8.92538955513454E-02
1856	8.95796821877442E-02
1857	9.00420163583185E-02
1858	9.01434318721752E-02
1859	0.089815965258548
1860	9.00101354441047E-02
1861	9.02705421358507E-02
1862	9.05058637090059E-02
1863	9.08113039810678E-02
1864	9.11690990735366E-02
1865	9.11927001513066E-02
1866	9.08585977893934E-02
1867	9.08927413033188E-02
1868	9.13008352043227E-02
1869	9.14818896204285E-02
1870	9.16786291276059E-02
1871	9.17931995060843E-02
1872	9.18673061233961E-02
1873	9.17469609122881E-02
1874	9.16786436175458E-02
1875	9.17326021230302E-02
1876	9.14914078586836E-02
1877	0.091192580646378
1878	9.11039169620286E-02
1879	9.11418766621114E-02
1880	9.09542211722991E-02
1881	9.07371687954087E-02
1882	9.06881039091899E-02
1883	9.06166438890911E-02
1884	9.03306934225829E-02
1885	9.06478910652541E-02
1886	9.10114631717824E-02
1887	9.08311287005043E-02
1888	9.05151979285915E-02
1889	9.00788414726063E-02
1890	0.089051458873753
1891	8.85819964585853E-02
1892	8.83943502018747E-02
1893	8.80364220071587E-02
1894	8.76959792076258E-02
1895	8.75113678720351E-02
1896	8.72311766551334E-02
1897	8.69918982513909E-02
1898	8.69360535452133E-02
1899	8.65253556270285E-02
1900	8.61876554946553E-02
1901	8.56235803580442E-02
1902	8.54022923216607E-02
1903	8.52728690635596E-02
1904	8.52464683779345E-02
1905	8.56095477256803E-02
1906	8.56130368004937E-02
1907	8.52688305977932E-02
1908	8.53598245782498E-02
1909	8.56709819150886E-02
1910	8.56970164808888E-02
1911	8.57487755509788E-02
1912	8.59818298944927E-02
1913	8.61604721199498E-02
1914	8.60856829177945E-02
1915	8.61712646842979E-02
1916	8.65420522588117E-02
1917	8.67119939627801E-02
1918	8.67532194210321E-02
1919	8.68456854551628E-02
1920	8.69487799953786E-02
1921	8.70478652568145E-02
1922	8.70544722831526E-02
1923	8.69750207008448E-02
1924	0.086948561216931
1925	8.69932175242781E-02
1926	8.68023515092023E-02
1927	0.0864165011593
1928	8.62244958705028E-02
1929	8.58366641971726E-02
1930	8.57293447532948E-02
1931	8.60466612004932E-02
1932	8.61377696524615E-02
1933	8.60384956158109E-02
1934	0.085775917545328
1935	8.56795876664453E-02
1936	8.54604689129441E-02
1937	8.54104370325429E-02
1938	8.55559068577329E-02
1939	8.56173750084873E-02
1940	8.57069020406918E-02
1941	8.56608775696157E-02
1942	8.56556239169562E-02
1943	8.55430494546889E-02
1944	8.53589046248051E-02
1945	8.49390736200857E-02
1946	8.44358362941307E-02
1947	8.41252375933876E-02
1948	8.41686961493148E-02
1949	8.45745516540889E-02
1950	8.46204657576693E-02
1951	8.48864165337664E-02
1952	8.49648844195997E-02
1953	8.45732020363054E-02
1954	8.44999183151048E-02
1955	8.47605810395736E-02
1956	8.48218509936383E-02
1957	8.47466978506017E-02
1958	8.48348343476764E-02
1959	8.49164408124119E-02
1960	8.45571957978194E-02
1961	8.43984400019601E-02
1962	8.41891792911791E-02
1963	0.084045784046636
1964	8.38375294229008E-02
1965	8.38179311596287E-02
1966	8.39073927968078E-02
1967	8.40222576927045E-02
1968	8.43640550567683E-02
1969	8.45335841572267E-02
1970	8.45612451979296E-02
1971	8.47002911525553E-02
1972	8.47496182231086E-02
1973	8.49649465127079E-02
1974	0.085202872621853
1975	8.57507489479146E-02
1976	8.57957653334951E-02
1977	8.56172038682805E-02
1978	8.55209952120099E-02
1979	0.085023909378375
1980	8.49354192807144E-02
1981	8.52050803623809E-02
1982	8.52682693961211E-02
1983	8.53792699101827E-02
1984	8.54581748943227E-02
1985	8.55857213660698E-02
1986	8.55222239797744E-02
1987	0.085281883224194
1988	8.47751347592385E-02
1989	8.47191667910917E-02
1990	0.084688411185918
1991	8.45885055432976E-02
1992	8.47466520138575E-02
1993	8.48742447779434E-02
1994	8.49685558292064E-02
1995	8.48226054633605E-02
1996	8.45159919978001E-02
1997	8.45281911360992E-02
1998	8.45783665395168E-02
1999	8.44091638771381E-02
2000	8.42608369551324E-02
2001	0.084496695883452
2002	8.43684776158206E-02
2003	0.083684296081273
2004	8.35157301338375E-02
2005	8.37440811303127E-02
2006	8.36462105138066E-02
2007	0.08328972611536
2008	8.33223831120733E-02
2009	8.35479252783538E-02
2010	8.36298559970654E-02
2011	8.39525174377786E-02
2012	8.41455690540109E-02
2013	8.41087459855959E-02
2014	8.41004225342299E-02
2015	8.40993511274114E-02
2016	8.41953549700589E-02
2017	8.41784099803177E-02
2018	8.40514762747774E-02
2019	8.39809733795358E-02
2020	8.38770628619284E-02
2021	8.38690925130911E-02
2022	8.39956185301724E-02
2023	0.083926381967805
2024	8.38573645248219E-02
2025	8.37091896007939E-02
2026	8.31172786386959E-02
2027	8.29881201066265E-02
2028	8.33174219119237E-02
2029	8.33422822939772E-02
2030	8.33457833563716E-02
2031	8.35608445745757E-02
2032	8.34458604599113E-02
2033	8.29221621716301E-02
2034	8.26922092453479E-02
2035	8.25093710938156E-02
2036	8.23696515302188E-02
2037	8.22588474955355E-02
2038	8.22080783214836E-02
2039	8.22616267489766E-02
2040	8.22529759032529E-02
2041	8.22431476481597E-02
2042	8.22630043005398E-02
2043	8.24796221254815E-02
2044	8.23820517246825E-02
2045	8.20220580084256E-02
2046	8.17678352735167E-02
2047	8.15971547131682E-02
2048	8.12061916862446E-02
2049	8.10927691753167E-02
2050	8.13795745975281E-02
2051	8.13452768391793E-02
2052	8.11346638217656E-02
2053	8.10949471133159E-02
2054	8.11279722524789E-02
2055	8.10309257379007E-02
2056	8.07801980856712E-02
2057	8.08345451766791E-02
2058	8.10496232835683E-02
2059	0.081134519176765
2060	8.14731693186254E-02
2061	8.16307766972936E-02
2062	8.14000619441183E-02
2063	8.13755500417279E-02
2064	8.14277234002994E-02
2065	8.17324454924983E-02
2066	8.16709680462436E-02
2067	8.14444533779981E-02
2068	8.13556820710348E-02
2069	8.12033325905354E-02
2070	8.09293056197564E-02
2071	8.07164447149188E-02
2072	8.04723603101369E-02
2073	7.98947329037186E-02
2074	7.95740801191195E-02
2075	7.95915922389332E-02
2076	7.93842932939662E-02
2077	0.078876304321797
2078	7.87420379443333E-02
2079	7.87149092200605E-02
2080	7.88554847677483E-02
2081	7.88267395459004E-02
2082	7.89516138504693E-02
2083	7.91087496905294E-02
2084	7.91163635116306E-02
2085	7.91934717913621E-02
2086	7.98120922101151E-02
2087	7.96719593509885E-02
2088	7.87695657437023E-02
2089	7.84427439910003E-02
2090	7.80451504592336E-02
2091	7.77655047296992E-02
2092	0.077847559360166
2093	7.78534745708863E-02
2094	7.77222949130848E-02
2095	7.76877047455529E-02
2096	7.76957776379522E-02
2097	7.79742796245322E-02
2098	7.82904653505678E-02
2099	7.81827709484209E-02
2100	7.79850490645197E-02
2101	7.75498766598099E-02
2102	7.73267824229779E-02
2103	7.71314048030867E-02
2104	7.66824470720665E-02
2105	7.59794742696948E-02
2106	0.075769721695842
2107	7.57571117573615E-02
2108	7.53233157539414E-02
2109	7.50518087971565E-02
2110	7.47789914426698E-02
2111	7.41548784581016E-02
2112	7.34954972624718E-02
2113	0.072990070697954
2114	7.25128583730643E-02
2115	7.19960667243602E-02
2116	7.09427706179311E-02
2117	7.04108976569145E-02
2118	7.02730654103524E-02
2119	6.99113732181577E-02
2120	6.96717566340055E-02
2121	6.89248328850412E-02
2122	6.79388650876809E-02
2123	6.70846288052479E-02
2124	6.56730830767111E-02
2125	6.49821301006603E-02
2126	6.50150561451205E-02
2127	6.44172403077612E-02
2128	6.35559087596414E-02
2129	6.30790251241087E-02
2130	0.062677318340191
2131	6.20836157418084E-02
2132	6.14418214515887E-02
2133	6.11711222660911E-02
2134	6.07944142870505E-02
2135	6.05977752033948E-02
2136	0.060740624999425
2137	6.14369021607773E-02
2138	6.15084627386021E-02
2139	6.12228309316482E-02
2140	6.14029427064803E-02
2141	6.17171587553402E-02
2142	6.18601928710535E-02
2143	6.21974151464011E-02
2144	6.24321711132712E-02
2145	6.23362973623003E-02
2146	6.26120342430827E-02
2147	6.33569073660404E-02
2148	6.35284976147329E-02
2149	6.37533413012476E-02
2150	6.34780328113816E-02
2151	0.062254877768135
2152	6.18410542897597E-02
2153	6.15929156202354E-02
2154	6.13395857735228E-02
2155	6.16121343178399E-02
2156	6.16293366612438E-02
2157	6.11543244103243E-02
2158	6.10454088854783E-02
2159	6.11454780341242E-02
2160	0.061384037590436
2161	6.14021763549737E-02
2162	6.21729507693035E-02
2163	6.24214577186396E-02
2164	0.06247160817635
2165	6.26190297000054E-02
2166	6.26750098079855E-02
2167	6.29153678295177E-02
2168	6.33022197386875E-02
2169	6.36846076436639E-02
2170	6.44486643707464E-02
2171	6.44408295418015E-02
2172	6.39053858483369E-02
2173	6.37154006075253E-02
2174	6.29651189912079E-02
2175	6.28718801998078E-02
2176	6.35986745914971E-02
2177	6.37857689165506E-02
2178	6.41564044149283E-02
2179	6.40723831865788E-02
2180	6.31993535251446E-02
2181	6.28439522130648E-02
2182	6.24318979889871E-02
2183	6.22225209057339E-02
2184	6.23637907095159E-02
2185	6.26423659897376E-02
2186	6.28165922562312E-02
2187	6.30346156577391E-02
2188	0.063092815798789
2189	6.28987387276774E-02
2190	6.32269731526301E-02
2191	6.40175104639077E-02
2192	6.39695667111837E-02
2193	0.063670841104838
2194	6.36915781750289E-02
2195	6.33864377465938E-02
2196	6.30127062014874E-02
2197	6.29454912018625E-02
2198	6.28789161981062E-02
2199	6.22950199525291E-02
2200	6.19827936168613E-02
2201	6.22607510463544E-02
2202	6.22187854760877E-02
2203	6.20124798733649E-02
2204	6.15837021041407E-02
2205	6.09442088502942E-02
2206	0.060566112418387
2207	0.059718020724926
2208	5.95170742243239E-02
2209	6.03837531901696E-02
2210	6.04169698505646E-02
2211	6.01655670079617E-02
2212	0.060012953608092
2213	6.02249262840232E-02
2214	5.93726295875028E-02
2215	5.87738128280678E-02
2216	5.85124917126289E-02
2217	5.79817929125703E-02
2218	5.70346909131741E-02
2219	5.61861791906039E-02
2220	5.55137221120387E-02
2221	0.054646991106623
2222	5.32168316853652E-02
2223	5.25349706218122E-02
2224	5.22849135466806E-02
2225	5.18957148610997E-02
2226	5.21451468829023E-02
2227	5.12629671078264E-02
2228	4.93604176794047E-02
2229	4.86728558629938E-02
2230	4.80225166251826E-02
2231	4.72843681441634E-02
2232	4.75355441108012E-02
2233	4.71194738242948E-02
2234	4.57032084609065E-02
2235	4.49458276165837E-02
2236	0.044841561519983
2237	4.41388901376632E-02
2238	0.043139112241646
2239	4.23686418092462E-02
2240	4.13164899784017E-02
2241	4.04756273840851E-02
2242	4.03282689460504E-02
2243	3.94231065825968E-02
2244	3.79420414848955E-02
2245	3.67472866879559E-02
2246	3.51508146081012E-02
2247	3.38365093462767E-02
2248	3.30836960784473E-02
2249	3.17662061346358E-02
2250	3.00987799011215E-02
2251	2.88746135883935E-02
2252	2.78682939415696E-02
2253	0.0268846842839
2254	2.63573969421337E-02
2255	2.68923393863237E-02
2256	2.56068308558128E-02
2257	2.31838094085087E-02
2258	2.21720761515927E-02
2259	2.09903481969781E-02
2260	1.98174351727178E-02
2261	1.97829131491992E-02
2262	1.90375946698833E-02
2263	1.70273655842863E-02
2264	1.61374548410479E-02
2265	1.63344690769737E-02
2266	1.57527823836716E-02
2267	1.47461797318748E-02
2268	1.42281841036899E-02
2269	1.37886575042127E-02
2270	1.32868364538714E-02
2271	1.33640474392668E-02
2272	1.28668536144406E-02
2273	1.16847599430756E-02
2274	1.09488980276433E-02
2275	1.01195915601775E-02
2276	9.57344963965366E-03
2277	9.26049557469811E-03
2278	9.15955358067373E-03
2279	9.52866822601543E-03
2280	9.5482887934104E-03
2281	9.88659860134717E-03
2282	9.5900543818666E-03
2283	8.30608877134494E-03
2284	7.71958694501562E-03
2285	7.53472016831965E-03
2286	6.92348500316308E-03
2287	5.58425175257466E-03
2288	5.50681305222384E-03
2289	6.29264351355861E-03
2290	6.58379197950011E-03
2291	6.17524151949671E-03
2292	6.64937194899002E-03
2293	5.78741116304504E-03
2294	4.15050204794485E-03
2295	3.69190654632886E-03
2296	3.67222135727239E-03
2297	3.07235264675963E-03
2298	2.65337549710572E-03
2299	2.42600493137662E-03
2300	2.32503459760184E-03
2301	2.68245856922979E-03
2302	3.69024378175492E-03
2303	3.62610685548871E-03
2304	3.50477773022961E-03
2305	3.45523229824957E-03
2306	2.51836936435455E-03
2307	2.24801521352539E-03
2308	2.73021466297767E-03
2309	2.89525352482636E-03
2310	2.75487642755622E-03
2311	2.75305208496859E-03
2312	2.76342263468172E-03
2313	3.20015444438862E-03
2314	3.98034735220016E-03
2315	4.5339860742246E-03
2316	5.56734257993016E-03
2317	6.0534388865651E-03
2318	5.95179296237133E-03
2319	5.97659854245681E-03
2320	6.0034853345344E-03
2321	5.85788222519239E-03
2322	5.69429352943056E-03
2323	5.10207529422971E-03
2324	3.66629964287591E-03
2325	3.49355751801924E-03
2326	3.91492949963314E-03
2327	3.63165020374669E-03
2328	3.76928268601793E-03
2329	3.89001323005881E-03
2330	3.09894199567496E-03
2331	3.06286974498464E-03
2332	4.19162067506117E-03
2333	4.54020830763706E-03
2334	4.4183303334723E-03
2335	4.60286282353717E-03
2336	4.78469813376035E-03
2337	4.95558249600182E-03
2338	5.32618397596961E-03
2339	5.39717081519965E-03
2340	4.92745196386946E-03
2341	5.12786515734309E-03
2342	5.90531884376902E-03
2343	6.08865374288309E-03
2344	6.80626982463286E-03
2345	6.5656101598446E-03
2346	5.06560123491618E-03
2347	4.02062639041375E-03
2348	1.6707028686593E-03
[truncated: 152 more rows]
