# Supplementary material for: Machine learning-assisted non-destructive plasticizer identification and quantification in historical PVC objects based on IR spectroscopy
Source: Sci Rep. 2022 Mar 23;12:5017. doi: 10.1038/s41598-022-08862-1 (PMC8943100; doi:10.1038/s41598-022-08862-1)
Supplement: Supplementary file 1 — Supplementary Information 1. [file 41598_2022_8862_MOESM1_ESM.zip › Plasticizers_PVC_data/NIR_all/P358_idle.txt]

Wavelength	C:\Documents and Settings\All Users\Application Data\ASD\Indico Pro\Projects\David\P358_idle.txt
350	1.45168590371391E-02
351	4.44066363823098E-02
352	3.82089557936579E-02
353	4.07748536623101E-02
354	5.13035724799102E-02
355	0.053269264179162
356	4.86818684921656E-02
357	4.09528733796591E-02
358	3.51788625335645E-02
359	4.08343140457547E-02
360	4.73057289522514E-02
361	4.67623579598129E-02
362	5.17827951891247E-02
363	4.57257661797688E-02
364	2.70319576794776E-02
365	2.58380946574658E-02
366	2.41626927565227E-02
367	1.99504828689935E-02
368	2.83785337044634E-02
369	0.035394334511096
370	3.71776085392637E-02
371	3.41658700776349E-02
372	2.86092241923045E-02
373	2.62620639185317E-02
374	3.24427025967649E-02
375	3.53223197667941E-02
376	3.47915927316301E-02
377	3.33477389350014E-02
378	3.54260358569889E-02
379	3.90801140724076E-02
380	4.12983126371898E-02
381	0.035550711011779
382	3.28278837900959E-02
383	3.60368479113986E-02
384	3.93608048364226E-02
385	3.55878024223243E-02
386	2.85474537466886E-02
387	3.04201994106325E-02
388	3.13002839426215E-02
389	3.11915219686869E-02
390	3.28472639566424E-02
391	0.035159207690087
392	3.48611638450469E-02
393	3.07837664343441E-02
394	3.42315474071083E-02
395	3.71939268257013E-02
396	3.46791507399881E-02
397	3.14023978869068E-02
398	3.11941858150356E-02
399	3.34617649910217E-02
400	3.12204183153283E-02
401	3.03314316369524E-02
402	3.11691645173718E-02
403	3.09719146909683E-02
404	2.96809053173675E-02
405	0.028434450230584
406	2.86571212294516E-02
407	2.80489244808755E-02
408	2.76865426998734E-02
409	2.85334645424319E-02
410	2.80737755273379E-02
411	2.70626948652514E-02
412	2.60482995865179E-02
413	2.41656118417345E-02
414	2.35740299457251E-02
415	2.43834793315713E-02
416	2.38808696062162E-02
417	2.38770686063777E-02
418	2.41862385795222E-02
419	2.34665666929766E-02
420	2.24009673237672E-02
421	0.021908929191313
422	2.27254843935994E-02
423	2.15713630197554E-02
424	2.03330824129703E-02
425	2.09128832293537E-02
426	2.12524555111681E-02
427	2.07569180224885E-02
428	1.96129818339769E-02
429	1.95953076032495E-02
430	1.95898457126659E-02
431	1.92707088343552E-02
432	1.92276486703569E-02
433	1.94610121838952E-02
434	1.96252369166126E-02
435	1.90790149020116E-02
436	1.91874118939953E-02
437	1.95566457697065E-02
438	1.93777489170228E-02
439	1.96469440267956E-02
440	2.01745834312727E-02
441	0.020510700717095
442	1.97611774387914E-02
443	1.94002262980864E-02
444	2.00074815401856E-02
445	2.00020381805832E-02
446	2.00484786461231E-02
447	2.02162419648035E-02
448	1.98927659389856E-02
449	1.97867585073294E-02
450	1.99606141680613E-02
451	0.020156102952414
452	2.00155077680232E-02
453	1.99299442594784E-02
454	2.03754826571769E-02
455	2.05872601226228E-02
456	2.07010285888416E-02
457	2.08752337964411E-02
458	2.08379197832874E-02
459	2.11217614988591E-02
460	2.18367469789865E-02
461	2.23743394899018E-02
462	2.23121997255701E-02
463	2.19243369731804E-02
464	2.21985117239182E-02
465	2.27467432007015E-02
466	2.33929687677932E-02
467	2.39875857334619E-02
468	2.45039906465855E-02
469	2.47842427540069E-02
470	2.47825596494063E-02
471	2.51480848239065E-02
472	2.56177871407727E-02
473	0.02601725008373
474	2.66417032891468E-02
475	0.02713536643686
476	0.027355235875104
477	2.73966445005848E-02
478	2.72794320286163E-02
479	2.72159226686729E-02
480	2.75429608893705E-02
481	2.79172590077529E-02
482	2.82909420319158E-02
483	2.86061183267056E-02
484	2.80149496866956E-02
485	2.72616014166434E-02
486	0.027047044477263
487	2.71554312067164E-02
488	2.75803222497149E-02
489	2.81102361676739E-02
490	2.81211268683465E-02
491	2.78176549882517E-02
492	2.74785826652192E-02
493	2.75256904328324E-02
494	2.78007716246394E-02
495	2.82426678679985E-02
496	2.87780039932033E-02
497	2.90845631388457E-02
498	2.92665759694768E-02
499	2.94845150724739E-02
500	2.97116859995531E-02
501	3.01197418521583E-02
502	3.07614955615959E-02
503	3.14655963394228E-02
504	3.20681124544479E-02
505	0.032516269242624
506	3.28508943898903E-02
507	3.33674443218645E-02
508	3.40479147695416E-02
509	3.47264047854113E-02
510	3.54707178086377E-02
511	3.62142230321151E-02
512	0.036899217772812
513	3.76665516686405E-02
514	3.83481694521347E-02
515	3.88832114779604E-02
516	3.95436923517993E-02
517	4.02232049583195E-02
518	4.08704346346105E-02
519	4.15072920952276E-02
520	4.20155042507551E-02
521	4.24640854072635E-02
522	4.30166273404068E-02
523	4.33980055233992E-02
524	4.37135633457673E-02
525	4.41114539870496E-02
526	4.43820096162981E-02
527	4.45219434036425E-02
528	4.45879658983039E-02
529	4.47606208976385E-02
530	4.48224208731387E-02
531	4.47524504890983E-02
532	4.48304429430497E-02
533	4.47295546598515E-02
534	4.44909482444475E-02
535	4.43510370859756E-02
536	4.42680503250539E-02
537	4.41921356293587E-02
538	4.40701284940234E-02
539	4.39249701728408E-02
540	4.36902257635635E-02
541	4.33737924113198E-02
542	4.32290081244634E-02
543	4.31510291241384E-02
544	4.30889479179669E-02
545	4.30716805986317E-02
546	0.04305652929711
547	4.30547576407112E-02
548	4.31120995980937E-02
549	0.043378457126333
550	4.38231182825216E-02
551	4.43778689073363E-02
552	4.51069941366607E-02
553	4.60846489487958E-02
554	0.047313783365879
555	4.85824822594336E-02
556	5.00963821377788E-02
557	5.19604942480313E-02
558	5.41745993280649E-02
559	5.66387764184765E-02
560	5.92880124467345E-02
561	6.20809394925836E-02
562	6.51129168123167E-02
563	6.83773680764962E-02
564	7.18333113383058E-02
565	7.53905151590611E-02
566	7.89978627584969E-02
567	8.26249242151088E-02
568	8.62940062080415E-02
569	8.98833575216593E-02
570	9.33395871012175E-02
571	9.66565308460153E-02
572	9.99083451378017E-02
573	0.103066523649643
574	0.106039170942801
575	0.108763705836066
576	0.111247846611977
577	0.113523356734112
578	0.115638513690762
579	0.117644391673578
580	0.119630710685738
581	0.121794513868811
582	0.123778648348502
583	0.125476408392178
584	0.126951042822101
585	0.128082328521619
586	0.128994235620674
587	0.129848843005917
588	0.130504710920571
589	0.131000091311517
590	0.131399862843652
591	0.131758637923869
592	0.132124200630476
593	0.132501669432477
594	0.132833121266303
595	0.13309501761178
596	0.133303843657132
597	0.133518951875503
598	0.133696930958963
599	0.133831046246785
600	0.133929887121504
601	0.134026693994619
602	0.134060217780656
603	0.134036009507484
604	0.134157142655603
605	0.134392392237931
606	0.134707028798411
607	0.135062220159315
608	0.135394812803062
609	0.135718162302134
610	0.136090096751093
611	0.136479506606697
612	0.136954167387361
613	0.137548392122923
614	0.138032979153177
615	0.13840061274805
616	0.138680787419853
617	0.138903612649535
618	0.139071255362414
619	0.139179422123686
620	0.139216626959344
621	0.139214537070133
622	0.13915737954556
623	0.139028736959187
624	0.138904880851985
625	0.138803658765128
626	0.138734387646795
627	0.138708470748458
628	0.138727009077346
629	0.138744890242263
630	0.138646701353343
631	0.138606204812487
632	0.138635591625941
633	0.138678465062574
634	0.138693277365329
635	0.138706592758919
636	0.138751465672651
637	0.138836038170277
638	0.138872001324383
639	0.138851780197066
640	0.138919219371082
641	0.138994102457514
642	0.139042551424188
643	0.139051367479924
644	0.139100590984947
645	0.139139670131128
646	0.139112917407912
647	0.139143225990819
648	0.139185572706145
649	0.139213753349184
650	0.139282697787521
651	0.139308384262498
652	0.139306626908878
653	0.139381802374136
654	0.139388171653386
655	0.139360160818772
656	0.139381677511554
657	0.139436463396832
658	0.139471848426723
659	0.139458443285524
660	0.139438558632078
661	0.139423535851022
662	0.139419974482161
663	0.139428813933749
664	0.139473153563898
665	0.139503631621166
666	0.139454846378523
667	0.139428588886537
668	0.13942597430606
669	0.13943279156184
670	0.139445072772709
671	0.139425748832489
672	0.139375710682761
673	0.139343411803083
674	0.139343887059764
675	0.139369229747653
676	0.139398220718393
677	0.139433769973414
678	0.139475208235075
679	0.1395220113286
680	0.139576756196873
681	0.139620735076116
682	0.139654066743483
683	0.139705081185425
684	0.139761308053844
685	0.139832748933623
686	0.139934288702943
687	0.140001067564578
688	0.140038277299819
689	0.140066067999902
690	0.140098079220036
691	0.140156747956126
692	0.140237133947777
693	0.140292328164395
694	0.140330562496158
695	0.140351348953836
696	0.140355198649327
697	0.140377066800053
698	0.140423493317587
699	0.140483357744965
700	0.140507513542876
701	0.14050250932641
702	0.140500290542654
703	0.140581159357908
704	0.140628031878979
705	0.140647751376844
706	0.14070036991377
707	0.140708936058726
708	0.140714293659373
709	0.140752362657669
710	0.140753527690792
711	0.14077831382998
712	0.140842183107637
713	0.140895217452669
714	0.140945135182751
715	0.140972302280161
716	0.140954762171891
717	0.140975909307741
718	0.141011301645371
719	0.141031229086793
720	0.141052542507695
721	0.141080621318965
722	0.14110376912001
723	0.141084940837336
724	0.141101122637832
725	0.141137268529463
726	0.141148101774592
727	0.141175228671999
728	0.141205887280415
729	0.141224490695245
730	0.141224725602656
731	0.141229639659584
732	0.141244646176275
733	0.14125813851076
734	0.141268163617103
735	0.141271991734844
736	0.141266417357313
737	0.141237326354186
738	0.141232518369959
739	0.141265317522801
740	0.141255925375498
741	0.141262119736058
742	0.141280299860486
743	0.141264769180513
744	0.141258766578383
745	0.141254579732314
746	0.141241063416509
747	0.141254308862346
748	0.141272883992329
749	0.141280918584126
750	0.141276064579751
751	0.141256303423787
752	0.141250078429122
753	0.141295246354907
754	0.141297513018827
755	0.141277116216095
756	0.141268960914597
757	0.14128396581989
758	0.14128893655392
759	0.141271922355246
760	0.141242967020415
761	0.141281727075077
762	0.141342942415588
763	0.141344183345282
764	0.141320430880214
765	0.141305371742037
766	0.141315226038815
767	0.141330596668672
768	0.141321947847912
769	0.141294186889298
770	0.141278776354421
771	0.141271844076259
772	0.141278795903348
773	0.14129822155139
774	0.141297222348327
775	0.141271063285757
776	0.141240253525554
777	0.141267891011855
778	0.141263077141529
779	0.141234283847352
780	0.141227028607395
781	0.141198586352175
782	0.141192640354902
783	0.141226659666006
784	0.141218202142186
785	0.141202943305285
786	0.141196466011834
787	0.141199396325105
788	0.141190346041177
789	0.141167723166839
790	0.141138808411639
791	0.141124437087834
792	0.141103274768625
793	0.141071264336292
794	0.141054716230001
795	0.141040520093693
796	0.141026476924173
797	0.14101662881138
798	0.141042452199869
799	0.141040603313514
800	0.14098047892454
801	0.140944358901198
802	0.140899075224581
803	0.140875025819813
804	0.140943870948651
805	0.140956954595708
806	0.140920469837709
807	0.14087697680134
808	0.140850195601791
809	0.14082753766435
810	0.140808038833777
811	0.140809556081065
812	0.140771276407503
813	0.140724895367502
814	0.140722709234566
815	0.140700605839501
816	0.140680161078589
817	0.140672202676372
818	0.140647909821741
819	0.140635430666699
820	0.140616179903382
821	0.140555701858443
822	0.14056500702886
823	0.140576141865839
824	0.140532826995582
825	0.140505171414314
826	0.140466292680262
827	0.140421067532154
828	0.14040018865102
829	0.140374838788074
830	0.140351625326813
831	0.140344394656869
832	0.140365075415658
833	0.140369746282904
834	0.14033492562846
835	0.140262486388691
836	0.140203114686046
837	0.140184253180534
838	0.140208500362704
839	0.140197387458139
840	0.140155239959334
841	0.140106042518773
842	0.140099404291915
843	0.140077169640817
844	0.140052112386935
845	0.140059894336443
846	0.140049288268174
847	0.140007568552169
848	0.139948894261616
849	0.139939593245782
850	0.139925864485106
851	0.139900327731691
852	0.13988049752656
853	0.13985827568625
854	0.139820831029471
855	0.139760767810829
856	0.139684290373562
857	0.13961032637586
858	0.139595317426867
859	0.13971272176955
860	0.139710378470648
861	0.139623798307235
862	0.13954153450806
863	0.139487282200694
864	0.139471808464769
865	0.139490387775001
866	0.139521587434986
867	0.13946028636606
868	0.139376400444259
869	0.139355641469336
870	0.139333459213914
871	0.139339632069529
872	0.139353243222183
873	0.139293031812447
874	0.139239583599232
875	0.139197085298675
876	0.139155414690799
877	0.139146337049062
878	0.139129205526844
879	0.139085982603137
880	0.139030732253916
881	0.138988406526109
882	0.138940889958648
883	0.138871000102045
884	0.13885152336612
885	0.138819321569858
886	0.138763583313621
887	0.13875769938266
888	0.138736554279708
889	0.138701775404146
890	0.138666143733309
891	0.138573335675211
892	0.138486505288868
893	0.138439181924854
894	0.138415755781572
895	0.138365716969348
896	0.138280763508048
897	0.138180838374983
898	0.138135800501815
899	0.138112929425303
900	0.13808333935868
901	0.138034598817481
902	0.13795646257935
903	0.137865593813414
904	0.137788965054967
905	0.137746293332698
906	0.137697233920351
907	0.137626565847941
908	0.137559042583063
909	0.137472719620918
910	0.137381931574965
911	0.13731828052634
912	0.137347075506082
913	0.137320444706799
914	0.137217581862988
915	0.13719208061553
916	0.137143534544143
917	0.137067214713593
918	0.137001543439998
919	0.137059420254228
920	0.137106414182412
921	0.137098973708634
922	0.137105530158855
923	0.137038769760867
924	0.136988055633826
925	0.137032325579328
926	0.137020919955966
927	0.137005036715364
928	0.136994665235272
929	0.13695851646991
930	0.136920472502908
931	0.136872042699562
932	0.136822483810013
933	0.136863775155713
934	0.136933623968777
935	0.1369626069851
936	0.13688505306467
937	0.13677830056331
938	0.13672757155405
939	0.136759802616699
940	0.13675275930425
941	0.13672429225325
942	0.13670198322455
943	0.136712965297238
944	0.136673050243652
945	0.136604965972588
946	0.136547909710177
947	0.136544642787958
948	0.136580824276828
949	0.136595502392692
950	0.136527027471839
951	0.136469815493687
952	0.136429035427363
953	0.136421180890299
954	0.136496352959162
955	0.136471719021986
956	0.136381424026217
957	0.136311923019441
958	0.136221427640329
959	0.136112730310346
960	0.136041850762867
961	0.13610930577159
962	0.136107090311274
963	0.136049843648078
964	0.135987212982303
965	0.135888906888575
966	0.135850925173295
967	0.135884745246114
968	0.135926833910356
969	0.135808998729627
970	0.135605184524377
971	0.135439091789432
972	0.135466517558321
973	0.135505062469046
974	0.135518703423757
975	0.135514452854357
976	0.135362052477434
977	0.135255690041381
978	0.135234979322107
979	0.135099557255067
980	0.13502889009274
981	0.135053284577493
982	0.135126365422748
983	0.135081160796033
984	0.135049754203589
985	0.135022179224809
986	0.134886561172346
987	0.134803894969961
988	0.134847850924062
989	0.134932117315007
990	0.134597608208724
991	0.134476783928631
992	0.134497685111347
993	0.13435577169576
994	0.134413170786087
995	0.134376296758639
996	0.134211516367533
997	0.134271685916172
998	0.134243056109039
999	0.134159636396767
1000	0.134111634239443
1001	0.125697816708961
1002	0.125442818206356
1003	0.125208594870584
1004	0.124618858096022
1005	0.124534892806781
1006	0.124659470251328
1007	0.124987782381408
1008	0.126282190025607
1009	0.126466530219332
1010	0.126067459078459
1011	0.125888812859115
1012	0.125515795169591
1013	0.124349627043494
1014	0.124034381371809
1015	0.124058376471932
1016	0.124332913908599
1017	0.125219125454212
1018	0.125196953140239
1019	0.125173276657012
1020	0.124948580462457
1021	0.123675682211573
1022	0.12326675193129
1023	0.123213870907011
1024	0.123372097368354
1025	0.124007579917009
1026	0.124438523741419
1027	0.125163780961263
1028	0.125862081713696
1029	0.125604465800676
1030	0.124741916928309
1031	0.124163834947744
1032	0.122642687766362
1033	0.122404430583359
1034	0.122894923180413
1035	0.123198402452282
1036	0.12429296138099
1037	0.124560254627336
1038	0.124357117345193
1039	0.1243088019641
1040	0.123968910190423
1041	0.12368736328084
1042	0.123509656650882
1043	0.123350174961347
1044	0.123169738039813
1045	0.122807664872438
1046	0.12276952880329
1047	0.123031348810819
1048	0.122929629380986
1049	0.122659976208782
1050	0.122668658683872
1051	0.122661514183971
1052	0.122601017290669
1053	0.123079843312015
1054	0.122890669224124
1055	0.121684288840042
1056	0.121469856580951
1057	0.121352405021877
1058	0.121456794782038
1059	0.122059414680271
1060	0.123360023037758
1061	0.123456667548579
1062	0.12307598007173
1063	0.122985550770604
1064	0.122393775168257
1065	0.122243076922133
1066	0.122622628198008
1067	0.122511101561616
1068	0.122125640787464
1069	0.121882598274691
1070	0.121363286341056
1071	0.121233654200664
1072	0.121371031095883
1073	0.12152461293472
1074	0.122321598245253
1075	0.122359474159271
1076	0.121666138674819
1077	0.121450418878751
1078	0.121336515104843
1079	0.120895545406061
1080	0.120778484645537
1081	0.121295715676437
1082	0.121220066705725
1083	0.120722266764994
1084	0.120635722352095
1085	0.120628868805878
1086	0.120640374517498
1087	0.120763878496856
1088	0.120828235419258
1089	0.121118818653839
1090	0.121085130304719
1091	0.120827776144607
1092	0.120597034763504
1093	0.120341647446065
1094	0.119911621113477
1095	0.120316715612721
1096	0.120943459454079
1097	0.120797925452535
1098	0.120302897037362
1099	0.120170120789364
1100	0.119584708642342
1101	0.119384564935982
1102	0.119934916079352
1103	0.119960347184841
1104	0.119451143072136
1105	0.119302152018091
1106	0.119362556882804
1107	0.119318066698892
1108	0.1193766146623
1109	0.119345531002161
1110	0.119244508049488
1111	0.118855202536445
1112	0.118647291067627
1113	0.118635215918067
1114	0.118684467506817
1115	0.11911155940898
1116	0.119081911720544
1117	0.118722862330993
1118	0.118682518914077
1119	0.118652562670886
1120	0.118507941643386
1121	0.118692939301362
1122	0.118559944752465
1123	0.117761946432272
1124	0.117543777655609
1125	0.117556657420984
1126	0.117639901682159
1127	0.117714510726581
1128	0.117669380988617
1129	0.117106288226429
1130	0.116690556567403
1131	0.116853747910935
1132	0.116977082247355
1133	0.117023039576563
1134	0.117357422833236
1135	0.11736072676565
1136	0.11693667013634
1137	0.116818404209349
1138	0.116961310702697
1139	0.116780155777299
1140	0.116390443972583
1141	0.11622525257356
1142	0.115880897688406
1143	0.115701391780844
1144	0.115695197031868
1145	0.115956115573302
1146	0.115888398693137
1147	0.1156352573366
1148	0.115406807011873
1149	0.115422843816817
1150	0.115323340933396
1151	0.115329563073986
1152	0.115139107074669
1153	0.114804799896927
1154	0.114502669817314
1155	0.114141130535303
1156	0.113956319441786
1157	0.113873057812748
1158	0.113582090970982
1159	0.1131900943181
1160	0.112992164480637
1161	0.112731704073691
1162	0.112640637956271
1163	0.112803046726094
1164	0.112411986609261
1165	0.111600398622624
1166	0.111297367329705
1167	0.111086420237585
1168	0.110766995768327
1169	0.110917748146383
1170	0.110895900508017
1171	0.110642473552444
1172	0.110094583465057
1173	0.109897528887782
1174	0.109661118690445
1175	0.10943578281826
1176	0.109466851022251
1177	0.10934286213852
1178	0.109051414619374
1179	0.10881684890336
1180	0.108653468155246
1181	0.108347605845198
1182	0.108046646497432
1183	0.107990690343631
1184	0.107668777765782
1185	0.107337304609688
1186	0.107339537784391
1187	0.107153596303728
1188	0.106725375315534
1189	0.106215827639015
1190	0.105983346570474
1191	0.105668121581524
1192	0.105497493147374
1193	0.10572108997801
1194	0.105723748053755
1195	0.105445837459469
1196	0.105272150398911
1197	0.105297964236295
1198	0.105261680658234
1199	0.105183510097443
1200	0.105046623094588
1201	0.105119043067501
1202	0.105065503972388
1203	0.105045034838376
1204	0.105245632247251
1205	0.105250796303422
1206	0.10534932675498
1207	0.105464780704473
1208	0.10547567730996
1209	0.105708670305111
1210	0.105786560515898
1211	0.105972028555075
1212	0.106387979661425
1213	0.106583300935853
1214	0.106619496316495
1215	0.106747497061834
1216	0.106827644579268
1217	0.106900768523306
1218	0.106935793315143
1219	0.107152211271041
1220	0.107343318071788
1221	0.107595068768253
1222	0.107844849333014
1223	0.107951288775402
1224	0.108043291386461
1225	0.10798624248628
1226	0.108035129080843
1227	0.108344525600417
1228	0.108726205104335
1229	0.108890192067912
1230	0.108822238580829
1231	0.108899024673966
1232	0.10889045349722
1233	0.108558374952163
1234	0.108719121520186
1235	0.109407338157684
1236	0.109427735121484
1237	0.109245732158104
1238	0.109360767748984
1239	0.10937676051439
1240	0.109021653198877
1241	0.109329660567766
1242	0.109560861446617
1243	0.109199007420112
1244	0.109190284540266
1245	0.109166958752892
1246	0.108944602183572
1247	0.108903567252432
1248	0.108893492583081
1249	0.108937688462122
1250	0.108866274189678
1251	0.10869741959461
1252	0.108715855330442
1253	0.1086262595584
1254	0.108622905256166
1255	0.108701840616253
1256	0.108943695314418
1257	0.108892190240616
1258	0.108743574823615
1259	0.108738143581971
1260	0.108655600701301
1261	0.108648798579253
1262	0.108733684399531
1263	0.108760639618059
1264	0.108716480960886
1265	0.108676229464717
1266	0.108724595602975
1267	0.108752294397529
1268	0.108611742327708
1269	0.108361368761858
1270	0.108240031179259
1271	0.108109805615828
1272	0.10788810908826
1273	0.107955245724292
1274	0.10810803198809
1275	0.107949489683226
1276	0.10767294457825
1277	0.107639667184704
1278	0.107629962749003
1279	0.107621176152585
1280	0.107490478708592
1281	0.107308967964801
1282	0.107193161907006
1283	0.106896034969304
1284	0.106974343792924
1285	0.106929335407988
1286	0.107034291206315
1287	0.107044793191356
1288	0.106680647211444
1289	0.106622837255275
1290	0.106809190482608
1291	0.106849562212256
1292	0.106854115591597
1293	0.106628942087431
1294	0.106352880630016
1295	0.106303662490964
1296	0.106330306308911
1297	0.106542374545579
1298	0.106732841307285
1299	0.106558149825018
1300	0.106353012790453
1301	0.106354654948445
1302	0.106186963228264
1303	0.106047367906815
1304	0.106017349301142
1305	0.105926737313578
1306	0.105642356035325
1307	0.105654493116338
1308	0.105934827897976
1309	0.105788878983897
1310	0.105551901098274
1311	0.105766919787569
1312	0.105870729937397
1313	0.105612793831917
1314	0.105545759062784
1315	0.105527261352144
1316	0.105306499126904
1317	0.105217745863641
1318	0.105234794792635
1319	0.105039045020424
1320	0.104865051452237
1321	0.105041803336537
1322	0.105187086940652
1323	0.105076775141157
1324	0.105011961776081
1325	0.104896235538111
1326	0.104706955571705
1327	0.104741034218433
1328	0.104704414675045
1329	0.104472046736553
1330	0.104307209606065
1331	0.10420604778939
1332	0.104221858660635
1333	0.104140382524027
1334	0.104183234135623
1335	0.104366047642163
1336	0.104337863882324
1337	0.104106811184337
1338	0.103983568245133
1339	0.103865611884164
1340	0.103701564819686
1341	0.103680692614192
1342	0.103608723982518
1343	0.103479358247119
1344	0.103412412334034
1345	0.1032689923933
1346	0.103134591074903
1347	0.103064878307063
1348	0.102843101469153
1349	0.102694978699568
1350	0.102736363313626
1351	0.102527409171916
1352	0.102289030137529
1353	0.102253440075434
1354	0.102090522194665
1355	0.101815171524264
1356	0.101583661795586
1357	0.101448299230585
1358	0.101290755815404
1359	0.101155229510494
1360	0.101011820306283
1361	0.100781981652692
1362	0.100572235498307
1363	0.100449543611576
1364	0.100324308257567
1365	0.100205273439079
1366	0.10011398718516
1367	0.099886696025268
1368	9.95596770086234E-02
1369	9.95287157445343E-02
1370	9.93867032444865E-02
1371	9.88338707932099E-02
1372	9.85396860708099E-02
1373	9.84446269921423E-02
1374	9.81776645797993E-02
1375	9.78240301773957E-02
1376	9.75142557484538E-02
1377	9.72145969779168E-02
1378	9.68701204243017E-02
1379	9.66785470110868E-02
1380	9.65527831965306E-02
1381	9.61979831273633E-02
1382	9.58450381719035E-02
1383	9.56855795581218E-02
1384	9.54799647372903E-02
1385	9.51701646710197E-02
1386	9.49271395917081E-02
1387	0.094878568156459
1388	0.094764681577432
1389	9.46607576815479E-02
1390	9.45038271339972E-02
1391	9.44175481719765E-02
1392	0.09431800371933
1393	9.41861375371445E-02
1394	9.41890235247473E-02
1395	9.42360733053753E-02
1396	9.40463951922749E-02
1397	9.37533623019651E-02
1398	9.35985456880481E-02
1399	9.35467525333876E-02
1400	9.34376007054992E-02
1401	9.33043904482672E-02
1402	9.33074688552276E-02
1403	0.093321530084868
1404	9.32719447848395E-02
1405	0.093245316520715
1406	9.31808195193997E-02
1407	0.093039152856611
1408	9.29068566947373E-02
1409	9.28429528026733E-02
1410	9.27335991163265E-02
1411	9.26088619960434E-02
1412	9.25578070202646E-02
1413	9.25595938125677E-02
1414	9.26773547276512E-02
1415	0.092755795622631
1416	9.26246935757236E-02
1417	9.24109724588978E-02
1418	0.092342873449053
1419	9.23961814478619E-02
1420	9.24118614230599E-02
1421	9.24251551855612E-02
1422	9.24451132258936E-02
1423	9.23592844549319E-02
1424	9.23034343122534E-02
1425	0.092287985301599
1426	9.22673953274213E-02
1427	9.22556152998456E-02
1428	9.22141789898963E-02
1429	9.21641192764021E-02
1430	9.22583212670562E-02
1431	0.092297195159469
1432	9.22328619441362E-02
1433	9.23094605584419E-02
1434	9.23845269881807E-02
1435	9.24827387766202E-02
1436	0.092607525137717
1437	0.092613493626109
1438	9.26765385159663E-02
1439	9.27971914944783E-02
1440	9.28019098188631E-02
1441	9.26962793916567E-02
1442	9.27048519219189E-02
1443	9.28006384067678E-02
1444	0.092746908984264
1445	9.27104593533448E-02
1446	9.28646884414195E-02
1447	9.29301436781378E-02
1448	9.28596068887385E-02
1449	9.29304000301243E-02
1450	9.30252473783778E-02
1451	9.30542617609368E-02
1452	9.32438752978221E-02
1453	9.34389946482001E-02
1454	9.33330987565474E-02
1455	9.31250250039109E-02
1456	9.29881790158782E-02
1457	9.28944269551712E-02
1458	9.29187313954821E-02
1459	0.093009713184845
1460	9.30421553232917E-02
1461	9.30078266663152E-02
1462	9.28770639535399E-02
1463	0.092852906102898
1464	9.28260677535047E-02
1465	0.092784098572862
1466	9.27717839709879E-02
1467	9.28757023118374E-02
1468	9.28392260186555E-02
1469	9.27547343142051E-02
1470	9.28071780838684E-02
1471	9.27447344247954E-02
1472	9.25645088810079E-02
1473	9.24879982315675E-02
1474	9.25766591676617E-02
1475	0.092629191662796
1476	9.25334407528633E-02
1477	9.25191404852298E-02
1478	0.092529909153402
1479	9.24082728765255E-02
1480	9.24698960983445E-02
1481	9.26283211201566E-02
1482	9.24977641469743E-02
1483	9.23204619287984E-02
1484	9.22886522687976E-02
1485	9.23487290820841E-02
1486	9.24776082487798E-02
1487	9.25421732363894E-02
1488	9.24591747518315E-02
1489	9.22835437643766E-02
1490	9.21829491253467E-02
1491	0.092179450357117
1492	9.22566670821253E-02
1493	9.23089276468037E-02
1494	9.21473541425146E-02
1495	9.19547773724727E-02
1496	9.19139902253047E-02
1497	9.19770799682924E-02
1498	9.20463502449355E-02
1499	9.20585435757434E-02
1500	9.19920432568671E-02
1501	9.18988880291235E-02
1502	9.18872880852717E-02
1503	9.18620602307732E-02
1504	9.16700135436422E-02
1505	9.15165894285104E-02
1506	9.15873309942624E-02
1507	9.15655484368104E-02
1508	9.14525773162125E-02
1509	9.14623578097686E-02
1510	9.13739952898339E-02
1511	9.12519248411598E-02
1512	9.12783064073373E-02
1513	0.091384081842458
1514	9.13667563388518E-02
1515	9.11204807874931E-02
1516	9.10088385868278E-02
1517	0.090986692045883
1518	9.09676705592888E-02
1519	9.09707694044825E-02
1520	9.09533568778682E-02
1521	9.09695098431133E-02
1522	9.08652432504356E-02
1523	0.090617413938414
1524	9.05752750176259E-02
1525	9.06624135107565E-02
1526	9.06113894766942E-02
1527	9.04697644767601E-02
1528	9.04900751388379E-02
1529	9.04806517626173E-02
1530	9.04043350192999E-02
1531	9.04444110311436E-02
1532	9.04700487940027E-02
1533	9.04577194263108E-02
1534	9.04099701456666E-02
1535	9.03442559374069E-02
1536	9.03528585136472E-02
1537	9.02849879255382E-02
1538	9.00689991408933E-02
1539	8.99769564665763E-02
1540	9.00014405373097E-02
1541	8.98797028389835E-02
1542	8.98249303185062E-02
1543	8.99420591006561E-02
1544	8.98691895705471E-02
1545	8.97103626576696E-02
1546	0.089770474699092
1547	8.98746948949592E-02
1548	8.98934193538896E-02
1549	8.98836030422168E-02
1550	8.98682981589504E-02
1551	8.97860736159591E-02
1552	8.96361406725204E-02
1553	8.96089434290892E-02
1554	8.95845322517285E-02
1555	0.089419298930414
1556	8.93951449584054E-02
1557	8.95140096616165E-02
1558	8.94524416003945E-02
1559	8.92303751509055E-02
1560	8.90731063852399E-02
1561	8.89750093914866E-02
1562	0.088946838655084
1563	8.90123453932021E-02
1564	8.88959742536082E-02
1565	8.87093105671999E-02
1566	8.86760177605607E-02
1567	8.86674749367435E-02
1568	8.86730903658555E-02
1569	8.85608315123474E-02
1570	8.84520147564981E-02
1571	8.84446720719308E-02
1572	8.83630079949955E-02
1573	8.83919903409166E-02
1574	8.84619978298932E-02
1575	8.83824813780451E-02
1576	8.82673023324265E-02
1577	8.82163514418574E-02
1578	8.81870429717149E-02
1579	8.79951791393251E-02
1580	8.78021375129871E-02
1581	8.77851069917523E-02
1582	8.77006420083207E-02
1583	8.76135681188596E-02
1584	8.77171093202059E-02
1585	8.77289456801943E-02
1586	8.75895443194764E-02
1587	8.74762866876617E-02
1588	8.73150963548045E-02
1589	8.72089444560782E-02
1590	8.72278095992687E-02
1591	8.71832591927748E-02
1592	0.087106019115538
1593	8.70171582923866E-02
1594	0.086855914376853
1595	8.68065469023652E-02
1596	8.68247293743601E-02
1597	8.67413873854241E-02
1598	8.66585772936681E-02
1599	8.66081967862455E-02
1600	8.65618077079316E-02
1601	8.65076678539626E-02
1602	0.086369716149238
1603	8.61949164312415E-02
1604	8.61553342080119E-02
1605	8.62382485782738E-02
1606	8.61895061329766E-02
1607	0.086090839354634
1608	8.60146378425411E-02
1609	8.58024347754381E-02
1610	8.57046145071982E-02
1611	0.085666456270519
1612	0.08545352332468
1613	8.53426601363352E-02
1614	8.53988661727594E-02
1615	8.53515158258841E-02
1616	8.51989042945494E-02
1617	8.49953635008198E-02
1618	0.084690644011869
1619	8.44758779895868E-02
1620	0.084470826446666
1621	0.08449686145083
1622	0.084421864487657
1623	8.42802118505889E-02
1624	8.41947879701688E-02
1625	8.41230599072115E-02
1626	8.40220684774397E-02
1627	8.39609033986813E-02
1628	8.37783540534215E-02
1629	0.083597997704319
1630	8.35840972058752E-02
1631	8.35706152913752E-02
1632	8.34966339825476E-02
1633	8.32110246138113E-02
1634	8.27224341462048E-02
1635	8.23011999805915E-02
1636	8.20793459295672E-02
1637	8.20160937143262E-02
1638	8.19294700883672E-02
1639	8.17423474638761E-02
1640	0.081467165537427
1641	8.09556042627993E-02
1642	8.04561719843842E-02
1643	8.01562070686249E-02
1644	7.97481813738019E-02
1645	7.92989245692664E-02
1646	7.87292202899211E-02
1647	7.80546017384601E-02
1648	7.76431365444212E-02
1649	7.72109124584195E-02
1650	7.66273186013661E-02
1651	0.076164540243755
1652	7.55741784758994E-02
1653	7.48261229102104E-02
1654	7.42562315831914E-02
1655	0.073749481730574
1656	7.32010637549554E-02
1657	7.25786819766861E-02
1658	7.20716828188797E-02
1659	7.17737336137058E-02
1660	7.13390380314055E-02
1661	7.09164128136476E-02
1662	7.06843837738428E-02
1663	7.05699697952012E-02
1664	7.05961750923924E-02
1665	7.06762589750402E-02
1666	7.06504005001573E-02
1667	7.06126456077806E-02
1668	7.07520378315452E-02
1669	7.10961632977678E-02
1670	7.16435124979131E-02
1671	7.21460354837661E-02
1672	7.24080677156924E-02
1673	7.25347244609995E-02
1674	7.27437246750025E-02
1675	7.29823857617525E-02
1676	7.30134773820825E-02
1677	7.29227740899508E-02
1678	7.26856458100717E-02
1679	7.22776778524694E-02
1680	0.071859689327406
1681	7.14777318506448E-02
1682	7.11126828123174E-02
1683	7.05515275395838E-02
1684	6.97750334700237E-02
1685	6.90651436667052E-02
1686	6.83252996195647E-02
1687	6.74626638974737E-02
1688	6.66299923004707E-02
1689	6.57169415887595E-02
1690	0.064726815930578
1691	6.37806607516859E-02
1692	6.28087653153647E-02
1693	6.17358819264078E-02
1694	6.06258458054081E-02
1695	5.96644322941534E-02
1696	5.87549768041397E-02
1697	5.77168764293805E-02
1698	5.65539778732711E-02
1699	5.54554168931503E-02
1700	5.45880602012265E-02
1701	5.37318463300463E-02
1702	5.29139037026868E-02
1703	5.18559601547546E-02
1704	5.03085172718629E-02
1705	4.91633622813012E-02
1706	4.81101591665722E-02
1707	4.71519852341633E-02
1708	4.66464431862215E-02
1709	4.57034783227436E-02
1710	4.44714510039185E-02
1711	4.35758788557534E-02
1712	4.24353210424841E-02
1713	4.16239946626949E-02
1714	4.13445674666246E-02
1715	4.08578893945359E-02
1716	4.03164498736197E-02
1717	3.99658089280994E-02
1718	3.94808289208925E-02
1719	3.93937360413427E-02
1720	3.97799742022881E-02
1721	4.02015490806214E-02
1722	4.06341682361815E-02
1723	4.12962877220921E-02
1724	0.042015215737823
1725	0.042505429038499
1726	4.35945710002462E-02
1727	0.04482889388101
1728	4.54341934758062E-02
1729	4.61711372220443E-02
1730	4.70730658594476E-02
1731	4.77841573027215E-02
1732	4.83814281636694E-02
1733	4.88741177806227E-02
1734	4.93687881720291E-02
1735	0.049738702148693
1736	4.99352843148274E-02
1737	5.03059079487928E-02
1738	5.05644851451653E-02
1739	5.04932378243975E-02
1740	5.06792705658151E-02
1741	5.08484539833122E-02
1742	5.06645439471956E-02
1743	5.04407123981673E-02
1744	5.01486119633026E-02
1745	5.00488148364591E-02
1746	5.02403647435525E-02
1747	5.04582902742871E-02
1748	5.05490669612293E-02
1749	5.04142785631628E-02
1750	5.03625862031545E-02
1751	5.03416527812151E-02
1752	5.02509800339661E-02
1753	4.99959158159054E-02
1754	4.99718699493647E-02
1755	4.98589176034881E-02
1756	5.00770501490515E-02
1757	5.09557640939347E-02
1758	5.13213216420451E-02
1759	5.15463270572664E-02
1760	5.17484233762125E-02
1761	5.15041047725801E-02
1762	5.16881999033494E-02
1763	5.22529460939226E-02
1764	5.25721728790406E-02
1765	5.28761411007677E-02
1766	5.31717206853529E-02
1767	5.33550281177721E-02
1768	5.37050478253342E-02
1769	5.43360972948151E-02
1770	5.45360415386031E-02
1771	5.43931393884386E-02
1772	5.45567128496174E-02
1773	5.45932242979992E-02
1774	5.48670020781517E-02
1775	5.55641264330217E-02
1776	5.58835744195874E-02
1777	5.62868075722488E-02
1778	5.67651795504396E-02
1779	5.65165944162025E-02
1780	5.64457261890068E-02
1781	5.69590275834378E-02
1782	5.77647596548532E-02
1783	5.80685612557546E-02
1784	5.78334009475948E-02
1785	5.78934712351626E-02
1786	5.77337916219831E-02
1787	5.78307966259487E-02
1788	5.85583351242512E-02
1789	5.88272649994964E-02
1790	5.87920767055566E-02
1791	5.88654491049386E-02
1792	5.87290056970975E-02
1793	5.88162743153232E-02
1794	0.059112172791793
1795	5.92951376989042E-02
1796	5.96400878275134E-02
1797	5.97020405015453E-02
1798	5.94829980693189E-02
1799	5.95106234336212E-02
1800	5.94135192559042E-02
1801	5.75882344291436E-02
1802	5.78584307643413E-02
1803	5.83062515793982E-02
1804	5.81383606277038E-02
1805	5.80742842083582E-02
1806	5.81828161575845E-02
1807	0.058360650052148
1808	5.83428727669058E-02
1809	5.87317879146237E-02
1810	5.88243272604818E-02
1811	5.83338481160476E-02
1812	5.79664603355961E-02
1813	5.78944410271623E-02
1814	5.81156439704077E-02
1815	5.84087199080645E-02
1816	5.85288873356016E-02
1817	5.84686209343378E-02
1818	5.80558439840439E-02
1819	5.74802619066478E-02
1820	5.73303860555748E-02
1821	5.74432786878981E-02
1822	5.75254590262612E-02
1823	5.77040534471601E-02
1824	0.057811066488573
1825	5.75869049051903E-02
1826	5.74587163759794E-02
1827	5.75028081198894E-02
1828	5.76371380415635E-02
1829	0.057666391199599
1830	5.77871277684421E-02
1831	5.78284601282586E-02
1832	5.78370135336159E-02
1833	5.80249826581009E-02
1834	5.81749705689872E-02
1835	5.83983890036097E-02
1836	5.85604258714164E-02
1837	5.86249431015769E-02
1838	0.058561293176435
1839	5.83782521116281E-02
1840	5.83661708111644E-02
1841	5.84971278089766E-02
1842	5.84732310134009E-02
1843	5.83379248379145E-02
1844	5.83688697058006E-02
1845	5.86339915943491E-02
1846	5.90047682315179E-02
1847	5.90679486701196E-02
1848	5.91990289489459E-02
1849	5.93346582606232E-02
1850	5.91944518285605E-02
1851	5.89007650381954E-02
1852	0.059158647549672
1853	5.95200477655062E-02
1854	5.96067181338106E-02
1855	5.94843612048151E-02
1856	5.94508968031296E-02
1857	5.95195185616506E-02
1858	0.05958273777296
1859	5.98336061197381E-02
1860	5.98884173432099E-02
1861	5.97566999504202E-02
1862	5.97299360195378E-02
1863	0.060026225463025
1864	6.01863116507071E-02
1865	6.03544389119338E-02
1866	6.04409923635517E-02
1867	6.05516356735544E-02
1868	6.04278025935004E-02
1869	6.03691827239368E-02
1870	6.05294943502185E-02
1871	6.05338220104469E-02
1872	6.02882805088427E-02
1873	6.01186279758468E-02
1874	6.01837825024014E-02
1875	6.02309968686731E-02
1876	6.03424464545765E-02
1877	6.03749042479503E-02
1878	6.02212354305734E-02
1879	5.97528727058319E-02
1880	0.059585945179811
1881	5.95218945382046E-02
1882	5.93207865528769E-02
1883	5.90008529028097E-02
1884	5.90909711572222E-02
1885	5.91593670715473E-02
1886	5.90361395171101E-02
1887	5.95602539457784E-02
1888	5.99976219202543E-02
1889	6.00473045450918E-02
1890	5.97946389466933E-02
1891	5.97149737948489E-02
1892	5.94646832370885E-02
1893	5.92502589636264E-02
1894	0.059106628510434
1895	5.89265508328755E-02
1896	5.88238080188447E-02
1897	5.86674522003307E-02
1898	5.81378205188705E-02
1899	5.78942956257915E-02
1900	5.78814673616938E-02
1901	5.77734391250359E-02
1902	5.77673998334127E-02
1903	5.84567680229631E-02
1904	5.85304125506109E-02
1905	5.79888876999728E-02
1906	5.79390521429118E-02
1907	5.79433524876793E-02
1908	0.058022671675722
1909	5.84732880107857E-02
1910	5.86784910484581E-02
1911	5.86365864053159E-02
1912	5.82782220461026E-02
1913	5.81729305799059E-02
1914	5.78400025436965E-02
1915	5.79295689650226E-02
1916	5.86070854010265E-02
1917	5.87366471559969E-02
1918	5.86614378934645E-02
1919	5.87036827959572E-02
1920	5.85331180338245E-02
1921	5.83798142996229E-02
1922	5.87041861233498E-02
1923	5.87834160060086E-02
1924	0.058715562904179
1925	5.84804529301201E-02
1926	5.83688929561892E-02
1927	5.80988792525025E-02
1928	5.79670210592003E-02
1929	5.78589583484527E-02
1930	5.78526943911751E-02
1931	5.79226133809899E-02
1932	5.81637324556461E-02
1933	5.79540938005745E-02
1934	5.78164481373606E-02
1935	5.76612047116054E-02
1936	5.71971112129324E-02
1937	5.69566868856587E-02
1938	5.69162802935408E-02
1939	5.68497283902494E-02
1940	5.66303385480989E-02
1941	0.056665983604547
1942	5.70367054574376E-02
1943	5.71965901413601E-02
1944	5.74794812376284E-02
1945	5.75971834984507E-02
1946	5.71027329669354E-02
1947	5.68263525313353E-02
1948	5.69291503487254E-02
1949	5.73133303535677E-02
1950	0.057206041205171
1951	5.71634117516161E-02
1952	5.72482215721546E-02
1953	5.70456879172663E-02
1954	5.68098604320555E-02
1955	5.67532978732754E-02
1956	5.68456480437495E-02
1957	5.68691629703548E-02
1958	5.67256443931777E-02
1959	5.66379111933003E-02
1960	5.68178010175884E-02
1961	5.67293595770048E-02
1962	5.61097934235141E-02
1963	0.055962522763645
1964	5.59921636325751E-02
1965	5.61743832010341E-02
1966	5.66896661420031E-02
1967	5.68203873935626E-02
1968	0.057007536726072
1969	5.71330677455857E-02
1970	5.68344419989597E-02
1971	0.056761499653348
1972	5.69646976375605E-02
1973	5.69809973502236E-02
1974	5.71154359552026E-02
1975	5.72957220467905E-02
1976	5.73784794187924E-02
1977	5.77217786262033E-02
1978	5.74869539105036E-02
1979	5.64547934655734E-02
1980	5.63063776776503E-02
1981	5.64872112870402E-02
1982	5.63487929540544E-02
1983	5.65117494010236E-02
1984	5.66775267903787E-02
1985	5.66439436601944E-02
1986	5.63993529245247E-02
1987	5.62304211040337E-02
1988	5.61902241597929E-02
1989	5.64292141845869E-02
1990	5.67484997679362E-02
1991	5.67729349892033E-02
1992	0.057027076567963
1993	5.72330799909685E-02
1994	5.71340175778321E-02
1995	0.056956420817984
1996	5.68084679177736E-02
1997	5.68700238324672E-02
1998	5.67918200540234E-02
1999	5.66672608056776E-02
2000	5.66304496808866E-02
2001	5.69572997296417E-02
2002	0.057166897291731
2003	5.72878658118138E-02
2004	5.72150424657433E-02
2005	5.71936737874862E-02
2006	5.72144358465184E-02
2007	5.69456826238597E-02
2008	5.67792812162805E-02
2009	5.68302887417563E-02
2010	5.68664945594768E-02
2011	5.67023817873901E-02
2012	0.056666183338107
2013	5.69811343012084E-02
2014	5.70846513862907E-02
2015	5.71008919175115E-02
2016	0.056931927374315
2017	0.056948506167264
2018	5.69718254190641E-02
2019	5.69801508769156E-02
2020	0.057091143678939
2021	5.70986196905228E-02
2022	0.057056835059987
2023	5.69500831306442E-02
2024	0.056773650184886
2025	0.05662240725586
2026	5.63739297722876E-02
2027	5.61786899122296E-02
2028	5.60216909163554E-02
2029	5.58906883733426E-02
2030	5.57775135290265E-02
2031	5.56168554618462E-02
2032	5.56400615395598E-02
2033	5.57905854682084E-02
2034	5.58955453194913E-02
2035	5.61243898270375E-02
2036	5.62491357046574E-02
2037	5.63536156238791E-02
2038	0.056373891047203
2039	5.62788041290057E-02
2040	5.63132444260915E-02
2041	5.64566596210991E-02
2042	5.63891605825334E-02
2043	5.61666596172966E-02
2044	5.61126635718139E-02
2045	5.59735159632272E-02
2046	5.59171420788945E-02
2047	5.57957561379318E-02
2048	5.58512442456367E-02
2049	5.57645801673644E-02
2050	5.54117913342059E-02
2051	5.53703251234184E-02
2052	5.56294957830943E-02
2053	5.55906714918666E-02
2054	5.55114336048278E-02
2055	5.54030721037704E-02
2056	5.48690489405458E-02
2057	5.48428372499631E-02
2058	5.53511706062927E-02
2059	5.54574406447732E-02
2060	5.57083493282608E-02
2061	5.57798490718566E-02
2062	0.055446927359395
2063	5.50368777916842E-02
2064	5.49731157466381E-02
2065	5.51303576676384E-02
2066	5.50851322739242E-02
2067	5.51029036110754E-02
2068	5.51331026751703E-02
2069	5.51774093445612E-02
2070	5.50291431894805E-02
2071	5.46689659334366E-02
2072	5.46483770877199E-02
2073	5.45736818721334E-02
2074	5.46037585394495E-02
2075	5.52577936079575E-02
2076	0.055447790375852
2077	5.52857452193636E-02
2078	5.51427617918299E-02
2079	5.47611324228586E-02
2080	5.44755601465766E-02
2081	5.43127437407534E-02
2082	5.42319721942364E-02
2083	5.41412239315324E-02
2084	5.41847687665231E-02
2085	5.41080921828832E-02
2086	5.39292507724762E-02
2087	0.053865060659488
2088	5.38246174126609E-02
2089	5.37982546474399E-02
2090	0.053836727103972
2091	5.38569141414893E-02
2092	5.39216886107275E-02
2093	5.39016441376612E-02
2094	5.40207750481305E-02
2095	0.053872712962452
2096	5.33779285234396E-02
2097	5.29380522271601E-02
2098	5.29247609958752E-02
2099	5.28077701656687E-02
2100	5.29241088071131E-02
2101	5.36292362880415E-02
2102	0.053726589103638
2103	5.34858432527164E-02
2104	5.34497754521795E-02
2105	5.33430620614826E-02
2106	5.32601433188886E-02
2107	5.33850398874706E-02
2108	5.31941433043626E-02
2109	5.27398583884235E-02
2110	5.24435689378485E-02
2111	5.20484205795287E-02
2112	5.16727112068218E-02
2113	5.14325406169246E-02
2114	5.10706105328593E-02
2115	5.04324832724162E-02
2116	5.00124326179674E-02
2117	5.00913331723798E-02
2118	5.00982937894855E-02
2119	4.98954337820831E-02
2120	4.98550352836115E-02
2121	4.95745252016338E-02
2122	4.88778840147742E-02
2123	4.84439834759143E-02
2124	4.83065862894616E-02
2125	4.77221164307878E-02
2126	4.66323742162948E-02
2127	4.61237079483031E-02
2128	4.56012360982581E-02
2129	4.52769673370273E-02
2130	4.56253741337194E-02
2131	4.55668614663456E-02
2132	4.53304275363106E-02
2133	4.50385759669385E-02
2134	4.43159634332061E-02
2135	0.044122936504327
2136	4.41047123603699E-02
2137	4.42607318031208E-02
2138	4.46021301604351E-02
2139	4.52496569463825E-02
2140	0.04545463331031
2141	4.52770629082882E-02
2142	4.54808612024471E-02
2143	4.58864916484633E-02
2144	4.58809068830536E-02
2145	0.045632771966488
2146	4.58728831543633E-02
2147	4.63910505046511E-02
2148	4.62157202865805E-02
2149	4.59780053352458E-02
2150	4.58593280467005E-02
2151	4.50551972861024E-02
2152	0.044631618111319
2153	4.48549667648556E-02
2154	4.47332194961482E-02
2155	4.41355565039583E-02
2156	4.39264943007472E-02
2157	4.40683964352753E-02
2158	0.044066393268788
2159	4.41151498504667E-02
2160	4.41209183875415E-02
2161	4.42371266636857E-02
2162	4.41826126905922E-02
2163	4.42784454428775E-02
2164	4.44366765060594E-02
2165	4.47734055835303E-02
2166	4.53404414253227E-02
2167	4.55937798876156E-02
2168	4.59221801049025E-02
2169	4.60335699987027E-02
2170	4.57472189358164E-02
2171	4.57105284080985E-02
2172	4.57638588489325E-02
2173	4.57846701986446E-02
2174	0.045871829929381
2175	4.58160604178398E-02
2176	4.56955601073069E-02
2177	4.56095014223389E-02
2178	4.52864437277765E-02
2179	4.52265584323606E-02
2180	4.56123334501641E-02
2181	0.045499628181845
2182	4.50621510881167E-02
2183	4.49227321893136E-02
2184	4.45820236394901E-02
2185	4.43127688931768E-02
2186	4.42688684423358E-02
2187	4.48451824543756E-02
2188	4.49517342360536E-02
2189	4.48870269434526E-02
2190	4.48257897801282E-02
2191	4.45986860782794E-02
2192	4.46861546763873E-02
2193	4.48133031822748E-02
2194	0.04504534722259
2195	4.56246095841672E-02
2196	4.59820436617422E-02
2197	4.64371274817971E-02
2198	4.65136471120734E-02
2199	4.63331254916558E-02
2200	0.04624070977963
2201	4.57263851548673E-02
2202	4.56027505894477E-02
2203	4.59998440578861E-02
2204	4.58557839563415E-02
2205	0.045367180493984
2206	4.51731344676055E-02
2207	4.49876268044829E-02
2208	4.46998776830087E-02
2209	4.43491460734716E-02
2210	4.42516552470254E-02
2211	4.42317434076428E-02
2212	4.41186772876052E-02
2213	4.39476087613776E-02
2214	0.043939146867979
2215	4.33417043668239E-02
2216	0.042720990625908
2217	4.24817978957526E-02
2218	4.26394765734123E-02
2219	4.24101586923751E-02
2220	4.21911802545572E-02
2221	4.18501466195374E-02
2222	4.14090770467697E-02
2223	4.06825207422931E-02
2224	3.97969291091591E-02
2225	3.88835797639646E-02
2226	3.71106847802034E-02
2227	3.67684282190522E-02
2228	3.75702926777352E-02
2229	3.74664661810413E-02
2230	3.77285011341521E-02
2231	3.77100251116426E-02
2232	3.68622019809572E-02
2233	3.64207905687587E-02
2234	3.64310522606542E-02
2235	3.62568032942975E-02
2236	3.57652163617739E-02
2237	3.55248559675771E-02
2238	3.57854465477479E-02
2239	3.55565542005424E-02
2240	0.035009509533586
2241	3.45909713529755E-02
2242	3.40398108332407E-02
2243	3.33229594525392E-02
2244	3.22562630834102E-02
2245	3.18293322402142E-02
2246	3.13312159108313E-02
2247	3.12835362681799E-02
2248	3.11429392324959E-02
2249	3.07013850521015E-02
2250	2.90527437500901E-02
2251	2.64233730501994E-02
2252	0.025086269983448
2253	2.35318982781504E-02
2254	2.29444165330598E-02
2255	2.39301703639559E-02
2256	2.32312153116344E-02
2257	2.17438068339401E-02
2258	2.12322718919044E-02
2259	2.08755513527455E-02
2260	1.98748482996452E-02
2261	1.89755307630036E-02
2262	1.85137214404861E-02
2263	1.75742092024003E-02
2264	1.67086556373025E-02
2265	1.66585880229914E-02
2266	1.63175198711881E-02
2267	1.52488519044851E-02
2268	1.43877698545164E-02
2269	1.40042835288542E-02
2270	1.35900226449319E-02
2271	1.27898769854329E-02
2272	1.23263683936898E-02
2273	1.22232123037451E-02
2274	1.22218207777041E-02
2275	1.22038666350693E-02
2276	1.22830923812696E-02
2277	1.30779195273902E-02
2278	1.31286123653511E-02
2279	1.28858415767574E-02
2280	1.24903829533401E-02
2281	1.11809791140609E-02
2282	1.06234397091692E-02
2283	1.06436926089339E-02
2284	1.01185653149556E-02
2285	9.94544359316797E-03
2286	9.34700696377045E-03
2287	7.17656373081936E-03
2288	6.41408355155666E-03
2289	6.53897478630753E-03
2290	6.59212142795615E-03
2291	6.65738332021531E-03
2292	7.15684928722038E-03
2293	0.006669899581151
2294	5.98371374357722E-03
2295	5.25434577456147E-03
2296	5.09780145166146E-03
2297	4.4988963295564E-03
2298	3.27039663461151E-03
2299	3.29988946237689E-03
2300	4.13724034538365E-03
2301	4.3193407031039E-03
2302	4.89853881792813E-03
2303	5.21991581257864E-03
2304	0.005541710655763
2305	4.74662051258921E-03
2306	2.98918568442712E-03
2307	2.8408887285091E-03
2308	2.17719103510518E-03
2309	2.44443223229823E-03
2310	5.05022741182214E-03
2311	5.55153265401421E-03
2312	5.09527920559266E-03
2313	4.66022284543442E-03
2314	3.13654853832823E-03
2315	2.85026294819067E-03
2316	2.90468932515112E-03
2317	3.22238407052119E-03
2318	4.84019573451417E-03
2319	5.16886904962989E-03
2320	4.46187487855766E-03
2321	4.7474069129025E-03
2322	5.35205711258036E-03
2323	5.32771364243796E-03
2324	5.56270658282646E-03
2325	5.81785615358575E-03
2326	5.28698353147465E-03
2327	5.09586573461901E-03
2328	5.72023304005717E-03
2329	5.58709521192145E-03
2330	4.23766335781729E-03
2331	4.30144182241643E-03
2332	5.70346470607148E-03
2333	5.64790896344704E-03
2334	5.26914779006276E-03
2335	5.25205178675499E-03
2336	4.09814210889046E-03
2337	3.78313833307971E-03
2338	4.18364345698328E-03
2339	5.07521391551528E-03
2340	7.37521856368116E-03
2341	7.78384192025341E-03
2342	7.88336544600479E-03
2343	7.80256129907575E-03
2344	5.38028737157038E-03
2345	4.35690897362864E-03
2346	4.52524923704171E-03
2347	4.69428904242141E-03
2348	5.21210823090331E-03
[truncated: 152 more rows]
