# Supplementary material for: Machine learning-assisted non-destructive plasticizer identification and quantification in historical PVC objects based on IR spectroscopy
Source: Sci Rep. 2022 Mar 23;12:5017. doi: 10.1038/s41598-022-08862-1 (PMC8943100; doi:10.1038/s41598-022-08862-1)
Supplement: Supplementary file 1 — Supplementary Information 1. [file 41598_2022_8862_MOESM1_ESM.zip › Plasticizers_PVC_data/NIR_all/P360_idle.txt]

Wavelength	C:\Documents and Settings\All Users\Application Data\ASD\Indico Pro\Projects\David\P360_idle.txt
350	0.337343949188327
351	0.337949563938535
352	0.302677946266844
353	0.281587623385036
354	0.27519281559623
355	0.264891823861141
356	0.255747431123467
357	0.247017894744441
358	0.23797432587796
359	0.222425636543957
360	0.207307320124078
361	0.198744274073596
362	0.190947769955978
363	0.181252605673978
364	0.16871086626383
365	0.15394617931053
366	0.150251886422574
367	0.156980830055575
368	0.159720075269759
369	0.159156632895361
370	0.157459737309355
371	0.158722797105727
372	0.161361266204648
373	0.16268104935229
374	0.160083608130565
375	0.156851743980936
376	0.159626479761129
377	0.171295590478352
378	0.176839697854883
379	0.179966861725954
380	0.183210451351624
381	0.180735349053906
382	0.185841415143992
383	0.198951264733132
384	0.202701829002223
385	0.212596197605857
386	0.227448285201608
387	0.235703178794913
388	0.248318123547132
389	0.266421619319728
390	0.287796917690629
391	0.309095566868869
392	0.327026494486576
393	0.341104988392688
394	0.36127860645959
395	0.383700768508785
396	0.405628495625047
397	0.428370571504396
398	0.449110504508625
399	0.467460409458955
400	0.485046977633351
401	0.503510489500963
402	0.522622038731339
403	0.540711989201075
404	0.555014008643825
405	0.567767614017968
406	0.582531530531173
407	0.594170107537334
408	0.603561234207296
409	0.612103027676814
410	0.618654615321705
411	0.624391297812005
412	0.630165228626116
413	0.635959940035696
414	0.64082501915119
415	0.64465818653014
416	0.64862406427904
417	0.651714241480233
418	0.654643960276194
419	0.659368735312776
420	0.662000869741738
421	0.663733543518888
422	0.667115312419615
423	0.669019808502599
424	0.670839391405895
425	0.6739042581104
426	0.675680244409692
427	0.677250540037713
428	0.679383585338541
429	0.68158736181371
430	0.684396777194232
431	0.687341078610492
432	0.688243302316411
433	0.68993816898447
434	0.69254890023473
435	0.694706391073138
436	0.696273096090096
437	0.69764486225874
438	0.699384205640339
439	0.701084361714828
440	0.70278113747681
441	0.704638916644299
442	0.707190099864094
443	0.709725851364608
444	0.711808237629579
445	0.713640177178912
446	0.715745169248437
447	0.718079729241281
448	0.719925475424547
449	0.721907925993399
450	0.724034414095833
451	0.726030634815821
452	0.728232458598185
453	0.730559130722212
454	0.732828522476978
455	0.735121451748607
456	0.737114354883151
457	0.738700462773393
458	0.740711853050333
459	0.742579983386874
460	0.744029360082635
461	0.745338461506556
462	0.746829439549394
463	0.748465468206288
464	0.749863209584534
465	0.751172672920009
466	0.752547102489822
467	0.754126085141295
468	0.755563279037376
469	0.756797231383123
470	0.757875837268793
471	0.759099194310803
472	0.760382403203752
473	0.761642722209578
474	0.762859632205285
475	0.764127814851153
476	0.765386787862447
477	0.766346086825935
478	0.767113849999649
479	0.767782479755365
480	0.768469404695641
481	0.769462812573334
482	0.770568794984971
483	0.771437622934549
484	0.771756789114636
485	0.772184964571456
486	0.773150577784184
487	0.773821558195662
488	0.774521982123357
489	0.775366892522063
490	0.776043625157915
491	0.776663496822793
492	0.777299026515759
493	0.77801572637146
494	0.778726981444265
495	0.779402373451166
496	0.780012715707874
497	0.780301429684061
498	0.780685439967403
499	0.781469382302345
500	0.781879950727304
501	0.782422503663512
502	0.783187637961045
503	0.783121063988586
504	0.783155459396785
505	0.783592145274107
506	0.784206393030287
507	0.784463769262146
508	0.784495170043691
509	0.78474158927938
510	0.784909846544924
511	0.784947406709436
512	0.784882758467223
513	0.784914196715944
514	0.784929484823166
515	0.784902463006142
516	0.785152143501283
517	0.785180827360665
518	0.784964626113058
519	0.785064583000056
520	0.785323570664817
521	0.785604551237912
522	0.785750394763825
523	0.786173878323015
524	0.78685529422402
525	0.787622761256918
526	0.788081612711456
527	0.788713254997586
528	0.789788588561374
529	0.790751478804171
530	0.791794395076792
531	0.792944150939016
532	0.793973833847925
533	0.794996402584589
534	0.796107995258129
535	0.797422451070168
536	0.798669265725442
537	0.799887641698015
538	0.801199482662841
539	0.802632503000175
540	0.804016142480888
541	0.805260507849756
542	0.806523521143529
543	0.807791548236434
544	0.80911778871464
545	0.81068001709616
546	0.812190363727327
547	0.81367837036351
548	0.815342262447382
549	0.81697371267685
550	0.818646543607737
551	0.820490390796248
552	0.822481444604395
553	0.82457068014011
554	0.82674653110586
555	0.829118341362255
556	0.831730136521088
557	0.834588959209415
558	0.837660993700751
559	0.840972912795903
560	0.844497031427595
561	0.848183666303117
562	0.852043407210018
563	0.856122223554278
564	0.860483363108386
565	0.865209581721817
566	0.870065164381865
567	0.874893699425877
568	0.879816683136224
569	0.884836966004106
570	0.88996206786478
571	0.895179393457541
572	0.900401498843396
573	0.905689276999939
574	0.911146141839796
575	0.916406438923831
576	0.921396672456474
577	0.926124473635945
578	0.930626608950883
579	0.934954169458826
580	0.939678590996499
581	0.946638489470877
582	0.954051735926969
583	0.960819984228414
584	0.966244252312397
585	0.969679226202454
586	0.971676406355974
587	0.973134209055708
588	0.973600145135813
589	0.973397108204535
590	0.972949500235874
591	0.972536744398886
592	0.972302831353762
593	0.972003154978961
594	0.970636770864245
595	0.968356148768961
596	0.965232209294086
597	0.961349485108559
598	0.957817576833076
599	0.9539605769608
600	0.948785258240336
601	0.943529776510256
602	0.939354229261847
603	0.937398120262613
604	0.939063291995148
605	0.942318253819805
606	0.946151435682236
607	0.950624347616687
608	0.955279606741037
609	0.959712894919708
610	0.963690073167561
611	0.96904081621652
612	0.975857673532988
613	0.983328839423144
614	0.988793922298972
615	0.992589939910551
616	0.995427365426393
617	0.997767895977824
618	0.999904881404981
619	1.00153441121076
620	1.00178017606948
621	1.00017108221471
622	0.997283614855632
623	0.994022543068872
624	0.990736126474205
625	0.987570712550698
626	0.984587997282
627	0.981745680303148
628	0.979059738175792
629	0.976533785374661
630	0.974139103626521
631	0.971955761872831
632	0.970000247804161
633	0.968266504625326
634	0.966849643766172
635	0.965643075741811
636	0.964523492395138
637	0.96347902674547
638	0.962406739899425
639	0.961247842955122
640	0.959989331228396
641	0.958793162824832
642	0.957706121165158
643	0.956708125687904
644	0.955717224426448
645	0.954688906019657
646	0.953612281766491
647	0.95258545305362
648	0.95159766555547
649	0.950617712040146
650	0.949599552446273
651	0.948513033024095
652	0.947377935987581
653	0.946262164817318
654	0.945077479289179
655	0.943723316524548
656	0.942143846891788
657	0.940667961016661
658	0.939112349466608
659	0.93731592363909
660	0.935327652140577
661	0.933188179314514
662	0.930885742079315
663	0.928361340989302
664	0.925590959885304
665	0.922631317086189
666	0.919574055402834
667	0.916376480637803
668	0.913172423870187
669	0.910068361461158
670	0.906956174885348
671	0.904087743832174
672	0.901583788409562
673	0.899395538595855
674	0.897683337160868
675	0.896416799994605
676	0.895486021210163
677	0.895055818942364
678	0.894978592281187
679	0.895117681443616
680	0.895597776096291
681	0.896262987755076
682	0.897008762073912
683	0.897825143557788
684	0.898464590256429
685	0.898933057572393
686	0.899359937611993
687	0.899653469105951
688	0.899768441115198
689	0.899701740521543
690	0.899571027017863
691	0.899365804637851
692	0.899051290698492
693	0.898561523266411
694	0.897892764933495
695	0.897120280578106
696	0.896355958442665
697	0.895502542501578
698	0.894525303173441
699	0.89343007716799
700	0.892315416803894
701	0.891175267212778
702	0.890018501127295
703	0.888894135213609
704	0.887738734777864
705	0.88652100665893
706	0.885233374490903
707	0.884030146024921
708	0.882842372764535
709	0.881594857701316
710	0.880354517419422
711	0.879099850279694
712	0.87780468230896
713	0.876420732202419
714	0.875149682922524
715	0.873905631896984
716	0.872492906127072
717	0.871101285957681
718	0.869693587717735
719	0.868239281957647
720	0.866840701019463
721	0.865470830718093
722	0.864095458464349
723	0.862666945910021
724	0.86114747214518
725	0.859588992702405
726	0.858084357123674
727	0.856644008590287
728	0.855238514915137
729	0.853815049304736
730	0.852245433562604
731	0.850769153245138
732	0.849381529060961
733	0.847834933669045
734	0.846337074084071
735	0.844845702473607
736	0.843260430195427
737	0.841625761032337
738	0.84009607203851
739	0.83868391747184
740	0.837057855150918
741	0.835473677077965
742	0.833960749034691
743	0.832395340423099
744	0.830893006659485
745	0.829366244169847
746	0.827742383796555
747	0.826240317830366
748	0.824799356177464
749	0.823365496972101
750	0.821921663526388
751	0.820507471112945
752	0.819085716313867
753	0.817583649455137
754	0.816029717354271
755	0.814562159317237
756	0.813257599098344
757	0.811957621303794
758	0.810584760236829
759	0.809117540544034
760	0.807589427834254
761	0.806160114912744
762	0.804788322165672
763	0.803375353355099
764	0.80199081148889
765	0.800608195989317
766	0.799211997612006
767	0.79784337500281
768	0.796372518583194
769	0.794839209328772
770	0.79339378870973
771	0.791928116698296
772	0.790486470294505
773	0.789102316111763
774	0.787628726258746
775	0.786062483878127
776	0.784486027990237
777	0.783127199639284
778	0.781720983671658
779	0.780264409410695
780	0.778842816915565
781	0.777283816658161
782	0.775766330133419
783	0.774390401387475
784	0.772956205331453
785	0.771438865522574
786	0.769944236897038
787	0.768687350062795
788	0.76732358660874
789	0.76580944610525
790	0.764208371010171
791	0.762677870745967
792	0.76116607243727
793	0.759616648867689
794	0.757969423081917
795	0.756440004685087
796	0.755007450323954
797	0.75355344192576
798	0.752091878364833
799	0.750606116117449
800	0.749087868718646
801	0.747552466221589
802	0.746082980882574
803	0.744684505731783
804	0.743296155895705
805	0.741903205737204
806	0.74047638541909
807	0.739004345310119
808	0.737537758313064
809	0.736037393232317
810	0.734545442091452
811	0.733211497315423
812	0.73177978447878
813	0.730296946443218
814	0.728889124801264
815	0.727411163604089
816	0.725946600341425
817	0.724543888595339
818	0.723126861057408
819	0.721818688367762
820	0.720552521920266
821	0.71917078057737
822	0.71781364612503
823	0.716461278610782
824	0.715069787148858
825	0.71357861208694
826	0.71211214694046
827	0.710740252373525
828	0.709486656383854
829	0.708196798350571
830	0.706864058520854
831	0.705526446669659
832	0.704234416662072
833	0.702916856034894
834	0.701566298800881
835	0.700259703575314
836	0.69890030375204
837	0.697553327867099
838	0.696310190086435
839	0.695057693166652
840	0.693779057256016
841	0.692490002075344
842	0.691246631257716
843	0.689956189784219
844	0.688643452573503
845	0.687376911096915
846	0.686125916359099
847	0.684835197559472
848	0.683511543492672
849	0.682308693622529
850	0.681124183544109
851	0.679889377759464
852	0.678560314169134
853	0.677287518269779
854	0.676001521797412
855	0.674655774608954
856	0.673405469710894
857	0.672123143169621
858	0.670802333737977
859	0.669526792147332
860	0.668195901407868
861	0.666867657503815
862	0.665594527479965
863	0.6642845062343
864	0.663001661553075
865	0.661753181403198
866	0.660484414403192
867	0.659310363311763
868	0.658174197299915
869	0.657013548199776
870	0.655936428892956
871	0.654840435188011
872	0.653681352748205
873	0.652487213214068
874	0.651289321514859
875	0.650044047864373
876	0.648729891194677
877	0.647517339464654
878	0.646326403322342
879	0.645110152236247
880	0.643872856830867
881	0.642614121050589
882	0.641339886199938
883	0.640050581337325
884	0.638691548379224
885	0.637283295921691
886	0.635885248326746
887	0.634603156970001
888	0.63318555686811
889	0.63166088632419
890	0.630145945874272
891	0.628681646562935
892	0.627202483066559
893	0.625691033536073
894	0.62423094202915
895	0.62273303586675
896	0.621216494270209
897	0.619731626051791
898	0.618260483549485
899	0.616860316307091
900	0.615528380565466
901	0.614166471497444
902	0.612784132725866
903	0.611350321273304
904	0.609845560017893
905	0.608330393614906
906	0.606780807390595
907	0.605218744102268
908	0.603729745621581
909	0.602321407878314
910	0.60096405508381
911	0.599626593681095
912	0.598372441872543
913	0.597056264961641
914	0.59572205710697
915	0.594666538644926
916	0.593599441739314
917	0.592627649411647
918	0.591881827182473
919	0.591071131124913
920	0.590290586916895
921	0.589620372876545
922	0.589105255383033
923	0.588551267022964
924	0.587984279507368
925	0.587459840937569
926	0.586900766840935
927	0.586312516255972
928	0.585717916062848
929	0.585152963947181
930	0.584559990246161
931	0.583965124400445
932	0.58341290121707
933	0.582958469038147
934	0.5824622994062
935	0.581862748950395
936	0.581177138058305
937	0.580614555943747
938	0.580080467356495
939	0.579484117009846
940	0.578903696168961
941	0.578252119594899
942	0.577548895408597
943	0.576872479292668
944	0.576220853669522
945	0.575531475333129
946	0.574768048710425
947	0.573961832031758
948	0.57314099777148
949	0.572314428370911
950	0.571489779332574
951	0.570763038979719
952	0.569958892097887
953	0.569042774318699
954	0.568226582243763
955	0.567406328289595
956	0.566497290788058
957	0.565483028221599
958	0.564639381787817
959	0.563804346818037
960	0.562922499183743
961	0.562063360915893
962	0.56119343935322
963	0.560298629206839
964	0.559385189978638
965	0.558510990159944
966	0.557575080488774
967	0.556639539475188
968	0.555849520999587
969	0.55492832701542
970	0.553953398506755
971	0.553006693423858
972	0.552061335690217
973	0.551183488771512
974	0.550319610754011
975	0.549386591151975
976	0.548492400299776
977	0.547583213274688
978	0.546630070719699
979	0.545645589982512
980	0.544828440365657
981	0.543963813977991
982	0.542875490791254
983	0.541997329926347
984	0.541088673470423
985	0.54010787830189
986	0.539174321142732
987	0.538221703158175
988	0.537315908399846
989	0.536458456621472
990	0.535439047393535
991	0.534423517190188
992	0.533445091995279
993	0.532479899426385
994	0.53152925574744
995	0.530401233685536
996	0.529176753921638
997	0.528294095265094
998	0.527412153896729
999	0.526469177163528
1000	0.525488411662106
1001	0.488352594481068
1002	0.486150582133748
1003	0.484910891700211
1004	0.483832900529554
1005	0.482915458784053
1006	0.48261338686432
1007	0.481937199306263
1008	0.481281695814859
1009	0.480388937594
1010	0.479417613148943
1011	0.478242264214202
1012	0.476890239760548
1013	0.47523025811073
1014	0.473830073116551
1015	0.47222313987733
1016	0.47106357365443
1017	0.469860173212767
1018	0.469385648910157
1019	0.46998891841837
1020	0.469409920135222
1021	0.468831686802104
1022	0.468021697111112
1023	0.465728055827997
1024	0.46481198171323
1025	0.465506554564926
1026	0.464868989792267
1027	0.46391947562518
1028	0.463275655405049
1029	0.461654637306727
1030	0.458222104699319
1031	0.457275366142095
1032	0.457276232031103
1033	0.456735088773469
1034	0.457161164357041
1035	0.456924506192144
1036	0.456142397948003
1037	0.45534356401819
1038	0.45471527524879
1039	0.453854852645253
1040	0.452008638124942
1041	0.45113755345758
1042	0.451172405175199
1043	0.45063184437938
1044	0.450061933073809
1045	0.449786612914121
1046	0.449235134756705
1047	0.448378686533256
1048	0.447339766483927
1049	0.4464162129817
1050	0.445262116664796
1051	0.442909266984789
1052	0.442232148720737
1053	0.442833936018892
1054	0.442416661357485
1055	0.442428918376481
1056	0.442103109196526
1057	0.440991200872222
1058	0.440084533649919
1059	0.439149558371385
1060	0.438616073076756
1061	0.437881888351229
1062	0.436811310114196
1063	0.436215129470369
1064	0.435998486437529
1065	0.43548210154218
1066	0.435147249737795
1067	0.434464142444964
1068	0.433523147264764
1069	0.432588168290784
1070	0.431285277560555
1071	0.430387807741802
1072	0.429544326868396
1073	0.428934440037867
1074	0.428910203206759
1075	0.428405017390284
1076	0.427682293224124
1077	0.427022611930664
1078	0.426442027102647
1079	0.42566242909805
1080	0.42509505418496
1081	0.424971821576584
1082	0.424218986077961
1083	0.42294370597982
1084	0.422232965870401
1085	0.421572982495313
1086	0.420892247362774
1087	0.420517014554128
1088	0.420009652567768
1089	0.419210473899249
1090	0.418612935080212
1091	0.418312039175495
1092	0.417999119613923
1093	0.416791207603983
1094	0.415739746330656
1095	0.414733426025329
1096	0.413499962116284
1097	0.412805384722829
1098	0.412840045336614
1099	0.412330295143897
1100	0.411709609860755
1101	0.411130205168072
1102	0.410507043819657
1103	0.409751942408223
1104	0.409114906004263
1105	0.408241149089892
1106	0.406688090167005
1107	0.405877762324354
1108	0.405651120132686
1109	0.404907990830905
1110	0.404089377347968
1111	0.403662158198741
1112	0.402481219860544
1113	0.401069361664106
1114	0.40013479735783
1115	0.399629074672154
1116	0.398612592266725
1117	0.397595266963347
1118	0.396562010999595
1119	0.395018552090485
1120	0.394006085751016
1121	0.393603300202166
1122	0.392502107404714
1123	0.391402716281606
1124	0.390146751712532
1125	0.388391190836577
1126	0.386685710103777
1127	0.385454775179597
1128	0.383696218534509
1129	0.382223043450293
1130	0.381230561490898
1131	0.380397217308325
1132	0.379714742834866
1133	0.378736724952667
1134	0.377674705181096
1135	0.376699280520953
1136	0.375521921582184
1137	0.374635497068303
1138	0.374277944783684
1139	0.3732686830365
1140	0.37178279335275
1141	0.370683222228684
1142	0.369600189039719
1143	0.36838747218514
1144	0.367380409575463
1145	0.366267192158536
1146	0.364871324778058
1147	0.363348295738579
1148	0.361812703369282
1149	0.360366376763588
1150	0.35899899978253
1151	0.357787047826377
1152	0.356094218115174
1153	0.35421621170086
1154	0.352450700483682
1155	0.350469049277812
1156	0.348388972031655
1157	0.346651794051217
1158	0.344441203292083
1159	0.341504470821414
1160	0.338978979391746
1161	0.336528676028197
1162	0.334148039777864
1163	0.331666854387578
1164	0.328968687338336
1165	0.326022187217199
1166	0.323342908296037
1167	0.321303616175295
1168	0.319476498350952
1169	0.317583237042234
1170	0.315655834776734
1171	0.313805379184215
1172	0.311615426133033
1173	0.309973242321359
1174	0.308947832185474
1175	0.307466705838092
1176	0.305691721489454
1177	0.304334666800218
1178	0.303228451479609
1179	0.301899524547175
1180	0.300779170495291
1181	0.299537471361029
1182	0.298088824811
1183	0.296289813949541
1184	0.294331274233187
1185	0.292651039506153
1186	0.290962092160821
1187	0.28902413139777
1188	0.287217399175836
1189	0.285628841389964
1190	0.284086921263329
1191	0.282470434899791
1192	0.281051155421136
1193	0.279681177353227
1194	0.278776221217328
1195	0.27809680099081
1196	0.277549419527775
1197	0.277468490576325
1198	0.277284984966303
1199	0.276992652234151
1200	0.277032010177728
1201	0.277327580431098
1202	0.277733743433886
1203	0.278094551234702
1204	0.278415664384382
1205	0.279055166844457
1206	0.279582900563045
1207	0.280067920573004
1208	0.28084740117223
1209	0.281555063621086
1210	0.282318070459023
1211	0.283247870584627
1212	0.284565582252817
1213	0.28562366555748
1214	0.286601919294832
1215	0.287609750036927
1216	0.288428084591579
1217	0.289568442057918
1218	0.290781639903629
1219	0.292340962820832
1220	0.293864408263505
1221	0.295180032890789
1222	0.296867960951325
1223	0.298259226848606
1224	0.299205232544392
1225	0.300476543791182
1226	0.301561240492263
1227	0.302337101007329
1228	0.303424671703966
1229	0.304616408186928
1230	0.305384252122507
1231	0.305992186951296
1232	0.306715538089061
1233	0.307519963252961
1234	0.30804643535897
1235	0.308475448365676
1236	0.308906096118257
1237	0.309117288617313
1238	0.309357163432854
1239	0.309622960502111
1240	0.309954399526206
1241	0.310190766764434
1242	0.310368044980895
1243	0.310472179544615
1244	0.310303569879035
1245	0.310170459191457
1246	0.310237666515329
1247	0.310272667981815
1248	0.310411450013052
1249	0.310392240351713
1250	0.310007200659429
1251	0.309901405415581
1252	0.310023866712861
1253	0.30968420250098
1254	0.309304336659791
1255	0.309186958053343
1256	0.309114179322339
1257	0.308820528920206
1258	0.308717960303461
1259	0.30852755332648
1260	0.308124852856288
1261	0.307528909118021
1262	0.307156081242754
1263	0.307181643085099
1264	0.306924958474509
1265	0.306525188792484
1266	0.306560569319668
1267	0.306315929209529
1268	0.305654638840211
1269	0.3051854521094
1270	0.304968302922385
1271	0.304594884752095
1272	0.304070053760255
1273	0.303700990624284
1274	0.303204705585096
1275	0.3027018429793
1276	0.302597658218841
1277	0.302493977132868
1278	0.302161372678842
1279	0.301541797922343
1280	0.301162878279125
1281	0.3007439474408
1282	0.300322058520008
1283	0.300112047488649
1284	0.299529824251262
1285	0.298811799153279
1286	0.298670404712274
1287	0.298470744555163
1288	0.298003597296683
1289	0.297544229132493
1290	0.297004673107087
1291	0.296432516137085
1292	0.296222081897942
1293	0.296190611151667
1294	0.295846978365571
1295	0.295380974277395
1296	0.295044683900039
1297	0.294739651862613
1298	0.294256093089899
1299	0.29374750981202
1300	0.293261483052369
1301	0.292695493544774
1302	0.292250504637843
1303	0.291757955890377
1304	0.29121486821661
1305	0.290770187158027
1306	0.290330892873138
1307	0.289950522713226
1308	0.289776784018323
1309	0.289641961166195
1310	0.289208454625353
1311	0.288731227565232
1312	0.288309389763865
1313	0.28783838636527
1314	0.28755097180303
1315	0.287192367609909
1316	0.286660719917876
1317	0.286194904302566
1318	0.285587322018214
1319	0.285076688600762
1320	0.284902469106732
1321	0.28457879052366
1322	0.283931305222003
1323	0.283530567533341
1324	0.283281038686255
1325	0.282696687791789
1326	0.282121481543432
1327	0.281722205762635
1328	0.281344589825343
1329	0.280861549704397
1330	0.280300453052019
1331	0.279850681151592
1332	0.279410242132283
1333	0.278777220351581
1334	0.27817736260909
1335	0.277868348486566
1336	0.277509420292753
1337	0.276985631043585
1338	0.276567730545647
1339	0.276269545553497
1340	0.275950645967661
1341	0.275367810568276
1342	0.27463043568989
1343	0.273942058439475
1344	0.273072488768907
1345	0.272164486818294
1346	0.271596184013822
1347	0.271028206900597
1348	0.270240930870561
1349	0.269603990806567
1350	0.268883773700804
1351	0.267800935963474
1352	0.266734772484524
1353	0.265825456689067
1354	0.264716377849523
1355	0.263412426584712
1356	0.262144400063854
1357	0.260878990779679
1358	0.259472627360205
1359	0.258128534624873
1360	0.256979867909411
1361	0.25575867388858
1362	0.254452454642891
1363	0.253055673070561
1364	0.25157825473235
1365	0.25022306391521
1366	0.248937260371383
1367	0.247608418710473
1368	0.246259545203932
1369	0.244890907424922
1370	0.24338825322178
1371	0.241777671689014
1372	0.240257527518112
1373	0.238675345639248
1374	0.236983639398814
1375	0.235260260435537
1376	0.233406977312548
1377	0.231577791190989
1378	0.22998592558054
1379	0.228541198764892
1380	0.226990956529996
1381	0.225318342328909
1382	0.22376087611391
1383	0.222394788092476
1384	0.220987861397669
1385	0.21968615305744
1386	0.218693014335539
1387	0.217619671263259
1388	0.216578847204823
1389	0.215665765963056
1390	0.214989452642904
1391	0.214168444293917
1392	0.213393967336538
1393	0.212861044889222
1394	0.212478212831947
1395	0.211980519042476
1396	0.211340793168021
1397	0.210774127341836
1398	0.210205254265029
1399	0.209687309520553
1400	0.209336808893329
1401	0.208952809364147
1402	0.208604418709922
1403	0.208301109690422
1404	0.207800649366948
1405	0.207344430995595
1406	0.20705212389428
1407	0.206696605772451
1408	0.206267495071048
1409	0.205876641757581
1410	0.20550904437941
1411	0.205091156569339
1412	0.20464109807934
1413	0.204315391639987
1414	0.204096288173592
1415	0.203753302082073
1416	0.20343569341643
1417	0.203197422511205
1418	0.202922757281754
1419	0.202683184503792
1420	0.202559874696395
1421	0.202438502883611
1422	0.202175341688975
1423	0.201559755212288
1424	0.201397201064999
1425	0.201395269728243
1426	0.20132732009682
1427	0.201376035568227
1428	0.201433577017005
1429	0.20125111249292
1430	0.201196026577208
1431	0.201503371970561
1432	0.201867981198514
1433	0.202119532235399
1434	0.202426069903092
1435	0.202903019775563
1436	0.203422902286733
1437	0.203906618895694
1438	0.20441518527012
1439	0.204857458304106
1440	0.205278428211567
1441	0.205838185886539
1442	0.206366589593608
1443	0.206834965128257
1444	0.207201141438367
1445	0.207421360799609
1446	0.207745259022991
1447	0.20803861309405
1448	0.208197953483117
1449	0.208460855221688
1450	0.208818841741055
1451	0.209108981637994
1452	0.209345995022994
1453	0.209477098607914
1454	0.209496647060294
1455	0.209555111893451
1456	0.209669792451095
1457	0.209828373226884
1458	0.2099029105902
1459	0.20978540444734
1460	0.209773788220236
1461	0.209842649007538
1462	0.209965058795923
1463	0.209990661492418
1464	0.210093912080208
1465	0.210064734522284
1466	0.209856602011867
1467	0.209817163405972
1468	0.209781365946179
1469	0.209710947810638
1470	0.209703869894532
1471	0.20967115734536
1472	0.209613297971907
1473	0.209643574798613
1474	0.209639378122683
1475	0.209563441831741
1476	0.209586717812328
1477	0.209650738728983
1478	0.209681294407078
1479	0.209665325239813
1480	0.209583546647473
1481	0.209516214029553
1482	0.209450864369977
1483	0.209399570434038
1484	0.209330296084562
1485	0.209208795840719
1486	0.209181090824461
1487	0.209203332238446
1488	0.209188731735054
1489	0.209172214823669
1490	0.209067274009176
1491	0.208880406584883
1492	0.208688331902076
1493	0.208416784773198
1494	0.208224083037496
1495	0.208107726479765
1496	0.207872408719727
1497	0.207775761182187
1498	0.20775666646167
1499	0.20758672572096
1500	0.207478074375695
1501	0.207492675925756
1502	0.207395995359127
1503	0.20709967739909
1504	0.206871921711497
1505	0.206717273002097
1506	0.206446222695234
1507	0.206256061657006
1508	0.206195401961564
1509	0.206025029069719
1510	0.205837946002218
1511	0.20577207167844
1512	0.205625710324306
1513	0.205343505064928
1514	0.205077386122976
1515	0.204724205369232
1516	0.204537000950034
1517	0.204503019670146
1518	0.204274703748245
1519	0.204031678349521
1520	0.203781924348467
1521	0.203360685690449
1522	0.203074553193798
1523	0.202889240721237
1524	0.202698153828775
1525	0.202531051877659
1526	0.202284076189801
1527	0.202061436913401
1528	0.201997217319736
1529	0.201784232523347
1530	0.201542747187794
1531	0.201351914924162
1532	0.201058719722082
1533	0.200981265654705
1534	0.200974443293043
1535	0.200771223209507
1536	0.200554845864398
1537	0.20027106879485
1538	0.19993874405357
1539	0.199799776350585
1540	0.199737921862922
1541	0.199585170617786
1542	0.199362526816574
1543	0.199184041355399
1544	0.199113877425572
1545	0.198917094539718
1546	0.198598728645228
1547	0.198352489641144
1548	0.198131802034572
1549	0.197934428638551
1550	0.197866056196602
1551	0.19773834774948
1552	0.197393168039325
1553	0.197030251642671
1554	0.196761248492675
1555	0.196571575858269
1556	0.196404646630927
1557	0.196193203830644
1558	0.196006067011428
1559	0.19585231853059
1560	0.195637732990996
1561	0.195401111567909
1562	0.195153471395383
1563	0.194914760983726
1564	0.194641808285094
1565	0.194422268315467
1566	0.194358372893745
1567	0.194072790200753
1568	0.193579529240424
1569	0.193294220558281
1570	0.193083396344635
1571	0.192686359051707
1572	0.19241645353912
1573	0.192264108604461
1574	0.191782565210494
1575	0.191344925093025
1576	0.191237421757812
1577	0.190971873667448
1578	0.190556820066833
1579	0.19030900327209
1580	0.190063681316235
1581	0.18968168248159
1582	0.189389370947766
1583	0.189189204281295
1584	0.188910940035678
1585	0.188622830495691
1586	0.188361315320037
1587	0.188031184532512
1588	0.187670954359672
1589	0.18748159863867
1590	0.187240897607334
1591	0.18688060335154
1592	0.186597731784568
1593	0.186158634403255
1594	0.185804446737489
1595	0.185700605923653
1596	0.185387326872747
1597	0.185033330110809
1598	0.184849165983847
1599	0.184530856261404
1600	0.184109112896053
1601	0.183800372925237
1602	0.183530753772209
1603	0.183081037027895
1604	0.18264946602721
1605	0.182438502449621
1606	0.182053951225935
1607	0.181469368647514
1608	0.181031353613155
1609	0.180491520173122
1610	0.179771907953482
1611	0.179375756662531
1612	0.179096700168889
1613	0.178530615406457
1614	0.177924069007494
1615	0.177441220197873
1616	0.177128546265506
1617	0.176767017908229
1618	0.176249816500072
1619	0.17575725005772
1620	0.175206054103532
1621	0.174721352488264
1622	0.174466862752039
1623	0.174137880091387
1624	0.173509643080528
1625	0.173069555267652
1626	0.172796858660855
1627	0.172242733002133
1628	0.171805928279628
1629	0.171344252215944
1630	0.170547690660144
1631	0.169873449782148
1632	0.169238706490109
1633	0.168329148755492
1634	0.167414197614263
1635	0.166621959501463
1636	0.165790939812905
1637	0.16482880800697
1638	0.163667914936088
1639	0.162500210990204
1640	0.161127174174977
1641	0.159419078927825
1642	0.15790108203349
1643	0.156420448762642
1644	0.154660603626686
1645	0.152974702497671
1646	0.151437711209168
1647	0.149567838098599
1648	0.147425803882409
1649	0.145397904853053
1650	0.143395014430484
1651	0.141297434911766
1652	0.139342486346038
1653	0.137551695197168
1654	0.135509019864531
1655	0.133338532183969
1656	0.131583229690611
1657	0.129915480609506
1658	0.128001777295291
1659	0.126565183382489
1660	0.12553383998924
1661	0.124412357693905
1662	0.123721058989832
1663	0.123404276411576
1664	0.122831351793491
1665	0.122514153586227
1666	0.122909648905934
1667	0.123426549946436
1668	0.124039053928627
1669	0.124945100349926
1670	0.125727290989875
1671	0.126497317950217
1672	0.12740830784448
1673	0.128131073513287
1674	0.1284876790306
1675	0.128614056743249
1676	0.128651865181693
1677	0.128381784129323
1678	0.127873722899033
1679	0.127101936383395
1680	0.125782424656121
1681	0.124186984573183
1682	0.122352525703329
1683	0.12012370035366
1684	0.117853297252776
1685	0.115605065681058
1686	0.113204880634252
1687	0.110619292431854
1688	0.107881724478614
1689	0.104928389468153
1690	0.102005949238962
1691	0.099411616297139
1692	9.65852803628694E-02
1693	0.093643849985127
1694	0.090916565920479
1695	8.81322634593048E-02
1696	8.54152099591637E-02
1697	8.26677974678374E-02
1698	7.98419855138817E-02
1699	7.70527002864512E-02
1700	7.44404928830473E-02
1701	7.20417062119577E-02
1702	6.93974553478458E-02
1703	6.67715215388936E-02
1704	6.40915540736705E-02
1705	6.16394657356904E-02
1706	5.93180595031557E-02
1707	5.70739876238457E-02
1708	5.49949732139776E-02
1709	5.27638487748458E-02
1710	5.03708364348642E-02
1711	4.83954606443222E-02
1712	4.65588010493156E-02
1713	4.49288389059363E-02
1714	4.35538460300956E-02
1715	4.24862399549339E-02
1716	4.14833249553078E-02
1717	4.08774906478341E-02
1718	4.07162144753206E-02
1719	4.06903470319137E-02
1720	4.10126230412341E-02
1721	4.16197084335279E-02
1722	4.27100360271536E-02
1723	4.40769440369275E-02
1724	4.54784525093089E-02
1725	0.04698035142208
1726	4.86964031858675E-02
1727	5.04629787192732E-02
1728	5.21220426364371E-02
1729	5.37403889827646E-02
1730	5.52567770034631E-02
1731	5.65414705000573E-02
1732	5.78629098262856E-02
1733	5.92541454448596E-02
1734	6.01238199335966E-02
1735	6.06695958592087E-02
1736	6.13189468082819E-02
1737	6.16290104374329E-02
1738	6.17332089327318E-02
1739	6.19801628875192E-02
1740	6.20060731091525E-02
1741	6.17811035062219E-02
1742	6.17602915072405E-02
1743	6.17572473150459E-02
1744	6.15591681030741E-02
1745	6.17483716235796E-02
1746	6.19099863155724E-02
1747	6.16180841442253E-02
1748	6.15062080707891E-02
1749	6.15444448173663E-02
1750	6.14884963864405E-02
1751	6.16616656214195E-02
1752	6.17414025582257E-02
1753	6.15444609765802E-02
1754	0.061594326212426
1755	6.16563610884212E-02
1756	6.19104631605227E-02
1757	6.23656303660356E-02
1758	6.28600032616639E-02
1759	6.36806452576841E-02
1760	6.43257810876402E-02
1761	6.47710724573561E-02
1762	6.54993830883648E-02
1763	6.64055585354455E-02
1764	6.71275108865096E-02
1765	6.79416918724515E-02
1766	0.068640285755045
1767	6.91748256771896E-02
1768	6.97113754612863E-02
1769	0.070173967407945
1770	7.11215284379153E-02
1771	7.17336937629116E-02
1772	7.20736907116213E-02
1773	7.28548467801138E-02
1774	7.33306346448954E-02
1775	7.36257498875307E-02
1776	7.43967398625528E-02
1777	0.075144306962075
1778	7.57618523020769E-02
1779	7.65460950724067E-02
1780	7.70015233981394E-02
1781	7.72730246328396E-02
1782	7.77668523261432E-02
1783	7.80395296989581E-02
1784	7.82590176491888E-02
1785	7.87446789828851E-02
1786	7.91085699155793E-02
1787	7.95464174327642E-02
1788	8.04353242147787E-02
1789	8.10752067886868E-02
1790	8.15092044221851E-02
1791	8.19088335141627E-02
1792	0.082312943706921
1793	8.25851866297808E-02
1794	8.25015756630516E-02
1795	8.28494262793109E-02
1796	8.34910968193459E-02
1797	8.38916851670704E-02
1798	8.44030140583168E-02
1799	8.47475947013191E-02
1800	8.48758997614574E-02
1801	8.39014630529836E-02
1802	8.42061870935215E-02
1803	8.43215016222066E-02
1804	8.43306502177822E-02
1805	0.084103633870361
1806	8.39920169243309E-02
1807	8.37454976169182E-02
1808	8.36644309214635E-02
1809	8.38393125387229E-02
1810	8.40189204236223E-02
1811	8.43394866547923E-02
1812	8.48822189124524E-02
1813	8.50838584012659E-02
1814	8.49819659768912E-02
1815	8.46150034147531E-02
1816	8.40459274614578E-02
1817	8.36372612762132E-02
1818	8.32179488116739E-02
1819	8.29929730031033E-02
1820	8.29523759322137E-02
1821	8.29213796371309E-02
1822	8.25554575561898E-02
1823	0.082242448996058
1824	8.24213499842741E-02
1825	8.24700566727857E-02
1826	0.082482160984121
1827	8.25631581254384E-02
1828	8.28036419069837E-02
1829	8.25702323824277E-02
1830	8.25920623658591E-02
1831	8.28349147251829E-02
1832	0.082945810714695
1833	8.31570335875306E-02
1834	8.34503827170517E-02
1835	8.36907664745018E-02
1836	8.38991476184697E-02
1837	0.084285917565217
1838	8.46338311740057E-02
1839	8.48578459893571E-02
1840	8.49805182067951E-02
1841	8.54365296259411E-02
1842	8.55917621680052E-02
1843	8.55478414975469E-02
1844	8.59200419698887E-02
1845	8.64256493449484E-02
1846	8.64683823216472E-02
1847	8.66104414492904E-02
1848	8.68054037843435E-02
1849	0.086993243924403
1850	8.71050529082744E-02
1851	8.72972811276221E-02
1852	8.73596617263674E-02
1853	0.086858893830576
1854	8.66576872458792E-02
1855	8.67044994422987E-02
1856	8.66645553766249E-02
1857	8.72051899393755E-02
1858	8.76701408507222E-02
1859	0.088171344259555
1860	8.84525186150815E-02
1861	8.88730703559314E-02
1862	8.92350577248895E-02
1863	8.89672368814793E-02
1864	8.87157606776397E-02
1865	8.91464228943154E-02
1866	8.92298334225891E-02
1867	8.92502944139878E-02
1868	8.95208772154732E-02
1869	8.96458201215908E-02
1870	8.92424457211964E-02
1871	0.089228890703896
1872	8.94450743654805E-02
1873	8.96538766629616E-02
1874	8.98345864155831E-02
1875	9.02058951965077E-02
1876	0.090280750801462
1877	9.00122235516421E-02
1878	9.00022149427417E-02
1879	0.089971145267808
1880	8.98839510287501E-02
1881	8.98445492160027E-02
1882	8.99341316512746E-02
1883	9.00345198466537E-02
1884	8.99831803276683E-02
1885	9.02004232782278E-02
1886	9.04805508646229E-02
1887	9.01901521518291E-02
1888	8.95709185727746E-02
1889	8.91711458979835E-02
1890	8.85999445305387E-02
1891	8.81924657926617E-02
1892	8.79396359262034E-02
1893	8.76922164690529E-02
1894	8.75888934864195E-02
1895	8.71882891678815E-02
1896	8.68351264630349E-02
1897	8.66384087921479E-02
1898	8.63258424820348E-02
1899	8.57245960990346E-02
1900	8.53087911182541E-02
1901	8.48432646042242E-02
1902	8.47282677505619E-02
1903	8.48016328794817E-02
1904	8.47809909500712E-02
1905	0.084913805370516
1906	8.50362681136898E-02
1907	8.50008698226813E-02
1908	0.085319930551751
1909	8.55939070367282E-02
1910	8.55919123782249E-02
1911	8.56402558246152E-02
1912	8.54328345899055E-02
1913	8.54898143446795E-02
1914	8.56827901414413E-02
1915	8.58426801589044E-02
1916	8.61682077389407E-02
1917	8.62971587142456E-02
1918	8.63238912184687E-02
1919	8.63670922124769E-02
1920	8.62343736440248E-02
1921	8.62664001397126E-02
1922	8.63754428291575E-02
1923	8.62300671093578E-02
1924	8.61150618162836E-02
1925	8.58910402070473E-02
1926	8.58097264612847E-02
1927	8.58591212458578E-02
1928	8.56762689940309E-02
1929	8.52722175899883E-02
1930	8.51399250746596E-02
1931	8.49547798991305E-02
1932	8.48787930116958E-02
1933	8.50080812957719E-02
1934	8.51019204313272E-02
1935	8.49291105556965E-02
1936	8.44056338647763E-02
1937	0.084106871057012
1938	8.36291546664789E-02
1939	8.35131102477856E-02
1940	8.37472473828481E-02
1941	8.37203983406122E-02
1942	8.38752146544112E-02
1943	8.38133588151159E-02
1944	8.35992349915495E-02
1945	8.30525066251285E-02
1946	8.25372862720565E-02
1947	8.25876413141151E-02
1948	8.26079824737311E-02
1949	8.28810350795143E-02
1950	8.28480874110459E-02
1951	8.27723933434052E-02
1952	8.28240444708998E-02
1953	0.082815768091967
1954	8.27719200507294E-02
1955	8.28897753188896E-02
1956	8.29357986406911E-02
1957	8.28541987569944E-02
1958	8.26895781346141E-02
1959	8.26202669503504E-02
1960	8.26910148880154E-02
1961	8.26228783257974E-02
1962	8.24116075363358E-02
1963	8.23326319261123E-02
1964	8.22554595488474E-02
1965	8.22770211655957E-02
1966	8.24442911261452E-02
1967	8.24867566547181E-02
1968	8.24158583083405E-02
1969	8.25393309379735E-02
1970	8.28572887360963E-02
1971	8.29560678165436E-02
1972	0.083004981402195
1973	8.32300116767565E-02
1974	8.32555602306491E-02
1975	8.29907938423391E-02
1976	8.28943255893689E-02
1977	0.082759579430678
1978	8.28594423531959E-02
1979	8.32395128917715E-02
1980	8.32582730039034E-02
1981	8.32135546119939E-02
1982	8.32643198343722E-02
1983	8.30687231215985E-02
1984	8.29564107352625E-02
1985	8.28206650706349E-02
1986	8.31128677617096E-02
1987	8.33131135963329E-02
1988	8.35175138315348E-02
1989	8.36140899837559E-02
1990	8.39623850869056E-02
1991	8.39422798386083E-02
1992	8.35819663199864E-02
1993	8.32973050432591E-02
1994	0.082747875401571
1995	8.25379113748079E-02
1996	8.24619810574905E-02
1997	8.23556995710333E-02
1998	8.23239381811199E-02
1999	0.082476622063846
2000	8.27157249214769E-02
2001	8.31296029204688E-02
2002	8.30426314106763E-02
2003	8.28904637331687E-02
2004	8.28114975525275E-02
2005	8.23847120532505E-02
2006	0.082049607302677
2007	8.17261278096414E-02
2008	8.17585428522939E-02
2009	0.081978344536374
2010	8.19051829564094E-02
2011	8.20221970324592E-02
2012	8.21745643190726E-02
2013	8.20516590303454E-02
2014	8.18963366133449E-02
2015	8.17924357927362E-02
2016	8.20428879370238E-02
2017	8.19709965451322E-02
2018	0.081491773949589
2019	8.13894251127873E-02
2020	8.15296708964484E-02
2021	8.15115900812906E-02
2022	8.15692242987284E-02
2023	8.14704902708536E-02
2024	8.11218727336417E-02
2025	8.10316801176282E-02
2026	8.10630028530359E-02
2027	8.09826446064769E-02
2028	8.08939436154221E-02
2029	8.09437256008314E-02
2030	8.10243104931192E-02
2031	8.11229984587297E-02
2032	8.09831837399037E-02
2033	8.09103597341546E-02
2034	8.07288970857433E-02
2035	8.01085305841688E-02
2036	7.98886362116206E-02
2037	7.99133619024002E-02
2038	7.98771241823446E-02
2039	7.98319046170899E-02
2040	7.99222201866943E-02
2041	8.03336386551312E-02
2042	8.04126067112411E-02
2043	8.03972004981653E-02
2044	8.03642698880036E-02
2045	8.02871254373348E-02
2046	7.97987696523709E-02
2047	7.95764714473067E-02
2048	7.94342903203341E-02
2049	0.079315961778433
2050	0.079158758296666
2051	7.90961268286299E-02
2052	7.93205790518897E-02
2053	0.079136049708598
2054	7.86597140895465E-02
2055	7.84354943742421E-02
2056	7.81345788491759E-02
2057	7.78303532295004E-02
2058	0.077428914703489
2059	7.74351373038472E-02
2060	7.76810692622209E-02
2061	7.78302122835227E-02
2062	7.83552231922624E-02
2063	7.89244492221926E-02
2064	7.90041870534943E-02
2065	7.86168292536999E-02
2066	7.84896549039294E-02
2067	0.078241867770601
2068	7.80271260564533E-02
2069	7.78384934067507E-02
2070	0.077674500185985
2071	7.74698236565155E-02
2072	7.72945503414428E-02
2073	7.71597057183099E-02
2074	7.70652058507355E-02
2075	7.69952549915145E-02
2076	7.68883120347367E-02
2077	7.68713294943991E-02
2078	0.076807945576774
2079	0.076728701668354
2080	7.64834372881199E-02
2081	7.63406900898745E-02
2082	7.61609035508607E-02
2083	7.61410764281158E-02
2084	0.076238858982175
2085	7.62237890463552E-02
2086	7.63968285309665E-02
2087	7.62456721406941E-02
2088	7.57305584292681E-02
2089	7.55033466447236E-02
2090	7.52161224744062E-02
2091	7.50773430839795E-02
2092	7.52309077976956E-02
2093	7.51955630107651E-02
2094	7.50254141697999E-02
2095	7.49958204837181E-02
2096	7.50398137242903E-02
2097	7.50279462983909E-02
2098	7.50534591689007E-02
2099	7.49437779317092E-02
2100	7.48889883445431E-02
2101	7.47519266537351E-02
2102	7.46061583379295E-02
2103	7.45158322408685E-02
2104	7.43097806197475E-02
2105	7.39809545631765E-02
2106	7.36699992994033E-02
2107	7.34618498850734E-02
2108	7.30256458326552E-02
2109	7.22689443880484E-02
2110	7.17627893248971E-02
2111	0.071345964902308
2112	7.07776483910201E-02
2113	7.03508072703161E-02
2114	0.069746457996359
2115	6.85956140405404E-02
2116	0.067964809721177
2117	6.76214295957682E-02
2118	6.70929636975428E-02
2119	0.066476245710655
2120	6.59496772380346E-02
2121	6.53412148378031E-02
2122	6.44729439591665E-02
2123	0.063784167138137
2124	6.33085048199883E-02
2125	6.25720620590772E-02
2126	0.061641765257322
2127	6.09276619085426E-02
2128	6.01090859654823E-02
2129	5.95210820333073E-02
2130	5.92232694335479E-02
2131	5.87548712053533E-02
2132	5.81030908420535E-02
2133	5.78376268596916E-02
2134	5.79151001501946E-02
2135	5.77780484928964E-02
2136	0.057697744008664
2137	5.76476495373387E-02
2138	5.81611489688915E-02
2139	0.05829783176568
2140	5.84575691031093E-02
2141	5.89794041709075E-02
2142	5.93199127157586E-02
2143	5.93373258116712E-02
2144	5.93046745490658E-02
2145	5.93413807559666E-02
2146	5.94836579842844E-02
2147	5.95927593400517E-02
2148	5.93092720924086E-02
2149	5.89463717342501E-02
2150	5.87379132491307E-02
2151	5.83443906703988E-02
2152	5.77006641178695E-02
2153	5.68998662665554E-02
2154	5.66091591817292E-02
2155	5.61210394959314E-02
2156	5.57905393774448E-02
2157	5.61370136926511E-02
2158	5.63404223014088E-02
2159	5.61131103503186E-02
2160	5.63136960235195E-02
2161	5.69363082897491E-02
2162	5.74626691817926E-02
2163	5.79470912476836E-02
2164	5.83435407389645E-02
2165	5.90296786529513E-02
2166	5.99497487700346E-02
2167	0.060523275795425
2168	6.12294104839627E-02
2169	6.16596913963563E-02
2170	6.17350546807391E-02
2171	6.17907818375084E-02
2172	6.17947782347577E-02
2173	6.17191487503408E-02
2174	6.12832645272348E-02
2175	6.12165394726012E-02
2176	6.15395781328577E-02
2177	6.14115503475042E-02
2178	6.12347754127873E-02
2179	6.08700213963114E-02
2180	5.99387379373265E-02
2181	5.93904654824449E-02
2182	0.05893831072808
2183	5.85819830757793E-02
2184	5.83974838804423E-02
2185	5.82435319661029E-02
2186	5.82500757698477E-02
2187	5.81977120753023E-02
2188	5.83277931760652E-02
2189	5.86615225213657E-02
2190	5.89380489171665E-02
2191	5.93041837503766E-02
2192	5.95725816141485E-02
2193	5.96881759080632E-02
2194	0.060036866613809
2195	0.060659110716393
2196	6.09787116187091E-02
2197	6.15880320117088E-02
2198	6.14632745926863E-02
2199	6.01730733753156E-02
2200	5.99813233409927E-02
2201	6.04866747441483E-02
2202	6.01449559603712E-02
2203	5.98180564553556E-02
2204	5.95790625693184E-02
2205	5.84095617817368E-02
2206	5.78239804785177E-02
2207	5.83213089833882E-02
2208	5.80659029218199E-02
2209	5.68750925668828E-02
2210	5.65288125872932E-02
2211	5.62429165834714E-02
2212	5.65608395226592E-02
2213	5.71025938923116E-02
2214	5.71043716630748E-02
2215	0.056906429818573
2216	5.66564166346086E-02
2217	5.59128392597658E-02
2218	5.49038114588134E-02
2219	5.42821548283787E-02
2220	5.32254550166182E-02
2221	5.25926056205672E-02
2222	5.27245823496489E-02
2223	5.20105402956873E-02
2224	0.050696606672307
2225	4.98144184422579E-02
2226	4.88752729690642E-02
2227	0.048184470788759
2228	4.75942083072837E-02
2229	4.72948513169845E-02
2230	4.77278549864699E-02
2231	0.047121069308551
2232	4.60231993556776E-02
2233	4.53390996289217E-02
2234	4.40823525880518E-02
2235	4.30658758668679E-02
2236	4.27293936057867E-02
2237	4.20839084178803E-02
2238	4.11314839452134E-02
2239	4.02486081005042E-02
2240	3.90803167139131E-02
2241	3.84459484921428E-02
2242	3.86467142864318E-02
2243	3.78691420549627E-02
2244	3.66802683138497E-02
2245	3.59716493290518E-02
2246	3.45625882417069E-02
2247	3.27142893359879E-02
2248	3.18141714028123E-02
2249	3.11837373677531E-02
2250	2.98974210911354E-02
2251	2.87379046146516E-02
2252	2.77041338821109E-02
2253	2.65416554062003E-02
2254	0.025789595050611
2255	2.56283485298015E-02
2256	2.45866458411273E-02
2257	2.32335708585293E-02
2258	2.19944086176516E-02
2259	2.03870670157168E-02
2260	1.90315692878093E-02
2261	1.75216934711715E-02
2262	1.69834762841917E-02
2263	1.72747530814101E-02
2264	1.63747414626538E-02
2265	1.54944442482278E-02
2266	1.49293756770934E-02
2267	0.013692866310009
2268	1.26166284054587E-02
2269	1.20247512168974E-02
2270	1.16655456217608E-02
2271	1.08152742614186E-02
2272	0.010418975029693
2273	1.15387591108396E-02
2274	1.12962679640441E-02
2275	9.10966039401273E-03
2276	9.18363467749143E-03
2277	1.13087409986934E-02
2278	1.10465373857502E-02
2279	1.03695584754206E-02
2280	1.02691002683569E-02
2281	8.73839767692189E-03
2282	7.34566929193946E-03
2283	6.76553129165388E-03
2284	6.50014352549635E-03
2285	5.63215986530018E-03
2286	4.86094724375129E-03
2287	5.18736484335506E-03
2288	5.24528269534264E-03
2289	4.68058757305469E-03
2290	4.15102524764087E-03
2291	3.8885228864287E-03
2292	3.85647462705861E-03
2293	4.27417281606457E-03
2294	3.71785550234606E-03
2295	3.49198328897131E-03
2296	4.07267844771302E-03
2297	0.003405276282857
2298	2.63043113182437E-03
2299	2.43467599521494E-03
2300	2.56806114160474E-03
2301	2.33916361935356E-03
2302	2.13677422059579E-03
2303	2.17324475464606E-03
2304	2.2112951612937E-03
2305	1.99295570737563E-03
2306	1.84530955743007E-03
2307	1.98422578854204E-03
2308	1.75557367446163E-03
2309	1.99958611936355E-03
2310	3.05379952750626E-03
2311	3.60167670518399E-03
2312	4.2401500785556E-03
2313	4.2114052860178E-03
2314	3.58104298688342E-03
2315	3.47418400402898E-03
2316	3.22604977260638E-03
2317	2.76470813683538E-03
2318	2.2430260108116E-03
2319	2.48111718215407E-03
2320	2.96113377151936E-03
2321	2.90289452371344E-03
2322	3.61804590428235E-03
2323	3.39500703855019E-03
2324	1.35276962863666E-03
2325	1.27898858033077E-03
2326	2.06432037948864E-03
2327	2.67416759885249E-03
2328	4.53739959299969E-03
2329	5.27718285850735E-03
2330	5.5990347315759E-03
2331	5.43454334962806E-03
2332	4.16263914601594E-03
2333	3.96210162179167E-03
2334	3.67554956598715E-03
2335	3.82075417419925E-03
2336	5.4699151400638E-03
2337	5.70806906609808E-03
2338	5.34842116382808E-03
2339	4.79674298896296E-03
2340	2.41228148583733E-03
2341	2.13571051726659E-03
2342	3.26266243635724E-03
2343	3.69560984326527E-03
2344	5.53678142524102E-03
2345	6.45794256954374E-03
2346	5.68069811800375E-03
2347	5.95703744286643E-03
2348	7.5823732918527E-03
[truncated: 152 more rows]
