# Supplementary material for: Machine learning-assisted non-destructive plasticizer identification and quantification in historical PVC objects based on IR spectroscopy
Source: Sci Rep. 2022 Mar 23;12:5017. doi: 10.1038/s41598-022-08862-1 (PMC8943100; doi:10.1038/s41598-022-08862-1)
Supplement: Supplementary file 1 — Supplementary Information 1. [file 41598_2022_8862_MOESM1_ESM.zip › Plasticizers_PVC_data/NIR_all/P362_idle.txt]

Wavelength	C:\Documents and Settings\All Users\Application Data\ASD\Indico Pro\Projects\David\P362_idle.txt
350	0.428877212098447
351	0.449145993919251
352	0.39857053024999
353	0.364938115144507
354	0.349013880991329
355	0.319790682183688
356	0.297709316330917
357	0.28289061731758
358	0.272501783983295
359	0.246129698864863
360	0.225465310695119
361	0.226071589024752
362	0.221720650838196
363	0.213572255837266
364	0.202508418556288
365	0.185410366720592
366	0.175491365538116
367	0.174172835954337
368	0.171683215903703
369	0.172571422464988
370	0.17234524964561
371	0.161746610987513
372	0.154698170288078
373	0.151808292489449
374	0.14974869579642
375	0.145594262299556
376	0.143108257780675
377	0.145546363463249
378	0.150579399975895
379	0.15166377335934
380	0.146874265585504
381	0.143875080132696
382	0.145040543859836
383	0.148507821520967
384	0.145741564619855
385	0.144992075462791
386	0.14911518674293
387	0.158546697648311
388	0.163890906720523
389	0.168552646695628
390	0.179479702548067
391	0.188758276229894
392	0.196701364742896
393	0.205766734627002
394	0.221378803552582
395	0.236391861840744
396	0.248204366917193
397	0.266182208166405
398	0.28808846396603
399	0.310634569442872
400	0.3265812793337
401	0.347220361810295
402	0.372985137675634
403	0.397433233243598
404	0.421731915144828
405	0.447980084093269
406	0.478437725215541
407	0.508789342063016
408	0.538893079372323
409	0.56915079720647
410	0.600620348241948
411	0.631156824642264
412	0.659966061647491
413	0.690100048166877
414	0.719025074360921
415	0.745889999256064
416	0.772858084948235
417	0.797113711802485
418	0.818488661309587
419	0.838635687431256
420	0.854950368586913
421	0.868441684260349
422	0.881317749313501
423	0.892366892378914
424	0.901801805356007
425	0.910100631102737
426	0.918019241112723
427	0.924672689727142
428	0.929999602376917
429	0.936263990079865
430	0.942926715320352
431	0.949189511071328
432	0.953381781177704
433	0.95841368052561
434	0.964175416306251
435	0.968791847297156
436	0.973099139097423
437	0.977214264002394
438	0.981096513422434
439	0.984550243031669
440	0.987771194356541
441	0.990886333032317
442	0.993477298341616
443	0.995714373802662
444	0.997845197499356
445	1.00038686651086
446	1.00250009662331
447	1.00407337947319
448	1.00582989348743
449	1.00755083106527
450	1.00927549159033
451	1.01114419730599
452	1.01318716143618
453	1.01525560581816
454	1.01723315884845
455	1.01984788057681
456	1.0222588918151
457	1.02405573954276
458	1.02719831794977
459	1.02990919979847
460	1.03161536788541
461	1.03417486316214
462	1.0366984184814
463	1.03891878817366
464	1.04095834632589
465	1.04321244955604
466	1.04565539216209
467	1.04805700871253
468	1.05055641803228
469	1.05263251348881
470	1.05393910422918
471	1.05586549815861
472	1.05771464508188
473	1.05912516617094
474	1.06102818205986
475	1.06307445178956
476	1.06495528979748
477	1.06632578137637
478	1.06736382725974
479	1.0683144402386
480	1.06951486940748
481	1.07090156227802
482	1.07214993977492
483	1.07294251888203
484	1.07383062331264
485	1.07466160871709
486	1.07530851164891
487	1.07608002472275
488	1.07690084481515
489	1.07768331982545
490	1.07830620981277
491	1.07891034773065
492	1.07959292421132
493	1.08044107009556
494	1.0812062857886
495	1.08176846853686
496	1.08209148924198
497	1.08260889648152
498	1.0832394966872
499	1.08378259084701
500	1.08392670420922
501	1.08419730832714
502	1.08478045728164
503	1.08506077688393
504	1.08514949044985
505	1.08513977071003
506	1.0851368003569
507	1.08518904590754
508	1.08518956079503
509	1.08496163939803
510	1.08477959862769
511	1.08444520131292
512	1.08374136749728
513	1.08291002696769
514	1.08203718513554
515	1.08116637010572
516	1.08032867431911
517	1.07919326783088
518	1.07768706889468
519	1.07598873475795
520	1.07452096610383
521	1.07307358745828
522	1.07110088257176
523	1.06938524824565
524	1.0677626845027
525	1.0659244925047
526	1.0642139771787
527	1.06243843720802
528	1.06051237487585
529	1.05879089339675
530	1.05718475526465
531	1.05561452089499
532	1.05399593386311
533	1.05255526764804
534	1.05134946805923
535	1.05033452137699
536	1.049482121991
537	1.04882951155397
538	1.0484138879097
539	1.04816216493744
540	1.0481249583381
541	1.04833662154101
542	1.04875808985022
543	1.04936003988267
544	1.05009518590566
545	1.05086351232447
546	1.05179131808147
547	1.05280805939139
548	1.05372492340387
549	1.05443878625899
550	1.05506832805896
551	1.05573041619101
552	1.05600966688854
553	1.05610085253442
554	1.05616716110692
555	1.05609743564544
556	1.05581526458835
557	1.05531538417275
558	1.05467318891904
559	1.05398230254175
560	1.05327432358797
561	1.05254131854884
562	1.05182695364177
563	1.05116503154935
564	1.0506134806594
565	1.05039316297111
566	1.05042483626835
567	1.05066193717401
568	1.05121292795806
569	1.05218811179299
570	1.05361339377341
571	1.05541184737704
572	1.05752301777235
573	1.06000440210936
574	1.06295730308253
575	1.06613314401261
576	1.06940027985296
577	1.07270300077986
578	1.07621155512616
579	1.07989152587862
580	1.08394854295882
581	1.08918524422629
582	1.09466629896694
583	1.09979708059024
584	1.10414817612279
585	1.10771132120755
586	1.11074644883263
587	1.11350441365451
588	1.11593089033149
589	1.11806682589085
590	1.11996116799796
591	1.12173239863026
592	1.12348149760001
593	1.12518105421451
594	1.12660656329313
595	1.12778035716427
596	1.12880071926557
597	1.12987239886129
598	1.1308439557963
599	1.13170197727655
600	1.13245384776716
601	1.13297777016695
602	1.13337590748983
603	1.13380956712462
604	1.1345633544951
605	1.13552457528439
606	1.13660010875372
607	1.13769127299215
608	1.13896255495121
609	1.14031656362907
610	1.14155730559681
611	1.14319167052633
612	1.14516113165972
613	1.14721740953497
614	1.1490411554315
615	1.15053940900867
616	1.15174489320563
617	1.15274651752243
618	1.15377122284783
619	1.15471206579632
620	1.1551512981785
621	1.15545801328604
622	1.15573231343867
623	1.15599361520859
624	1.15622070678252
625	1.15646107158224
626	1.15675753058076
627	1.15714087031451
628	1.15754563943844
629	1.15796567931445
630	1.15846065054697
631	1.15907805419341
632	1.15969257809688
633	1.16012959916316
634	1.16076265443558
635	1.16154769243069
636	1.16237068118573
637	1.163191224356
638	1.16396181406397
639	1.16468574978113
640	1.1654547440201
641	1.16623040675327
642	1.16702183840102
643	1.16786102420046
644	1.16883089745404
645	1.16986310968889
646	1.17086673692756
647	1.17187547066454
648	1.1729335471009
649	1.17403940522978
650	1.1750772946141
651	1.1761369152862
652	1.17722651438663
653	1.17828902436347
654	1.17940287620402
655	1.18045266065707
656	1.18130126321066
657	1.18217638551977
658	1.1830269201519
659	1.18380317031914
660	1.18458289295173
661	1.18520959228294
662	1.18568849775279
663	1.18620876156643
664	1.18656891936694
665	1.18680784286761
666	1.18702623729742
667	1.18695675845334
668	1.18679420588955
669	1.18670834862167
670	1.18654313938872
671	1.18640468019215
672	1.18638680664159
673	1.18657479828667
674	1.18692415339883
675	1.18750194281016
676	1.1884202675245
677	1.18971131943899
678	1.19126229934902
679	1.19298064466488
680	1.19497113743133
681	1.19706745099415
682	1.19919812284524
683	1.20145696699012
684	1.20347583075355
685	1.20526491118386
686	1.20701656656082
687	1.20870844332688
688	1.21026386055753
689	1.21163240116731
690	1.21291900641683
691	1.21415893387916
692	1.21533551630465
693	1.21634640175221
694	1.21724166569368
695	1.21805647736396
696	1.21882398693739
697	1.2194998957153
698	1.22009968687305
699	1.22064874150689
700	1.22117847243518
701	1.22159655377892
702	1.22192123745186
703	1.22235267038533
704	1.22277388173621
705	1.2231321284014
706	1.22340512127965
707	1.22371670604311
708	1.22403225717675
709	1.22429288156641
710	1.22445990240473
711	1.22465149148588
712	1.22487242538371
713	1.2249527554473
714	1.22507255339083
715	1.22519534634229
716	1.22520469454384
717	1.22523691214967
718	1.22523974920201
719	1.22516342033172
720	1.22506058703637
721	1.22498409992564
722	1.22490282050326
723	1.22467870186775
724	1.22435138632978
725	1.22403104442842
726	1.22383645480489
727	1.22358691020805
728	1.22332942051403
729	1.22308721289594
730	1.22270935387004
731	1.22239361050896
732	1.22212854350246
733	1.22169196295342
734	1.22136589712611
735	1.22101794951556
736	1.22044052298787
737	1.21986769109127
738	1.21938239022437
739	1.21896254567866
740	1.2183768873914
741	1.2178359148298
742	1.21736107617841
743	1.2168443116336
744	1.21640763046911
745	1.21593432883759
746	1.21531715629479
747	1.21477217875849
748	1.21431890428242
749	1.21391643309453
750	1.21342612251307
751	1.21301102033259
752	1.2126272987009
753	1.21212990215563
754	1.21149486248796
755	1.21091809081875
756	1.21053765884027
757	1.21017464333341
758	1.2097830091647
759	1.20932044851608
760	1.20873621511789
761	1.20822383594453
762	1.2077749539138
763	1.20731722779384
764	1.20691082547057
765	1.20645520439015
766	1.20591146682454
767	1.20542843296566
768	1.20486656587363
769	1.20426425817675
770	1.203777854733
771	1.20322757362814
772	1.20264317073647
773	1.20206976740882
774	1.20139359045121
775	1.20065972849397
776	1.19994962330605
777	1.19941152593479
778	1.19883343377851
779	1.19818472730807
780	1.19750350808558
781	1.19670832092031
782	1.19597351588435
783	1.19536426333142
784	1.19457550784107
785	1.19373137432276
786	1.19297380834824
787	1.19246322460013
788	1.19188629991313
789	1.19110282367559
790	1.19011136127603
791	1.18931112056423
792	1.18851201278816
793	1.18759442138461
794	1.18656504973834
795	1.18576454316054
796	1.18510089191898
797	1.18430515148165
798	1.18346970919863
799	1.18258747768134
800	1.18165354052336
801	1.18067519521432
802	1.17982718671851
803	1.17908120175432
804	1.17824997277539
805	1.17738302349735
806	1.17651131811053
807	1.17565585868996
808	1.17479666523721
809	1.17385119590762
810	1.17287514133384
811	1.17211127198178
812	1.17119642454312
813	1.17022214243167
814	1.16939317542513
815	1.16848144191821
816	1.16754424113408
817	1.16662927843912
818	1.16570054622015
819	1.16485332108537
820	1.16405437539449
821	1.16320317802294
822	1.16234334101892
823	1.16145685078736
824	1.16053609590702
825	1.1596125987869
826	1.15874785133546
827	1.15791187974245
828	1.15700031754198
829	1.1561721438256
830	1.15532192696917
831	1.15435597875436
832	1.15351631060317
833	1.15269971289438
834	1.15184640231338
835	1.15096371086226
836	1.14999929578275
837	1.14901971674141
838	1.14812166348347
839	1.14729665786104
840	1.1464670510168
841	1.14560158472056
842	1.14475462702535
843	1.14389667921455
844	1.14298419526203
845	1.14198479221533
846	1.14105237931455
847	1.1401523095078
848	1.13926107726442
849	1.13845241369414
850	1.13755469197232
851	1.13656633649839
852	1.13558459549216
853	1.13459721870657
854	1.13351950132174
855	1.13235697333591
856	1.13144418834514
857	1.13045670435065
858	1.12934080639555
859	1.12824850117815
860	1.12708784437519
861	1.1258952936132
862	1.12473168983229
863	1.1236466988081
864	1.12262375736801
865	1.12162650885576
866	1.12059700027529
867	1.11969618683238
868	1.1188872901693
869	1.11809264469343
870	1.11729924007092
871	1.11649223045289
872	1.11562783106488
873	1.11462908453527
874	1.11352535376267
875	1.11237401244005
876	1.11124128776021
877	1.11015097283245
878	1.10910430664612
879	1.10804068263505
880	1.10681301500204
881	1.1056336218692
882	1.1044664126641
883	1.1032087239144
884	1.10183683742639
885	1.1004647835841
886	1.09913571147812
887	1.09778049735873
888	1.09626694812594
889	1.09461803409606
890	1.09293424949718
891	1.09142159749882
892	1.08977252182155
893	1.08793711097041
894	1.08630595109919
895	1.08464815465194
896	1.08294274510573
897	1.0812351119871
898	1.07954176795826
899	1.07791658811781
900	1.07636135495009
901	1.07479746017671
902	1.07322459872376
903	1.07154307519769
904	1.06967880604779
905	1.06782212875919
906	1.06593188519562
907	1.06401068430734
908	1.06213060351787
909	1.06039732050949
910	1.05880058489993
911	1.05728170078379
912	1.05579075805682
913	1.05429446656657
914	1.05285972155997
915	1.05167603871751
916	1.05067464387213
917	1.04990706555791
918	1.04937407178617
919	1.04874772778149
920	1.04810568264004
921	1.04758195757029
922	1.04734999338716
923	1.04711185561397
924	1.04682383029046
925	1.0465175229648
926	1.04624388914058
927	1.04585880231153
928	1.04541582784292
929	1.04515210680206
930	1.04491932864769
931	1.04471712500624
932	1.04454418645482
933	1.04429240770975
934	1.04407739854246
935	1.04387639609977
936	1.04357658568964
937	1.04339119188477
938	1.04326119017098
939	1.04308679239074
940	1.04279361464934
941	1.04245068710969
942	1.04207609214968
943	1.04166536861048
944	1.0412870198131
945	1.04083180717756
946	1.04024594231904
947	1.03963767999554
948	1.03896211467001
949	1.03821301418009
950	1.03741240394044
951	1.03667828619271
952	1.03592667544046
953	1.03512704923387
954	1.03436297167179
955	1.03346604005275
956	1.03247172365989
957	1.03148701644649
958	1.0305962052206
959	1.029726244408
960	1.02879980182878
961	1.0277509069277
962	1.02689325936049
963	1.02609033212913
964	1.02516753911122
965	1.02417440025325
966	1.02323382926116
967	1.02237039274453
968	1.02151241936944
969	1.02035040465694
970	1.01925680103041
971	1.01843008216288
972	1.01748511728594
973	1.0164645334114
974	1.01543719027375
975	1.01446158451218
976	1.01334044597337
977	1.01222255522365
978	1.01117136696384
979	1.01009053707007
980	1.00916534146088
981	1.00817566537121
982	1.00694473796006
983	1.00590465584978
984	1.00472513029756
985	1.00346939348933
986	1.00248882008346
987	1.00144233475377
988	1.00025844419202
989	0.998967783749992
990	0.997700458190684
991	0.996567174649423
992	0.995492016896055
993	0.994297583570046
994	0.992819626812043
995	0.991376345147517
996	0.990074408108621
997	0.988707449263877
998	0.987585264431262
999	0.98641710301896
1000	0.984991379349597
1001	0.930525217685161
1002	0.929077241951654
1003	0.927218596286145
1004	0.924887345982129
1005	0.923172753283667
1006	0.920874802985596
1007	0.919708970642463
1008	0.920373918446195
1009	0.919561932170914
1010	0.919026999260186
1011	0.917591244000911
1012	0.915431634072936
1013	0.911675108162573
1014	0.909636242043206
1015	0.907688642974087
1016	0.906016500491197
1017	0.90500591053648
1018	0.90391187044109
1019	0.902625349632152
1020	0.901775286148233
1021	0.901810524031641
1022	0.9010371780511
1023	0.8998388698432
1024	0.898982354190815
1025	0.898387829174378
1026	0.897119018326067
1027	0.896062395336481
1028	0.894250200430687
1029	0.892402727757203
1030	0.889221683124999
1031	0.888100605598615
1032	0.888111726503502
1033	0.887248375325859
1034	0.886855583508666
1035	0.886319792290791
1036	0.885416374850749
1037	0.884367620163382
1038	0.883528283243569
1039	0.882640499920319
1040	0.881048755281252
1041	0.87994258817331
1042	0.879420633534965
1043	0.878749434736605
1044	0.87808393554744
1045	0.877448881064728
1046	0.876715122319492
1047	0.876137560379533
1048	0.875019690693709
1049	0.873528304600566
1050	0.872267965357564
1051	0.870486153534795
1052	0.869469724844633
1053	0.869327074013353
1054	0.868373522798229
1055	0.867057470209427
1056	0.866201083390039
1057	0.865141872009032
1058	0.86418253878533
1059	0.863456323309922
1060	0.863263924284043
1061	0.862556709691906
1062	0.861523683235753
1063	0.860750814517879
1064	0.860177648426692
1065	0.859212718238068
1066	0.858020225437504
1067	0.857024523178122
1068	0.855932549187829
1069	0.854805735606933
1070	0.853713421260597
1071	0.852740737476544
1072	0.851623566253326
1073	0.850720500014317
1074	0.850229239633179
1075	0.849465940742125
1076	0.848875926507348
1077	0.847803435273322
1078	0.84650965337107
1079	0.844620401947275
1080	0.843792483839572
1081	0.843276072856346
1082	0.842380419998029
1083	0.842073756398385
1084	0.841291008212346
1085	0.839656341277678
1086	0.8386404690512
1087	0.838110203656013
1088	0.837241432364475
1089	0.836220035242815
1090	0.835334669018005
1091	0.83436405422964
1092	0.833750382149705
1093	0.832647666854272
1094	0.831199292017991
1095	0.83003210693868
1096	0.828909277471007
1097	0.827716937232573
1098	0.826826592239276
1099	0.825703695947646
1100	0.823995282408538
1101	0.822954571125499
1102	0.822688071501676
1103	0.821715078758684
1104	0.820771608277349
1105	0.819490628942696
1106	0.817259231022722
1107	0.815752086658509
1108	0.814289294559393
1109	0.813429612481335
1110	0.812853952650311
1111	0.811661926636429
1112	0.809719994606963
1113	0.807971836510169
1114	0.806331615025845
1115	0.804472762420814
1116	0.802777518557917
1117	0.801525206995806
1118	0.799755947026946
1119	0.79758808610597
1120	0.795671837645493
1121	0.794096458954041
1122	0.791805640488808
1123	0.789045112259633
1124	0.786540092524781
1125	0.783426200929917
1126	0.780938328903813
1127	0.779252381222508
1128	0.776926105930318
1129	0.774219587243861
1130	0.77175073580812
1131	0.769428244578291
1132	0.767753007636674
1133	0.766182938912023
1134	0.765472656760661
1135	0.764030310192014
1136	0.762159507464354
1137	0.760781476777533
1138	0.75970939411034
1139	0.758356073898105
1140	0.75743432156519
1141	0.755791578628855
1142	0.75321494274524
1143	0.751230086586385
1144	0.749473133259437
1145	0.747365098787957
1146	0.744909864361127
1147	0.742684338341121
1148	0.740274073626921
1149	0.737212026741059
1150	0.734273924248173
1151	0.731684085957162
1152	0.728659109527178
1153	0.725096711681258
1154	0.72163076121073
1155	0.718394409503134
1156	0.714644426256371
1157	0.710401873316525
1158	0.70642525109026
1159	0.702530984612231
1160	0.698170176597759
1161	0.693577045708739
1162	0.689058966019755
1163	0.684274894067997
1164	0.679262518639218
1165	0.674577330163121
1166	0.670308615085896
1167	0.66595489865698
1168	0.661743042938371
1169	0.65776004575091
1170	0.654004759309231
1171	0.650470543952392
1172	0.64713978388979
1173	0.64401990319311
1174	0.641169184062713
1175	0.638346982699248
1176	0.635791903419557
1177	0.63326074039956
1178	0.631012375201858
1179	0.628300820677989
1180	0.625472022466479
1181	0.622496104898893
1182	0.619289494697477
1183	0.616145830843879
1184	0.612657166191395
1185	0.608916148111604
1186	0.605265595159936
1187	0.601607523358829
1188	0.597995862191665
1189	0.594647090525973
1190	0.59161019380589
1191	0.588388642915297
1192	0.585892853940767
1193	0.584151202295456
1194	0.582428713756874
1195	0.580699290237135
1196	0.579685080124569
1197	0.579420486596414
1198	0.578875440705056
1199	0.578439812082676
1200	0.578478997204756
1201	0.578702124931526
1202	0.578898235978576
1203	0.579798202039548
1204	0.580974480781258
1205	0.581535640588044
1206	0.582112047536685
1207	0.583221504757901
1208	0.584823532378046
1209	0.586830121003547
1210	0.588571974619517
1211	0.590261740017327
1212	0.591598709020303
1213	0.593479104638368
1214	0.595442793641537
1215	0.597740609996825
1216	0.600588930361006
1217	0.603065093535211
1218	0.605297374395324
1219	0.608187977067838
1220	0.611127379330526
1221	0.613521158288704
1222	0.616373887097676
1223	0.619685382216461
1224	0.622439115060846
1225	0.625138028308004
1226	0.628080751989846
1227	0.630428107908312
1228	0.632454170338943
1229	0.634774639469785
1230	0.636765875859089
1231	0.638208412196236
1232	0.639746858743518
1233	0.641260986671425
1234	0.642693137939767
1235	0.644070109446811
1236	0.645192426816192
1237	0.64630215087216
1238	0.647073442271742
1239	0.647429071715632
1240	0.647854937364199
1241	0.648449417285053
1242	0.648488822220859
1243	0.648423156167736
1244	0.648709839661763
1245	0.648716817139821
1246	0.648633812514668
1247	0.648997358102276
1248	0.649190365780786
1249	0.649161043662022
1250	0.649206942432186
1251	0.649122813759202
1252	0.648883643367829
1253	0.648592767279056
1254	0.648437837988018
1255	0.648269105436769
1256	0.648190450731803
1257	0.647870366581116
1258	0.647387364820322
1259	0.647053648133074
1260	0.646730918458399
1261	0.64621300732964
1262	0.645636280715451
1263	0.64517597537529
1264	0.64438158128537
1265	0.643608107950105
1266	0.643381759022452
1267	0.642980395244831
1268	0.642318376333761
1269	0.64177595157318
1270	0.641081738461077
1271	0.640337346377032
1272	0.639624507832595
1273	0.638937735818995
1274	0.638425204521499
1275	0.637734090357275
1276	0.636831588395561
1277	0.63602953398506
1278	0.635262639094993
1279	0.634281771919616
1280	0.633556942619662
1281	0.633202328523996
1282	0.632518647999563
1283	0.631802575016733
1284	0.63077174975602
1285	0.629597980675291
1286	0.629069478205331
1287	0.628795953493467
1288	0.628241260740061
1289	0.627601669715546
1290	0.626540876677557
1291	0.62526789603439
1292	0.624525159522755
1293	0.623983718591933
1294	0.623345065064658
1295	0.622632464350229
1296	0.6218389247258
1297	0.621055137501
1298	0.620289350869751
1299	0.619471094650192
1300	0.618499205801229
1301	0.617745370424129
1302	0.617126086499105
1303	0.616377744330338
1304	0.615736380678406
1305	0.614890071244152
1306	0.613816691227744
1307	0.612802940362556
1308	0.61199326871006
1309	0.611214401909506
1310	0.610623981190332
1311	0.609938018604248
1312	0.609214508582034
1313	0.608503300458303
1314	0.607422705430367
1315	0.606147297087708
1316	0.605179055438117
1317	0.604377247059427
1318	0.603574355508768
1319	0.602894922761748
1320	0.602114270688968
1321	0.60114010730526
1322	0.6003063498155
1323	0.599518537502618
1324	0.59861512150262
1325	0.597616102024889
1326	0.596560424814288
1327	0.59579412476918
1328	0.594881679551953
1329	0.593858988349671
1330	0.592959077857912
1331	0.592107608845225
1332	0.591154791937513
1333	0.590224538067863
1334	0.589347439156934
1335	0.588364080001116
1336	0.587300688271943
1337	0.586264873934667
1338	0.585395732562579
1339	0.584306906082058
1340	0.583063153709439
1341	0.581910255085731
1342	0.580615442190227
1343	0.579441472176577
1344	0.57824675635979
1345	0.576689370601604
1346	0.575202148880343
1347	0.573716298432662
1348	0.571907373633983
1349	0.570252060902968
1350	0.568459978071247
1351	0.566137762857575
1352	0.564107666369878
1353	0.562124311936049
1354	0.55944821469875
1355	0.556727621444654
1356	0.554159545003834
1357	0.55148638749194
1358	0.548576745984652
1359	0.546060425322796
1360	0.543630385543054
1361	0.540711396588394
1362	0.537761296656752
1363	0.53502522217915
1364	0.532249492888239
1365	0.529554703276112
1366	0.527039766990253
1367	0.524228309677012
1368	0.521145199030704
1369	0.518162568118412
1370	0.515101360202331
1371	0.511788074064173
1372	0.508304690933048
1373	0.50499523684105
1374	0.501813582497241
1375	0.498273964185248
1376	0.494635934483824
1377	0.491284584557385
1378	0.487966059550103
1379	0.484550924565648
1380	0.481442326460185
1381	0.478532503861523
1382	0.475395771237088
1383	0.472432959401711
1384	0.469895936542326
1385	0.467434205846074
1386	0.465012327140904
1387	0.462762636376424
1388	0.460674222265326
1389	0.458825569431859
1390	0.457079995761788
1391	0.455418000729162
1392	0.454024317464102
1393	0.452866666872194
1394	0.45184316204229
1395	0.450918186279893
1396	0.450027688678639
1397	0.44913619156928
1398	0.448216865586113
1399	0.447392382690251
1400	0.446660591808515
1401	0.44596469098166
1402	0.445350857942907
1403	0.444549672290304
1404	0.443651931826739
1405	0.44303261600045
1406	0.442272322205426
1407	0.441335438052958
1408	0.440501875169123
1409	0.439605491839382
1410	0.438885421136936
1411	0.43825812222717
1412	0.437436675292023
1413	0.436709413503861
1414	0.436139947344356
1415	0.435628415828924
1416	0.435199661640531
1417	0.43486201502362
1418	0.434659735925482
1419	0.4344421480321
1420	0.434169893252919
1421	0.433974072418108
1422	0.433709819131635
1423	0.433175818464662
1424	0.432863458448824
1425	0.432737392572541
1426	0.432366819828705
1427	0.432049226196574
1428	0.431918799933934
1429	0.431925734750869
1430	0.432154847679374
1431	0.43234046662754
1432	0.432498119931401
1433	0.432887001641077
1434	0.433463066307299
1435	0.434314064801081
1436	0.435419461619385
1437	0.436396656179495
1438	0.437303903878265
1439	0.438285480919038
1440	0.439268221047018
1441	0.440136736197542
1442	0.44085584474314
1443	0.4416014649131
1444	0.442243827327255
1445	0.442643573513489
1446	0.443032312965204
1447	0.44343685685
1448	0.443716654865674
1449	0.444092658846979
1450	0.444553036887119
1451	0.444912869408848
1452	0.445312495415347
1453	0.445699294769008
1454	0.445934199477074
1455	0.446085111957401
1456	0.446353493065882
1457	0.446472982837042
1458	0.446293005675509
1459	0.446293647177462
1460	0.446502442453452
1461	0.446496514858057
1462	0.446374714161248
1463	0.446316777678957
1464	0.446222720913418
1465	0.446000082778216
1466	0.445638008793942
1467	0.445646565832611
1468	0.445582752283954
1469	0.445332438895346
1470	0.445189987536781
1471	0.445082621114761
1472	0.444926163755546
1473	0.444736549463269
1474	0.444540711694562
1475	0.444457881127422
1476	0.444450138287523
1477	0.444333418309874
1478	0.444153923791628
1479	0.443918541322169
1480	0.443712843067041
1481	0.44364024421352
1482	0.443644719841956
1483	0.443634875667205
1484	0.443473534116418
1485	0.443217214395877
1486	0.443043057661166
1487	0.442896201716408
1488	0.442626861488827
1489	0.44222549600321
1490	0.441752203241989
1491	0.441454461150489
1492	0.441237790198275
1493	0.440881680812115
1494	0.440574119091672
1495	0.440249841025326
1496	0.439748332493868
1497	0.4392304248189
1498	0.438915025507733
1499	0.438527373795816
1500	0.437955005418448
1501	0.437578704510527
1502	0.43726141502954
1503	0.436852817337466
1504	0.436552924201325
1505	0.436273720736625
1506	0.435892698111722
1507	0.435426640752719
1508	0.43488088677501
1509	0.434435541880517
1510	0.434048537428772
1511	0.433494900419659
1512	0.43292739493347
1513	0.43241470816371
1514	0.43191654465083
1515	0.431367685518388
1516	0.430856679089068
1517	0.430469732005233
1518	0.429950823881091
1519	0.429253763641435
1520	0.428670838670207
1521	0.428183178428786
1522	0.427624250711904
1523	0.42705355815514
1524	0.426468134258293
1525	0.425881620491983
1526	0.425314830291039
1527	0.42487079527
1528	0.424502318602993
1529	0.424055204259968
1530	0.423525154413535
1531	0.422954650992624
1532	0.422429973316709
1533	0.422105174678697
1534	0.421829733624108
1535	0.421436343789549
1536	0.421028513706572
1537	0.420559519500846
1538	0.420012770494508
1539	0.419544473734725
1540	0.419068008157893
1541	0.41855618497788
1542	0.418071594947232
1543	0.417573104031538
1544	0.417160682132817
1545	0.416823374214608
1546	0.416382829545991
1547	0.41579328531672
1548	0.415258788726552
1549	0.414764249719916
1550	0.41414976348161
1551	0.413609721785555
1552	0.4131568793415
1553	0.412610598220255
1554	0.41212381954556
1555	0.411696480504564
1556	0.411178358484362
1557	0.410650350367758
1558	0.410070906858805
1559	0.409517449844496
1560	0.409047082987288
1561	0.408417935562737
1562	0.407818892122581
1563	0.407396938842012
1564	0.406875166142292
1565	0.406431451120158
1566	0.406141654543308
1567	0.405583870787972
1568	0.404838910610988
1569	0.404229568033222
1570	0.403482062900451
1571	0.402601536028757
1572	0.40203955665074
1573	0.401539187468002
1574	0.400878196187925
1575	0.400312550049273
1576	0.399708456506848
1577	0.398859090541458
1578	0.398014279199875
1579	0.397343408234632
1580	0.396593308189702
1581	0.395848731912827
1582	0.395336653760136
1583	0.394772855897478
1584	0.394049436487885
1585	0.39345577227047
1586	0.392840449735069
1587	0.392000008893745
1588	0.39131318297816
1589	0.390762587566941
1590	0.389990154084895
1591	0.38926538209371
1592	0.388719696645872
1593	0.387975267362214
1594	0.38715184370659
1595	0.38641258354493
1596	0.385681814360323
1597	0.385038716462222
1598	0.384356797977513
1599	0.383555491607515
1600	0.382745071690586
1601	0.381951755361991
1602	0.381230337760826
1603	0.38055098645812
1604	0.379741725058456
1605	0.378855096422547
1606	0.377903078615343
1607	0.376903264798138
1608	0.376003275588775
1609	0.37509854903891
1610	0.37406584966493
1611	0.37287641519372
1612	0.371630346078211
1613	0.370552374382611
1614	0.369514856289114
1615	0.368400257155046
1616	0.367386266126077
1617	0.366342117460608
1618	0.365352947604955
1619	0.36449598140768
1620	0.363602755115433
1621	0.362777057337343
1622	0.36191773367288
1623	0.36101353080842
1624	0.360094988228799
1625	0.359106976295153
1626	0.358039050126797
1627	0.356854720826125
1628	0.355589153154113
1629	0.354218537791667
1630	0.352789708524269
1631	0.35131176696459
1632	0.349738107381185
1633	0.348102031856555
1634	0.346411947365962
1635	0.344603044714611
1636	0.342533760066693
1637	0.340237582151969
1638	0.337675161123404
1639	0.334719074310687
1640	0.331720618280976
1641	0.328763055202584
1642	0.325485937443973
1643	0.321853280653522
1644	0.318112402952163
1645	0.314259841834921
1646	0.310198045906635
1647	0.306099581973346
1648	0.302035375556684
1649	0.297720480907596
1650	0.29323666019284
1651	0.288947058673885
1652	0.284659355324955
1653	0.280321468988058
1654	0.276211201808804
1655	0.272202822994708
1656	0.268190297323757
1657	0.264367391670288
1658	0.260879451469395
1659	0.257660490940726
1660	0.254834208002654
1661	0.252742912779762
1662	0.251144860564873
1663	0.249871314513686
1664	0.249153530169872
1665	0.249105522347803
1666	0.249595234332479
1667	0.250628414568242
1668	0.252401186351748
1669	0.254415650895341
1670	0.256217509263601
1671	0.258184698589493
1672	0.260121300252722
1673	0.261455219237781
1674	0.262565072039794
1675	0.263499579351016
1676	0.263469024798047
1677	0.262724516858478
1678	0.261755682435031
1679	0.260007623392449
1680	0.257459431062572
1681	0.254650188133761
1682	0.251356843126119
1683	0.247240835094657
1684	0.242807156525325
1685	0.238332593042821
1686	0.233315609000973
1687	0.227985071822578
1688	0.222995342594554
1689	0.217799254613413
1690	0.212265872633856
1691	0.2070513823909
1692	0.201733676120389
1693	0.196241672920961
1694	0.191107740643328
1695	0.185962909646088
1696	0.180694747534462
1697	0.175510033733927
1698	0.170414404981151
1699	0.165422658421374
1700	0.160529011808925
1701	0.155903214188479
1702	0.150946460265132
1703	0.146331056461911
1704	0.142069956976702
1705	0.137624006970551
1706	0.133337056267798
1707	0.129154268766335
1708	0.124668369664214
1709	0.120559706355612
1710	0.116841992235582
1711	0.113113434604194
1712	0.109229610930636
1713	0.106180946470602
1714	0.103516175555968
1715	0.10118338113048
1716	9.93083044178236E-02
1717	9.81995500623939E-02
1718	9.74064849298626E-02
1719	9.75688000653667E-02
1720	9.85693314878059E-02
1721	9.96828456195601E-02
1722	0.10111902692489
1723	0.10313836273137
1724	0.105650893207587
1725	0.108579915475528
1726	0.111472901438034
1727	0.114300142775512
1728	0.117058805139933
1729	0.119693062055037
1730	0.122646956204016
1731	0.125586767124993
1732	0.128137608062262
1733	0.130255984199286
1734	0.131944265864899
1735	0.133535488214065
1736	0.134828358769556
1737	0.135798780648289
1738	0.136645582749222
1739	0.13689681040638
1740	0.13694474366712
1741	0.137236995398223
1742	0.137289511212725
1743	0.137279148317514
1744	0.137264101477089
1745	0.136985002822127
1746	0.136756641271732
1747	0.136794909928094
1748	0.136922213552534
1749	0.136653283011286
1750	0.136547374379602
1751	0.13603126072824
1752	0.136042955282847
1753	0.136771255977598
1754	0.137129103649991
1755	0.137511302760623
1756	0.13802060401286
1757	0.138248017381156
1758	0.138779919895495
1759	0.139561930832916
1760	0.140483560751949
1761	0.141562282079959
1762	0.142819037257487
1763	0.144540583475047
1764	0.145879289848728
1765	0.147095708884015
1766	0.148233936786237
1767	0.149079632763064
1768	0.150282933069597
1769	0.151682740619575
1770	0.153072452091454
1771	0.154457950149119
1772	0.155594609326271
1773	0.156505336989126
1774	0.158014263876085
1775	0.159591836835202
1776	0.160488641589517
1777	0.161633447136771
1778	0.162762357652112
1779	0.163423167640841
1780	0.164638199473435
1781	0.165967989741959
1782	0.166969612665978
1783	0.167867431237433
1784	0.16880936596705
1785	0.169564155281853
1786	0.169776092093802
1787	0.170423962629553
1788	0.171394783330629
1789	0.172119959190547
1790	0.172941985167525
1791	0.173668198862084
1792	0.174197326271656
1793	0.1747502857124
1794	0.175348318172535
1795	0.175893987987438
1796	0.176225765293673
1797	0.176739557730666
1798	0.177526193018467
1799	0.177934220996856
1800	0.178198188752249
1801	0.189001987068661
1802	0.189016696533487
1803	0.189501414784935
1804	0.190265688381594
1805	0.190706954750714
1806	0.190709029893071
1807	0.190539830280483
1808	0.190444584246922
1809	0.189892405891927
1810	0.189431203909065
1811	0.189934662383827
1812	0.190401241294364
1813	0.19041546095252
1814	0.190144702343048
1815	0.189406131325487
1816	0.188577862982408
1817	0.188133943587614
1818	0.187855377712102
1819	0.187855192282082
1820	0.187574570834111
1821	0.187188824527345
1822	0.186748594462135
1823	0.186077866737159
1824	0.185906736069471
1825	0.185907893425765
1826	0.185505254057073
1827	0.185462506736021
1828	0.185567295813655
1829	0.185825245585561
1830	0.186074235539781
1831	0.186467378250027
1832	0.186894121302979
1833	0.187294610251173
1834	0.187764321286131
1835	0.188561553771149
1836	0.189187222238483
1837	0.189768795119635
1838	0.190306867473062
1839	0.190849978105924
1840	0.191204348247602
1841	0.191665815434503
1842	0.192046626354788
1843	0.192325963871176
1844	0.192532559625207
1845	0.192743006731855
1846	0.193208703273685
1847	0.193498913729368
1848	0.193776675971049
1849	0.194056883960398
1850	0.194392776185197
1851	0.194345242242665
1852	0.19427826648489
1853	0.194614978817951
1854	0.194856096344383
1855	0.194876868817301
1856	0.195109782878728
1857	0.195442904051877
1858	0.195691692430809
1859	0.195803788305982
1860	0.19613655941943
1861	0.196626862292957
1862	0.196948679685513
1863	0.19738493679251
1864	0.198233086770419
1865	0.198760726422428
1866	0.198777716009536
1867	0.198860853432757
1868	0.198687301832171
1869	0.198630280953596
1870	0.198437019316053
1871	0.198541994427518
1872	0.198854374033152
1873	0.198991693850333
1874	0.199292706050375
1875	0.199590691046753
1876	0.19959962593799
1877	0.199517521156682
1878	0.199608057546646
1879	0.199846766814001
1880	0.199844464102759
1881	0.199914031528585
1882	0.199826022930116
1883	0.199705813398496
1884	0.198972557833814
1885	0.198213643226081
1886	0.197957923170621
1887	0.197497831999019
1888	0.196660212709155
1889	0.195884935613985
1890	0.195098176530469
1891	0.194232297931659
1892	0.193126739878086
1893	0.192320321973418
1894	0.191658939286662
1895	0.19102220429313
1896	0.190447808997453
1897	0.189928442813416
1898	0.189526282030876
1899	0.188885485049242
1900	0.188496803535262
1901	0.188236696092878
1902	0.187952545596331
1903	0.187720493101564
1904	0.187612378641525
1905	0.187344418964472
1906	0.187362889087342
1907	0.187647146606364
1908	0.188091502693233
1909	0.188488278704711
1910	0.188983508249964
1911	0.189150900592373
1912	0.188988329832134
1913	0.189196015813894
1914	0.189438649674654
1915	0.189545632686854
1916	0.189904085706974
1917	0.190051036309195
1918	0.189884573264793
1919	0.189817839719246
1920	0.189979719400933
1921	0.189732810207235
1922	0.18921951432054
1923	0.188948501593786
1924	0.188668943033981
1925	0.188437489270008
1926	0.18798982007085
1927	0.187382042796255
1928	0.18706589706968
1929	0.186669745798878
1930	0.18633291078252
1931	0.186367847799237
1932	0.18624826326929
1933	0.185694940212207
1934	0.18536040428545
1935	0.1851312259789
1936	0.18497538575112
1937	0.184796565560697
1938	0.184847811489199
1939	0.184650623427138
1940	0.184382474477675
1941	0.183994032305123
1942	0.183084295373444
1943	0.182811329907833
1944	0.182890945812653
1945	0.182930985524374
1946	0.18276758079877
1947	0.18254723672911
1948	0.182294388553454
1949	0.181443303013768
1950	0.18112778988078
1951	0.181328278921794
1952	0.181189277572317
1953	0.180902823000335
1954	0.180697145695297
1955	0.180460376546092
1956	0.18029281153528
1957	0.180172633292275
1958	0.18006481532783
1959	0.179961588245108
1960	0.179700869603414
1961	0.179604118600074
1962	0.179386815194935
1963	0.179505631486692
1964	0.179920946190349
1965	0.18018839483848
1966	0.180769873056341
1967	0.180921449629438
1968	0.180780749958938
1969	0.180716204217208
1970	0.180375345767043
1971	0.180193984744518
1972	0.180132836059805
1973	0.180002151790086
1974	0.180029180554584
1975	0.180194083364859
1976	0.180266202709785
1977	0.180476406297192
1978	0.180467744436688
1979	0.180109160732395
1980	0.180164045854222
1981	0.18056961642497
1982	0.180572185110781
1983	0.180551963403783
1984	0.1805584165495
1985	0.180300441170176
1986	0.180028855331541
1987	0.179729150658365
1988	0.179473587288916
1989	0.179413863927618
1990	0.179355544496671
1991	0.179213540920745
1992	0.179374230854763
1993	0.179287520873851
1994	0.178812777680482
1995	0.178544521502333
1996	0.17833072883226
1997	0.178212061319607
1998	0.178242737611072
1999	0.178131076434105
2000	0.178003654248796
2001	0.177941321146319
2002	0.177844766338977
2003	0.177658550714012
2004	0.177445863439458
2005	0.177210532705881
2006	0.177092435854089
2007	0.176779226607894
2008	0.17680592040019
2009	0.17743429553913
2010	0.1775035265147
2011	0.17733767856526
2012	0.177297776478129
2013	0.177070291923211
2014	0.176809286372337
2015	0.176562992654406
2016	0.176481778177244
2017	0.176278401939192
2018	0.175886586943877
2019	0.175608304505301
2020	0.17533227110111
2021	0.175250663663246
2022	0.175362312600558
2023	0.175229476006687
2024	0.17512815802512
2025	0.175051111948293
2026	0.174872296207734
2027	0.17458489231139
2028	0.174183902840009
2029	0.174011360651578
2030	0.173878125004588
2031	0.173627106246566
2032	0.173460474770887
2033	0.173620605126819
2034	0.173474563862329
2035	0.173017559135376
2036	0.172802983753134
2037	0.172692755878949
2038	0.172521553966543
2039	0.17236738950759
2040	0.172218315402385
2041	0.172084379465624
2042	0.171917881943396
2043	0.171944655293599
2044	0.171638350645414
2045	0.170944988000999
2046	0.170327543372407
2047	0.170141792663581
2048	0.170059877146323
2049	0.169848393474899
2050	0.170088427905204
2051	0.169955780953048
2052	0.169416175783246
2053	0.169021804643054
2054	0.168598591601522
2055	0.168351721580225
2056	0.168108120240161
2057	0.167892687474456
2058	0.167899896111812
2059	0.16786177401015
2060	0.16782151958989
2061	0.167631433167737
2062	0.16722568729518
2063	0.167224396374638
2064	0.167018801755403
2065	0.166649085342403
2066	0.16636833728984
2067	0.166151284835951
2068	0.165947162091525
2069	0.165858121676706
2070	0.165508360055625
2071	0.164917925997761
2072	0.164658255579663
2073	0.164414198243316
2074	0.164079424321707
2075	0.163945667371021
2076	0.163815029819664
2077	0.163524330059774
2078	0.163258360663617
2079	0.163060352309134
2080	0.163059601257839
2081	0.162880859197902
2082	0.162573389892497
2083	0.162209211194052
2084	0.161816766580029
2085	0.16143099919672
2086	0.160903312680242
2087	0.160470212830492
2088	0.159998055996739
2089	0.159792779827925
2090	0.159823793114821
2091	0.159633320393732
2092	0.159526428897621
2093	0.159445752539134
2094	0.159210512191316
2095	0.158990218919981
2096	0.158906744520759
2097	0.158751621026403
2098	0.158858468188904
2099	0.158703986009367
2100	0.158293943080956
2101	0.157713758518253
2102	0.157514540515585
2103	0.157235791568168
2104	0.156756510091593
2105	0.156652985639714
2106	0.15615800160751
2107	0.155015478842551
2108	0.154164921534812
2109	0.153544739647662
2110	0.15275546544108
2111	0.151972303668817
2112	0.150853059638265
2113	0.149271151546042
2114	0.148168686134486
2115	0.147201115994788
2116	0.145980353716582
2117	0.145048773143958
2118	0.143850209554945
2119	0.142787998101009
2120	0.141483869327558
2121	0.140194081788765
2122	0.13919252042955
2123	0.137802686978271
2124	0.135902056472199
2125	0.134282260574976
2126	0.13269695746787
2127	0.131213434496778
2128	0.12970213010974
2129	0.128370478732599
2130	0.127264884785339
2131	0.126076735829896
2132	0.124592681277408
2133	0.123709797122879
2134	0.123068767388347
2135	0.122684699518604
2136	0.122767927336541
2137	0.123016545448734
2138	0.123794056528545
2139	0.124635456571092
2140	0.125472372979668
2141	0.12691713641857
2142	0.127628113862971
2143	0.127895047720783
2144	0.128214301723146
2145	0.128572053552608
2146	0.128403806542081
2147	0.127771836827711
2148	0.127380442310213
2149	0.126818942717119
2150	0.1260558375242
2151	0.124853957984543
2152	0.124468798821319
2153	0.124728304245817
2154	0.124157793574626
2155	0.123725464036223
2156	0.123282015617489
2157	0.121580910839423
2158	0.120787440383496
2159	0.120654369823293
2160	0.120976654534236
2161	0.121046784573017
2162	0.121544004037003
2163	0.122366825590657
2164	0.123586498067978
2165	0.124585720751622
2166	0.125969857694556
2167	0.127013563055662
2168	0.127859489061674
2169	0.128641950397737
2170	0.129551052011595
2171	0.13005239706023
2172	0.130304471711322
2173	0.130252435811996
2174	0.129701944727328
2175	0.129419915210063
2176	0.129107892247346
2177	0.128582817452103
2178	0.127863888375764
2179	0.12741412096283
2180	0.126593410322678
2181	0.126236096340224
2182	0.126817704695886
2183	0.126800520356097
2184	0.126388353399771
2185	0.126366851086134
2186	0.126218001857638
2187	0.125821503686747
2188	0.125694951457945
2189	0.125725168389808
2190	0.126040337156303
2191	0.126667154076878
2192	0.126863003119649
2193	0.127229366153831
2194	0.127362446679426
2195	0.126963643006359
2196	0.126859488448592
2197	0.127072588941762
2198	0.127020021609031
2199	0.126613761704062
2200	0.126516304370762
2201	0.12662038086233
2202	0.126467920077674
2203	0.126737080985033
2204	0.126266320531894
2205	0.124685458207776
2206	0.124025239191092
2207	0.123766654222806
2208	0.122951212856635
2209	0.12228497519524
2210	0.121720740773663
2211	0.120585546184726
2212	0.119640241747412
2213	0.119435344816307
2214	0.118979065552164
2215	0.118854225166911
2216	0.117944035729469
2217	0.116959853339933
2218	0.115965000423379
2219	0.114576064063731
2220	0.112523808372559
2221	0.110992404068848
2222	0.109424440678805
2223	0.107970538706558
2224	0.106649786851956
2225	0.105460114607001
2226	0.104358004101787
2227	0.103315590510366
2228	0.102746613750729
2229	0.10141062510551
2230	9.93691145453588E-02
2231	9.81512758303456E-02
2232	9.72097976248577E-02
2233	9.57708926184088E-02
2234	9.42818500848084E-02
2235	9.32696808547739E-02
2236	9.20058017401406E-02
2237	9.08734759183558E-02
2238	9.08985204476788E-02
2239	8.99889374173551E-02
2240	8.83308987848083E-02
2241	8.66249369063427E-02
2242	8.42566535901148E-02
2243	8.25021389098215E-02
2244	8.10224084123591E-02
2245	7.95327257026633E-02
2246	7.72425139401508E-02
2247	7.51244335328389E-02
2248	7.33789471746912E-02
2249	7.10153982697401E-02
2250	0.068509948065897
2251	6.62477870960038E-02
2252	6.40139856683886E-02
2253	6.09125353006442E-02
2254	5.85060847888381E-02
2255	5.69634163762054E-02
2256	5.51180383920955E-02
2257	5.28795676220301E-02
2258	5.09168528985041E-02
2259	4.98616181020344E-02
2260	4.75860728303086E-02
2261	4.36869164303818E-02
2262	0.042004779326207
2263	4.15261482500228E-02
2264	3.97744635644638E-02
2265	3.83804600165432E-02
2266	3.72858463590534E-02
2267	3.50945618884195E-02
2268	3.37259747759342E-02
2269	3.42190821726059E-02
2270	3.32564047126093E-02
2271	3.08515524472092E-02
2272	2.95371255366693E-02
2273	2.85858739316551E-02
2274	2.75593580576272E-02
2275	0.026814643474067
2276	2.62214092203474E-02
2277	2.54615507127537E-02
2278	2.49743501581467E-02
2279	2.51263419653288E-02
2280	2.50360875106227E-02
2281	2.50781375486861E-02
2282	2.47004164921224E-02
2283	2.40679805472083E-02
2284	2.34009682398844E-02
2285	2.24660240882688E-02
2286	2.14454567228636E-02
2287	2.05023890039731E-02
2288	1.92816458075376E-02
2289	1.76860545501311E-02
2290	1.59608557514701E-02
2291	1.47171630401897E-02
2292	1.32190639569444E-02
2293	1.23838782983699E-02
2294	1.22362278824247E-02
2295	1.13006958820679E-02
2296	1.06909686815958E-02
2297	1.03991021193984E-02
2298	8.99799239855134E-03
2299	8.40737675480671E-03
2300	8.01410278189913E-03
2301	8.18544518905006E-03
2302	9.06246167368265E-03
2303	8.91167921932274E-03
2304	8.62743257613404E-03
2305	8.62303549805115E-03
2306	8.0519104569115E-03
2307	7.85239244041516E-03
2308	8.30834231458327E-03
2309	8.53734773802295E-03
2310	8.44414419726839E-03
2311	8.47829538375097E-03
2312	8.78709327113992E-03
2313	9.00554969197754E-03
2314	9.10754106596934E-03
2315	9.10270169240765E-03
2316	9.13958726685228E-03
2317	9.3630037594296E-03
2318	9.40256451191007E-03
2319	9.59898636892588E-03
2320	9.94353205503407E-03
2321	1.05929768751694E-02
2322	1.14394330933359E-02
2323	1.21353161070777E-02
2324	1.39195695249037E-02
2325	1.38987370715457E-02
2326	1.22335237283059E-02
2327	1.17249629107532E-02
2328	1.02675287867477E-02
2329	1.00335795143212E-02
2330	1.13494106123276E-02
2331	1.20413928930561E-02
2332	1.29686761918629E-02
2333	1.36174844484914E-02
2334	0.014174365981719
2335	1.46353081153893E-02
2336	1.53682513176187E-02
2337	1.50094304112015E-02
2338	1.33660540614649E-02
2339	1.30222343983949E-02
2340	1.26761768653711E-02
2341	1.20538899215333E-02
2342	1.25412030755576E-02
2343	1.24067179961643E-02
2344	1.03625436427416E-02
2345	1.01667676894955E-02
2346	1.14202630034573E-02
2347	1.22395961121138E-02
2348	1.36421111373192E-02
[truncated: 152 more rows]
