# Supplementary material for: Machine learning-assisted non-destructive plasticizer identification and quantification in historical PVC objects based on IR spectroscopy
Source: Sci Rep. 2022 Mar 23;12:5017. doi: 10.1038/s41598-022-08862-1 (PMC8943100; doi:10.1038/s41598-022-08862-1)
Supplement: Supplementary file 1 — Supplementary Information 1. [file 41598_2022_8862_MOESM1_ESM.zip › Plasticizers_PVC_data/NIR_all/P382_idle.txt]

Wavelength	C:\Documents and Settings\All Users\Application Data\ASD\Indico Pro\Projects\David\P382_idle.txt
350	0.404989484697577
351	0.419662047701623
352	0.381051610641415
353	0.340968095903184
354	0.316425449794438
355	0.311006370798016
356	0.292006368291942
357	0.27488980122253
358	0.279146622920146
359	0.257611292225247
360	0.235517189212103
361	0.234021096370033
362	0.22726421718769
363	0.218180416207681
364	0.209501831193305
365	0.202811491609006
366	0.196186487360905
367	0.189350084422069
368	0.183516202268587
369	0.183800351862874
370	0.185174261888429
371	0.176505816482235
372	0.174402580192565
373	0.179451533745347
374	0.186741671593364
375	0.18448222399091
376	0.180214813775896
377	0.182341475837113
378	0.189393940965822
379	0.195258356785598
380	0.19649196292115
381	0.193389451455564
382	0.196646147627103
383	0.206762614040661
384	0.210977932141196
385	0.214935722263225
386	0.220884424883495
387	0.230027798511696
388	0.236845292960391
389	0.242983475312978
390	0.25194575126748
391	0.257850195083793
392	0.262934229522742
393	0.270036693823219
394	0.277163417234083
395	0.284660209226943
396	0.292582439663978
397	0.298825271057197
398	0.306469637833399
399	0.315905716747946
400	0.323156612730825
401	0.333462672947784
402	0.346818398113289
403	0.359801237315652
404	0.374778784873092
405	0.392719728171927
406	0.4142900894409
407	0.441073245309975
408	0.47108348908326
409	0.502192780937678
410	0.536510844143992
411	0.57366210598923
412	0.612812854280875
413	0.652758260984936
414	0.692089136688552
415	0.729810719269106
416	0.766386565266596
417	0.799669441225673
418	0.829468304768879
419	0.857156800875053
420	0.879887618804581
421	0.898821481886704
422	0.916552757031112
423	0.932099041688614
424	0.945615067934767
425	0.957621411716495
426	0.96955474872536
427	0.980975933586306
428	0.991858374933946
429	1.00386525327379
430	1.01607587341504
431	1.02731027365885
432	1.03530218226045
433	1.04379690659047
434	1.05296747425021
435	1.06094611914599
436	1.06786903068255
437	1.07336382988644
438	1.0770816416237
439	1.07937878731019
440	1.08065506066535
441	1.08136214671759
442	1.08222974292386
443	1.08273987446794
444	1.08242987280931
445	1.08086411246557
446	1.079536940651
447	1.07879127713827
448	1.07762717372586
449	1.07718728572954
450	1.07730167516834
451	1.07715069632896
452	1.07816235121878
453	1.07985510115238
454	1.08137309579879
455	1.08357297711416
456	1.08549596355777
457	1.08668624522254
458	1.08933290560611
459	1.09171146367261
460	1.09320235855445
461	1.09546683570702
462	1.09744881809639
463	1.09894510737186
464	1.10037392354963
465	1.10211448888981
466	1.10381097974925
467	1.10480966684669
468	1.10601241754771
469	1.10692458796569
470	1.10708685491405
471	1.1078463001053
472	1.10879298506373
473	1.109556052329
474	1.11019470461989
475	1.11102103299743
476	1.11195126968497
477	1.11232274258591
478	1.11251176367369
479	1.11280574159796
480	1.11350840852016
481	1.11434351052139
482	1.1150036501382
483	1.11528372701015
484	1.11594214855844
485	1.11684308161292
486	1.11777664854866
487	1.11879571874567
488	1.11959831682355
489	1.12018802891573
490	1.12109219527396
491	1.12231060754312
492	1.12366552784992
493	1.12476358344215
494	1.12583895437189
495	1.12687857370986
496	1.12777328869431
497	1.12821082293067
498	1.12877316497023
499	1.12986321280829
500	1.13035350950644
501	1.13069759095517
502	1.13118800763159
503	1.13160873661951
504	1.13180507231194
505	1.13185771397461
506	1.13211264420143
507	1.13250256096762
508	1.1328604464033
509	1.13296087252434
510	1.13305433332156
511	1.1329636383183
512	1.13255813602986
513	1.13246666610188
514	1.1324143948891
515	1.13226692748201
516	1.13252968426821
517	1.13249068370912
518	1.13200561887553
519	1.13156184945448
520	1.13146138907336
521	1.1314945905893
522	1.13115575776984
523	1.13110726816238
524	1.13119962884974
525	1.13113968588184
526	1.1310856876211
527	1.13104146398768
528	1.13098489193087
529	1.13084953794405
530	1.13073754891989
531	1.13066087481546
532	1.13051247772843
533	1.13027792156477
534	1.13004058048333
535	1.12994722999635
536	1.12978804875427
537	1.12953300979454
538	1.12922013122597
539	1.12900154796966
540	1.1288700238243
541	1.12873573051066
542	1.12830083382051
543	1.12788896092008
544	1.12762325501572
545	1.12737251451968
546	1.12704772864635
547	1.12667369833968
548	1.12635160121492
549	1.12601117757665
550	1.12562359174736
551	1.12518013585687
552	1.12475037436307
553	1.12425971933624
554	1.12368899901123
555	1.12322208432747
556	1.12277602843367
557	1.12230688200467
558	1.12180632020478
559	1.12139975835019
560	1.12100482197548
561	1.12042058020588
562	1.11983169620497
563	1.11926539040867
564	1.1187258506718
565	1.11834809596209
566	1.11791439611585
567	1.11730127648124
568	1.11670486202093
569	1.11613393979664
570	1.11561537315105
571	1.11521960947634
572	1.11475115154498
573	1.11425006595879
574	1.113867959124
575	1.11350584942368
576	1.11307821539393
577	1.11253335163212
578	1.11196326752353
579	1.1113383167702
580	1.11097690028368
581	1.11210181667919
582	1.11365601180672
583	1.11493972053007
584	1.11547665453709
585	1.11503218162185
586	1.1138475918802
587	1.11237706165471
588	1.11033076835739
589	1.10805010102438
590	1.10592724620877
591	1.10398701064553
592	1.10227979930907
593	1.10055362920826
594	1.09793217977851
595	1.09437163169407
596	1.089722548187
597	1.08377535856481
598	1.07825301335439
599	1.07252291973242
600	1.06545108170468
601	1.05819994419134
602	1.05198322365397
603	1.04808364863727
604	1.04809861099866
605	1.04997369749633
606	1.05265054848292
607	1.05611844455641
608	1.05986469052677
609	1.06343984277793
610	1.06657106644327
611	1.07123080672276
612	1.0772393425845
613	1.08354387505501
614	1.08792747884429
615	1.0907313386076
616	1.09266013782567
617	1.09433112600068
618	1.09573888830872
619	1.09655316903136
620	1.09610419751663
621	1.0940488028121
622	1.09088004505579
623	1.08735576744775
624	1.08390557748994
625	1.08065411902137
626	1.07763813205694
627	1.07481134955704
628	1.07212646567359
629	1.06962405052338
630	1.06744066057718
631	1.06551927333104
632	1.0637836162625
633	1.06216424916728
634	1.06098825700737
635	1.06006857187704
636	1.05919468997339
637	1.05850829260698
638	1.05776686990379
639	1.05686861492397
640	1.0559404900054
641	1.05512583029215
642	1.05441324121555
643	1.05368806755302
644	1.05299049293854
645	1.05228735372977
646	1.05154649004505
647	1.05083731828196
648	1.05011665675397
649	1.0493673985425
650	1.04865373761369
651	1.04794424404895
652	1.04723367292773
653	1.04653556666483
654	1.04589400585701
655	1.0451854195536
656	1.0442837748698
657	1.04352007713905
658	1.04274026850781
659	1.04182399111946
660	1.04089130413006
661	1.03994590777603
662	1.03898080401964
663	1.03798689950701
664	1.03682198679327
665	1.03556322575226
666	1.03435969643233
667	1.03303451894555
668	1.03174614790063
669	1.03059259741124
670	1.02929994241108
671	1.0280335367479
672	1.02690438380222
673	1.0259682227493
674	1.02508733462215
675	1.02430586023682
676	1.02373646856534
677	1.0232669218474
678	1.02285328834094
679	1.02250587511454
680	1.02240073359786
681	1.02234680243519
682	1.02226943465748
683	1.02229558429709
684	1.0221352346163
685	1.02179662600242
686	1.02143472311807
687	1.02107629748311
688	1.02061721692055
689	1.02000039673759
690	1.01944748795366
691	1.01895196498021
692	1.01845296011156
693	1.01782092484988
694	1.01702934541018
695	1.01616744062335
696	1.01538383266595
697	1.01457466679376
698	1.0136752512614
699	1.01267051531755
700	1.01170509583467
701	1.0106922050836
702	1.00961727255323
703	1.00859577031069
704	1.00753377980642
705	1.00643278634731
706	1.00533888258524
707	1.00430849875936
708	1.00326907240568
709	1.00215107911049
710	1.00097684356092
711	0.999835446897729
712	0.998723169889977
713	0.997489117679738
714	0.996344545235282
715	0.995228817266808
716	0.993980420657115
717	0.992763000060308
718	0.991512593535769
719	0.990174744635734
720	0.988830428616539
721	0.987510647344483
722	0.986206836847676
723	0.984859462619625
724	0.983420171709351
725	0.981941929883985
726	0.980519038421818
727	0.979121032453736
728	0.977744305522549
729	0.976356233743831
730	0.974802967094839
731	0.973363306870709
732	0.972019243287277
733	0.970455509186397
734	0.968969308137553
735	0.967488531073529
736	0.965863992009696
737	0.964244814441065
738	0.962713726902443
739	0.961256672898731
740	0.959667329131649
741	0.95806492766624
742	0.956488786487889
743	0.954929124121695
744	0.953420225136585
745	0.951909111669399
746	0.950353148736109
747	0.948839612119913
748	0.947394726263855
749	0.946001402315236
750	0.94457143494716
751	0.94318541765738
752	0.941806370655849
753	0.940344272907501
754	0.938839155645246
755	0.93739982383806
756	0.936085787890061
757	0.934781266501177
758	0.933424163587245
759	0.931997016927394
760	0.930527402494955
761	0.929109429560612
762	0.927724474511661
763	0.926324706752243
764	0.924959846071124
765	0.923600763717227
766	0.922223306879898
767	0.920838497927405
768	0.919356101216383
769	0.917821063564733
770	0.916365275018241
771	0.914916979929225
772	0.91348230020231
773	0.912059239267295
774	0.910560043029092
775	0.908969610458197
776	0.907366549350689
777	0.90599181126171
778	0.904579557262456
779	0.903111293022493
780	0.901652564860398
781	0.900047464538962
782	0.898495805106759
783	0.897092306152426
784	0.895550556204112
785	0.893964070373174
786	0.892458271708002
787	0.891185678438393
788	0.889766747643516
789	0.888180451933645
790	0.886525205998498
791	0.884960099232492
792	0.883423333784342
793	0.881839494752381
794	0.880109214197313
795	0.878536109838434
796	0.877086024234907
797	0.87558604358852
798	0.874055931144835
799	0.872509746550887
800	0.8709503730997
801	0.869345155491019
802	0.867796077856167
803	0.86632848372808
804	0.864901506579224
805	0.863412152990134
806	0.861894580820914
807	0.860395854640898
808	0.858848502588838
809	0.857253053371737
810	0.855682611814608
811	0.854303671712118
812	0.852772867963192
813	0.851185513463756
814	0.849746876153231
815	0.84822431733515
816	0.846698806873725
817	0.845225902573487
818	0.843744239676644
819	0.842321295157769
820	0.840925447733623
821	0.839479561369801
822	0.838075809102853
823	0.836646685978385
824	0.835136781583954
825	0.833576477771324
826	0.832073938102234
827	0.830656718108227
828	0.829284769368274
829	0.827928849760856
830	0.82654125211434
831	0.825096032569971
832	0.823657897233671
833	0.822260454782001
834	0.820892476169358
835	0.81948486315069
836	0.818047773799573
837	0.816611395613139
838	0.815210215288829
839	0.813822434363838
840	0.81246124095487
841	0.811123976369643
842	0.809769357508045
843	0.808367172298156
844	0.806959188900005
845	0.805610320887264
846	0.804262125859948
847	0.802862192465701
848	0.801425522547557
849	0.800120347236661
850	0.79879229042946
851	0.797402851502113
852	0.795979791517085
853	0.794578891068759
854	0.793159200470115
855	0.791697717208126
856	0.790302009158636
857	0.788825805429598
858	0.787320591101494
859	0.785980304388103
860	0.784512569329387
861	0.782965601638307
862	0.781432622176794
863	0.77989080402086
864	0.778331854624125
865	0.776757561066637
866	0.775172604084092
867	0.773697258521554
868	0.772302759822995
869	0.770925100111498
870	0.769517813303043
871	0.768183193538347
872	0.766926150882077
873	0.765636587450551
874	0.764326627972898
875	0.76298096047035
876	0.761613891611331
877	0.760368458704634
878	0.759161230035926
879	0.757898058589529
880	0.75647582934692
881	0.755020648997681
882	0.753550030390782
883	0.752046351953065
884	0.750480132082873
885	0.748853231109117
886	0.747212799228868
887	0.745661291042792
888	0.743990985723693
889	0.742212408633752
890	0.740411235430237
891	0.738668327692625
892	0.736855874943981
893	0.734965635536073
894	0.733205278871526
895	0.731459817142694
896	0.729668036369661
897	0.727812140988443
898	0.726017841182559
899	0.724291813270199
900	0.722612077520997
901	0.720922440499709
902	0.719256414358167
903	0.7175167719839
904	0.715621395047452
905	0.713771442962086
906	0.711899412906638
907	0.70998487565129
908	0.708083330148197
909	0.706343181890398
910	0.704720262126256
911	0.70311471975685
912	0.701531241939887
913	0.699955114633471
914	0.69845845476035
915	0.69722310055505
916	0.69610277892659
917	0.695093766120385
918	0.694203744687404
919	0.69332347041589
920	0.692522706456306
921	0.691847007606781
922	0.691305710401096
923	0.690781742420517
924	0.690222301254038
925	0.689609970972667
926	0.688982092662544
927	0.688328066355867
928	0.687690690878598
929	0.687156470979535
930	0.686536503090983
931	0.685930375797271
932	0.685417854061627
933	0.684788967328889
934	0.684182179174303
935	0.683588541932035
936	0.682900713239131
937	0.682292211981016
938	0.681713167281797
939	0.681103774897979
940	0.680491757063845
941	0.67977945692306
942	0.679020806730963
943	0.678338720829595
944	0.677568108790406
945	0.676765046552997
946	0.675952557897646
947	0.675023577472444
948	0.674025065616767
949	0.673020438346449
950	0.67207968092077
951	0.67125869157929
952	0.670321956733588
953	0.669242407295628
954	0.668345864819796
955	0.667353813800756
956	0.666255428389238
957	0.665134086165886
958	0.664077576923954
959	0.663086975921028
960	0.662117993023311
961	0.661081696818771
962	0.659970384909996
963	0.658895615076458
964	0.657919302006417
965	0.656838990035293
966	0.655751119757501
967	0.654702562606349
968	0.653694212764787
969	0.652591877521841
970	0.651477188433425
971	0.650415221776271
972	0.649377670687022
973	0.648268986401454
974	0.647146437396114
975	0.646106275576081
976	0.645019689263927
977	0.643935869387078
978	0.642840164471771
979	0.641606212493303
980	0.640616629037211
981	0.639621639279109
982	0.638377433593531
983	0.637388384649796
984	0.636266545718786
985	0.635028514058593
986	0.633994306152346
987	0.632829483933312
988	0.631598456308334
989	0.630415053660205
990	0.629353083904924
991	0.628266094880875
992	0.627069334331438
993	0.625743038715392
994	0.624486391519922
995	0.623187823417405
996	0.621852921756338
997	0.620669352294857
998	0.619583461555544
999	0.618487048133549
1000	0.617290281660213
1001	0.574963815126316
1002	0.573602052697299
1003	0.571893698196732
1004	0.569492200680993
1005	0.567901478676744
1006	0.565935700848302
1007	0.564911548695205
1008	0.565217308618555
1009	0.56482087618779
1010	0.565028761860094
1011	0.564386428559665
1012	0.563272734234618
1013	0.561462118799261
1014	0.560059081819035
1015	0.558183520436885
1016	0.556844558231195
1017	0.555957999090534
1018	0.55467433124262
1019	0.55318081551282
1020	0.552019044047128
1021	0.5507351551354
1022	0.549775556227054
1023	0.54922219897308
1024	0.548618739172741
1025	0.54846816285275
1026	0.547765311701774
1027	0.547337728459931
1028	0.545921515613532
1029	0.544514153428762
1030	0.542171870691842
1031	0.541214309487921
1032	0.54105071769624
1033	0.539803409874267
1034	0.538335670786902
1035	0.537564612851326
1036	0.536494230076342
1037	0.535448582245109
1038	0.535530768657946
1039	0.53478416176246
1040	0.532615244637526
1041	0.531492572425575
1042	0.530831721242277
1043	0.530263823410786
1044	0.529935616068476
1045	0.530210864385143
1046	0.529753862906548
1047	0.529200242099421
1048	0.52853041220239
1049	0.527780503361109
1050	0.526549959191203
1051	0.524607532822948
1052	0.523611558847868
1053	0.522772225042709
1054	0.521755636728354
1055	0.52137182770332
1056	0.520707723228852
1057	0.519222252929655
1058	0.518411724163264
1059	0.518475430009915
1060	0.517912480160942
1061	0.517231160612105
1062	0.516632321771276
1063	0.515718742723419
1064	0.514146363245027
1065	0.513325276143617
1066	0.512860816129103
1067	0.512089783008516
1068	0.511511600522327
1069	0.510736957891862
1070	0.509742240272834
1071	0.508731633932121
1072	0.507332906817299
1073	0.506571492573195
1074	0.506206769073772
1075	0.505561447406826
1076	0.505284132412663
1077	0.505040803320897
1078	0.50402107501077
1079	0.50210589453979
1080	0.501239166527555
1081	0.500462068609925
1082	0.499617414637426
1083	0.499362498171852
1084	0.498614343481004
1085	0.497186937697786
1086	0.496433644379347
1087	0.496076420191928
1088	0.495472011388902
1089	0.495215020381358
1090	0.494558351077656
1091	0.493642605538157
1092	0.492499312992062
1093	0.491512905534707
1094	0.490635579761297
1095	0.489604515812811
1096	0.488994713736498
1097	0.488266082166704
1098	0.487528820158092
1099	0.486671055780045
1100	0.485831856172855
1101	0.485038678956003
1102	0.484343416207658
1103	0.483372548364685
1104	0.482147920527177
1105	0.48122612643301
1106	0.480272938148904
1107	0.479221755155219
1108	0.478107734601244
1109	0.47764035055074
1110	0.476461426056115
1111	0.475387820622608
1112	0.474898997602219
1113	0.473330208601302
1114	0.472137623729659
1115	0.470956794932307
1116	0.469734951360815
1117	0.468403868806274
1118	0.467342432068458
1119	0.466485545828707
1120	0.465167600755065
1121	0.463908677999121
1122	0.462297398644367
1123	0.459953379720337
1124	0.458298655719409
1125	0.456873579440839
1126	0.455490093111621
1127	0.454360677925979
1128	0.45240768698724
1129	0.449966639016141
1130	0.447784923990185
1131	0.445790245495983
1132	0.444193796830918
1133	0.442460698727799
1134	0.441062706094422
1135	0.439217726287392
1136	0.436895080325157
1137	0.435190137172162
1138	0.433725245369967
1139	0.432193805097461
1140	0.430874903099472
1141	0.429528334478011
1142	0.42801892339267
1143	0.426742680599048
1144	0.425772071098356
1145	0.424737796581054
1146	0.423557716628889
1147	0.42206465016571
1148	0.420607477878572
1149	0.419425370767208
1150	0.41786223431194
1151	0.416160437264358
1152	0.414544613710861
1153	0.412836761074152
1154	0.410923712525816
1155	0.409249187973438
1156	0.407140299861161
1157	0.404430222992257
1158	0.401967796121368
1159	0.399555698561379
1160	0.396953322925014
1161	0.394313997608234
1162	0.391651635352397
1163	0.388577820859765
1164	0.385363233131618
1165	0.3823825091445
1166	0.379562511023803
1167	0.376842850997504
1168	0.374374621018772
1169	0.372188843913485
1170	0.369921510819043
1171	0.367721702413092
1172	0.365655139094458
1173	0.36378152875716
1174	0.36189206558596
1175	0.360177822853541
1176	0.35891828015004
1177	0.357316110127188
1178	0.35551516397268
1179	0.353832660762795
1180	0.352185171323707
1181	0.350441543778554
1182	0.348662810063993
1183	0.346913459877014
1184	0.344833234166977
1185	0.342664489431065
1186	0.340727570735821
1187	0.338841884762415
1188	0.336574438140291
1189	0.334232729213385
1190	0.332415527984226
1191	0.330604536108448
1192	0.329029450390833
1193	0.327998206661758
1194	0.327020306573359
1195	0.32579154941928
1196	0.325103201920906
1197	0.325075717774926
1198	0.324879241283619
1199	0.324690869872145
1200	0.32484089372099
1201	0.32522717858661
1202	0.325542864672934
1203	0.326051506462804
1204	0.326747165821856
1205	0.327309676107221
1206	0.327877746089873
1207	0.32871951323245
1208	0.329958593692999
1209	0.331050253826285
1210	0.331764893522444
1211	0.33275683265276
1212	0.333594825128722
1213	0.334759529220669
1214	0.336442331339263
1215	0.33781166306569
1216	0.338926702141401
1217	0.340324230114993
1218	0.341749390116754
1219	0.343298890867676
1220	0.344748968459231
1221	0.346347785368283
1222	0.347887572808221
1223	0.349139680716419
1224	0.350650497575898
1225	0.352250055225059
1226	0.353240717653333
1227	0.354064234587918
1228	0.355304376440172
1229	0.356459041869393
1230	0.357356102571106
1231	0.358314415404576
1232	0.359119894584612
1233	0.359454308358881
1234	0.360083381655399
1235	0.361026736152471
1236	0.361511408771926
1237	0.361755496456903
1238	0.362076303375183
1239	0.362266789825086
1240	0.362388736694127
1241	0.362562429847788
1242	0.362522923422139
1243	0.362454555221487
1244	0.362541330124428
1245	0.362640115441447
1246	0.362714696840578
1247	0.362699963710873
1248	0.362612953729478
1249	0.362449739782533
1250	0.362376110342404
1251	0.362398406770907
1252	0.36225551597751
1253	0.362077341028658
1254	0.361934710736441
1255	0.361740403740546
1256	0.361425851800646
1257	0.361081117547505
1258	0.360723134668375
1259	0.360403110806674
1260	0.360008622626404
1261	0.359600387433875
1262	0.359323735414113
1263	0.358819217642514
1264	0.358112009980262
1265	0.357651809915581
1266	0.357361657138833
1267	0.357145741505952
1268	0.356989224863298
1269	0.356658514857824
1270	0.35615456244377
1271	0.355629063182662
1272	0.355144729487702
1273	0.354685131147798
1274	0.354208609105897
1275	0.353793094975199
1276	0.353341425191128
1277	0.35285390457804
1278	0.352410806038157
1279	0.352081937220592
1280	0.351519035770843
1281	0.350740336736339
1282	0.350210358657467
1283	0.349755456345701
1284	0.349067218616042
1285	0.348315338973811
1286	0.348045903513465
1287	0.347636476359021
1288	0.347057914577487
1289	0.346850817684248
1290	0.346293127426641
1291	0.345473860013766
1292	0.345142625444638
1293	0.344918019735489
1294	0.34449239209799
1295	0.343899184418384
1296	0.343226015797957
1297	0.34268061807908
1298	0.34215958874706
1299	0.341625838796979
1300	0.341141093764063
1301	0.340681929927557
1302	0.340196429390517
1303	0.339688873447996
1304	0.339400789722234
1305	0.338884624494509
1306	0.338179218330607
1307	0.337342778546941
1308	0.336759211495284
1309	0.336153163785197
1310	0.335609705497694
1311	0.335455953429357
1312	0.335200778661487
1313	0.334514187657946
1314	0.33384230785525
1315	0.33324268447643
1316	0.332449649489333
1317	0.331972270798593
1318	0.331709359501984
1319	0.331040858737331
1320	0.330604481178253
1321	0.330432261336493
1322	0.329861930217119
1323	0.329231846777597
1324	0.328689275495108
1325	0.328018434838058
1326	0.327499098503586
1327	0.32725010507026
1328	0.326776009232729
1329	0.326206263973143
1330	0.32556785392048
1331	0.324804431379353
1332	0.324064220656181
1333	0.323394405669529
1334	0.322866367519626
1335	0.322364128318715
1336	0.321846827531624
1337	0.321300867526479
1338	0.320747864457571
1339	0.32011530608816
1340	0.319301382231878
1341	0.318623672848071
1342	0.31796540461362
1343	0.31720546166665
1344	0.316610080411691
1345	0.315799604183892
1346	0.314793421517158
1347	0.313992540930846
1348	0.312915437403287
1349	0.311753990206803
1350	0.310964749661312
1351	0.309892532040954
1352	0.308712283686661
1353	0.307626628323905
1354	0.306105035271446
1355	0.304409314355045
1356	0.30282771214201
1357	0.30129197535132
1358	0.299731672474856
1359	0.298190870904405
1360	0.296771076593122
1361	0.295347191330764
1362	0.293747381968657
1363	0.292240550433167
1364	0.290791482571062
1365	0.289159333479147
1366	0.287455915009704
1367	0.285672596751659
1368	0.283859364733599
1369	0.282084785883379
1370	0.280222986375327
1371	0.278328188220329
1372	0.276337219342194
1373	0.274272993988092
1374	0.272458780328708
1375	0.270674347767696
1376	0.268645729006676
1377	0.266613432592718
1378	0.264555246333513
1379	0.262455326970135
1380	0.260718837922071
1381	0.25917324358066
1382	0.257573649864783
1383	0.256101014665557
1384	0.254614770824828
1385	0.253173871161888
1386	0.251924877146961
1387	0.250735970618468
1388	0.249589336859189
1389	0.248488680229591
1390	0.247581093458222
1391	0.246807992086916
1392	0.245949187311019
1393	0.245292033845406
1394	0.244781537268105
1395	0.244175971862608
1396	0.243628034720795
1397	0.243005217330943
1398	0.242328613098937
1399	0.241754067303194
1400	0.241303290802436
1401	0.241076506993343
1402	0.2407334254147
1403	0.240004140885302
1404	0.23939548421168
1405	0.238950711777242
1406	0.238442660139607
1407	0.238062553655251
1408	0.237610307837126
1409	0.237132205758371
1410	0.236813896795754
1411	0.236404495215738
1412	0.235998513584277
1413	0.235629739863534
1414	0.235186421564546
1415	0.234905644729807
1416	0.234716568727201
1417	0.234523509292308
1418	0.234398905658334
1419	0.234200773659555
1420	0.23397398288047
1421	0.233858964069461
1422	0.233710225712031
1423	0.233522112207957
1424	0.23336476221751
1425	0.233263572909978
1426	0.233045219259236
1427	0.232921956288169
1428	0.232809356217176
1429	0.232682037581194
1430	0.232735753529373
1431	0.2328172764358
1432	0.233077660034259
1433	0.233470485705238
1434	0.233795029426139
1435	0.234264219481063
1436	0.234765578633935
1437	0.235196506115354
1438	0.235786163372988
1439	0.236349684793777
1440	0.236748054050065
1441	0.237313576911589
1442	0.237886473639303
1443	0.238155366372338
1444	0.238437627662338
1445	0.238861465570055
1446	0.239158771643515
1447	0.239352007624395
1448	0.239668039076341
1449	0.239897555358415
1450	0.239844789679207
1451	0.239945803511597
1452	0.240310207393267
1453	0.24058720089187
1454	0.240807533611006
1455	0.241027490837205
1456	0.241170089000134
1457	0.241206944445718
1458	0.241241332736436
1459	0.241385508988917
1460	0.241383204596484
1461	0.24132979019454
1462	0.241162708003999
1463	0.241115768349827
1464	0.241101430227784
1465	0.241006499706074
1466	0.240916084148251
1467	0.240796106169614
1468	0.240546460043957
1469	0.240287167943814
1470	0.24013771114015
1471	0.239963724857114
1472	0.239820009680377
1473	0.239765184660402
1474	0.239761520190548
1475	0.239766124136372
1476	0.239708875080471
1477	0.23971869892198
1478	0.239685696932599
1479	0.239499807544387
1480	0.239452130109701
1481	0.23945373884962
1482	0.239245841768505
1483	0.239073275769629
1484	0.239082784131785
1485	0.239013816291996
1486	0.238836231020302
1487	0.238800679724101
1488	0.238745280432834
1489	0.238431222496384
1490	0.238182311871769
1491	0.238053790338582
1492	0.237795666883973
1493	0.237556309222332
1494	0.237595997151483
1495	0.237597144027672
1496	0.23722004833452
1497	0.236963919571583
1498	0.236914453264055
1499	0.236701734191126
1500	0.236543448478211
1501	0.236510715987167
1502	0.236325480629251
1503	0.235979292359377
1504	0.235688099775542
1505	0.235581125112513
1506	0.235480055396376
1507	0.235253685650441
1508	0.235174594706044
1509	0.235159018160245
1510	0.234875682545932
1511	0.234557791416099
1512	0.234346646667751
1513	0.234049172395573
1514	0.23374177813247
1515	0.233453386595898
1516	0.233160272141081
1517	0.232834956065808
1518	0.23251902510286
1519	0.232162950832692
1520	0.231901188699226
1521	0.231738326190921
1522	0.231499980836367
1523	0.231262929020285
1524	0.230990759419894
1525	0.230775232077068
1526	0.230546608325436
1527	0.230304898615251
1528	0.230155807252684
1529	0.229980749660922
1530	0.229632614883092
1531	0.229340138250185
1532	0.22918976886964
1533	0.228990650210887
1534	0.228818454226096
1535	0.228577784860115
1536	0.228315041840612
1537	0.228225372687397
1538	0.228035733106877
1539	0.227809974912336
1540	0.227589061367737
1541	0.227174737494545
1542	0.226841909933232
1543	0.226731877590168
1544	0.226617573684271
1545	0.226378185217628
1546	0.226192178018745
1547	0.225968641256618
1548	0.225534559822719
1549	0.225241377833003
1550	0.22505294812701
1551	0.224638708018005
1552	0.224265393281059
1553	0.224105462631758
1554	0.223921674809395
1555	0.223684995316574
1556	0.223497887902733
1557	0.223180343089188
1558	0.222645639707226
1559	0.222301696325766
1560	0.222134949764786
1561	0.221845891021744
1562	0.221620034455777
1563	0.221403266183748
1564	0.221102480870083
1565	0.220920462225967
1566	0.220629004364912
1567	0.220132239975528
1568	0.219740582329702
1569	0.219421897677279
1570	0.219099032241799
1571	0.218731841812628
1572	0.218303025595117
1573	0.218046675558937
1574	0.217863720044019
1575	0.217602076495483
1576	0.217264208199515
1577	0.216692684595147
1578	0.216136972754798
1579	0.215762510350118
1580	0.215341848635282
1581	0.214971881476443
1582	0.214764204829744
1583	0.214495067177894
1584	0.214116528406043
1585	0.213852458779233
1586	0.213480838231756
1587	0.212893715925797
1588	0.212591923287696
1589	0.212456367420837
1590	0.212099353691033
1591	0.211775290600027
1592	0.211547900012132
1593	0.21103458485586
1594	0.21039763789243
1595	0.210074304379736
1596	0.209774155246582
1597	0.209277327935834
1598	0.208882150112474
1599	0.208545372780059
1600	0.208063610553496
1601	0.207577206503049
1602	0.20713657486088
1603	0.206594815659397
1604	0.206022042242437
1605	0.205605577489602
1606	0.205323655020576
1607	0.204965611731036
1608	0.20441266541116
1609	0.203887177521386
1610	0.203459860921833
1611	0.202915943985311
1612	0.202426283320843
1613	0.20203841620869
1614	0.201476891141137
1615	0.200762093620779
1616	0.200062202034598
1617	0.199417849048815
1618	0.198788951897288
1619	0.197986455985687
1620	0.197156497425685
1621	0.196513651498492
1622	0.195677688713154
1623	0.194764611745517
1624	0.193959086210029
1625	0.192941912140392
1626	0.191914459732877
1627	0.191209636576561
1628	0.190572293626844
1629	0.189847372400284
1630	0.189209713196373
1631	0.188538848755555
1632	0.187835444981186
1633	0.187175308626389
1634	0.186471457426123
1635	0.185960075672317
1636	0.185633140889497
1637	0.185254585071141
1638	0.184799063412673
1639	0.184328080423862
1640	0.183676556142118
1641	0.182760075527091
1642	0.182074757626637
1643	0.181389895534083
1644	0.180332485145991
1645	0.179324813048317
1646	0.178237946530395
1647	0.176834285354302
1648	0.175273656235828
1649	0.173525835734006
1650	0.171609930444684
1651	0.169512434699209
1652	0.167234355780445
1653	0.164788148803867
1654	0.162194392650806
1655	0.159453207774818
1656	0.156614973392689
1657	0.153963275542669
1658	0.151347982281303
1659	0.148575399574791
1660	0.146038441110821
1661	0.14409400620276
1662	0.142247060561113
1663	0.140282992983265
1664	0.138696767043654
1665	0.137274769772278
1666	0.136069057532959
1667	0.135444924415528
1668	0.13501241418192
1669	0.134315571426591
1670	0.133541244356778
1671	0.132998084776224
1672	0.132415929048804
1673	0.131693225549322
1674	0.130973028424933
1675	0.130280894581283
1676	0.129494267882323
1677	0.128811607228895
1678	0.128175780867156
1679	0.127143996035769
1680	0.126070055394324
1681	0.124933251225885
1682	0.123423526397984
1683	0.1218578483116
1684	0.120282469895521
1685	0.118342903591209
1686	0.116128818043535
1687	0.114049025389585
1688	0.11182764641252
1689	0.109185427554287
1690	0.106610069724133
1691	0.104094050576976
1692	0.101238213323447
1693	9.83946864295681E-02
1694	9.57144440887283E-02
1695	9.27976069898923E-02
1696	8.98533693233821E-02
1697	0.087031300740481
1698	8.43165325566361E-02
1699	8.16464437156354E-02
1700	7.87903880075888E-02
1701	0.076139608776296
1702	0.073805844763769
1703	7.12895202503726E-02
1704	6.87455371348795E-02
1705	6.62600573921791E-02
1706	6.36656633485822E-02
1707	6.12707431695253E-02
1708	5.91731853296866E-02
1709	5.69700362999938E-02
1710	5.45608809289364E-02
1711	5.25570750841632E-02
1712	5.06761173011167E-02
1713	4.89668159747044E-02
1714	4.76361461153604E-02
1715	0.046431010259373
1716	4.50499868845677E-02
1717	4.43226897693544E-02
1718	4.40990435985497E-02
1719	4.39922465546585E-02
1720	4.46393042846495E-02
1721	4.57949842478381E-02
1722	4.65294949294639E-02
1723	4.76575410910473E-02
1724	4.94059161766445E-02
1725	5.10225512075696E-02
1726	5.27986601977971E-02
1727	5.47870381932695E-02
1728	5.65886012229601E-02
1729	5.81959168684694E-02
1730	0.059875410549523
1731	6.15929760479323E-02
1732	6.30660324131233E-02
1733	6.43893653677422E-02
1734	6.55273993523689E-02
1735	6.62627430972957E-02
1736	6.68813505484952E-02
1737	6.74998371893623E-02
1738	6.78772968855486E-02
1739	6.81440968002419E-02
1740	6.81241284863824E-02
1741	6.77687752669827E-02
1742	6.77114083454859E-02
1743	6.77159962787501E-02
1744	6.73697470602303E-02
1745	6.69711491875311E-02
1746	6.67892461520882E-02
1747	6.69783592380036E-02
1748	6.71197596635948E-02
1749	6.70664778485551E-02
1750	6.70553213321594E-02
1751	6.64186447132588E-02
1752	6.63428806922841E-02
1753	6.69512683590248E-02
1754	6.71566789759875E-02
1755	0.067196598306363
1756	6.75243161490352E-02
1757	6.78230628092237E-02
1758	6.82881726927012E-02
1759	6.91370869327258E-02
1760	0.069713344269287
1761	7.01649831729973E-02
1762	0.070832708509037
1763	7.14479392552901E-02
1764	7.22021058436345E-02
1765	7.32600148751928E-02
1766	7.40185313981249E-02
1767	7.46515778614213E-02
1768	0.075368983355092
1769	7.59670215111146E-02
1770	7.67114060802638E-02
1771	7.77712066565502E-02
1772	7.83627096364507E-02
1773	7.89386636980697E-02
1774	7.99109759726727E-02
1775	8.04968941721686E-02
1776	0.081460767557221
1777	8.23467627934693E-02
1778	8.24652709408788E-02
1779	8.28855590807303E-02
1780	8.35545965386266E-02
1781	8.42366787431165E-02
1782	8.48838633463517E-02
1783	8.55250012871578E-02
1784	8.60780380676914E-02
1785	8.64142404067581E-02
1786	0.086621033708536
1787	8.70484837145801E-02
1788	8.72754212842809E-02
1789	8.76183946026334E-02
1790	8.83851924509833E-02
1791	8.88869571706867E-02
1792	8.90787679867565E-02
1793	8.95693109199857E-02
1794	9.02341563492764E-02
1795	9.07764037707512E-02
1796	9.14134164711946E-02
1797	9.18857754854053E-02
1798	9.23229321569503E-02
1799	9.24904080397413E-02
1800	9.23602597332807E-02
1801	9.40867959785138E-02
1802	9.48341899451762E-02
1803	9.52228552416689E-02
1804	9.52488528319495E-02
1805	9.51978907962431E-02
1806	9.51020152115411E-02
1807	9.45364437035603E-02
1808	9.45993795772767E-02
1809	9.50602343082653E-02
1810	9.50460736018228E-02
1811	9.49973200706601E-02
1812	9.48512550766474E-02
1813	9.43943984947909E-02
1814	9.42836296406303E-02
1815	9.42614530699182E-02
1816	9.37456429879288E-02
1817	9.34273339866818E-02
1818	9.30220633209606E-02
1819	9.27795946106661E-02
1820	9.24874447747764E-02
1821	9.24052267985316E-02
1822	9.24346414349935E-02
1823	9.22649272682433E-02
1824	0.09234269587444
1825	9.28272445287353E-02
1826	9.31095236034485E-02
1827	9.32437494849441E-02
1828	9.32993146110617E-02
1829	9.33482666939537E-02
1830	9.32330273577222E-02
1831	9.31254693595133E-02
1832	9.33623483913025E-02
1833	0.094072995389417
1834	9.47251080587604E-02
1835	9.49245405942402E-02
1836	9.51336552955561E-02
1837	9.50729427783555E-02
1838	9.52226057669877E-02
1839	0.095218687717194
1840	9.57269783406568E-02
1841	9.63839259890532E-02
1842	9.67088313172522E-02
1843	9.70077662478462E-02
1844	9.70668104994414E-02
1845	9.68182983005246E-02
1846	9.67396979322648E-02
1847	9.68600727176039E-02
1848	0.097244717013954
1849	9.73883517092971E-02
1850	9.76108666152624E-02
1851	0.097625685529429
1852	9.78732801477167E-02
1853	9.81742960783753E-02
1854	9.87248244859731E-02
1855	9.89557023776338E-02
1856	9.87619535109274E-02
1857	9.88395252070769E-02
1858	9.90203870095606E-02
1859	9.94485716454381E-02
1860	9.98000801785133E-02
1861	0.100342956498418
1862	0.100523019464091
1863	0.100829550305945
1864	0.101337697802683
1865	0.10162339242266
1866	0.101399182109814
1867	0.101588748243366
1868	0.101785464735726
1869	0.101973551156988
1870	0.10264177195705
1871	0.102776475929995
1872	0.102600097358036
1873	0.101991124151452
1874	0.101563002840132
1875	0.101679028037592
1876	0.102021989941924
1877	0.102193876358802
1878	0.102227094852771
1879	0.102167862854095
1880	0.102115823718109
1881	0.101853978445494
1882	0.101765015727083
1883	0.101893785171688
1884	0.101682552947559
1885	0.101673257387304
1886	0.101683640127395
1887	0.101131773984528
1888	0.10095722328073
1889	0.100626404890242
1890	0.100115859556833
1891	9.95927977322373E-02
1892	9.90191473451005E-02
1893	9.85425316306351E-02
1894	9.80697767737218E-02
1895	9.74691412433292E-02
1896	9.69111610026877E-02
1897	9.66616485187695E-02
1898	9.64276419360952E-02
1899	9.60844979124877E-02
1900	9.57972225140537E-02
1901	9.56350082960504E-02
1902	9.55706639446014E-02
1903	9.53478770846504E-02
1904	9.54319585845207E-02
1905	9.59843764272722E-02
1906	9.62906596299369E-02
1907	9.66327374289971E-02
1908	9.68302127900239E-02
1909	9.69147881196207E-02
1910	9.73204096981784E-02
1911	9.75343450875594E-02
1912	9.77490476131152E-02
1913	9.77073355937032E-02
1914	0.09741879863406
1915	9.73704583451852E-02
1916	0.09739251268832
1917	9.72379871798416E-02
1918	9.70452306636814E-02
1919	9.69326910915337E-02
1920	9.65645097772929E-02
1921	9.63081167762046E-02
1922	0.096653523975421
1923	9.68336174168839E-02
1924	9.67970235308315E-02
1925	9.65722688681014E-02
1926	9.65193039198047E-02
1927	9.64560437816498E-02
1928	9.62720704255899E-02
1929	0.096043380983195
1930	9.58957534614735E-02
1931	9.56540596116785E-02
1932	9.53947782487296E-02
1933	9.51674942559048E-02
1934	9.52754563326127E-02
1935	9.51975318136816E-02
1936	9.49976211745078E-02
1937	0.094823408617442
1938	9.47194946125719E-02
1939	9.45246771012988E-02
1940	9.42411929807527E-02
1941	9.40772338729164E-02
1942	9.38999708174851E-02
1943	9.37662557190285E-02
1944	9.38679377672245E-02
1945	9.35964738257484E-02
1946	9.33508946487954E-02
1947	0.093319390930868
1948	9.31983727921049E-02
1949	9.30831188516876E-02
1950	0.092917473689917
1951	9.25895281635009E-02
1952	9.25897202550864E-02
1953	9.28092666854293E-02
1954	9.28144835042323E-02
1955	9.30097949977791E-02
1956	9.30474075082951E-02
1957	9.29239597462402E-02
1958	0.092553030873558
1959	9.24154398288202E-02
1960	9.26013051679894E-02
1961	9.26828627575956E-02
1962	9.28306854079221E-02
1963	9.30191164120768E-02
1964	9.33369119893517E-02
1965	9.34562626367442E-02
1966	9.34632910982452E-02
1967	0.093605898720999
1968	0.093788039714241
1969	9.38477280441776E-02
1970	9.40181159954047E-02
1971	9.40694699327806E-02
1972	9.39667007992429E-02
1973	9.35991235688453E-02
1974	0.093647919381954
1975	9.39674820264457E-02
1976	9.39751157305228E-02
1977	9.40398639503856E-02
1978	9.40075625195051E-02
1979	9.36760989264467E-02
1980	9.35369508097152E-02
1981	9.34107895358053E-02
1982	9.34718736772635E-02
1983	9.36821776378363E-02
1984	9.38295620241201E-02
1985	9.41929642820584E-02
1986	9.45129331416983E-02
1987	9.45002335722597E-02
1988	9.42056206440749E-02
1989	9.40982413647014E-02
1990	9.37915009117117E-02
1991	9.36843204370815E-02
1992	9.36914095253199E-02
1993	9.37653470093146E-02
1994	9.40475758409454E-02
1995	9.40806249060711E-02
1996	9.40026116518911E-02
1997	9.40574472240401E-02
1998	9.40531374945855E-02
1999	9.40041198379246E-02
2000	9.39816523345922E-02
2001	9.41841292417536E-02
2002	9.41010370864985E-02
2003	9.38146034203698E-02
2004	9.35631033023003E-02
2005	9.31532295765304E-02
2006	9.29959348762851E-02
2007	9.27193866506721E-02
2008	9.28113911054401E-02
2009	9.35397214124783E-02
2010	9.37341676038491E-02
2011	9.38704147312219E-02
2012	0.093949256889118
2013	9.35515294955994E-02
2014	9.34224147476653E-02
2015	9.34013638945981E-02
2016	9.37133316159254E-02
2017	9.34962079175398E-02
2018	9.30836262988467E-02
2019	9.28208199182207E-02
2020	9.22549069394321E-02
2021	9.19722910198333E-02
2022	9.18879857066213E-02
2023	9.18823102738774E-02
2024	9.21116835042785E-02
2025	9.20663652790738E-02
2026	0.091980423844587
2027	9.19742170414506E-02
2028	9.17231139709161E-02
2029	9.16167113768094E-02
2030	9.16145983209874E-02
2031	9.18605205193499E-02
2032	9.19549253545495E-02
2033	9.21346690407883E-02
2034	9.20150038156101E-02
2035	9.17004824564006E-02
2036	9.15722846667873E-02
2037	9.13603916700362E-02
2038	9.10994568311574E-02
2039	9.10043109470088E-02
2040	9.07463897644014E-02
2041	8.99650821302211E-02
2042	8.97345205804992E-02
2043	8.99963869082734E-02
2044	8.99678532148221E-02
2045	8.99797743077221E-02
2046	9.01401922331743E-02
2047	9.01038126941701E-02
2048	8.97932738034146E-02
2049	8.96123615485075E-02
2050	0.089434791110369
2051	8.93918314912614E-02
2052	0.089366297539089
2053	8.93175897265765E-02
2054	8.94917835124327E-02
2055	8.94726450866994E-02
2056	8.93142154962819E-02
2057	8.91231024705996E-02
2058	8.87003650128541E-02
2059	8.85481469227387E-02
2060	0.088446901913775
2061	8.83878042025067E-02
2062	8.85706635450647E-02
2063	8.88663289877408E-02
2064	8.88135694448691E-02
2065	8.85309123355722E-02
2066	8.84614234595108E-02
2067	8.83410084262719E-02
2068	8.81131503627927E-02
2069	8.79130061531834E-02
2070	8.77611222703042E-02
2071	0.087412097806178
2072	8.72507358022037E-02
2073	8.74240985650047E-02
2074	8.73153915319791E-02
2075	8.69016832682087E-02
2076	8.68176865044749E-02
2077	8.69145383543242E-02
2078	8.68859377468203E-02
2079	8.70915543412197E-02
2080	8.71602248896339E-02
2081	8.69094127895516E-02
2082	8.62581838927059E-02
2083	0.085842837307897
2084	8.52880717543432E-02
2085	8.49172457756988E-02
2086	8.45447050734625E-02
2087	8.44701086614332E-02
2088	8.47383198847966E-02
2089	8.46741211329023E-02
2090	0.0847144646093
2091	8.46809258303347E-02
2092	0.084246693929485
2093	8.41134320919597E-02
2094	8.45230945927832E-02
2095	8.43916518703299E-02
2096	8.39355339539959E-02
2097	8.34717059594915E-02
2098	8.33778379113036E-02
2099	8.29962631258098E-02
2100	8.29368957141209E-02
2101	8.34855297615637E-02
2102	8.35420948704648E-02
2103	0.083297078044984
2104	8.32495875582512E-02
2105	8.33098700164783E-02
2106	8.31678426730129E-02
2107	8.29654855693687E-02
2108	8.27287088704944E-02
2109	0.082454636174936
2110	8.20287000117428E-02
2111	8.14357812775373E-02
2112	8.08924889526405E-02
2113	8.02065573328911E-02
2114	7.95664393581433E-02
2115	7.89360007965584E-02
2116	7.84667063648696E-02
2117	7.78188780019467E-02
2118	7.70769610564754E-02
2119	0.07632822004325
2120	7.54487336762071E-02
2121	0.074788339640512
2122	7.42360392545952E-02
2123	7.35648314513308E-02
2124	7.29642261707054E-02
2125	7.23008210328007E-02
2126	7.15731731800015E-02
2127	7.07883484371192E-02
2128	7.00771618981587E-02
2129	6.92138749005672E-02
2130	6.81841767240082E-02
2131	6.70475258346955E-02
2132	6.58409432576194E-02
2133	6.45538235652244E-02
2134	6.29628605416917E-02
2135	6.16186924817169E-02
2136	6.01525144972768E-02
2137	5.89917674917574E-02
2138	5.84337991000149E-02
2139	5.76811540485304E-02
2140	5.71440036863525E-02
2141	5.68385054620307E-02
2142	5.67796777774927E-02
2143	5.68420893964145E-02
2144	5.70486693340834E-02
2145	5.76549323386854E-02
2146	5.81021224526721E-02
2147	5.84166625317766E-02
2148	5.90108833258668E-02
2149	6.01194325937267E-02
2150	6.06133725713611E-02
2151	6.08546142667771E-02
2152	6.11945588388536E-02
2153	6.13436723127742E-02
2154	6.13990468397997E-02
2155	6.15021946861726E-02
2156	6.14694615846448E-02
2157	6.11422840084829E-02
2158	6.08886165350059E-02
2159	6.04974158689917E-02
2160	6.05037307340768E-02
2161	0.060589474708712
2162	0.059903913759501
2163	5.96086048720027E-02
2164	5.91450821235783E-02
2165	5.93720203389955E-02
2166	5.99370933367756E-02
2167	6.04576059624303E-02
2168	0.061708619641274
2169	6.20685774453479E-02
2170	6.16036791427807E-02
2171	6.20877606085565E-02
2172	6.27730708407938E-02
2173	6.33447107823282E-02
2174	6.45493895342259E-02
2175	6.53272914713606E-02
2176	6.57269732998834E-02
2177	6.60896152608934E-02
2178	6.66000693731836E-02
2179	6.67253780441616E-02
2180	6.64829918197809E-02
2181	6.61666659097006E-02
2182	6.53875168709379E-02
2183	6.49313769477046E-02
2184	6.47417124877723E-02
2185	6.39734487213148E-02
2186	6.36005939333594E-02
2187	6.37913665915888E-02
2188	6.34840510827551E-02
2189	6.29211090655011E-02
2190	6.26688366496052E-02
2191	6.23875454346503E-02
2192	6.22646009958115E-02
2193	6.24471178236223E-02
2194	6.24231025866114E-02
2195	6.23241510569847E-02
2196	6.22806163102678E-02
2197	0.062283185403744
2198	6.21825552597506E-02
2199	6.20511074002472E-02
2200	6.18989915870002E-02
2201	6.16323198138708E-02
2202	6.14514315478688E-02
2203	6.12379576323685E-02
2204	6.12123098089909E-02
2205	6.16549842929163E-02
2206	0.061452366733946
2207	6.08513572268662E-02
2208	6.04466296323682E-02
2209	5.93638564228703E-02
2210	5.89386281216848E-02
2211	5.91931872101576E-02
2212	5.94728740260732E-02
2213	5.96785785641997E-02
2214	5.93429686830987E-02
2215	5.78810567262271E-02
2216	5.72779053214684E-02
2217	5.67761227646459E-02
2218	5.64593675326374E-02
2219	5.56822121812947E-02
2220	5.49319865689011E-02
2221	5.44791955518627E-02
2222	5.36809188394204E-02
2223	5.33599163393917E-02
2224	5.39591829237357E-02
2225	5.36437069776128E-02
2226	5.27573430354705E-02
2227	5.21949147967858E-02
2228	5.17692585785623E-02
2229	5.09039559674417E-02
2230	4.96613812516675E-02
2231	4.89068207670756E-02
2232	4.80822326757607E-02
2233	4.72193469643536E-02
2234	4.68157984982637E-02
2235	0.046181601385153
2236	4.51564051669751E-02
2237	4.42166516830401E-02
2238	4.37044533619337E-02
2239	4.27012681691437E-02
2240	4.08917168644063E-02
2241	3.97943902586624E-02
2242	3.89818210219911E-02
2243	3.79286797455116E-02
2244	3.69454974613351E-02
2245	3.64254736185342E-02
2246	3.60277243988216E-02
2247	3.47218827674605E-02
2248	3.24964671874128E-02
2249	3.06787091936499E-02
2250	2.90556903638116E-02
2251	2.77120918723527E-02
2252	0.026335597098496
2253	2.58677545800416E-02
2254	2.50993075758654E-02
2255	2.40704637905077E-02
2256	2.23941669460858E-02
2257	2.08025949259156E-02
2258	1.94721668262821E-02
2259	1.72131400616163E-02
2260	1.56099066460602E-02
2261	1.47359152885846E-02
2262	1.40806312428654E-02
2263	1.35039294926052E-02
2264	1.26909490317929E-02
2265	1.22518843727863E-02
2266	1.20899986320318E-02
2267	1.17792162976854E-02
2268	1.12511830825729E-02
2269	1.11015289046751E-02
2270	1.10587373693662E-02
2271	1.07585519410493E-02
2272	1.01108665410319E-02
2273	9.69536433950184E-03
2274	9.35526953322166E-03
2275	8.29771313882827E-03
2276	0.007643808488889
2277	7.78446142089569E-03
2278	7.64086783708898E-03
2279	6.99090260636019E-03
2280	6.71059796289416E-03
2281	6.83047154970152E-03
2282	6.6976652104474E-03
2283	6.60569551325401E-03
2284	6.46793333902692E-03
2285	6.34463243274503E-03
2286	5.99863833996392E-03
2287	5.30403426027241E-03
2288	4.88752190715948E-03
2289	4.12174779573635E-03
2290	4.11787870294564E-03
2291	4.45119038586505E-03
2292	3.87319170690741E-03
2293	3.41433362824628E-03
2294	3.42531801075495E-03
2295	3.27506489699355E-03
2296	3.7878487569938E-03
2297	4.01578055337543E-03
2298	3.48774500269374E-03
2299	0.003561017114812
2300	3.79180683095646E-03
2301	3.25303422751882E-03
2302	2.3918540124404E-03
2303	2.52672128905369E-03
2304	2.40169930747187E-03
2305	2.46508475853231E-03
2306	3.59640378244113E-03
2307	4.26270736027131E-03
2308	4.57646183761555E-03
2309	4.47660107359849E-03
2310	4.5863724543511E-03
2311	4.30922619859985E-03
2312	3.13654851820399E-03
2313	2.2598898071763E-03
2314	1.08593114349942E-03
2315	1.13119047340767E-03
2316	1.76168200361419E-03
2317	1.65743112899986E-03
2318	2.21741857478511E-03
2319	2.93233954106705E-03
2320	3.28964101681809E-03
2321	3.0052015701067E-03
2322	2.56804337160625E-03
2323	3.06055496027045E-03
2324	3.57360933016121E-03
2325	3.11221196193807E-03
2326	3.14124580876361E-03
2327	3.52115043926308E-03
2328	2.35119093085594E-03
2329	2.00343135405267E-03
2330	3.57585738988306E-03
2331	4.29453388446553E-03
2332	3.71056003149613E-03
2333	3.93461081633649E-03
2334	5.67651920575043E-03
2335	5.9352613792111E-03
2336	5.20692029823934E-03
2337	4.80352972351928E-03
2338	3.4517899205271E-03
2339	3.05736318797535E-03
2340	3.51962066832243E-03
2341	3.50388280501298E-03
2342	3.75494226265402E-03
2343	3.75144917341909E-03
2344	3.14917053885644E-03
2345	2.88508305342518E-03
2346	2.40647366854342E-03
2347	2.86818345660242E-03
2348	4.87902283194702E-03
[truncated: 152 more rows]
