# Supplementary material for: Machine learning-assisted non-destructive plasticizer identification and quantification in historical PVC objects based on IR spectroscopy
Source: Sci Rep. 2022 Mar 23;12:5017. doi: 10.1038/s41598-022-08862-1 (PMC8943100; doi:10.1038/s41598-022-08862-1)
Supplement: Supplementary file 1 — Supplementary Information 1. [file 41598_2022_8862_MOESM1_ESM.zip › Plasticizers_PVC_data/NIR_all/P386_idle.txt]

Wavelength	C:\Documents and Settings\All Users\Application Data\ASD\Indico Pro\Projects\David\P386_idle.txt
350	0.300235439543897
351	0.307476135227189
352	0.254873377290155
353	0.237282698755214
354	0.246871853565932
355	0.235682944415688
356	0.238097905153141
357	0.237866020732238
358	0.215383732089493
359	0.191418327477858
360	0.180914358522068
361	0.188699675809994
362	0.186618869124554
363	0.179228105433735
364	0.171226073412523
365	0.166392252968051
366	0.163456042726289
367	0.16223144171962
368	0.164532420413169
369	0.164133266942776
370	0.161876310907894
371	0.162416871603804
372	0.162010565535128
373	0.16074652361598
374	0.160055020777642
375	0.163916957409022
376	0.170333123351712
377	0.176942882318259
378	0.183964870870522
379	0.189532594650514
380	0.192135342411159
381	0.187904690211463
382	0.192142601698453
383	0.205914888968624
384	0.212516231921614
385	0.214243362830011
386	0.215281679812977
387	0.222788987882045
388	0.23095309773993
389	0.23944277294947
390	0.249300342345699
391	0.258567580320917
392	0.265042919369038
393	0.268489642130592
394	0.277480176040681
395	0.287324894386558
396	0.294651810155042
397	0.301026976459351
398	0.305423445943205
399	0.308711971459169
400	0.314512915731678
401	0.320132313557185
402	0.324691272934661
403	0.328094990328254
404	0.331422089569468
405	0.334176820959572
406	0.335473739482959
407	0.336702906909159
408	0.337323448783356
409	0.337168483050998
410	0.339949432015308
411	0.342734156391305
412	0.34328015429311
413	0.341386303564005
414	0.340150447589631
415	0.340611688238168
416	0.34139562230865
417	0.342350708556922
418	0.342952847811425
419	0.342410270556827
420	0.342376981866946
421	0.342897152609744
422	0.343408049413677
423	0.342500632608505
424	0.34177441315002
425	0.342731421108608
426	0.344367444088044
427	0.34475911149245
428	0.34359605600934
429	0.344372540550219
430	0.345674684223513
431	0.34670144234532
432	0.347151592263447
433	0.347717930294246
434	0.34855780508724
435	0.349550491945996
436	0.350429687946028
437	0.351463863945759
438	0.353076617463879
439	0.355284150088564
440	0.35776236944454
441	0.360122022359058
442	0.361890194604223
443	0.363847187422013
444	0.366245107964809
445	0.367996267832373
446	0.370242063841692
447	0.373114846995926
448	0.375693467444481
449	0.378065636361537
450	0.380353698763034
451	0.382776655747168
452	0.385434491626803
453	0.388440612191818
454	0.391839680185679
455	0.395317868258734
456	0.398688954050491
457	0.401986401044814
458	0.405891776344859
459	0.410212438658543
460	0.414774936192415
461	0.41957681036918
462	0.424344836906469
463	0.429160238092251
464	0.434428869607657
465	0.440254920590563
466	0.446279012607361
467	0.451925914819034
468	0.458081321986
469	0.464367143993821
470	0.470314464571868
471	0.476678865864937
472	0.483066034981938
473	0.489256620236158
474	0.495600593398911
475	0.501889453657439
476	0.507930827947751
477	0.513513948093595
478	0.518426627110788
479	0.522908347961822
480	0.527519618810799
481	0.53219169622091
482	0.536668687112331
483	0.540638208881047
484	0.543990271742798
485	0.547117432564469
486	0.550327964090256
487	0.553360054553054
488	0.556672978980249
489	0.5603406171618
490	0.563705189981887
491	0.567028842090249
492	0.570528611232232
493	0.574429150887701
494	0.578533391797602
495	0.582863437198084
496	0.587474504674736
497	0.592111083905565
498	0.596981493246946
499	0.602281215303662
500	0.607823273672733
501	0.61353716563209
502	0.619369193953615
503	0.625371524611728
504	0.631242656099549
505	0.637039752867395
506	0.643287610077938
507	0.649461337828695
508	0.655569737477948
509	0.661825046526928
510	0.667837357154914
511	0.673649690268885
512	0.679393512929956
513	0.685007374314824
514	0.690483862700633
515	0.695795392300671
516	0.700885283923392
517	0.70586048286527
518	0.710660062097809
519	0.715006924160355
520	0.719309453804983
521	0.723491133660104
522	0.727234264629917
523	0.731119281865902
524	0.734947481983134
525	0.738373220059848
526	0.741545699964145
527	0.744645908134397
528	0.747781953541636
529	0.750900557307604
530	0.753765285842382
531	0.756395398337054
532	0.759152136096743
533	0.761792910398284
534	0.764263594295426
535	0.766618928860242
536	0.769050712522979
537	0.77152715607382
538	0.773963655433373
539	0.776307373076885
540	0.778545371169497
541	0.780708483395306
542	0.78288873153353
543	0.784940143692957
544	0.786919307805606
545	0.78921120815733
546	0.791335789482701
547	0.793317240857077
548	0.795443604481812
549	0.797616769236716
550	0.799804522293408
551	0.802015848632538
552	0.804489975920031
553	0.807052942183029
554	0.809594760258805
555	0.812329437003248
556	0.815276889279904
557	0.81843191882648
558	0.821781987438017
559	0.825214076453729
560	0.828670715551326
561	0.832131424461768
562	0.835535952322327
563	0.838894722921913
564	0.842240836304023
565	0.845596919652417
566	0.848802548306336
567	0.851732152567257
568	0.854377379347198
569	0.856810417473412
570	0.859108266527572
571	0.861368645205469
572	0.863339930451687
573	0.865118259867946
574	0.866948936243773
575	0.868499013877262
576	0.869759300720873
577	0.870796596911147
578	0.871660940292602
579	0.872381017329176
580	0.873302569765244
581	0.875555428931238
582	0.878277210397416
583	0.880791839376525
584	0.882500699407907
585	0.882953476775226
586	0.882489841713486
587	0.881747039562039
588	0.88032939282354
589	0.878530963105226
590	0.876732698390984
591	0.8750926173779
592	0.873626050865648
593	0.872092915049705
594	0.869756044005718
595	0.866418033100544
596	0.862027050389434
597	0.856691252047736
598	0.851718033463304
599	0.84645011249795
600	0.839869561692317
601	0.833236740366661
602	0.827768290851333
603	0.82462335738403
604	0.825032784348528
605	0.82706390847057
606	0.829772585080877
607	0.833280384924404
608	0.836992259251196
609	0.840423897592378
610	0.843285336532383
611	0.847543851869246
612	0.853069697246777
613	0.858886397830833
614	0.862854452929043
615	0.865391678375185
616	0.8671943481608
617	0.868722623124133
618	0.870031663601814
619	0.870834700122641
620	0.870502422688778
621	0.868467633044765
622	0.865313998819936
623	0.861942177920158
624	0.858532968709497
625	0.85523987276333
626	0.852155514310994
627	0.849272134117592
628	0.846545610990367
629	0.843972726087687
630	0.841574632882897
631	0.839470799298946
632	0.837598203627713
633	0.835830054616802
634	0.834435079186831
635	0.833276191736348
636	0.832188134959705
637	0.831242665480132
638	0.830222023913996
639	0.829056537619156
640	0.82792823460213
641	0.826852225896782
642	0.825834521783928
643	0.824869217135424
644	0.823913887631985
645	0.822916346734672
646	0.821846372888819
647	0.820804103944784
648	0.819742460258467
649	0.818641594141268
650	0.817577324822975
651	0.816491415045534
652	0.815376695065862
653	0.814265524895533
654	0.813193438996787
655	0.812070187203761
656	0.810808330471982
657	0.809716969114083
658	0.808564562761807
659	0.807205925888548
660	0.805890552993546
661	0.804567142322457
662	0.803212387058941
663	0.801838932803306
664	0.800377402548935
665	0.798849971238046
666	0.797308978594471
667	0.795658706416675
668	0.794021915453567
669	0.792481285765617
670	0.790863251345234
671	0.789323235283201
672	0.787904841366987
673	0.786500361650607
674	0.785223314548433
675	0.784058384377161
676	0.782942496464921
677	0.781998716092488
678	0.781100331768548
679	0.78016444181317
680	0.779446917778203
681	0.778726203562125
682	0.777938015732442
683	0.77727722885014
684	0.7765423599597
685	0.775706478918556
686	0.774824261268124
687	0.773928831076603
688	0.772955915456091
689	0.771882952382007
690	0.770915055248384
691	0.769997459778592
692	0.76905145052591
693	0.767966451827029
694	0.766817528625415
695	0.765651059646031
696	0.764502064848664
697	0.763363796994531
698	0.762210155247197
699	0.761016472986364
700	0.759766394727746
701	0.758508687706374
702	0.75728020119063
703	0.756113417559619
704	0.754918030994452
705	0.753686960756063
706	0.752456273332272
707	0.751274939230539
708	0.750140460267365
709	0.749016360111213
710	0.747774589971989
711	0.746541169867901
712	0.745343685551549
713	0.744050295337451
714	0.742856350959825
715	0.741718360142242
716	0.740496924116753
717	0.739254326040746
718	0.737961942087301
719	0.736629372283402
720	0.735423944930151
721	0.734268823327717
722	0.733094887132418
723	0.731832178523251
724	0.730549323212005
725	0.729271072610193
726	0.728010930202814
727	0.726768834066838
728	0.725580879507308
729	0.724434065903463
730	0.723143810830063
731	0.721935972189776
732	0.720803713223615
733	0.719508400834573
734	0.71829550583734
735	0.717084345204338
736	0.715727837072307
737	0.714360276604684
738	0.713090263560788
739	0.711921043941674
740	0.710635918566316
741	0.709348240656785
742	0.70808664262774
743	0.706827622433841
744	0.705634779717164
745	0.704439842690442
746	0.703181883491492
747	0.701984642765936
748	0.700824150450235
749	0.69967920624059
750	0.698550959549185
751	0.697436470749351
752	0.696314065990289
753	0.695151554418168
754	0.693917348333574
755	0.692748042860866
756	0.691738079647327
757	0.690771201827659
758	0.689737526976735
759	0.688602828496379
760	0.687412618189874
761	0.686304130349841
762	0.685259390785396
763	0.684201156348161
764	0.683078018873051
765	0.681955762482857
766	0.680878337824003
767	0.679814983158748
768	0.678673603313712
769	0.677482059335319
770	0.676349422248983
771	0.675262718723585
772	0.674202545572471
773	0.673136777591331
774	0.672017732955644
775	0.670845870342727
776	0.669675764010958
777	0.66865930943203
778	0.667609451386307
779	0.666516003142964
780	0.665433576101711
781	0.664291529921799
782	0.663185336734011
783	0.662159079278233
784	0.661088265161965
785	0.65995407203614
786	0.658843709628786
787	0.657931688688769
788	0.656901642185083
789	0.65574596417951
790	0.654555830230244
791	0.653476669267039
792	0.652361028798395
793	0.651143760799303
794	0.649897239177232
795	0.648751582043206
796	0.647690644642366
797	0.646629143791074
798	0.645540354980113
799	0.644423436619261
800	0.643284241537524
801	0.642123484262435
802	0.64104953871354
803	0.640061139474453
804	0.63906737682472
805	0.638035589287983
806	0.636963761929428
807	0.635868134778743
808	0.634782769497894
809	0.633648077923733
810	0.632503644775671
811	0.631520952450574
812	0.630469327309784
813	0.629380277334524
814	0.628353529266198
815	0.627264547987948
816	0.62618876197902
817	0.625163656526477
818	0.624105760506115
819	0.623096326292694
820	0.622116593249617
821	0.621099933261467
822	0.620099051413668
823	0.619091719290065
824	0.618041549598421
825	0.616881390495965
826	0.615773052009963
827	0.614745000509986
828	0.613714659414235
829	0.612716958814128
830	0.611707976806018
831	0.61066287310635
832	0.609717494319021
833	0.608768122402629
834	0.607775514238331
835	0.606790058310293
836	0.605733354803647
837	0.604697485355591
838	0.603791876897875
839	0.60284754039497
840	0.601858884083075
841	0.600850651473066
842	0.59987094222676
843	0.598892477115764
844	0.597920600517116
845	0.596967336404288
846	0.596002416576824
847	0.595008456707399
848	0.594002955548097
849	0.593075900195583
850	0.592163019039003
851	0.591224038874627
852	0.590235649257418
853	0.589297987786692
854	0.588335499518324
855	0.587306021096496
856	0.586370140839944
857	0.585398672812322
858	0.58439455265021
859	0.583456850759083
860	0.582439707523422
861	0.581396793715976
862	0.580390634255711
863	0.57935445487657
864	0.57832743145085
865	0.577321583130801
866	0.576315742878146
867	0.57529449437401
868	0.574286182217205
869	0.573323700485293
870	0.57239722634837
871	0.571479753344893
872	0.570555462195423
873	0.569622087345326
874	0.568664890514439
875	0.567692399432474
876	0.56672767132811
877	0.565799368154595
878	0.564920585853152
879	0.564053558722614
880	0.563091227235098
881	0.562106521418648
882	0.561123362932918
883	0.560133700917039
884	0.559020471240799
885	0.557897915882381
886	0.556826360928626
887	0.55576959002547
888	0.554647015511636
889	0.553467395268339
890	0.552279572831776
891	0.551172168729654
892	0.550026613418185
893	0.548826933956412
894	0.547742483023555
895	0.546607623392361
896	0.545414545573524
897	0.544212856361434
898	0.543032516364392
899	0.541934340373193
900	0.540899857348112
901	0.539789820578295
902	0.538727349416794
903	0.537619292933696
904	0.536364874604334
905	0.535196336687248
906	0.534084334001574
907	0.532975236174948
908	0.531796690145834
909	0.530725155699877
910	0.529718756769311
911	0.528686371634279
912	0.527698309701124
913	0.526639703043772
914	0.525561307113137
915	0.524734206543548
916	0.523930964246373
917	0.523149295179337
918	0.522442187830762
919	0.521823499060287
920	0.52123261970047
921	0.520688885019619
922	0.520301998800563
923	0.519885568069104
924	0.519418289509016
925	0.518924902761496
926	0.518415557150227
927	0.517935976844207
928	0.517482334116285
929	0.517002230337725
930	0.51644090763805
931	0.515893955005704
932	0.515436263724693
933	0.514959388199615
934	0.514483209524262
935	0.513973471213705
936	0.513369555159917
937	0.512827545193129
938	0.512349831982332
939	0.511883604236009
940	0.511300145238812
941	0.510722936196648
942	0.510158172215919
943	0.509552092596089
944	0.508968203282646
945	0.508320715259304
946	0.50760201699374
947	0.507012085347459
948	0.506392416873481
949	0.505719511047468
950	0.505025745604222
951	0.504341758627952
952	0.503648710548389
953	0.50296599316492
954	0.502383542361922
955	0.501748639648257
956	0.500981011236767
957	0.500079260970272
958	0.499246154308332
959	0.498519785766285
960	0.49788733268924
961	0.497282477059009
962	0.496534749730326
963	0.495730918733038
964	0.494988071132681
965	0.494302840543177
966	0.493550895936011
967	0.492798671212087
968	0.49221385024814
969	0.491506929491199
970	0.490692866600213
971	0.489863591038587
972	0.489180635479813
973	0.488535563010544
974	0.487871075526061
975	0.487150253759207
976	0.486356118584101
977	0.48562276252253
978	0.484936091511614
979	0.484064248200353
980	0.483429893178945
981	0.482838642795804
982	0.482050722649242
983	0.481361846222698
984	0.4805720662268
985	0.479726848689583
986	0.4790524051607
987	0.478346502641895
988	0.477639523603461
989	0.47694405811197
990	0.476122446200316
991	0.475371886811199
992	0.474634018968699
993	0.473787799346117
994	0.47310640940736
995	0.472273461966527
996	0.471320685702884
997	0.47077015806207
998	0.470020488006152
999	0.469170757575614
1000	0.468425880488443
1001	0.430304100281445
1002	0.430808022905951
1003	0.430143039554894
1004	0.429032227588716
1005	0.428261814097871
1006	0.426858139768414
1007	0.426045821307635
1008	0.425919067705912
1009	0.425559431127069
1010	0.425670119930955
1011	0.425019816019236
1012	0.424039870011791
1013	0.422786190104896
1014	0.421598264345564
1015	0.41968820451712
1016	0.418626925396844
1017	0.417862124914392
1018	0.41737798003983
1019	0.417378131329733
1020	0.417087787651793
1021	0.417212966542074
1022	0.416841234616954
1023	0.41602869279308
1024	0.415344539899937
1025	0.414489467586348
1026	0.41370320452078
1027	0.41312475207306
1028	0.412072043991862
1029	0.411664871645454
1030	0.411582054653683
1031	0.411125574375714
1032	0.411033508030951
1033	0.410346591268538
1034	0.40892331837903
1035	0.408081829851177
1036	0.407331712494413
1037	0.406537643611233
1038	0.405851125783263
1039	0.405260081038481
1040	0.404527211356141
1041	0.404053252656715
1042	0.403899295270107
1043	0.403698891670194
1044	0.403545169681247
1045	0.403691522372134
1046	0.403024984732927
1047	0.401990484787965
1048	0.401223831404055
1049	0.399971287876197
1050	0.399243697766213
1051	0.398776361111689
1052	0.398480059963501
1053	0.39892263256603
1054	0.398289501612808
1055	0.397068266265725
1056	0.396389487497021
1057	0.394898696239083
1058	0.394170761733443
1059	0.394409048433316
1060	0.394688310809556
1061	0.394394640847007
1062	0.393959620303901
1063	0.39342268543062
1064	0.392516331398794
1065	0.391916520054425
1066	0.391285719875451
1067	0.390927185622015
1068	0.391026332049708
1069	0.390451794082023
1070	0.389723320962572
1071	0.38904161637662
1072	0.387568363549394
1073	0.38684875219504
1074	0.386950083409851
1075	0.386555065672492
1076	0.386183441204173
1077	0.385790084316999
1078	0.385211269558272
1079	0.384088379505425
1080	0.383673460937828
1081	0.383720678095325
1082	0.383295718289113
1083	0.383049287443979
1084	0.382526042340902
1085	0.381434777722746
1086	0.380724597049824
1087	0.379899024758265
1088	0.37950796176669
1089	0.37989639616008
1090	0.379513764203689
1091	0.378911061919395
1092	0.378510136995332
1093	0.377443787685525
1094	0.376174935157316
1095	0.375628327385055
1096	0.375185595057099
1097	0.374757322236073
1098	0.374529934776721
1099	0.374113429196618
1100	0.373717800753683
1101	0.373252385219576
1102	0.372705916424262
1103	0.372168999459057
1104	0.371454467630818
1105	0.370922673912847
1106	0.370601214569004
1107	0.370042295788128
1108	0.369329281627219
1109	0.368973681337044
1110	0.36831828635581
1111	0.367660272987828
1112	0.366702393245746
1113	0.365941452024615
1114	0.365355369896235
1115	0.364706262724221
1116	0.364014305122085
1117	0.363771005350342
1118	0.36307888059022
1119	0.361765136675271
1120	0.361100120417324
1121	0.360893914666328
1122	0.360113019189129
1123	0.359209668777238
1124	0.3585253763225
1125	0.357661266448996
1126	0.356836514070828
1127	0.356225605838219
1128	0.355113221079961
1129	0.353634922545525
1130	0.352338472466072
1131	0.351406574043406
1132	0.350502193289864
1133	0.349482531585101
1134	0.348573767693413
1135	0.347489349358553
1136	0.346133272249058
1137	0.34503794698163
1138	0.34398727271797
1139	0.342994635752509
1140	0.342347993395827
1141	0.341274647191756
1142	0.33979644224631
1143	0.338756419354591
1144	0.337733767213653
1145	0.336593017492901
1146	0.336211932843864
1147	0.335560730619121
1148	0.334360042792042
1149	0.33345434013892
1150	0.33246940766149
1151	0.331446869605957
1152	0.330247502378089
1153	0.329141011251237
1154	0.327660222443469
1155	0.325728632620066
1156	0.323977866228009
1157	0.322290131291341
1158	0.320424488095505
1159	0.318431715835675
1160	0.316455200520679
1161	0.314371335678626
1162	0.312285505469911
1163	0.310156186732787
1164	0.308018347529625
1165	0.305782743168207
1166	0.303548166903727
1167	0.301668066745812
1168	0.300031298618472
1169	0.298488035520804
1170	0.296832769065407
1171	0.295154866180286
1172	0.293023719490159
1173	0.291801629815016
1174	0.291236020416282
1175	0.2901828756769
1176	0.289322861154532
1177	0.288478895508476
1178	0.287396071487454
1179	0.286333410787684
1180	0.285577072087792
1181	0.284627506429795
1182	0.283234791971319
1183	0.281927715679433
1184	0.280807711841301
1185	0.279597155150574
1186	0.278390116603279
1187	0.277070746830092
1188	0.275418464062224
1189	0.273831087439183
1190	0.272534900402122
1191	0.271285241712592
1192	0.270258603667064
1193	0.26956442688135
1194	0.268903547632826
1195	0.26817333615689
1196	0.267730819845628
1197	0.267735213956865
1198	0.267552384988823
1199	0.267302636647273
1200	0.267296237601075
1201	0.267749616547969
1202	0.268002478986217
1203	0.268238539167474
1204	0.268797182959245
1205	0.269384216939294
1206	0.269845851270231
1207	0.270575255233885
1208	0.271647393437315
1209	0.272415356363068
1210	0.27292274619497
1211	0.273765273342287
1212	0.275004428379149
1213	0.27578336768321
1214	0.276343957294669
1215	0.277168268807717
1216	0.277838515789466
1217	0.27869271414073
1218	0.279829174947634
1219	0.280988450521605
1220	0.281856998922935
1221	0.28255904575565
1222	0.28367420114562
1223	0.284769136906417
1224	0.285526768904896
1225	0.286414880466685
1226	0.287181874184068
1227	0.287764378536331
1228	0.288680961363824
1229	0.289445147858754
1230	0.289795264654144
1231	0.290370410689154
1232	0.290842936516382
1233	0.291149179929523
1234	0.291626212657074
1235	0.292306259629714
1236	0.292655908787471
1237	0.293007062885151
1238	0.2933530241499
1239	0.293583492086915
1240	0.293485294920139
1241	0.293772591538851
1242	0.293863190139672
1243	0.293819818057412
1244	0.293865545170602
1245	0.293746628133052
1246	0.293560799358696
1247	0.293418588233662
1248	0.29352143655849
1249	0.293747281539675
1250	0.293714242061412
1251	0.293666203915369
1252	0.29365939927067
1253	0.293442805565689
1254	0.293443621622536
1255	0.293351008295187
1256	0.293217068495845
1257	0.292973579114228
1258	0.29265786222555
1259	0.292425867726929
1260	0.292177306454803
1261	0.29192653661689
1262	0.291871364544319
1263	0.29160256876811
1264	0.291043852125033
1265	0.290788466420751
1266	0.290611141710155
1267	0.290401562860689
1268	0.290361385350541
1269	0.290156023616672
1270	0.289752524589074
1271	0.289427915860166
1272	0.289066653829665
1273	0.288802218032319
1274	0.288703527883217
1275	0.288314947860141
1276	0.2879850289636
1277	0.287997562887088
1278	0.287722020810522
1279	0.287168293454785
1280	0.286872677151171
1281	0.286692132163678
1282	0.286299333469094
1283	0.285843524702977
1284	0.285607118170941
1285	0.285342253838392
1286	0.284890473045486
1287	0.284481534612094
1288	0.284285500288048
1289	0.283922033811136
1290	0.283389914285734
1291	0.283057493743585
1292	0.282743930147913
1293	0.282334116927787
1294	0.281954000844187
1295	0.281739254790117
1296	0.281526809754903
1297	0.281308301679764
1298	0.281174594989886
1299	0.280669533308392
1300	0.28000640855011
1301	0.279607490635925
1302	0.279240013794272
1303	0.278863172960517
1304	0.2787422818429
1305	0.278422390108288
1306	0.277975511646709
1307	0.277482652603526
1308	0.277002928104334
1309	0.276614542798335
1310	0.27635091778287
1311	0.276057492304363
1312	0.275786185767947
1313	0.275629289663424
1314	0.275353835398803
1315	0.274819415752362
1316	0.274406557158941
1317	0.274072344429231
1318	0.273532334252336
1319	0.273143742088361
1320	0.273008525685256
1321	0.272751962100309
1322	0.272274426866093
1323	0.271765696608574
1324	0.271435038578146
1325	0.271195770392136
1326	0.270898105124634
1327	0.270529317958639
1328	0.270156292535983
1329	0.269438872327835
1330	0.26893023085207
1331	0.268519080358976
1332	0.268337853455543
1333	0.268027827325974
1334	0.267517488406082
1335	0.267101636323496
1336	0.266777853759641
1337	0.266247716955165
1338	0.265667970778613
1339	0.26532988209447
1340	0.264873020932894
1341	0.26440369079681
1342	0.264115107704672
1343	0.263633227360303
1344	0.263072614612493
1345	0.262490291013409
1346	0.261833899507529
1347	0.261288604216441
1348	0.260651776219189
1349	0.260007952839422
1350	0.259446055887186
1351	0.258607446721362
1352	0.257756677094574
1353	0.257036126080038
1354	0.256065518028811
1355	0.255066991184823
1356	0.254314089578794
1357	0.253397662322213
1358	0.252406530839477
1359	0.251351724547077
1360	0.250378407338579
1361	0.249257847038628
1362	0.24809870863287
1363	0.247092183514587
1364	0.246047973813279
1365	0.244807537508722
1366	0.243635234283612
1367	0.242592764442162
1368	0.241395288842908
1369	0.240045947506688
1370	0.238724568649609
1371	0.237286004533964
1372	0.23567790545848
1373	0.234301320428349
1374	0.233041507980135
1375	0.231498065319462
1376	0.229941814733412
1377	0.228591393915814
1378	0.227116417227351
1379	0.22551561264412
1380	0.224156765752274
1381	0.223006985262933
1382	0.221784521242727
1383	0.220561603723628
1384	0.219520392103748
1385	0.218423210245799
1386	0.217334195498947
1387	0.216521412048903
1388	0.215680362910462
1389	0.214946762560843
1390	0.214103767125515
1391	0.213335731261934
1392	0.212626750930375
1393	0.212010404514077
1394	0.211568232855819
1395	0.211059687227788
1396	0.210536538685701
1397	0.210071502440514
1398	0.209436987667197
1399	0.2087740211151
1400	0.208163430250191
1401	0.207631487566768
1402	0.207286833688193
1403	0.207047477872743
1404	0.20681274774948
1405	0.206466318837072
1406	0.20599340511143
1407	0.205548405256274
1408	0.205078136664924
1409	0.204507929882556
1410	0.2041679319173
1411	0.203853001828475
1412	0.203299297607801
1413	0.202839505573279
1414	0.202372481719844
1415	0.201964015923427
1416	0.201708228851891
1417	0.201449152837501
1418	0.201300885217417
1419	0.201151673522146
1420	0.200887789761337
1421	0.200658622930139
1422	0.200494557633913
1423	0.200297238552823
1424	0.200095271578885
1425	0.199923578379366
1426	0.199889823271576
1427	0.199786656328916
1428	0.199712879522074
1429	0.199812802750955
1430	0.199887410725022
1431	0.199951026301133
1432	0.200102047809275
1433	0.200414021746723
1434	0.200852591510651
1435	0.201260185972465
1436	0.201756799487743
1437	0.202177473818111
1438	0.202462655422927
1439	0.203007483404241
1440	0.203583636525132
1441	0.203872587864029
1442	0.204154171031535
1443	0.204530533529903
1444	0.204790225763482
1445	0.205035267426463
1446	0.205435990796078
1447	0.205756538913318
1448	0.205940380843007
1449	0.206196976217654
1450	0.206509708461079
1451	0.206772508764159
1452	0.206970763869733
1453	0.207068598658349
1454	0.207136686374264
1455	0.207247377354097
1456	0.207295876161414
1457	0.207355555158592
1458	0.2075749094345
1459	0.207789269162804
1460	0.207842117436921
1461	0.207888461791603
1462	0.207959700777011
1463	0.207956093964563
1464	0.207824373628479
1465	0.207841112635926
1466	0.207975434014203
1467	0.207861676294128
1468	0.207768582157287
1469	0.207792474061275
1470	0.207680390478041
1471	0.207674488845658
1472	0.207845302442886
1473	0.207739007257133
1474	0.207570965695104
1475	0.207638719440766
1476	0.207663899785262
1477	0.207619268458011
1478	0.207750515031114
1479	0.207849259813592
1480	0.207653333936392
1481	0.207473340507214
1482	0.207413237457865
1483	0.207319513376351
1484	0.207291318849313
1485	0.207441651791075
1486	0.207556983258291
1487	0.207451271088624
1488	0.207299210427164
1489	0.207296890814075
1490	0.207231671938554
1491	0.206954179329527
1492	0.206900171721262
1493	0.206882978663993
1494	0.20666025118195
1495	0.206687265880164
1496	0.206755810114789
1497	0.206540411248478
1498	0.206360120760736
1499	0.206375750688562
1500	0.206333549457791
1501	0.206160353079609
1502	0.206053743722995
1503	0.205942443926445
1504	0.205759456915016
1505	0.205684462174212
1506	0.205589006322817
1507	0.205476107971275
1508	0.205462597185263
1509	0.205314744684769
1510	0.205189227936161
1511	0.205107459212782
1512	0.204826345345295
1513	0.204612555813737
1514	0.204439181806935
1515	0.204313115126115
1516	0.204099440563364
1517	0.203901635222373
1518	0.203682501732819
1519	0.203361953862258
1520	0.203160965319309
1521	0.203022127546016
1522	0.202832415828385
1523	0.202681775076116
1524	0.202479201638072
1525	0.202270846647397
1526	0.202223031068612
1527	0.202094274331148
1528	0.201970285619492
1529	0.201853443153299
1530	0.201603553917272
1531	0.201408953943772
1532	0.201298274513912
1533	0.201164110822327
1534	0.200992497967712
1535	0.20081126332437
1536	0.20071284674474
1537	0.200593229125282
1538	0.20038096758069
1539	0.200237385156933
1540	0.200004928821671
1541	0.19966977347788
1542	0.199533579968341
1543	0.199568701704676
1544	0.199516633181052
1545	0.199347623087364
1546	0.199235324188086
1547	0.199046911022315
1548	0.198741993680368
1549	0.198610757475847
1550	0.198485337257063
1551	0.198157427730844
1552	0.198015914414443
1553	0.198080966720381
1554	0.197951912675031
1555	0.197727146371465
1556	0.197616574167474
1557	0.197491643764951
1558	0.197315195724048
1559	0.197190842576145
1560	0.196980381532858
1561	0.196603064191824
1562	0.196413560010962
1563	0.196369464175703
1564	0.196172126015923
1565	0.196036918190724
1566	0.195990754586447
1567	0.19585086880437
1568	0.195608614124534
1569	0.195354828878169
1570	0.195101784958358
1571	0.194750663617936
1572	0.194488947603551
1573	0.194376452510231
1574	0.194113802975271
1575	0.193764598098098
1576	0.193514646081302
1577	0.193224993301118
1578	0.192988731991791
1579	0.192909203933993
1580	0.192694863052457
1581	0.192389756118805
1582	0.192136678908126
1583	0.191824777261613
1584	0.191630762311457
1585	0.191527771712751
1586	0.191197950859338
1587	0.190799877091991
1588	0.190649299404547
1589	0.190598082012626
1590	0.190339952367656
1591	0.190021288239392
1592	0.189781257559065
1593	0.189399736461184
1594	0.18907745317276
1595	0.188947378930631
1596	0.188660675989742
1597	0.188263607107984
1598	0.187971918978892
1599	0.187803819532486
1600	0.187679967654492
1601	0.187470895915783
1602	0.187277349983255
1603	0.187026879460602
1604	0.186588938271681
1605	0.186199511959984
1606	0.185910975789814
1607	0.185632587329075
1608	0.185335625847361
1609	0.185065968518553
1610	0.184728983465083
1611	0.184193197140494
1612	0.183769695936127
1613	0.183582797944376
1614	0.183340476377566
1615	0.182912655612534
1616	0.182511612648637
1617	0.182092384889066
1618	0.181588001647736
1619	0.181245221562471
1620	0.180873599924868
1621	0.180284794835277
1622	0.179730411993899
1623	0.179327093637432
1624	0.178834764485381
1625	0.178264259802983
1626	0.177766511746769
1627	0.177233265510535
1628	0.176752432825188
1629	0.176351082099348
1630	0.175877696965173
1631	0.175382944167134
1632	0.174942611506157
1633	0.17454159775095
1634	0.17416322837932
1635	0.173752947683171
1636	0.173313758987149
1637	0.173008893593396
1638	0.172780634443534
1639	0.172544155108996
1640	0.17225209370197
1641	0.171707109716282
1642	0.171198869928607
1643	0.170807084424667
1644	0.170261915035008
1645	0.169731164932765
1646	0.168940257864668
1647	0.167862502830356
1648	0.167104233885719
1649	0.166220436173391
1650	0.164962344056383
1651	0.163757855130215
1652	0.162368687873012
1653	0.160880127806534
1654	0.159483964671914
1655	0.157876539390185
1656	0.156049379799256
1657	0.154255659221346
1658	0.152715636020382
1659	0.151195006898722
1660	0.149534442397461
1661	0.147914961620073
1662	0.146377249817768
1663	0.145140065418443
1664	0.14421630614691
1665	0.143259269709814
1666	0.142219372221758
1667	0.141238944203591
1668	0.140462199830359
1669	0.140034708616267
1670	0.13947496237328
1671	0.138678039019466
1672	0.138153126402248
1673	0.137532818601844
1674	0.136724427291962
1675	0.136264501798644
1676	0.135676265614453
1677	0.134565959750666
1678	0.133708146555174
1679	0.133061055935066
1680	0.131825696785842
1681	0.130394208096223
1682	0.129189563405088
1683	0.12779009906528
1684	0.126267204604083
1685	0.124838015836598
1686	0.123137378143509
1687	0.12088254525866
1688	0.118285395632363
1689	0.115779291419337
1690	0.113593077899894
1691	0.111325127089721
1692	0.108905850833215
1693	0.106423859758568
1694	0.103401228160071
1695	0.100412477235369
1696	9.79978682381695E-02
1697	0.095575283830229
1698	9.30062177931826E-02
1699	9.04201207548028E-02
1700	8.77502250933851E-02
1701	8.51710147053902E-02
1702	8.27006247671743E-02
1703	8.01443360688225E-02
1704	7.74380740297338E-02
1705	7.50086679781823E-02
1706	7.27811504286769E-02
1707	7.04719272157784E-02
1708	6.81981152817725E-02
1709	6.59820640856758E-02
1710	6.37569966918002E-02
1711	6.17298471392044E-02
1712	5.96993078665623E-02
1713	5.79917512152316E-02
1714	5.63449457426769E-02
1715	5.51823207626813E-02
1716	5.46106167654465E-02
1717	5.40614112231481E-02
1718	5.35726140836112E-02
1719	5.34809741162631E-02
1720	0.053776020156552
1721	5.44872095211719E-02
1722	5.56656140053863E-02
1723	0.056889136231788
1724	0.05816765293456
1725	5.95662936124007E-02
1726	6.11787010193366E-02
1727	6.29675180328806E-02
1728	6.44877930543943E-02
1729	6.57185663254537E-02
1730	6.70008998279568E-02
1731	6.83919727389351E-02
1732	6.98501737444727E-02
1733	0.070965332795093
1734	7.18005775378306E-02
1735	7.25118760321906E-02
1736	7.27944962282531E-02
1737	7.34439110412927E-02
1738	7.42030821399434E-02
1739	7.42804662219254E-02
1740	7.44050981005006E-02
1741	7.44060154255189E-02
1742	7.42883190584414E-02
1743	7.43908579247085E-02
1744	7.44237428994512E-02
1745	7.44503631905277E-02
1746	7.43634793047948E-02
1747	7.44555533333539E-02
1748	7.45750172875036E-02
1749	7.46027437710241E-02
1750	7.47844582662964E-02
1751	7.48277028601681E-02
1752	0.074930788498145
1753	7.51991056872949E-02
1754	7.55299207389483E-02
1755	7.59837091157897E-02
1756	0.076454265219595
1757	7.69270721566748E-02
1758	7.73730095057618E-02
1759	7.77252722289202E-02
1760	7.82737791352013E-02
1761	7.90945750599583E-02
1762	7.97960817568854E-02
1763	8.05041686457354E-02
1764	8.10930462742373E-02
1765	0.081476331599637
1766	0.082171011416833
1767	8.31080074666712E-02
1768	8.37251811985783E-02
1769	8.43408733375017E-02
1770	8.48226705937127E-02
1771	8.51730432429874E-02
1772	8.59188459996184E-02
1773	8.65587613455375E-02
1774	8.66546456235794E-02
1775	8.71474873401108E-02
1776	8.76949558776632E-02
1777	8.80126984824129E-02
1778	8.88594920307775E-02
1779	8.94848104210167E-02
1780	8.96972696913415E-02
1781	9.02036933776789E-02
1782	9.04183894618871E-02
1783	9.07240569485584E-02
1784	9.09355496875433E-02
1785	9.13625579782932E-02
1786	9.21343778864204E-02
1787	9.26945423182024E-02
1788	0.09330445760797
1789	0.093772180207477
1790	9.38960450187513E-02
1791	9.42822245679778E-02
1792	9.48462437849055E-02
1793	9.53775713709834E-02
1794	9.60900541558601E-02
1795	9.64822839581733E-02
1796	9.65933229862054E-02
1797	9.68681942834451E-02
1798	9.70389435817384E-02
1799	9.74316527101492E-02
1800	9.81822877133482E-02
1801	0.104111453253236
1802	0.103839332389228
1803	0.103811193705804
1804	0.104125959409819
1805	0.103723244333487
1806	0.10356555210339
1807	0.10352842558298
1808	0.103880350507127
1809	0.103676475235071
1810	0.103744488517712
1811	0.104326698549097
1812	0.104181261524029
1813	0.103820875204696
1814	0.103677487483211
1815	0.103319379438475
1816	0.103135464078109
1817	0.102908618905357
1818	0.102707162372476
1819	0.102620633656533
1820	0.102695227630053
1821	0.102538932306088
1822	0.102913589906256
1823	0.103020935916062
1824	0.102542100397163
1825	0.102667010074929
1826	0.102690776777559
1827	0.102600369957414
1828	0.102531083349926
1829	0.102688059553627
1830	0.102286002749131
1831	0.1020568614383
1832	0.101941841347003
1833	0.101993772515332
1834	0.102630226395648
1835	0.102714746923695
1836	0.102857880341022
1837	0.103103894614204
1838	0.103336910345093
1839	0.103376639328564
1840	0.103693702916743
1841	0.103770893908352
1842	0.103925394369758
1843	0.104403947706308
1844	0.104594911894547
1845	0.105086002984142
1846	0.105400047339231
1847	0.10553826120465
1848	0.105363853218439
1849	0.105312593290334
1850	0.105117945964045
1851	0.105147079063959
1852	0.105184748733626
1853	0.105217055336578
1854	0.10581804959858
1855	0.106001224087231
1856	0.105949585022449
1857	0.106045261900548
1858	0.10624693259594
1859	0.106433763140625
1860	0.106698961880018
1861	0.107139610266373
1862	0.107726927046249
1863	0.107867103684203
1864	0.107801935589505
1865	0.108232273154986
1866	0.108309776249216
1867	0.108406892930205
1868	0.108673800137328
1869	0.108801514047178
1870	0.108530645031213
1871	0.108643633503284
1872	0.10900529136723
1873	0.109220393464968
1874	0.109338163523412
1875	0.109774990038055
1876	0.110000303770123
1877	0.109843472809375
1878	0.109778854951418
1879	0.1096117340255
1880	0.109610818761028
1881	0.109769147807612
1882	0.109652177659459
1883	0.109522548407761
1884	0.109280467953195
1885	0.108914539728038
1886	0.108851817818063
1887	0.109029321995985
1888	0.109045107359589
1889	0.108965834434473
1890	0.108814522309165
1891	0.108435363713024
1892	0.107878851765243
1893	0.107413812471903
1894	0.106799980796464
1895	0.106053926728578
1896	0.105724874235022
1897	0.105482260493137
1898	0.105286094868597
1899	0.105303587322667
1900	0.105104588535341
1901	0.104708948698231
1902	0.104596005236582
1903	0.104549411531519
1904	0.10452785737566
1905	0.104749135813163
1906	0.104910348370934
1907	0.105180467449478
1908	0.105037084769649
1909	0.105040499363367
1910	0.105214698154065
1911	0.105297589824396
1912	0.105369843145713
1913	0.105349611741104
1914	0.10526482750995
1915	0.105206575051678
1916	0.1050582784495
1917	0.105017445209302
1918	0.105165120756638
1919	0.105116338090848
1920	0.105065710502255
1921	0.104718411450166
1922	0.104479651870015
1923	0.104444151231018
1924	0.104264339183
1925	0.104030440275067
1926	0.104018892918774
1927	0.10397167184289
1928	0.104040658437983
1929	0.104631365234036
1930	0.104744871522345
1931	0.10472772081921
1932	0.104435555945204
1933	0.104140408591867
1934	0.103810500938708
1935	0.103518821804981
1936	0.103267488856347
1937	0.103013624867693
1938	0.102676225404157
1939	0.102470617385024
1940	0.102328063479189
1941	0.102244849227742
1942	0.102302414900589
1943	0.102249272115028
1944	0.102065352039882
1945	0.102143492743961
1946	0.102212697600104
1947	0.102229078092251
1948	0.102098185742337
1949	0.101924855881536
1950	0.101748797135502
1951	0.10119654377545
1952	0.101161090762097
1953	0.101632885345325
1954	0.101714148817546
1955	0.101722888179251
1956	0.101840374998848
1957	0.101828094530903
1958	0.101858474891828
1959	0.101871586086209
1960	0.102176376908649
1961	0.102280597356556
1962	0.102260723623276
1963	0.10221777436172
1964	0.102238450918668
1965	0.10211548889603
1966	0.101699507331692
1967	0.101556964814384
1968	0.101541614389633
1969	0.101464658640521
1970	0.101399163224972
1971	0.101439934154235
1972	0.101440131972932
1973	0.101536575675547
1974	0.101717337266253
1975	0.102186697414933
1976	0.102341842636083
1977	0.10234130613626
1978	0.102483314183193
1979	0.102688151016293
1980	0.102700522645493
1981	0.102616172193775
1982	0.102648598117885
1983	0.102539054635077
1984	0.102507262890803
1985	0.1026902723659
1986	0.102812909259905
1987	0.10286628890748
1988	0.102871077303527
1989	0.10274593983624
1990	0.102359051301846
1991	0.102414779062916
1992	0.10264710012218
1993	0.102704645847639
1994	0.10318905042544
1995	0.103189249449845
1996	0.102392644963978
1997	0.102241902588016
1998	0.102559244686139
1999	0.102467488297891
2000	0.102328537880024
2001	0.102352114259285
2002	0.10230421275206
2003	0.101874933176792
2004	0.101751969654022
2005	0.101825164829379
2006	0.102048866399538
2007	0.102525887977017
2008	0.102617051627538
2009	0.102762567496332
2010	0.102868043890278
2011	0.102643962438987
2012	0.102437700946522
2013	0.102276829879055
2014	0.102213922104696
2015	0.102141934760445
2016	0.101903128887411
2017	0.101748632857107
2018	0.101861466898507
2019	0.101653636880821
2020	0.10100946003128
2021	0.10087220662146
2022	0.100836533622446
2023	0.10092571776697
2024	0.10156752992137
2025	0.101727579147584
2026	0.101679538220793
2027	0.10167067326465
2028	0.101402493238113
2029	0.101235869956285
2030	0.101109351786749
2031	0.101022450730673
2032	0.10107219001726
2033	0.101327322701183
2034	0.101219541586564
2035	0.100986331747888
2036	0.100951023876934
2037	0.100879373003003
2038	0.100614835121177
2039	0.100412489213895
2040	0.10022636251921
2041	9.96299196401236E-02
2042	9.93681705056386E-02
2043	9.94580225158565E-02
2044	9.94985127969816E-02
2045	9.98340949791112E-02
2046	9.98052859790824E-02
2047	9.95465551116705E-02
2048	9.89699978044675E-02
2049	0.098897521847378
2050	0.098807928075378
2051	0.098618532492047
2052	0.098775051998992
2053	9.87429697249341E-02
2054	9.82323749389727E-02
2055	9.80713747246985E-02
2056	9.84075267765914E-02
2057	9.83607748445166E-02
2058	9.79860972152344E-02
2059	9.78619961864987E-02
2060	9.76841234768193E-02
2061	9.76162567829459E-02
2062	9.78685132386805E-02
2063	9.80347692022923E-02
2064	9.79850860081174E-02
2065	9.78081505492737E-02
2066	9.76188243744388E-02
2067	9.71403504962396E-02
2068	0.097027296543695
2069	9.71737222991727E-02
2070	9.70678330501348E-02
2071	9.70313891436742E-02
2072	9.68708525602734E-02
2073	9.62031457342928E-02
2074	9.61225796975781E-02
2075	9.66621438180868E-02
2076	9.66916136025242E-02
2077	9.66397139086666E-02
2078	9.66969090967181E-02
2079	0.096572011054732
2080	9.62947032560093E-02
2081	9.61185298863348E-02
2082	9.61481327802179E-02
2083	9.61398719674472E-02
2084	9.60233221231678E-02
2085	0.09587820671564
2086	9.59210906783567E-02
2087	9.57967050562649E-02
2088	9.53110383541169E-02
2089	9.51804901519715E-02
2090	9.52336448861059E-02
2091	9.52613053512673E-02
2092	0.095586998993004
2093	9.55668771877525E-02
2094	9.54265055078287E-02
2095	9.52031498674465E-02
2096	9.46969176729123E-02
2097	9.41215942245243E-02
2098	0.093940531338268
2099	9.39364165515022E-02
2100	9.38905527077084E-02
2101	9.40912749861761E-02
2102	9.41793111679704E-02
2103	9.44187594433121E-02
2104	9.41167466601742E-02
2105	9.34440717863258E-02
2106	9.31099939890338E-02
2107	0.092444033841026
2108	9.20190455780763E-02
2109	9.20186218347418E-02
2110	9.19251239078646E-02
2111	9.17423985310026E-02
2112	9.16030517181518E-02
2113	9.19422890544769E-02
2114	9.17080859204948E-02
2115	9.13106398138088E-02
2116	9.02034720328453E-02
2117	8.93847284930728E-02
2118	8.90368142428053E-02
2119	8.86357744218876E-02
2120	8.86629695927233E-02
2121	0.088400422918519
2122	8.81259026660244E-02
2123	8.74894224062432E-02
2124	8.64785583913625E-02
2125	8.59778781585538E-02
2126	8.54921612327183E-02
2127	8.49112902650505E-02
2128	8.46425946750867E-02
2129	8.42741888613119E-02
2130	8.38834034858665E-02
2131	8.31205057234218E-02
2132	8.21669109784267E-02
2133	8.14198351244909E-02
2134	8.03770028486428E-02
2135	0.079308354287395
2136	7.82796950888813E-02
2137	7.75052645762736E-02
2138	7.68302618283333E-02
2139	0.076386712183049
2140	7.62445824099877E-02
2141	7.68529954694869E-02
2142	7.69169243574738E-02
2143	0.076797199317929
2144	7.69373135247528E-02
2145	7.73736227845827E-02
2146	7.73383534475637E-02
2147	7.69000155418964E-02
2148	7.69969996966445E-02
2149	0.076942749431663
2150	7.72614611411288E-02
2151	7.86718796925487E-02
2152	7.90595259957828E-02
2153	7.89249968897844E-02
2154	7.88133814368419E-02
2155	7.80269783921312E-02
2156	7.76983021644476E-02
2157	7.78067769709325E-02
2158	7.76443492892942E-02
2159	0.077237237383968
2160	7.73240750642796E-02
2161	7.70091914216321E-02
2162	7.63468208967251E-02
2163	7.64021236428796E-02
2164	7.68773119972933E-02
2165	7.69583612897277E-02
2166	7.73522063456921E-02
2167	7.73856862726385E-02
2168	7.66910003200809E-02
2169	7.68775269319816E-02
2170	7.76562108661778E-02
2171	7.80071066918387E-02
2172	7.84716278231545E-02
2173	7.89836384335717E-02
2174	7.93250318550243E-02
2175	7.96653424817829E-02
2176	8.03912243644954E-02
2177	8.07180881220105E-02
2178	8.05413792345775E-02
2179	8.05155226843188E-02
2180	8.05147407291792E-02
2181	8.04738098508096E-02
2182	8.06250241175071E-02
2183	8.03807063531885E-02
2184	7.97655196667417E-02
2185	7.90659560316855E-02
2186	7.85087083930182E-02
2187	7.84971900270371E-02
2188	7.83250025259845E-02
2189	0.078589678069252
2190	7.86131267987261E-02
2191	7.84629970974657E-02
2192	7.81916326838248E-02
2193	7.78636202322752E-02
2194	7.77675296275557E-02
2195	7.75112422588529E-02
2196	7.75050217271433E-02
2197	7.80378140742365E-02
2198	7.81427622391144E-02
2199	7.81114179481169E-02
2200	7.79613624146328E-02
2201	7.76483889543163E-02
2202	7.73117843246269E-02
2203	7.66319440920612E-02
2204	0.076266595690422
2205	7.62128174394134E-02
2206	7.59425684393741E-02
2207	0.075735135019724
2208	7.54150924772179E-02
2209	7.46768081759184E-02
2210	7.42887301102636E-02
2211	7.44755242014206E-02
2212	7.40959092928025E-02
2213	7.28469986861451E-02
2214	7.23213465087146E-02
2215	7.19287021921564E-02
2216	7.11243357914415E-02
2217	7.04843665663489E-02
2218	0.070378884675579
2219	7.01257786063136E-02
2220	6.93801021478338E-02
2221	6.90696776995026E-02
2222	6.94746532643614E-02
2223	6.92660338619387E-02
2224	0.06859387839336
2225	6.83700124248922E-02
2226	6.82463131200712E-02
2227	6.80532192363152E-02
2228	6.81500822548852E-02
2229	6.78712038491606E-02
2230	6.74863163485361E-02
2231	6.68681411769175E-02
2232	6.58581924004507E-02
2233	0.065003087805332
2234	6.41418608401464E-02
2235	6.31453683005698E-02
2236	6.21137662239307E-02
2237	6.10470709689268E-02
2238	5.96476968325092E-02
2239	5.84708895986729E-02
2240	5.77149083965971E-02
2241	5.64413591804435E-02
2242	5.46797187349644E-02
2243	5.34324986090781E-02
2244	5.22721317629178E-02
2245	5.08023075284796E-02
2246	5.05329895782045E-02
2247	5.05819972253404E-02
2248	4.88345161812168E-02
2249	4.72649791015584E-02
2250	4.59230623155654E-02
2251	0.043837973779384
2252	4.25510772489703E-02
2253	4.22764742101183E-02
2254	4.12770365240435E-02
2255	3.99460671026072E-02
2256	3.89061571936536E-02
2257	3.78232461188062E-02
2258	3.72265155015267E-02
2259	3.70246232531243E-02
2260	3.63309274596801E-02
2261	3.58971927944586E-02
2262	3.50612205635754E-02
2263	3.36923661143839E-02
2264	3.23894720535223E-02
2265	3.08484944391592E-02
2266	2.98999215151739E-02
2267	2.90289690109382E-02
2268	2.81530798356006E-02
2269	2.76903575296228E-02
2270	2.72790437866024E-02
2271	2.69843360507663E-02
2272	2.63690069192395E-02
2273	2.57831372631634E-02
2274	2.51111661407901E-02
2275	2.37849430424127E-02
2276	2.31246889419118E-02
2277	2.30286352922025E-02
2278	2.27409807266436E-02
2279	2.29461701082405E-02
2280	2.24891201705849E-02
2281	2.12831816489122E-02
2282	2.07647237437147E-02
2283	2.03959006324625E-02
2284	1.97132276295449E-02
2285	1.90815854725267E-02
2286	0.018842417746339
2287	1.84977582333102E-02
2288	1.81005392011205E-02
2289	1.79835967958771E-02
2290	1.83051745757546E-02
2291	1.79275030784945E-02
2292	1.75485055742697E-02
2293	1.81224910372649E-02
2294	1.80165832929514E-02
2295	1.66107450276303E-02
2296	1.58385792208318E-02
2297	0.015133455850558
2298	1.47266555257605E-02
2299	1.46963329890364E-02
2300	1.58066554944898E-02
2301	1.60141058362376E-02
2302	1.59147552883984E-02
2303	1.57725073695941E-02
2304	0.015304269797132
2305	1.54194439384816E-02
2306	1.56607021146273E-02
2307	1.58484536738203E-02
2308	0.016817547065988
2309	1.67595603918611E-02
2310	1.55941280105546E-02
2311	1.57051820584995E-02
2312	1.60807823422383E-02
2313	1.63589276729241E-02
2314	1.74233843039461E-02
2315	1.77822944614595E-02
2316	1.76553893239351E-02
2317	0.017508041803364
2318	1.69713176993529E-02
2319	1.71828889033912E-02
2320	1.78544606557068E-02
2321	1.76901517946919E-02
2322	1.73873468977491E-02
2323	1.76392802534851E-02
2324	1.76676751642728E-02
2325	1.74601686324861E-02
2326	1.77060015293723E-02
2327	1.78939146063006E-02
2328	1.70729524704732E-02
2329	1.73099157083264E-02
2330	1.92538181422325E-02
2331	1.95725599070657E-02
2332	1.89734133658347E-02
2333	1.90022882707633E-02
2334	1.91593772553917E-02
2335	1.83469838408122E-02
2336	1.67213355855508E-02
2337	1.63455195333387E-02
2338	1.55346525970264E-02
2339	0.015044051430102
2340	1.67448043238184E-02
2341	1.68964429963344E-02
2342	1.50549120199223E-02
2343	1.45862453007218E-02
2344	1.45337978804889E-02
2345	0.014593490723911
2346	1.55369533244274E-02
2347	1.59344724272632E-02
2348	1.67502652832616E-02
[truncated: 152 more rows]
