# Supplementary material for: Machine learning-assisted non-destructive plasticizer identification and quantification in historical PVC objects based on IR spectroscopy
Source: Sci Rep. 2022 Mar 23;12:5017. doi: 10.1038/s41598-022-08862-1 (PMC8943100; doi:10.1038/s41598-022-08862-1)
Supplement: Supplementary file 1 — Supplementary Information 1. [file 41598_2022_8862_MOESM1_ESM.zip › Plasticizers_PVC_data/NIR_all/P389_idle.txt]

Wavelength	C:\Documents and Settings\All Users\Application Data\ASD\Indico Pro\Projects\David\P389_idle.txt
350	0.489867785631739
351	0.452508266884258
352	0.431465626772422
353	0.436671275790349
354	0.452073982692094
355	0.453525100095168
356	0.417105099464114
357	0.38348618754409
358	0.389279074850194
359	0.379167008939892
360	0.34806181434875
361	0.303807143640335
362	0.309571106704914
363	0.302109359756277
364	0.263446763713642
365	0.285471611751074
366	0.28989704814303
367	0.269392409886633
368	0.292472098251337
369	0.289174419614616
370	0.260320350006156
371	0.243121109994142
372	0.234896095032871
373	0.234060931739489
374	0.237999697540646
375	0.252898370594709
376	0.264291877082746
377	0.259419641309436
378	0.240018097183648
379	0.231518922400315
380	0.245822673969531
381	0.262737055076372
382	0.27471955740269
383	0.278717597577844
384	0.275282718559247
385	0.273723002214918
386	0.279511024540572
387	0.296452756789658
388	0.306486069990045
389	0.319214439282667
390	0.350358216272108
391	0.366148535811652
392	0.375451903341017
393	0.391629039989223
394	0.411920154090335
395	0.438090453767571
396	0.47051202737938
397	0.506027963710203
398	0.531054644672652
399	0.547026709719682
400	0.575652805879315
401	0.604013434131471
402	0.627365787982917
403	0.646493220642746
404	0.664199798510969
405	0.684940655394573
406	0.713110686871052
407	0.728809971758191
408	0.737796586809515
409	0.749015248197536
410	0.756426183825775
411	0.765251324286049
412	0.777217177043875
413	0.784503879479671
414	0.787401985503521
415	0.786992738726172
416	0.785232055925288
417	0.783703910646765
418	0.781819902704773
419	0.77728308717493
420	0.775776687698686
421	0.775433848431077
422	0.772272720132403
423	0.768608990511775
424	0.764465214092689
425	0.760158008015991
426	0.760075811543116
427	0.758030751865659
428	0.751481133237738
429	0.747757901116183
430	0.744707005730071
431	0.741288200735103
432	0.737650836177203
433	0.733859785926417
434	0.730530361694354
435	0.728741051700241
436	0.726182167450582
437	0.723531005344989
438	0.722159153979918
439	0.719803425694426
440	0.71742431102969
441	0.716030719980692
442	0.714863495275087
443	0.712878012749079
444	0.710245681739424
445	0.70980948640472
446	0.71010712940744
447	0.710498539538888
448	0.711177625676483
449	0.710795452180083
450	0.710130733307909
451	0.711144751507965
452	0.711560115125236
453	0.712529398415929
454	0.715704405853824
455	0.719224687245327
456	0.721433339888935
457	0.722084450607092
458	0.725468596647825
459	0.72994990846342
460	0.734770576101918
461	0.7410080359007
462	0.748424134474496
463	0.756040120428922
464	0.761774143972155
465	0.768896716891777
466	0.777696334313397
467	0.78723095357877
468	0.798166043716572
469	0.810273363110159
470	0.822887940873888
471	0.834193377081571
472	0.845110401906659
473	0.856519038708484
474	0.86800868222581
475	0.880334024218755
476	0.892883950842569
477	0.90259560530324
478	0.913160937591593
479	0.923875789819044
480	0.93154401395821
481	0.939385846683287
482	0.947327386880292
483	0.954309967770419
484	0.959434621578576
485	0.963359505386648
486	0.966772711406436
487	0.969777241818346
488	0.971557267398137
489	0.972074550635822
490	0.972726530053597
491	0.972732047957612
492	0.97193169756031
493	0.970594325986604
494	0.968187616397919
495	0.965287867469019
496	0.962777283656654
497	0.959794310195282
498	0.955780350445355
499	0.950496087449101
500	0.944860096698891
501	0.938191390351201
502	0.930405828747263
503	0.922948131400523
504	0.9148143089705
505	0.905310528650477
506	0.89367165167073
507	0.881454716390022
508	0.86853381595992
509	0.854148285505154
510	0.84054472435909
511	0.826514890566078
512	0.810751335560473
513	0.795576624093665
514	0.780375688251311
515	0.76486776119701
516	0.750341454637643
517	0.736651697878476
518	0.723832326565787
519	0.711913798931913
520	0.700491672342715
521	0.690499707903457
522	0.683617446501333
523	0.678368795565494
524	0.674684954820574
525	0.672780371519707
526	0.672496896511996
527	0.674205619361873
528	0.678151082265745
529	0.684072354198631
530	0.692173078547415
531	0.702354377005466
532	0.714048357111592
533	0.727299823387855
534	0.742016988214014
535	0.758091215737798
536	0.775264984497365
537	0.793102826124045
538	0.8113227346003
539	0.829912854615943
540	0.848171154147395
541	0.865713310072394
542	0.882219928531982
543	0.89712892401902
544	0.910236767620687
545	0.921829023480891
546	0.931178978723571
547	0.938112606102666
548	0.942726375929027
549	0.945191110840254
550	0.945860853197898
551	0.945139757187366
552	0.943236459753025
553	0.940405659641769
554	0.937097093746242
555	0.934251443754399
556	0.932270105876341
557	0.931306033781481
558	0.93110427881143
559	0.932826648705976
560	0.936598670069635
561	0.942012197975263
562	0.950077678720001
563	0.960516766940242
564	0.972860904575567
565	0.987374017598323
566	1.00395864484964
567	1.02232675417827
568	1.04162294228198
569	1.06212513687189
570	1.08380907934038
571	1.10608542858802
572	1.13137349468098
573	1.15805948499713
574	1.18300664086054
575	1.20625745004579
576	1.22766589300108
577	1.24714857516139
578	1.26451289920696
579	1.2804551041772
580	1.29474552360888
581	1.30482232322058
582	1.3118633853623
583	1.31648397630432
584	1.31848060903945
585	1.31976192628106
586	1.32042897750636
587	1.31968831391164
588	1.31640505425294
589	1.31200017017998
590	1.30796985292251
591	1.30353968802868
592	1.29794058977451
593	1.29064169982861
594	1.28109079646358
595	1.26988720842155
596	1.25664874726947
597	1.24015375898455
598	1.2233809688697
599	1.2048412624499
600	1.18266096103552
601	1.1616542519236
602	1.1424978013014
603	1.12675923003079
604	1.11933788618568
605	1.11534702969493
606	1.11251743041018
607	1.11142276768562
608	1.11055779462747
609	1.10910493811787
610	1.10676260931517
611	1.10623341392832
612	1.10673142664753
613	1.10669269094446
614	1.10505332768774
615	1.10213469175606
616	1.09869793141459
617	1.0963555597652
618	1.09350518003816
619	1.08982782206187
620	1.08601688692383
621	1.08098919951136
622	1.0746418663832
623	1.06731881072383
624	1.05994378306059
625	1.05270517519514
626	1.04582682888028
627	1.0397861436466
628	1.03371221230089
629	1.02755418630609
630	1.02216270730512
631	1.01645662358768
632	1.01055082912948
633	1.00505416957304
634	1.00068645044841
635	0.996643588688545
636	0.992154594757559
637	0.987922571916919
638	0.983596989365505
639	0.97914741259962
640	0.975102848295335
641	0.971117205606326
642	0.966991905534858
643	0.962583281517129
644	0.958156212670339
645	0.954131637765924
646	0.950766185995063
647	0.947276648590117
648	0.943478524028021
649	0.939387160108543
650	0.93523745937137
651	0.931078517337359
652	0.927161547970231
653	0.924049444112849
654	0.921218252419802
655	0.918134675419757
656	0.914370674475898
657	0.910640816858275
658	0.907203737714935
659	0.904092214097542
660	0.900845747872282
661	0.897871262007667
662	0.895160449338217
663	0.892238458560938
664	0.888931639143689
665	0.885529333075706
666	0.88252649738842
667	0.879812721073437
668	0.877113378580593
669	0.874303398689195
670	0.8717604878066
671	0.869129726107856
672	0.866397735793848
673	0.864080349721929
674	0.861559336967212
675	0.858847583232955
676	0.85625275782713
677	0.854065416010028
678	0.852243103389935
679	0.850528386789448
680	0.848116650440494
681	0.845651815019068
682	0.843482429103922
683	0.841569750751303
684	0.839527071525272
685	0.837520907111827
686	0.835961650943042
687	0.834322254000976
688	0.832439362588838
689	0.830297873695701
690	0.828008631429754
691	0.82593974387087
692	0.824158007515896
693	0.822236141680509
694	0.820181477500415
695	0.818032420313778
696	0.815864485779579
697	0.813880350115048
698	0.812070660516426
699	0.810330764652078
700	0.808420782388674
701	0.806406270928683
702	0.80434484730355
703	0.802238782033598
704	0.80025705339684
705	0.79833739900466
706	0.796309016486151
707	0.794551404224353
708	0.792737213576396
709	0.790577919161003
710	0.788265992571369
711	0.786150284532169
712	0.784361034730486
713	0.782808470994358
714	0.78089243647382
715	0.778824061505111
716	0.777143243924285
717	0.775267848496378
718	0.773019376985372
719	0.770489994962955
720	0.768483731566935
721	0.766709907526962
722	0.764932131634781
723	0.762970709870866
724	0.760795975080728
725	0.758475535591415
726	0.756185576240732
727	0.754372882413125
728	0.752771001916406
729	0.751070427195056
730	0.749120798063042
731	0.747130230665865
732	0.745121638413024
733	0.742962213361036
734	0.74083221523546
735	0.738814080643867
736	0.736950887154084
737	0.735189181397296
738	0.733382863555256
739	0.731431336511601
740	0.729413842530797
741	0.727477148219665
742	0.72555350193419
743	0.723394119617507
744	0.721213053209949
745	0.71932722095165
746	0.717961154155913
747	0.71681952595143
748	0.715060169260911
749	0.71267025972943
750	0.711182198707143
751	0.709511307334799
752	0.707638860174066
753	0.706025506982212
754	0.704661090728299
755	0.703404950827645
756	0.702044105711097
757	0.700187142617366
758	0.698520851266861
759	0.697067756510127
760	0.695013195109012
761	0.693525690380465
762	0.692270355180376
763	0.690524754630378
764	0.689027973177352
765	0.687601629060795
766	0.686076381415578
767	0.684495567774049
768	0.682679139356727
769	0.680902046621586
770	0.679711663254291
771	0.678011649091159
772	0.6762568441879
773	0.675000934931873
774	0.673588507426961
775	0.671656298684045
776	0.669498691277725
777	0.668432167465959
778	0.667315241538141
779	0.665891286270021
780	0.664247695336665
781	0.662431137343387
782	0.660857338950456
783	0.659626909908382
784	0.657985293683958
785	0.656159073985102
786	0.654393344755249
787	0.652957954957179
788	0.65173196866761
789	0.650381124758683
790	0.648649593569397
791	0.646913593663919
792	0.645350448677307
793	0.643929712591376
794	0.642324526290546
795	0.640536312800151
796	0.638908503982542
797	0.637811758104764
798	0.63610367829808
799	0.634461660884031
800	0.633300278740659
801	0.63180702511972
802	0.630184159986309
803	0.628498909979469
804	0.6267663986465
805	0.625548050715973
806	0.624474210766222
807	0.623037235976514
808	0.621193524590391
809	0.619435728061335
810	0.617952179508054
811	0.616535515000102
812	0.615287116978579
813	0.614021992250779
814	0.612498059919371
815	0.610790569763013
816	0.609242380169363
817	0.607974131700526
818	0.606544247832652
819	0.605294093420421
820	0.603966304404969
821	0.602058287608615
822	0.600592917634492
823	0.59938863508875
824	0.598121959594297
825	0.596706706104792
826	0.595316001043857
827	0.593997467686792
828	0.592729317573317
829	0.591337662859594
830	0.589978658519313
831	0.588770002032792
832	0.587251643272922
833	0.585841895059192
834	0.584625506064033
835	0.583266398886919
836	0.581986193407195
837	0.580751529131548
838	0.579447925437038
839	0.578006100097607
840	0.576664236511781
841	0.57553363069259
842	0.574469801702723
843	0.573164190198466
844	0.571781907389559
845	0.570648329447758
846	0.569213261074431
847	0.567752441274167
848	0.5664870294306
849	0.565230809197365
850	0.564177515186049
851	0.563189832598154
852	0.561954172649473
853	0.56049152263041
854	0.558861287971962
855	0.557231210840044
856	0.556101571317694
857	0.555002727267989
858	0.553799381989622
859	0.552610409570172
860	0.551147113659738
861	0.549705589453479
862	0.548533004696685
863	0.547269049400555
864	0.545617080091112
865	0.543831592443856
866	0.542683985365409
867	0.541770004696485
868	0.540706452222094
869	0.539267591163993
870	0.537881545432326
871	0.536552715419312
872	0.535371322489079
873	0.534528224075388
874	0.533521707080214
875	0.532429723328775
876	0.531446755682913
877	0.530497223511384
878	0.529304126815968
879	0.527925612205348
880	0.526893324946264
881	0.525524739101965
882	0.52391494636342
883	0.522397731251545
884	0.520984452771359
885	0.519426233096235
886	0.517867452159199
887	0.516997590146494
888	0.515855998091082
889	0.514340167048052
890	0.512662363312373
891	0.510939631053176
892	0.509371608360387
893	0.507968225400455
894	0.506484228674652
895	0.504914936632304
896	0.503362704104015
897	0.501931651905006
898	0.500425712798312
899	0.498814106854725
900	0.497194088133244
901	0.495806921996216
902	0.494121986517318
903	0.492387437245331
904	0.491015562848537
905	0.489720094470019
906	0.488397844256271
907	0.486951872448962
908	0.485254704169901
909	0.483961486646274
910	0.482851984811661
911	0.481486784735068
912	0.479973395654564
913	0.47849048293231
914	0.477217808857763
915	0.47638156118219
916	0.475504161702532
917	0.474612792195937
918	0.473873809110171
919	0.473293786320283
920	0.472635637397197
921	0.472037064240913
922	0.472049338803914
923	0.471609436541716
924	0.471048345761635
925	0.470854283579195
926	0.47060555555531
927	0.470314024358344
928	0.469978490474793
929	0.469577965794784
930	0.469074932199249
931	0.468552856408663
932	0.468065172215899
933	0.467437491196984
934	0.466815788380408
935	0.466237157424587
936	0.465646562464343
937	0.465125136880029
938	0.46446017624804
939	0.463603157543141
940	0.46305764502356
941	0.462573145414442
942	0.462065544888721
943	0.461542854761943
944	0.461014336717199
945	0.460460701324605
946	0.459779249264856
947	0.458674441806044
948	0.457611693670994
949	0.45693734022219
950	0.456797306621136
951	0.456423208638093
952	0.455551379931123
953	0.454316054979789
954	0.453329926928658
955	0.452747521063214
956	0.452300971488077
957	0.451653919907757
958	0.451024517894195
959	0.450056918458266
960	0.448851191896493
961	0.447981171507646
962	0.447544136543462
963	0.447183276669546
964	0.446513849202633
965	0.445413781683248
966	0.444595088541318
967	0.443990290077102
968	0.443042052616026
969	0.442246981092586
970	0.441582623158108
971	0.440893282501258
972	0.439880019099378
973	0.438992598753595
974	0.438178835635254
975	0.437221123406682
976	0.436364958285094
977	0.435527844057657
978	0.434694134774215
979	0.433955931862081
980	0.433381339905124
981	0.432524087004331
982	0.431183212359965
983	0.43062518784637
984	0.429929569452737
985	0.428943476239403
986	0.428138073909702
987	0.427328247496528
988	0.42644458548723
989	0.425561127703112
990	0.425073895621115
991	0.424521275011998
992	0.423627668203491
993	0.42232107377769
994	0.421269209962645
995	0.420362950966984
996	0.419444837621883
997	0.418400772422339
998	0.417717872718579
999	0.416806832097513
1000	0.415286179333021
1001	0.420017397341223
1002	0.41941343147515
1003	0.418218699541952
1004	0.415750097921106
1005	0.414256867913904
1006	0.413416049432834
1007	0.412281438320204
1008	0.410997445425045
1009	0.410007283953329
1010	0.409191303418348
1011	0.408340846916371
1012	0.407567014803516
1013	0.407072034957252
1014	0.406230543049896
1015	0.405228259692178
1016	0.404270508894651
1017	0.403234083472301
1018	0.402230923830602
1019	0.401152501739859
1020	0.400213599493061
1021	0.399392811305107
1022	0.398472588841433
1023	0.397525459583045
1024	0.39666470834382
1025	0.396040110266556
1026	0.395009339232407
1027	0.393450543533893
1028	0.392455599980777
1029	0.391683188646933
1030	0.390850360039365
1031	0.390156811345898
1032	0.390034533219241
1033	0.389597322716862
1034	0.38903751224526
1035	0.388276159162356
1036	0.387460113780604
1037	0.386708477394268
1038	0.385549778217533
1039	0.384776902910071
1040	0.384283393257639
1041	0.383889458568315
1042	0.384072521425522
1043	0.383562363813459
1044	0.382817879063282
1045	0.381979841904753
1046	0.381052616017692
1047	0.379322854659359
1048	0.378737605111959
1049	0.378979090705676
1050	0.378444272205575
1051	0.37806701069569
1052	0.377412239863052
1053	0.376088847957296
1054	0.375204238382055
1055	0.374440830280819
1056	0.373872535560809
1057	0.373638546017649
1058	0.373107785051946
1059	0.372686788311305
1060	0.372174936759152
1061	0.371251359307114
1062	0.369732294712463
1063	0.368862177877664
1064	0.367988621725909
1065	0.367253168267602
1066	0.366953096013258
1067	0.366407716392556
1068	0.365769762293303
1069	0.365083852415216
1070	0.364223982912682
1071	0.363585976879414
1072	0.363028703372615
1073	0.362450779106054
1074	0.362175460274262
1075	0.361629133697955
1076	0.360849810449574
1077	0.360172865501636
1078	0.359189649034327
1079	0.357708451319366
1080	0.357073549893493
1081	0.356634756062752
1082	0.356174968532938
1083	0.356507717362892
1084	0.356029561839671
1085	0.354854490096834
1086	0.354138649709472
1087	0.353255384644934
1088	0.352676916579984
1089	0.35279803323455
1090	0.352236944519913
1091	0.351332819160714
1092	0.350590060673284
1093	0.349504804055803
1094	0.348438831442333
1095	0.347792484867159
1096	0.347093203085666
1097	0.346622620086391
1098	0.34649777609984
1099	0.345870807615887
1100	0.345242052580996
1101	0.344432459226709
1102	0.343001510307394
1103	0.342097093691854
1104	0.341581042767092
1105	0.340810680911144
1106	0.340044217971617
1107	0.339300933032662
1108	0.338437260461515
1109	0.337621872722907
1110	0.337033679842389
1111	0.336199003073815
1112	0.334897278162027
1113	0.333568070661081
1114	0.332579523923587
1115	0.331540501538567
1116	0.330716683833781
1117	0.330554929676653
1118	0.32957435111625
1119	0.328053228748973
1120	0.32691653212632
1121	0.325974033943991
1122	0.324518728296789
1123	0.322773137411295
1124	0.321312607489579
1125	0.319668200529296
1126	0.317772436900321
1127	0.316595431244539
1128	0.315833597125002
1129	0.314184224400495
1130	0.312339788318002
1131	0.310804493559923
1132	0.309161197103571
1133	0.307742373604176
1134	0.306753211497282
1135	0.305445795538617
1136	0.303958113613944
1137	0.302678773694753
1138	0.301440974778262
1139	0.300261497623881
1140	0.299030160015386
1141	0.298020392750147
1142	0.297432001320303
1143	0.296470340301079
1144	0.29551955848247
1145	0.294462246662145
1146	0.29321619352222
1147	0.291576290299419
1148	0.290117340670474
1149	0.289012713268988
1150	0.287698963298424
1151	0.286350925930612
1152	0.284851520839794
1153	0.283388586044256
1154	0.281676686274255
1155	0.279747558119847
1156	0.27793461272365
1157	0.276105450947851
1158	0.274016168509832
1159	0.271725290843058
1160	0.269541010856021
1161	0.267172908686895
1162	0.265031563239032
1163	0.262742528945701
1164	0.260495989209368
1165	0.258603234654217
1166	0.256702201645506
1167	0.254690154465487
1168	0.252979990475363
1169	0.251388526852136
1170	0.249737574334145
1171	0.24820039767268
1172	0.247013056612645
1173	0.245757477250376
1174	0.244416991742906
1175	0.243024839703136
1176	0.241756726639247
1177	0.240506122312125
1178	0.239284153523166
1179	0.237901337496663
1180	0.236623608025582
1181	0.23497806456134
1182	0.233376369295139
1183	0.231594593626648
1184	0.229915520581975
1185	0.228853455656269
1186	0.227393618597029
1187	0.225504631719149
1188	0.224242838230975
1189	0.223117284940363
1190	0.222077376848442
1191	0.221387170444553
1192	0.220856782053221
1193	0.220199291037682
1194	0.219867891093476
1195	0.219996885564948
1196	0.220096903419095
1197	0.220235609464633
1198	0.220606613808554
1199	0.221279177273053
1200	0.221748562468904
1201	0.222233153653079
1202	0.223169763283476
1203	0.224240909034274
1204	0.225345231730539
1205	0.22623892338198
1206	0.226820546728505
1207	0.227745529135544
1208	0.228881020284804
1209	0.229922511115859
1210	0.231148490340027
1211	0.232282639871865
1212	0.233041630412751
1213	0.23397287007687
1214	0.235255774504924
1215	0.236296683083421
1216	0.236986528318172
1217	0.23788349033882
1218	0.238875310750493
1219	0.239857526365998
1220	0.24077477737053
1221	0.241945641835897
1222	0.24304311003733
1223	0.243852876901162
1224	0.244561221123179
1225	0.245222239030294
1226	0.245697914667314
1227	0.246354203868343
1228	0.247309297660407
1229	0.24802149179372
1230	0.248524992918055
1231	0.249070028163663
1232	0.249534593991819
1233	0.249662173870104
1234	0.250090689413621
1235	0.250908223972348
1236	0.251205643153928
1237	0.251188302898514
1238	0.251452968517412
1239	0.251698406294813
1240	0.251704528814503
1241	0.251931713092374
1242	0.252253333456211
1243	0.252255923823874
1244	0.252492711775453
1245	0.252984491762675
1246	0.252998138057049
1247	0.252673685388814
1248	0.252408298942752
1249	0.252238074483057
1250	0.252036077082693
1251	0.252076572268715
1252	0.252346705638323
1253	0.252286494871424
1254	0.252108396259443
1255	0.252019967211498
1256	0.251959665801224
1257	0.251815581362398
1258	0.251695558940343
1259	0.251564678777263
1260	0.251465937790992
1261	0.25111470556008
1262	0.25088345412358
1263	0.25089240415016
1264	0.250771880406815
1265	0.250604636224518
1266	0.250502409322046
1267	0.250147280042122
1268	0.249755562844126
1269	0.249470687620065
1270	0.249170254409787
1271	0.248963272122893
1272	0.248668142477745
1273	0.248368130219539
1274	0.248307123047483
1275	0.248114959452868
1276	0.247739624651937
1277	0.247489930533159
1278	0.247246711587573
1279	0.246805107165606
1280	0.246476854152377
1281	0.246440395693327
1282	0.246162209092756
1283	0.24575310917887
1284	0.245217517543202
1285	0.244824531821199
1286	0.244594738201199
1287	0.24439530669818
1288	0.244108203407105
1289	0.243801838419775
1290	0.243490684704632
1291	0.243038907959096
1292	0.242726333941821
1293	0.242583094294051
1294	0.24228486132922
1295	0.241962241196097
1296	0.241655585553971
1297	0.241323054269556
1298	0.240962392567303
1299	0.240692058834096
1300	0.240595285192898
1301	0.240206070258864
1302	0.239680996640142
1303	0.239367419583484
1304	0.239171285493056
1305	0.238684861674443
1306	0.238150794922923
1307	0.237831079570235
1308	0.237379406772444
1309	0.236810839267416
1310	0.236596997548812
1311	0.236576195891325
1312	0.236246398756492
1313	0.235859694385447
1314	0.235568405092775
1315	0.235077025786529
1316	0.23469387034275
1317	0.234368664243833
1318	0.233919990955783
1319	0.233668140188209
1320	0.233325142692934
1321	0.23287587473642
1322	0.232659468400565
1323	0.232379844820456
1324	0.231925842876215
1325	0.231410424484753
1326	0.230966661948604
1327	0.230615877493452
1328	0.230219554346642
1329	0.229900565287014
1330	0.2295623752249
1331	0.229287154732478
1332	0.228579609706881
1333	0.22806323466978
1334	0.227755016356443
1335	0.227210202253437
1336	0.226825760769013
1337	0.2264762604307
1338	0.225811291920208
1339	0.225164036629905
1340	0.224647436190919
1341	0.224052952036149
1342	0.223409972108386
1343	0.222824901423495
1344	0.22217539315422
1345	0.221521041769674
1346	0.220798536014165
1347	0.219732125975235
1348	0.21869516134745
1349	0.218002575210407
1350	0.217029228230518
1351	0.215756091347986
1352	0.214620084588823
1353	0.21330166757735
1354	0.211958199292963
1355	0.210907186866022
1356	0.209742512220864
1357	0.208460041764621
1358	0.206967217128655
1359	0.205609155266454
1360	0.204455381027406
1361	0.203251134864669
1362	0.202003170808063
1363	0.200809274396356
1364	0.199450277458284
1365	0.197911638672724
1366	0.196455321513861
1367	0.195017938509936
1368	0.193535570029147
1369	0.19211583551002
1370	0.190650822664063
1371	0.189141967211898
1372	0.187676930062384
1373	0.186279224963056
1374	0.184954293820077
1375	0.183515877651825
1376	0.18197744606327
1377	0.180567334888301
1378	0.179212089971969
1379	0.177925045318611
1380	0.176894509989268
1381	0.175909726021105
1382	0.174773465918074
1383	0.173717840328942
1384	0.172838561499279
1385	0.172106097130171
1386	0.171519194576429
1387	0.170868855913724
1388	0.170251555245148
1389	0.169570603621888
1390	0.168881135791211
1391	0.168357503268714
1392	0.168088164768115
1393	0.16778029819238
1394	0.167387421761035
1395	0.1670472491509
1396	0.166666941287843
1397	0.166314050204579
1398	0.166085617641326
1399	0.165818203310596
1400	0.165500508007913
1401	0.165295199966483
1402	0.165180911333068
1403	0.164996466903097
1404	0.164812186601295
1405	0.164738591969326
1406	0.164543660497674
1407	0.16410518399528
1408	0.163689061695717
1409	0.163481537944735
1410	0.163276878437414
1411	0.162960232694531
1412	0.162782968221822
1413	0.162643443088888
1414	0.162284850505353
1415	0.162129332740639
1416	0.162206435856553
1417	0.162004454951798
1418	0.161729583758408
1419	0.161652197163319
1420	0.161528673701371
1421	0.161328573059137
1422	0.16118696622226
1423	0.161122034077805
1424	0.161053276583203
1425	0.160914684628453
1426	0.160933056416697
1427	0.161172019296896
1428	0.161343675000155
1429	0.16139256651551
1430	0.1615745433842
1431	0.161836172824401
1432	0.162115076048117
1433	0.162541106535556
1434	0.163132788727136
1435	0.163658782821649
1436	0.164015160795253
1437	0.164395443215151
1438	0.16482406268148
1439	0.165163841133875
1440	0.16543180926963
1441	0.165793669561873
1442	0.166137967740809
1443	0.166339033743765
1444	0.166687782319113
1445	0.167099812570428
1446	0.167296149774588
1447	0.167459629764325
1448	0.167658744703247
1449	0.167795830600996
1450	0.168020208326479
1451	0.168397959088917
1452	0.168748489209305
1453	0.168943192746875
1454	0.169034549939807
1455	0.169134842515466
1456	0.169206370953413
1457	0.169325960833253
1458	0.169540467455167
1459	0.169673618436137
1460	0.169782589230743
1461	0.169839632850501
1462	0.169825300745056
1463	0.169837894101505
1464	0.169826754021597
1465	0.16978104413348
1466	0.169742589817621
1467	0.169684952713005
1468	0.169545444711831
1469	0.169485538647482
1470	0.169529858189262
1471	0.169614948156383
1472	0.169585380821656
1473	0.169460173996001
1474	0.169480226699156
1475	0.169546530464098
1476	0.169496235175581
1477	0.169507601674014
1478	0.169567175417834
1479	0.169462600144405
1480	0.169403179374968
1481	0.169565718450229
1482	0.169573659901605
1483	0.169348933053137
1484	0.169235354547266
1485	0.169218952597436
1486	0.169158305067277
1487	0.169109744089626
1488	0.169062747723909
1489	0.168957305216915
1490	0.168821334202663
1491	0.168703008524233
1492	0.16871342614879
1493	0.168733951864998
1494	0.168686707035455
1495	0.168794997949075
1496	0.168841084480155
1497	0.168665865533691
1498	0.168570448650055
1499	0.168476926270164
1500	0.168367432361397
1501	0.168424438579124
1502	0.168393858877261
1503	0.168189204806816
1504	0.16799229330126
1505	0.167923173147971
1506	0.167998157081487
1507	0.168005212681967
1508	0.167870164076101
1509	0.167689935051983
1510	0.167511683219269
1511	0.167376886058605
1512	0.167282270429641
1513	0.167161273549666
1514	0.167075750713264
1515	0.167000437679804
1516	0.166882421762961
1517	0.166771112702143
1518	0.166636923060624
1519	0.166432276587492
1520	0.166241505705424
1521	0.166050781823512
1522	0.165910293947155
1523	0.165798548480133
1524	0.165630452792401
1525	0.16549767415289
1526	0.165490162715034
1527	0.165391010554029
1528	0.165239623374341
1529	0.165116169353948
1530	0.164916247547515
1531	0.164754486147959
1532	0.164673456191264
1533	0.164563235292666
1534	0.164419263245243
1535	0.164286370132698
1536	0.164197971489318
1537	0.164092470429856
1538	0.163859035819716
1539	0.163693463634512
1540	0.163601358112854
1541	0.163378800617886
1542	0.163204970332517
1543	0.163115604596543
1544	0.162911552473331
1545	0.162698504520268
1546	0.162614037686073
1547	0.16251605239028
1548	0.162355265617636
1549	0.162129727225408
1550	0.161938966398652
1551	0.16185105596723
1552	0.161616000743974
1553	0.161361846606934
1554	0.161281268705564
1555	0.161141934428964
1556	0.160913176435318
1557	0.160724715400283
1558	0.160569163950439
1559	0.160373859090146
1560	0.160161058946938
1561	0.15996711350834
1562	0.15965437038139
1563	0.15923057969904
1564	0.159004182755842
1565	0.158951535793561
1566	0.15881755250483
1567	0.158581305531762
1568	0.158275290716516
1569	0.158037702967799
1570	0.157798183770626
1571	0.15752057342513
1572	0.157302371874391
1573	0.157087276286906
1574	0.15686237563738
1575	0.156600207082637
1576	0.156408440500208
1577	0.156136708912736
1578	0.155783212382341
1579	0.155685327810605
1580	0.15554643426029
1581	0.155205399315542
1582	0.154915515989339
1583	0.154640821472463
1584	0.154283705365728
1585	0.153916762364132
1586	0.153660639840584
1587	0.153320087084817
1588	0.152934408475909
1589	0.152779725227982
1590	0.152582480981291
1591	0.15224841460789
1592	0.151980837357639
1593	0.151719681612427
1594	0.15137927635943
1595	0.151020456604601
1596	0.150718877366029
1597	0.150373598663089
1598	0.149950532029379
1599	0.149633268724105
1600	0.149429666984639
1601	0.149197392157008
1602	0.148962849700532
1603	0.148656209811042
1604	0.148248392818674
1605	0.147887096747179
1606	0.147564257477746
1607	0.147277295293552
1608	0.146844691716489
1609	0.146223262711066
1610	0.145769269125397
1611	0.145422910890048
1612	0.144979144249414
1613	0.144552078161263
1614	0.144088305097201
1615	0.143493600712961
1616	0.142839506127309
1617	0.142226774429299
1618	0.141630729680142
1619	0.140950618845006
1620	0.14029593184203
1621	0.13965416327326
1622	0.1390022237671
1623	0.138390028986353
1624	0.137789072351826
1625	0.137240886825007
1626	0.136594141141978
1627	0.135832921890311
1628	0.135273166606202
1629	0.134794584731672
1630	0.134312326187078
1631	0.134022640166183
1632	0.133616249066923
1633	0.133048513092841
1634	0.132697997807224
1635	0.132340828424256
1636	0.131770928866084
1637	0.131424241963037
1638	0.131101761737211
1639	0.130531008897951
1640	0.129988496998818
1641	0.12935882807042
1642	0.128673324029648
1643	0.127862381565937
1644	0.126834281741473
1645	0.125812557349853
1646	0.124622132035841
1647	0.123188692907387
1648	0.121718672149135
1649	0.120010085418565
1650	0.118014688965714
1651	0.116112235373482
1652	0.114202906569186
1653	0.112064547833851
1654	0.109922886101083
1655	0.107871521545776
1656	0.105749519562441
1657	0.103763289291745
1658	0.102117823238822
1659	0.100379037224778
1660	9.86193151638769E-02
1661	9.74464344722645E-02
1662	9.64664052826647E-02
1663	9.52498930758236E-02
1664	9.43342310966257E-02
1665	0.093686481394584
1666	9.28376766500424E-02
1667	0.092000453900582
1668	9.14606474751461E-02
1669	0.09093192398156
1670	9.02245460796129E-02
1671	8.98242506432963E-02
1672	8.94730075580934E-02
1673	8.85408511946064E-02
1674	8.76179217371224E-02
1675	8.69925894776177E-02
1676	8.62100163432899E-02
1677	8.54160703123454E-02
1678	8.45815230821808E-02
1679	8.33526020587523E-02
1680	8.19447272809882E-02
1681	8.06236053799246E-02
1682	0.079355910618743
1683	7.78914616961586E-02
1684	7.61225871506033E-02
1685	0.074184947043933
1686	7.20153012828181E-02
1687	0.069757350314437
1688	6.76512395882548E-02
1689	6.54323281013547E-02
1690	6.31099725683758E-02
1691	6.09683150691511E-02
1692	5.87822208377613E-02
1693	5.66093463652633E-02
1694	5.45541871134035E-02
1695	5.24265213969503E-02
1696	5.04026218706957E-02
1697	4.84862998756881E-02
1698	4.65933006888664E-02
1699	4.46289887379829E-02
1700	4.26525778050329E-02
1701	4.09249871411064E-02
1702	0.039318718249578
1703	3.77013047102711E-02
1704	3.61695878668378E-02
1705	3.45833116654909E-02
1706	3.29129898255618E-02
1707	3.14337855112485E-02
1708	3.00864201118354E-02
1709	2.87631082126465E-02
1710	2.74124413638368E-02
1711	2.63923643064398E-02
1712	2.54736977731555E-02
1713	2.47595649356237E-02
1714	2.43370125589727E-02
1715	2.41472606665051E-02
1716	2.41582015670775E-02
1717	2.42443078016696E-02
1718	2.45352095834685E-02
1719	2.49343790360904E-02
1720	2.56359026020726E-02
1721	2.67322640267718E-02
1722	2.79082181710345E-02
1723	2.89157166614247E-02
1724	2.99169094639384E-02
1725	3.09922368232673E-02
1726	3.21417775096445E-02
1727	3.32598327928033E-02
1728	3.43633466001023E-02
1729	3.54178090328039E-02
1730	3.62760243052979E-02
1731	3.70577647813417E-02
1732	3.77554653004557E-02
1733	3.81666032021492E-02
1734	3.84901418112549E-02
1735	3.86940935407724E-02
1736	3.87159787101382E-02
1737	3.90140989069614E-02
1738	3.93307336331181E-02
1739	0.039288791969003
1740	3.93353286993995E-02
1741	3.93251431799765E-02
1742	3.90063486583133E-02
1743	0.039026763400047
1744	3.92965450319914E-02
1745	3.92512894543728E-02
1746	3.91170103119538E-02
1747	3.92133687378964E-02
1748	3.93304473241158E-02
1749	3.94058743246638E-02
1750	3.95999173466196E-02
1751	3.97509966633772E-02
1752	4.00158238758231E-02
1753	4.05689848406523E-02
1754	4.09572644593153E-02
1755	4.12003888336835E-02
1756	4.16174711799604E-02
1757	4.19897637960622E-02
1758	4.24676075777851E-02
1759	4.33037192761322E-02
1760	4.38890282690617E-02
1761	4.42819450316424E-02
1762	4.48007526257032E-02
1763	4.52849262466064E-02
1764	4.57947908583799E-02
1765	4.64667313272029E-02
1766	4.70038715542504E-02
1767	4.74093774147679E-02
1768	4.77838800316823E-02
1769	4.81433449566249E-02
1770	4.86058245976309E-02
1771	4.89156475891555E-02
1772	4.93369432167837E-02
1773	4.96745742991162E-02
1774	5.00417745280887E-02
1775	5.07814236199759E-02
1776	5.13261638382399E-02
1777	0.051432169540295
1778	5.18661105599209E-02
1779	5.23795284978186E-02
1780	0.052825559449982
1781	0.053693994940815
1782	5.38716933992646E-02
1783	0.054185722257326
1784	5.44870965472328E-02
1785	5.49257443729477E-02
1786	0.055710608094979
1787	5.61703572564377E-02
1788	5.64078529922904E-02
1789	5.68647136148525E-02
1790	0.057193560763069
1791	5.75439270326785E-02
1792	5.82120050026456E-02
1793	5.86668352512841E-02
1794	5.88946420792777E-02
1795	5.91919757644588E-02
1796	5.95182301832835E-02
1797	5.97528748666776E-02
1798	5.98743708163059E-02
1799	6.01146092592501E-02
1800	6.03966253350598E-02
1801	5.93378552956408E-02
1802	5.97251467958487E-02
1803	5.97758572552538E-02
1804	0.060133913135059
1805	6.06839379787746E-02
1806	6.07188983319673E-02
1807	6.00765735381719E-02
1808	5.98245190889764E-02
1809	0.060011862935329
1810	5.98277594686662E-02
1811	5.97138761185781E-02
1812	5.98828767612455E-02
1813	6.01856875070507E-02
1814	6.01414603569284E-02
1815	5.98764906759982E-02
1816	5.99861758690124E-02
1817	5.99344299063172E-02
1818	5.97522836688274E-02
1819	5.93470479253539E-02
1820	5.91265804550282E-02
1821	5.89168260689494E-02
1822	5.85954814468244E-02
1823	5.84401346200228E-02
1824	5.81968066706961E-02
1825	5.75633468266919E-02
1826	5.74530588248137E-02
1827	5.74219907938824E-02
1828	5.75795365113779E-02
1829	5.75998282818951E-02
1830	5.80727708910257E-02
1831	5.83041529689354E-02
1832	5.81552092103913E-02
1833	5.82484952640054E-02
1834	5.85858863320732E-02
1835	5.89722837387103E-02
1836	5.92600427156921E-02
1837	5.96647403788198E-02
1838	6.01686414839454E-02
1839	6.08447759461594E-02
1840	6.08459752607608E-02
1841	0.060887493052726
1842	6.13849721125244E-02
1843	6.16597692092972E-02
1844	6.15840405019369E-02
1845	6.18387248122529E-02
1846	6.22095633110784E-02
1847	6.23098041527365E-02
1848	0.062045768749575
1849	6.21543540271859E-02
1850	6.25030776514966E-02
1851	6.24261264953546E-02
1852	6.21196893335987E-02
1853	6.24673511304832E-02
1854	6.31138671610318E-02
1855	6.36322727810825E-02
1856	6.41911925357478E-02
1857	6.41679318410818E-02
1858	6.42580103023212E-02
1859	6.38302066211447E-02
1860	6.38073531961709E-02
1861	6.39892688681295E-02
1862	6.42537410520884E-02
1863	6.44999269611088E-02
1864	6.47766655918597E-02
1865	6.50287563435061E-02
1866	6.55775415047414E-02
1867	6.58004195256222E-02
1868	0.065690870218548
1869	6.57964547460937E-02
1870	6.59109124993839E-02
1871	6.60689340261481E-02
1872	6.64130276880523E-02
1873	0.066765759891623
1874	6.67811275621336E-02
1875	6.64904281523848E-02
1876	6.64923487416858E-02
1877	6.66938509878142E-02
1878	6.67681941841613E-02
1879	6.70344609764774E-02
1880	6.71080798565069E-02
1881	6.70163996666827E-02
1882	6.69144606762494E-02
1883	6.66251073243668E-02
1884	6.66035669304517E-02
1885	6.69772325701076E-02
1886	6.68201399682281E-02
1887	6.67062223928787E-02
1888	6.68541999011469E-02
1889	0.066782844572722
1890	0.066331076624622
1891	6.61327801019665E-02
1892	6.61758512046898E-02
1893	6.59786716756468E-02
1894	6.55064989853187E-02
1895	6.54285014458878E-02
1896	0.065286816320807
1897	6.46681572928429E-02
1898	6.41246024471697E-02
1899	6.39262301639885E-02
1900	6.38022266455954E-02
1901	6.37435893325282E-02
1902	6.38736024108628E-02
1903	6.44412961812215E-02
1904	6.45835234423271E-02
1905	6.46064931798913E-02
1906	0.064722266842277
1907	0.064728898014721
1908	6.47120220210856E-02
1909	6.47933118677917E-02
1910	6.47083172958144E-02
1911	6.47774614994867E-02
1912	6.49891902728034E-02
1913	0.064815194483934
1914	6.43593254229331E-02
1915	6.43950927219629E-02
1916	6.44523773395351E-02
1917	6.43545894394821E-02
1918	6.45404535167081E-02
1919	6.46892707514224E-02
1920	6.45580157248747E-02
1921	6.44422795422621E-02
1922	6.49958813779672E-02
1923	6.54110526933828E-02
1924	0.065381615912153
1925	6.50843451977571E-02
1926	6.48637745768076E-02
1927	6.41983585728338E-02
1928	6.38756521988935E-02
1929	6.37762915678998E-02
1930	6.36353520362817E-02
1931	6.36659939134694E-02
1932	6.33767133344091E-02
1933	6.30087438127529E-02
1934	6.30587865670649E-02
1935	6.30332607272316E-02
1936	0.063035901691143
1937	6.29439695616487E-02
1938	6.28786801049047E-02
1939	6.28509381924341E-02
1940	6.28938936448914E-02
1941	0.062724996566953
1942	6.24417238409572E-02
1943	6.22916262957691E-02
1944	6.20645056210959E-02
1945	6.16949074856574E-02
1946	6.15817419740101E-02
1947	6.13952696258735E-02
1948	6.15032250030451E-02
1949	6.18142415598953E-02
1950	6.18125723611275E-02
1951	6.18996701720829E-02
1952	6.19764478277041E-02
1953	6.17160316665006E-02
1954	6.16297758060873E-02
1955	6.17458849409243E-02
1956	0.0619226707406
1957	6.22170152522341E-02
1958	6.22549518573138E-02
1959	6.24785506734281E-02
1960	6.25917022598906E-02
1961	6.26676872176896E-02
1962	6.25373640597067E-02
1963	6.25587484004852E-02
1964	6.26832482155546E-02
1965	6.26834469139674E-02
1966	6.25203511520822E-02
1967	6.25668260826985E-02
1968	0.06274795710091
1969	6.28352822394943E-02
1970	6.29817169825195E-02
1971	6.31157238616126E-02
1972	0.062999382947772
1973	6.32208019892467E-02
1974	6.33142254107123E-02
1975	0.063553221701253
1976	6.35753056972644E-02
1977	6.34113823103122E-02
1978	6.34158056591334E-02
1979	6.34969050999239E-02
1980	6.34436030016404E-02
1981	6.34194455258486E-02
1982	6.33277062995189E-02
1983	6.30178507009577E-02
1984	6.28186614000598E-02
1985	6.26119488217329E-02
1986	6.24821964933653E-02
1987	6.25450759473694E-02
1988	6.28328453248276E-02
1989	6.28243922398824E-02
1990	6.28112383165949E-02
1991	6.28799410730384E-02
1992	6.27591162226778E-02
1993	6.27805813803185E-02
1994	0.063106536326606
1995	0.063226056922386
1996	0.063289156951335
1997	6.32178352754901E-02
1998	6.29960319737621E-02
1999	0.062833536636001
2000	0.062633117498511
2001	6.21999439694052E-02
2002	6.21538052920083E-02
2003	6.24749892692322E-02
2004	6.23157345453795E-02
2005	6.20161624686011E-02
2006	0.061881550949225
2007	6.15352153540792E-02
2008	6.13119741442802E-02
2009	0.061260831523492
2010	6.12813336838534E-02
2011	6.13363578285682E-02
2012	0.061315202817825
2013	6.13884371941744E-02
2014	6.15060204805009E-02
2015	6.16079092365519E-02
2016	6.15875294902809E-02
2017	6.15977685397575E-02
2018	6.17890977980957E-02
2019	6.17271592504694E-02
2020	6.14156528362838E-02
2021	0.061236671733329
2022	6.10491423527823E-02
2023	6.08531347491073E-02
2024	6.05301424785379E-02
2025	6.04549992223935E-02
2026	6.05978613863568E-02
2027	6.05848256267905E-02
2028	6.06023794382332E-02
2029	6.06785548043631E-02
2030	6.07479936364585E-02
2031	6.07346570251344E-02
2032	6.07097139351856E-02
2033	6.08896851872315E-02
2034	6.07144048801664E-02
2035	6.01058354402189E-02
2036	5.98955005721151E-02
2037	5.97340268231858E-02
2038	5.96034912754783E-02
2039	0.059650062755955
2040	5.96769275008624E-02
2041	5.98733757099785E-02
2042	5.97528805131296E-02
2043	5.92789039435763E-02
2044	5.91943739439759E-02
2045	5.95052618092964E-02
2046	5.90843173359193E-02
2047	5.88531086519126E-02
2048	5.87666456576548E-02
2049	5.87744566931149E-02
2050	0.058626586589058
2051	5.84643308838026E-02
2052	5.85224364636031E-02
2053	5.85824562258536E-02
2054	5.85151989683201E-02
2055	5.83204197528448E-02
2056	5.81692513528836E-02
2057	5.81367871968299E-02
2058	5.79251686408642E-02
2059	5.77669503571194E-02
2060	5.78823384863596E-02
2061	5.79515176118283E-02
2062	5.80353403050776E-02
2063	0.057757779956268
2064	5.77011421710525E-02
2065	5.77986430995834E-02
2066	5.77758529805727E-02
2067	5.76849339161757E-02
2068	5.75558728235744E-02
2069	5.74148580016576E-02
2070	5.72876063481303E-02
2071	5.71094775728381E-02
2072	5.69214877848876E-02
2073	0.056693017009288
2074	5.65290915148095E-02
2075	0.056367493280085
2076	5.62191331195798E-02
2077	0.056271403398519
2078	5.61197138619436E-02
2079	0.055722103443066
2080	5.54632913475104E-02
2081	5.52735460731209E-02
2082	5.49229063057702E-02
2083	5.48747259393991E-02
2084	5.52751438913282E-02
2085	0.055270841967114
2086	5.51145594496053E-02
2087	5.50904657715415E-02
2088	5.49264745590962E-02
2089	5.48545500073587E-02
2090	0.055112860522697
2091	5.50549836528035E-02
2092	5.46460962975509E-02
2093	5.45210734967961E-02
2094	5.43264741492249E-02
2095	5.42833627619639E-02
2096	5.46891067010188E-02
2097	5.48011380943069E-02
2098	0.054769970515566
2099	5.47228454217895E-02
2100	5.46037872788019E-02
2101	5.42488668090159E-02
2102	0.054208973292116
2103	5.44509801268024E-02
2104	5.42444891251793E-02
2105	5.38092924647929E-02
2106	0.053676456143674
2107	5.35327574117027E-02
2108	5.32130237443562E-02
2109	5.30545097887024E-02
2110	5.28622996793663E-02
2111	5.23053667225878E-02
2112	5.18876917868824E-02
2113	5.18874864576413E-02
2114	5.15701216679873E-02
2115	5.09716007319712E-02
2116	5.02896337885049E-02
2117	5.00844740509134E-02
2118	4.98055835667058E-02
2119	4.93307690446377E-02
2120	0.048907299161079
2121	0.048495934739242
2122	4.79435661804771E-02
2123	4.73002149144114E-02
2124	4.68419069401313E-02
2125	4.60363331013616E-02
2126	4.45611484426338E-02
2127	4.36929183883165E-02
2128	4.31283353216729E-02
2129	4.24897790247386E-02
2130	4.20506119577971E-02
2131	4.15321430280493E-02
2132	4.12217532071951E-02
2133	4.03719944661018E-02
2134	3.89831042288636E-02
2135	3.81071433433795E-02
2136	3.71492661398041E-02
2137	3.61433394552509E-02
2138	3.55429012578614E-02
2139	3.47800231811087E-02
2140	3.43323955106135E-02
2141	3.36162325179316E-02
2142	0.033592107095385
2143	3.42898045748389E-02
2144	3.46389328409329E-02
2145	3.50669124837719E-02
2146	0.035498751793894
2147	3.61668426975713E-02
2148	3.64025253194945E-02
2149	3.64416318665959E-02
2150	0.036529627847643
2151	3.60492182635613E-02
2152	3.61944046872126E-02
2153	3.70810332270986E-02
2154	0.037303521353691
2155	3.75363141308461E-02
2156	3.75823414030398E-02
2157	3.71629189707776E-02
2158	3.67227998914107E-02
2159	3.63288610189368E-02
2160	3.55721449577168E-02
2161	3.48247306181686E-02
2162	3.43749086157989E-02
2163	3.43094349918193E-02
2164	3.46019583459731E-02
2165	3.50572898823075E-02
2166	3.60167401581418E-02
2167	3.65511583916475E-02
2168	3.71074488802611E-02
2169	3.77411468852261E-02
2170	3.80783941485304E-02
2171	0.038801496573739
2172	4.01905779037066E-02
2173	0.040838665090606
2174	4.11844210009316E-02
2175	4.16651738234764E-02
2176	4.17372134950603E-02
2177	4.20200633663251E-02
2178	0.043063832878614
2179	4.30631861969739E-02
2180	4.19997628519474E-02
2181	0.041689551088873
2182	4.12084653241687E-02
2183	4.07611537361703E-02
2184	4.08526792029736E-02
2185	4.08482276125932E-02
2186	4.07900612023006E-02
2187	0.040545051690129
2188	4.03242940110529E-02
2189	4.04814484867974E-02
2190	0.040138565695157
2191	3.91317192014342E-02
2192	0.03890936597099
2193	3.89234784788062E-02
2194	3.88988584211479E-02
2195	0.039245185790269
2196	3.94102043553504E-02
2197	3.97030599977306E-02
2198	3.94226837590929E-02
2199	3.85740965076654E-02
2200	0.038450611769829
2201	3.83814624364049E-02
2202	3.81729182222551E-02
2203	3.86034774514246E-02
2204	3.85165378874201E-02
2205	3.75258144160656E-02
2206	0.037148823646132
2207	3.74220867549249E-02
2208	3.71011031097809E-02
2209	3.63608545020746E-02
2210	3.60575931568801E-02
2211	3.59133047777144E-02
2212	3.53479828258404E-02
2213	3.50842800070393E-02
2214	3.45524580744098E-02
2215	3.43397029701359E-02
2216	0.034674300032603
2217	3.47297734690106E-02
2218	3.54466501690756E-02
2219	3.54226181554243E-02
2220	3.50631838169003E-02
2221	3.42302100078738E-02
2222	3.24943977186739E-02
2223	3.22510620225626E-02
2224	3.24738777649629E-02
2225	3.19400617511451E-02
2226	3.22101251177082E-02
2227	3.18813840659106E-02
2228	3.01957300804704E-02
2229	2.93996815734657E-02
2230	2.91595299015334E-02
2231	2.89641137815297E-02
2232	2.92818362224941E-02
2233	2.86116991342409E-02
2234	2.75821867348649E-02
2235	2.68646861793195E-02
2236	2.51463874087434E-02
2237	2.43007023086296E-02
2238	2.49158653121261E-02
2239	2.43094627067842E-02
2240	2.30723687973187E-02
2241	2.21444555711293E-02
2242	0.020588735881923
2243	1.94769505300124E-02
2244	1.87533750517799E-02
2245	1.82084712878776E-02
2246	1.80033538702322E-02
2247	1.79321027041548E-02
2248	1.69955452717262E-02
2249	1.55937852267459E-02
2250	0.015111189667978
2251	1.45627674997517E-02
2252	1.31542313087337E-02
2253	1.19724244517139E-02
2254	1.10592334557816E-02
2255	9.01241470046038E-03
2256	7.88820544442298E-03
2257	8.16962404043802E-03
2258	7.66716638067978E-03
2259	6.55755642694591E-03
2260	5.5589196790548E-03
2261	4.4502414671895E-03
2262	4.26781741180624E-03
2263	4.48838204981197E-03
2264	4.09947786526721E-03
2265	4.28974791858374E-03
2266	4.33567375241922E-03
2267	3.33046619217484E-03
2268	3.1222575548517E-03
2269	4.24849370411345E-03
2270	4.23434863432264E-03
2271	3.30660139811926E-03
2272	3.18477996601994E-03
2273	3.50562193876698E-03
2274	2.91340744336995E-03
2275	1.87639341989435E-03
2276	1.49775799127544E-03
2277	6.81317168437712E-04
2278	2.85226736081836E-04
2279	8.86051105945044E-04
2280	1.03030697349868E-03
2281	6.61543321589568E-04
2282	6.67138087862114E-04
2283	1.37791562188589E-03
2284	1.41705976626869E-03
2285	9.54428162284021E-04
2286	7.77407911856607E-04
2287	1.58180430041382E-04
2288	-8.44128379789791E-05
2289	1.07371108838545E-04
2290	3.44454416038886E-04
2291	8.17731908278733E-04
2292	1.66827433145987E-03
2293	1.81264582813842E-03
2294	1.04078848207474E-03
2295	4.3249440558207E-04
2296	-1.40064146586812E-04
2297	-7.18427970046054E-04
2298	-7.64065591714032E-04
2299	-7.57346023475033E-04
2300	-1.08461353019726E-03
2301	-6.46290564603465E-04
2302	8.46357767453568E-04
2303	1.16954484877492E-03
2304	1.29906570625656E-03
2305	1.11388463071152E-03
2306	3.03618579756803E-04
2307	-2.45853277597925E-04
2308	-1.11003158784877E-03
2309	-1.27098268428275E-03
2310	-9.74015224007143E-04
2311	-1.15539847726784E-03
2312	-9.43292239705055E-04
2313	-1.32816404976899E-03
2314	-2.92832018942307E-03
2315	-3.0618183030059E-03
2316	-2.38345333869054E-03
2317	-2.0666583253411E-03
2318	-1.11498143908481E-03
2319	-7.04447479690008E-04
2320	-7.5246195774054E-04
2321	-6.88438442318987E-04
2322	-7.47554905032878E-04
2323	-6.30076656057078E-04
2324	-2.90525601028641E-04
2325	-3.0083590771008E-04
2326	-8.12920983088576E-04
2327	-2.42120905682389E-04
2328	1.12943411340821E-03
2329	0.001088142650539
2330	1.19495324865938E-03
2331	9.28318264712942E-04
2332	-9.8939586888553E-04
2333	-1.78244352725423E-03
2334	-1.77034497536362E-03
2335	-1.92855154772064E-03
2336	-2.20100470201457E-03
2337	-2.18672096469258E-03
2338	-1.75903831834146E-03
2339	-1.36911583611237E-03
2340	-2.91389311485518E-04
2341	-5.99673551262772E-04
2342	-2.72540756332064E-03
2343	-2.60874148345629E-03
2344	-1.32273086049897E-03
2345	-1.26526375672973E-03
2346	-6.16700946068331E-04
2347	2.19791394628676E-05
2348	-1.64457785701174E-04
[truncated: 152 more rows]
