# Supplementary material for: Machine learning-assisted non-destructive plasticizer identification and quantification in historical PVC objects based on IR spectroscopy
Source: Sci Rep. 2022 Mar 23;12:5017. doi: 10.1038/s41598-022-08862-1 (PMC8943100; doi:10.1038/s41598-022-08862-1)
Supplement: Supplementary file 1 — Supplementary Information 1. [file 41598_2022_8862_MOESM1_ESM.zip › Plasticizers_PVC_data/NIR_all/P394_idle.txt]

Wavelength	C:\Documents and Settings\All Users\Application Data\ASD\Indico Pro\Projects\David\P394_idle.txt
350	0.2677158498975
351	0.279269061568442
352	0.235866168069023
353	0.221372226019196
354	0.229860432561737
355	0.220621125973361
356	0.215890564529472
357	0.204116803793507
358	0.174441949894334
359	0.153479019230748
360	0.146771770173174
361	0.15223862993354
362	0.149222528092204
363	0.141710746618683
364	0.131309496314558
365	0.111919356077627
366	9.88401035322867E-02
367	9.58187678693008E-02
368	9.75047935138923E-02
369	9.81876089365901E-02
370	0.09630467640252
371	9.26632911354007E-02
372	9.19040747289087E-02
373	8.97778662720208E-02
374	8.10434492200064E-02
375	8.23315338248359E-02
376	8.57342882996218E-02
377	8.34276073940097E-02
378	8.70801250181924E-02
379	8.76864877535197E-02
380	8.08359407105654E-02
381	7.40606034614336E-02
382	7.11769163995906E-02
383	7.21932993712185E-02
384	7.26430017500893E-02
385	0.071154588412518
386	6.78471868045077E-02
387	6.40392721332955E-02
388	6.45602365618956E-02
389	6.94967323879535E-02
390	7.65389940672257E-02
391	7.66370933371479E-02
392	7.28882550279083E-02
393	0.070538895221543
394	0.07429144122362
395	7.64352967606146E-02
396	7.39731186392615E-02
397	7.76957062601202E-02
398	0.082187089340045
399	8.52583074616571E-02
400	8.86616688179273E-02
401	9.10648779321235E-02
402	9.37510723053662E-02
403	9.98209055500872E-02
404	0.107440165204671
405	0.115395176031058
406	0.122766236095515
407	0.1311856846884
408	0.140029025648134
409	0.148905949204099
410	0.161333169297073
411	0.174596967411832
412	0.18673363524495
413	0.198066796288821
414	0.210937586271155
415	0.225530513295898
416	0.23963459502733
417	0.253107887781049
418	0.265913139492411
419	0.27834768800311
420	0.289448784340187
421	0.299471050522913
422	0.309096830691083
423	0.317006007172492
424	0.324045470197471
425	0.331145385005144
426	0.33799566153012
427	0.343979435665934
428	0.348984747551828
429	0.354149365310999
430	0.359538547737845
431	0.364839875348454
432	0.369018303236182
433	0.373413078698257
434	0.378105661436594
435	0.382464389740697
436	0.386733952350708
437	0.390725578795822
438	0.394256064910854
439	0.398264564307782
440	0.402128415009298
441	0.405229641518526
442	0.40806653468651
443	0.410751969482047
444	0.413282794956668
445	0.415413786008343
446	0.417988719881777
447	0.420834271052324
448	0.422514807731641
449	0.424421849183239
450	0.426622831156478
451	0.428567180991935
452	0.430498026221037
453	0.432860896655939
454	0.435975461488661
455	0.438675203694553
456	0.440989403309064
457	0.443246947846405
458	0.446258260204136
459	0.449184163335054
460	0.451708190257238
461	0.454580028578247
462	0.457513852405846
463	0.46038592132867
464	0.463141663998206
465	0.466087912084726
466	0.469220988265077
467	0.47238459332053
468	0.475724882195128
469	0.47876063708513
470	0.481174779048318
471	0.484339279780452
472	0.487561610679572
473	0.490427686432535
474	0.493649425419604
475	0.496779456554574
476	0.499702593176344
477	0.502744117346059
478	0.505475847993068
479	0.508045701928281
480	0.510943054108717
481	0.513944782872128
482	0.516935615860624
483	0.519814791920514
484	0.522467799730151
485	0.525032144689805
486	0.52768610212964
487	0.530659351274302
488	0.533751343005019
489	0.536806040317547
490	0.539728646927516
491	0.542496823111934
492	0.54526447133953
493	0.548351126460647
494	0.551227059648993
495	0.554040189867263
496	0.557126800915022
497	0.55997369691134
498	0.562734173522694
499	0.565603470151498
500	0.568415666380755
501	0.57128824763114
502	0.574237945534878
503	0.577072918091971
504	0.579753563579089
505	0.58240281069166
506	0.585396236348202
507	0.588230058626853
508	0.590917051321658
509	0.593686891783062
510	0.596454146741986
511	0.599140046433007
512	0.601708249754064
513	0.604326059056482
514	0.606884462484254
515	0.609345557194379
516	0.611945789711215
517	0.614505257840142
518	0.616953183062864
519	0.619337755461158
520	0.621857606639546
521	0.624404702538815
522	0.626707003489315
523	0.629291048886673
524	0.632000072257514
525	0.634549855188083
526	0.63711655514165
527	0.639638382296989
528	0.642119286403751
529	0.644841563747072
530	0.647473504061352
531	0.649992829454375
532	0.652820431184152
533	0.655482478309293
534	0.6579782177182
535	0.66057663114842
536	0.663135233994558
537	0.665714181147398
538	0.668402874633924
539	0.671043784047174
540	0.673566929923823
541	0.675993185469911
542	0.678514164129917
543	0.680985102850199
544	0.683368233740268
545	0.68575599142933
546	0.688077022343719
547	0.69031997351191
548	0.692494501491512
549	0.694646615386768
550	0.696775189347423
551	0.698868965989575
552	0.700957704921999
553	0.703041317637807
554	0.705104470343869
555	0.707107450438403
556	0.70910968048819
557	0.711143592389319
558	0.713224763539001
559	0.715270012572852
560	0.717283510065592
561	0.719323819920027
562	0.721390871086324
563	0.723479087813151
564	0.725586050925914
565	0.727725064612047
566	0.729930832819591
567	0.732166146494356
568	0.734171926320062
569	0.73622148329189
570	0.738395878878628
571	0.740547648284117
572	0.742598249493934
573	0.744661568178052
574	0.74693299103985
575	0.749034611414175
576	0.750931595296178
577	0.752676178643505
578	0.754312496796185
579	0.755941082577643
580	0.757926424525218
581	0.76130028131557
582	0.76498362526147
583	0.768335716413482
584	0.77099015570596
585	0.772699670051063
586	0.773719107139106
587	0.774438167067769
588	0.77458826479109
589	0.774372838624119
590	0.774051729529867
591	0.773746841793742
592	0.773547579717565
593	0.77332840053948
594	0.772534614087566
595	0.771295147026082
596	0.769685075458516
597	0.767785361644283
598	0.766052772545372
599	0.764303245250829
600	0.762217034276301
601	0.760110921066543
602	0.758617353491236
603	0.758318715017934
604	0.759747335626135
605	0.761948538363075
606	0.764414924327766
607	0.767070205034313
608	0.770039933360509
609	0.773033340483024
610	0.775643300346447
611	0.77921453551363
612	0.783922431080899
613	0.789322047317512
614	0.793544337396742
615	0.796811320569844
616	0.799607586242021
617	0.802278064430987
618	0.804752964166237
619	0.806844450970463
620	0.808222740957919
621	0.808626821625872
622	0.808285922648832
623	0.807636581996441
624	0.807049121789505
625	0.806514764262762
626	0.806004623640921
627	0.80559996568778
628	0.805260330002072
629	0.805003103623224
630	0.804911293892673
631	0.805002000426637
632	0.805166464459115
633	0.805261150321347
634	0.805601545748129
635	0.806152745425135
636	0.806808706071555
637	0.807485672272212
638	0.808111926490164
639	0.808646123627517
640	0.809059776121066
641	0.809585603741649
642	0.810240644301718
643	0.810901370280543
644	0.811579773817302
645	0.812291197875096
646	0.813041615037414
647	0.813763091008728
648	0.814438149110002
649	0.815077271606001
650	0.815747140319123
651	0.816365102919544
652	0.816903646866396
653	0.817378938924781
654	0.81781946350794
655	0.818093540137415
656	0.81807366300191
657	0.818123862054567
658	0.8180445836523
659	0.817667919148218
660	0.817096468648152
661	0.816333142016732
662	0.815330519195699
663	0.813977327857338
664	0.812416205296701
665	0.810691483732679
666	0.808824890821579
667	0.806908228056809
668	0.805052232393258
669	0.803365924433108
670	0.801916072021413
671	0.80087882231468
672	0.800357337289945
673	0.800378659604405
674	0.800910337000458
675	0.801920591112019
676	0.803372678002184
677	0.80527317534489
678	0.807445655524459
679	0.809746624429619
680	0.812281432864906
681	0.814836579067457
682	0.817327296072852
683	0.819878949249377
684	0.822125555600296
685	0.824114485438179
686	0.826083587986135
687	0.827916964241372
688	0.829539443526852
689	0.830915305188148
690	0.832120840536835
691	0.833312088646424
692	0.834495453364559
693	0.835444526208309
694	0.836179418104053
695	0.836794284193211
696	0.837431828280542
697	0.83801127231874
698	0.838504134820862
699	0.83889886337509
700	0.839213779610502
701	0.839485496969734
702	0.839749751601946
703	0.840050136262414
704	0.840319391874674
705	0.840546602472923
706	0.840749884225503
707	0.840972690041045
708	0.841176327624085
709	0.84132815740826
710	0.841477023791939
711	0.841637646174357
712	0.841780751119065
713	0.841796594059013
714	0.841933509645864
715	0.842121208262412
716	0.842162431812971
717	0.842224491959305
718	0.842271604211193
719	0.842259698992796
720	0.842214311268657
721	0.842209646938841
722	0.84223493004425
723	0.84217331788837
724	0.842056534235827
725	0.841940549690881
726	0.841885153505918
727	0.841816454221042
728	0.841754814265893
729	0.8417011519059
730	0.841551002783023
731	0.841456000385422
732	0.841424742544996
733	0.841323742929688
734	0.841288443402556
735	0.841226318931268
736	0.841008773030905
737	0.840773416668739
738	0.840607065999539
739	0.840515084568783
740	0.840329025294467
741	0.840186234953155
742	0.840069822842629
743	0.839857787348909
744	0.839761477364329
745	0.839665148412664
746	0.839433173199659
747	0.839248656321161
748	0.839122914347116
749	0.839031842002695
750	0.838902288426675
751	0.838805173098901
752	0.83870719846797
753	0.838526750748764
754	0.838270733673164
755	0.83809837751847
756	0.838099505120015
757	0.838044141191519
758	0.83798392180316
759	0.837911473093174
760	0.837738906189946
761	0.837623952362783
762	0.8375385910071
763	0.837407344632343
764	0.837343211485411
765	0.837303712746096
766	0.837256718296773
767	0.837252034492096
768	0.837127925153559
769	0.836919664854393
770	0.836805775637086
771	0.836703141941924
772	0.836589174822544
773	0.836446847716399
774	0.836236594138351
775	0.835979682410149
776	0.835741725741747
777	0.835672735177104
778	0.835526092506134
779	0.835301292412957
780	0.835088431867116
781	0.834743394462454
782	0.834472392150531
783	0.834374093872172
784	0.834149815381178
785	0.833849575515353
786	0.833578178027124
787	0.833491121418495
788	0.833282797485885
789	0.83295228007215
790	0.83259051363426
791	0.832312493978641
792	0.831978226283707
793	0.831536320547204
794	0.83107910570031
795	0.830721321070646
796	0.830455156431379
797	0.830202741140501
798	0.829857977971782
799	0.829483874310531
800	0.829124551600243
801	0.828701358046854
802	0.828317753183602
803	0.828021355406218
804	0.827812226539873
805	0.827532997976493
806	0.827180600409163
807	0.826788322846229
808	0.826353343991913
809	0.825892732032442
810	0.825459820915931
811	0.825161468769853
812	0.824758381604928
813	0.824331724804731
814	0.82403273900191
815	0.823623696124916
816	0.823192967866127
817	0.822810567167079
818	0.822449883667616
819	0.822104504089721
820	0.821761979417726
821	0.821409828388548
822	0.821078728308498
823	0.820744064165611
824	0.820370673279839
825	0.819901818531628
826	0.819489972297931
827	0.819142319328552
828	0.818743985349081
829	0.818391575257085
830	0.818037190522574
831	0.817634430498835
832	0.817297102381398
833	0.81694912104932
834	0.816571909443991
835	0.816226670200858
836	0.815869082359159
837	0.815511928625287
838	0.81517461783063
839	0.814798765464356
840	0.814395431438006
841	0.813994508139653
842	0.81365198608564
843	0.813298534758388
844	0.812930205288424
845	0.81256919880957
846	0.812212536798145
847	0.811822850537463
848	0.811410904589087
849	0.811115495173934
850	0.810800847124779
851	0.810427804745802
852	0.810010598628678
853	0.809534790827948
854	0.809034477653773
855	0.808569767768045
856	0.808277342928247
857	0.807924877290517
858	0.807505577845085
859	0.807180293214854
860	0.806745728329361
861	0.806256129479812
862	0.805792784255194
863	0.805329703282797
864	0.804850162414346
865	0.804338380656157
866	0.803778835789661
867	0.80327389906813
868	0.802804066581939
869	0.802326402689516
870	0.801848879117747
871	0.801349126676657
872	0.800810432581026
873	0.800222784023585
874	0.799657494530849
875	0.799090332828197
876	0.798487014592486
877	0.797895097374758
878	0.797360503871888
879	0.796847478984828
880	0.796211420496303
881	0.795582210977812
882	0.794913067261013
883	0.794129649468104
884	0.793301357377245
885	0.792455897215328
886	0.791626755381393
887	0.790861053742079
888	0.789945175293833
889	0.788900038624208
890	0.78784667970715
891	0.786969090643536
892	0.786047890460782
893	0.785004493909262
894	0.784009962293367
895	0.783038453301719
896	0.78207056483028
897	0.781091039642854
898	0.780114370170675
899	0.779232422896973
900	0.778455376849124
901	0.777671139266364
902	0.776833527491981
903	0.775880722496654
904	0.774804729134441
905	0.773835874019896
906	0.772936736561739
907	0.772031088677869
908	0.771004218173771
909	0.770130316363382
910	0.769345805898888
911	0.768507432222884
912	0.767698817024672
913	0.76682563820508
914	0.765906400761936
915	0.765109988537499
916	0.764451100265168
917	0.76391743323426
918	0.763465752210568
919	0.763000713628328
920	0.762617231615839
921	0.76236768610582
922	0.762247323901259
923	0.762186249225797
924	0.76210737380254
925	0.761972274454027
926	0.761884964536771
927	0.761829935190193
928	0.761793390766049
929	0.76176472185262
930	0.761714210296465
931	0.761722556330134
932	0.761855944295627
933	0.762054849195835
934	0.762298154487434
935	0.762520292213279
936	0.762637642487695
937	0.762822292860977
938	0.763045114283744
939	0.763266754919921
940	0.763545456090566
941	0.76369307837742
942	0.763730748419079
943	0.763799879944537
944	0.763893394462374
945	0.763903836078871
946	0.763793143675258
947	0.76369920239421
948	0.763524080158019
949	0.763269124924416
950	0.762982673169666
951	0.762735370165296
952	0.762484242003975
953	0.762202240112056
954	0.761906222878837
955	0.76150964937287
956	0.761016451165544
957	0.760488254672361
958	0.760074413377093
959	0.759735948526904
960	0.759365657529799
961	0.758806196627571
962	0.758378468327916
963	0.757939302010096
964	0.757354458973062
965	0.756876969261654
966	0.756389048859418
967	0.755914380268578
968	0.755535919953785
969	0.754861856149025
970	0.754193499546739
971	0.753743079584863
972	0.753332860089249
973	0.752743089499797
974	0.752081439246823
975	0.751552001011931
976	0.750891058027163
977	0.750256957617658
978	0.749716531961005
979	0.749166030489933
980	0.748843540800622
981	0.748467573959746
982	0.747809781281655
983	0.747453754532622
984	0.746851865671334
985	0.746075079866514
986	0.745661662111743
987	0.745209039097653
988	0.744657807808488
989	0.744042399640934
990	0.743476070432214
991	0.742955059828139
992	0.742360727981393
993	0.741575188838978
994	0.740867111902363
995	0.740195892291214
996	0.739507377918436
997	0.738767510020216
998	0.738224694029429
999	0.737710304257007
1000	0.737037915829233
1001	0.67258770063161
1002	0.671545997091279
1003	0.670905470088677
1004	0.670447077416956
1005	0.669843971429374
1006	0.669122658491903
1007	0.668660382036853
1008	0.668375098529042
1009	0.667911055013491
1010	0.667809303201936
1011	0.667269295778041
1012	0.666479174346578
1013	0.665356424310213
1014	0.664237669393889
1015	0.66296931852807
1016	0.661535807598301
1017	0.659490344443121
1018	0.658499366125072
1019	0.6577227461509
1020	0.65717346950294
1021	0.657594499860348
1022	0.657431463878907
1023	0.65713248873051
1024	0.65669893473514
1025	0.656253686225674
1026	0.655562073454482
1027	0.654667403764382
1028	0.653466936633562
1029	0.652651481979727
1030	0.651820451301527
1031	0.651063320987962
1032	0.650565197042513
1033	0.649893717376702
1034	0.648767507811648
1035	0.648436619979826
1036	0.648964878150026
1037	0.648515265089269
1038	0.647772765972874
1039	0.647428616222582
1040	0.646717743920067
1041	0.646064409476236
1042	0.645877928952179
1043	0.645615398403137
1044	0.645269637271959
1045	0.644473692337908
1046	0.644288159981449
1047	0.644877761972659
1048	0.644316915518173
1049	0.643136577836308
1050	0.642557347303063
1051	0.641246853001513
1052	0.641002852580719
1053	0.642592011935931
1054	0.64228778681235
1055	0.641016079910273
1056	0.640411486536127
1057	0.638719624239521
1058	0.638007362495432
1059	0.638178369793738
1060	0.638900777573005
1061	0.638937620912858
1062	0.639148654478938
1063	0.638653690410642
1064	0.637381173142007
1065	0.636943444688616
1066	0.636592730650701
1067	0.636078451483093
1068	0.636208155398078
1069	0.635558213830465
1070	0.633895141017026
1071	0.633039223736797
1072	0.632043695889771
1073	0.631618195159372
1074	0.632254323404464
1075	0.632199821729818
1076	0.632127995289283
1077	0.631956618014723
1078	0.631424347532974
1079	0.630083726549596
1080	0.62963782013584
1081	0.629659649238463
1082	0.629153677470817
1083	0.628889164148137
1084	0.62832807441425
1085	0.626823805691901
1086	0.626189912604277
1087	0.626162859311211
1088	0.625760834866206
1089	0.625461352635268
1090	0.625347476202035
1091	0.625534148880232
1092	0.625011359899195
1093	0.624534495728877
1094	0.623806051978608
1095	0.622983256967464
1096	0.622305641159455
1097	0.621620494171135
1098	0.621345671844305
1099	0.62083776010501
1100	0.619802395602376
1101	0.619385043297478
1102	0.619715423076685
1103	0.619248171187766
1104	0.618581074726092
1105	0.617960286508157
1106	0.616710295877243
1107	0.615990380940814
1108	0.615538466475476
1109	0.615294496067309
1110	0.61555692908719
1111	0.615176993346188
1112	0.613806054538943
1113	0.613032901051028
1114	0.612409050265989
1115	0.611289056634401
1116	0.610910772042747
1117	0.611808220454265
1118	0.611360019883343
1119	0.61029180364043
1120	0.609559064063524
1121	0.608520986375867
1122	0.607507919387868
1123	0.606506697879214
1124	0.605811400022087
1125	0.605271359879884
1126	0.604440094711448
1127	0.603984112810112
1128	0.603242010016624
1129	0.601581273901467
1130	0.599872793321374
1131	0.598599734830669
1132	0.597641256662265
1133	0.596397429827758
1134	0.595387066953628
1135	0.594219699617194
1136	0.592837258734235
1137	0.591253255538458
1138	0.589762932238837
1139	0.588147770152272
1140	0.586251669670759
1141	0.584265297804883
1142	0.582076250234676
1143	0.580150349625497
1144	0.578387023121333
1145	0.576279834603574
1146	0.573981129674864
1147	0.571773069892739
1148	0.569273229005216
1149	0.566727230957949
1150	0.564381656742253
1151	0.562579864405289
1152	0.560124073253712
1153	0.55749157925314
1154	0.554522820818837
1155	0.551069924020651
1156	0.547888845909604
1157	0.544633129923666
1158	0.541345930363026
1159	0.538493316190382
1160	0.534910885041776
1161	0.530809126774502
1162	0.526577187922404
1163	0.522671750525819
1164	0.51862241641375
1165	0.514909378472569
1166	0.511696502611841
1167	0.508212669676372
1168	0.50490021820021
1169	0.501839988396522
1170	0.498673416032774
1171	0.495785479948112
1172	0.492824679815076
1173	0.490434310465319
1174	0.488630946454478
1175	0.486577863392873
1176	0.48460324092914
1177	0.482814820058423
1178	0.481253508680222
1179	0.479380037125723
1180	0.477469965045665
1181	0.475667479993356
1182	0.473889707679646
1183	0.472071369159282
1184	0.470281351601518
1185	0.468524343310594
1186	0.466247855883857
1187	0.463703616687719
1188	0.461695365009954
1189	0.459635485701694
1190	0.457570678424536
1191	0.455500462111258
1192	0.45376216893959
1193	0.452071411679861
1194	0.450604598406796
1195	0.44937379989691
1196	0.448286472314677
1197	0.447260340347669
1198	0.446465745571733
1199	0.445912313535051
1200	0.445668445660862
1201	0.445356421969025
1202	0.445090411978424
1203	0.445149612288881
1204	0.445187898863924
1205	0.445311690362094
1206	0.445839067950528
1207	0.446418340925351
1208	0.447535430879455
1209	0.448951232577515
1210	0.449817534197299
1211	0.450973713949245
1212	0.452026170775116
1213	0.453492691453684
1214	0.455305291880446
1215	0.457093478354419
1216	0.458945473820686
1217	0.461022040373207
1218	0.463143736225533
1219	0.465498094159108
1220	0.468125271073976
1221	0.470837845332368
1222	0.473546667740723
1223	0.476457094142135
1224	0.479426970424585
1225	0.482113727633853
1226	0.484565918654257
1227	0.486867575298648
1228	0.48922267838089
1229	0.491677625058204
1230	0.493897003317733
1231	0.49595136864235
1232	0.49782560734293
1233	0.499326625863873
1234	0.500955981209545
1235	0.50264749108983
1236	0.503967435353035
1237	0.505183428024068
1238	0.506216535819177
1239	0.50690210687733
1240	0.507640737049258
1241	0.508381530791329
1242	0.508910017260036
1243	0.509408451829333
1244	0.509894865643731
1245	0.510428233666886
1246	0.510988821377697
1247	0.511463848394846
1248	0.511914738104028
1249	0.512441250582394
1250	0.51256759338794
1251	0.512284666230432
1252	0.512248427940566
1253	0.512353987391242
1254	0.512395836779004
1255	0.512447040869843
1256	0.512798517318714
1257	0.51288800185996
1258	0.512729023027069
1259	0.512630676693643
1260	0.512614481263941
1261	0.512396902364039
1262	0.512036827060659
1263	0.511844955593357
1264	0.511684857312228
1265	0.511508758367381
1266	0.511434616692384
1267	0.511147791766558
1268	0.510702907352654
1269	0.510406166265773
1270	0.510212328565551
1271	0.509955098352442
1272	0.509490349935265
1273	0.509177345916075
1274	0.509147300062398
1275	0.508913910345914
1276	0.508514693871116
1277	0.508156558720496
1278	0.507820064141012
1279	0.507134376786662
1280	0.506721871970639
1281	0.506725935582035
1282	0.506464050009735
1283	0.50612599974892
1284	0.505463306695528
1285	0.50483459820596
1286	0.50465724927621
1287	0.504540703986112
1288	0.504212232487095
1289	0.503880582328363
1290	0.503487883623395
1291	0.503016224011128
1292	0.50256983636111
1293	0.502433311347043
1294	0.502077953072124
1295	0.501157650590855
1296	0.500756788728821
1297	0.50080102471775
1298	0.500406039010214
1299	0.499772104131393
1300	0.499391213458979
1301	0.499002711416664
1302	0.498506670389088
1303	0.498045529272342
1304	0.497848304307724
1305	0.497371039034998
1306	0.496550288419411
1307	0.496131613234652
1308	0.495861805730998
1309	0.495475620303423
1310	0.494908620160067
1311	0.494319194247594
1312	0.493951992962529
1313	0.493595792311245
1314	0.493239352687241
1315	0.492742338962265
1316	0.492003440694247
1317	0.49140011228169
1318	0.491016790765774
1319	0.490698680987069
1320	0.490341193540922
1321	0.489865296272735
1322	0.489342224687255
1323	0.488574990883552
1324	0.48777419518666
1325	0.487294127383913
1326	0.486891205466075
1327	0.48668941711881
1328	0.486166147599119
1329	0.485241827082429
1330	0.484674768843981
1331	0.484118989581455
1332	0.48363678408665
1333	0.483105677396531
1334	0.482652995146268
1335	0.48188426585959
1336	0.481014281415329
1337	0.480361918971568
1338	0.479912205007849
1339	0.479308793022989
1340	0.478399184097712
1341	0.477704496063795
1342	0.476984494606561
1343	0.475999008344907
1344	0.475033571721331
1345	0.474026591147395
1346	0.473077768170446
1347	0.472069620310203
1348	0.471065235132616
1349	0.47023019960681
1350	0.469146947463648
1351	0.467863615097779
1352	0.466611294147152
1353	0.465271166909148
1354	0.463796472302478
1355	0.462279458484791
1356	0.460712234313728
1357	0.459172530108192
1358	0.457526929817521
1359	0.455880827046699
1360	0.454223478996315
1361	0.452522875476966
1362	0.450551925888147
1363	0.44846122499627
1364	0.446523455665253
1365	0.44453276179936
1366	0.442387727597148
1367	0.44013900633887
1368	0.437779591594472
1369	0.435274894218938
1370	0.432704774178958
1371	0.430065116343529
1372	0.42716678990199
1373	0.424189896387128
1374	0.421299275463633
1375	0.418100308201678
1376	0.414797055281363
1377	0.411636455178656
1378	0.408472303977093
1379	0.405486454421246
1380	0.402577827288539
1381	0.399738086883274
1382	0.396990387690816
1383	0.394349079326137
1384	0.392008948820473
1385	0.389725865238677
1386	0.387455774754461
1387	0.385416670454499
1388	0.383599171206328
1389	0.38195247586233
1390	0.380554404374357
1391	0.379291710552786
1392	0.378026530313344
1393	0.376803137943897
1394	0.375673178745853
1395	0.374609400612991
1396	0.373564871129989
1397	0.372579497131795
1398	0.371656011713376
1399	0.37070067731763
1400	0.369763957008403
1401	0.368727290335184
1402	0.367642541201099
1403	0.366641199080183
1404	0.365584029776221
1405	0.364639570958344
1406	0.363681517348538
1407	0.362487577752022
1408	0.361284656046914
1409	0.360231538929331
1410	0.359096022984146
1411	0.357752588580666
1412	0.356573176718788
1413	0.355433955504615
1414	0.354083588440321
1415	0.352988532337287
1416	0.352073827132253
1417	0.351054076329182
1418	0.35024478764195
1419	0.349578665456607
1420	0.348735067420285
1421	0.347864111985189
1422	0.347089911827806
1423	0.346286865781404
1424	0.345591384440541
1425	0.345002490313284
1426	0.344435446081098
1427	0.344005066124708
1428	0.343624904201039
1429	0.343331089848728
1430	0.343352361468511
1431	0.343394624414988
1432	0.343501075408913
1433	0.343910117264197
1434	0.344486393435616
1435	0.345261494745434
1436	0.346135251901735
1437	0.346990608024547
1438	0.347826193337592
1439	0.348572432320632
1440	0.349414845833523
1441	0.350364802312742
1442	0.351311944572541
1443	0.352224725481731
1444	0.353017978644015
1445	0.3537881222125
1446	0.354601474644659
1447	0.35539252352894
1448	0.356136519099756
1449	0.35689504896949
1450	0.357688378973322
1451	0.358515899119677
1452	0.35934484005011
1453	0.360023847452361
1454	0.360559777997221
1455	0.361100769555816
1456	0.361696868328298
1457	0.362222158328589
1458	0.362724092242863
1459	0.363279688279861
1460	0.363813984474719
1461	0.364251546982166
1462	0.364686864627951
1463	0.365072840398473
1464	0.365343176751904
1465	0.365609176036336
1466	0.365855320526862
1467	0.366196628349721
1468	0.366466395659281
1469	0.366639720969613
1470	0.366877276498387
1471	0.367231728909827
1472	0.367656570497447
1473	0.367839280378807
1474	0.367841422384872
1475	0.367964845607708
1476	0.368095798385458
1477	0.36840353128821
1478	0.36895959575419
1479	0.369237873643728
1480	0.369203396714964
1481	0.369270752755934
1482	0.369457373369558
1483	0.369691835324279
1484	0.369981818124029
1485	0.370115515564782
1486	0.37003912039411
1487	0.370124697041223
1488	0.370399424911081
1489	0.370399236515077
1490	0.370198326947969
1491	0.370125866841826
1492	0.370101555879045
1493	0.37001634133806
1494	0.370070325907136
1495	0.370259009371861
1496	0.370103627808079
1497	0.369871982662917
1498	0.36993553269771
1499	0.369825525353336
1500	0.369547655123413
1501	0.369465717478961
1502	0.369408991385878
1503	0.369116383258714
1504	0.368805793927263
1505	0.368681455506883
1506	0.368521985249042
1507	0.368258388809453
1508	0.36806461300292
1509	0.367853085333492
1510	0.367479115186119
1511	0.367180320132419
1512	0.366954489441268
1513	0.366564939820126
1514	0.36622466628682
1515	0.365914393981991
1516	0.365553553932817
1517	0.365180741968015
1518	0.364813560446572
1519	0.364400536378609
1520	0.363990388319419
1521	0.36360325811373
1522	0.363213166254128
1523	0.362828247700747
1524	0.362328873405514
1525	0.361878228879343
1526	0.361453310683198
1527	0.361144327393445
1528	0.360853129033533
1529	0.360458718887477
1530	0.360132930168006
1531	0.359819483033943
1532	0.359488454282985
1533	0.35925116054164
1534	0.35901148500512
1535	0.358621053941462
1536	0.358277539041207
1537	0.358117454373703
1538	0.357842867449887
1539	0.357420382989976
1540	0.357065131382314
1541	0.35665113011532
1542	0.35619565051292
1543	0.356004333487938
1544	0.355882099211354
1545	0.355489784552177
1546	0.355192572183235
1547	0.355008225537348
1548	0.354618670420899
1549	0.354364438244014
1550	0.35428224788722
1551	0.354040208857447
1552	0.353642164864183
1553	0.353247764486862
1554	0.352920263926814
1555	0.352532542553031
1556	0.352178064287891
1557	0.35196414076813
1558	0.351689291778555
1559	0.351378563697818
1560	0.351164601798546
1561	0.350967591709501
1562	0.350718891311303
1563	0.350451570999784
1564	0.350144216948073
1565	0.349859790722949
1566	0.349668304530542
1567	0.349376055402163
1568	0.349017191357133
1569	0.348755594962932
1570	0.348385147372286
1571	0.347940528790526
1572	0.347616325912219
1573	0.347278038186009
1574	0.346924080112445
1575	0.34656008862906
1576	0.346074680196174
1577	0.345516136781661
1578	0.345016042015793
1579	0.344670756746956
1580	0.344287191190756
1581	0.343836015256308
1582	0.343479657784831
1583	0.343097978399593
1584	0.342792272611716
1585	0.34251618217923
1586	0.342099286811441
1587	0.34160546452637
1588	0.341032468300277
1589	0.340574342743972
1590	0.340213253184516
1591	0.339784357587191
1592	0.339417361747877
1593	0.339011041573667
1594	0.338531469010418
1595	0.338183682554299
1596	0.337820329535983
1597	0.337426480119041
1598	0.337100054269066
1599	0.336587574090401
1600	0.336057393062859
1601	0.335821271071562
1602	0.335429584152187
1603	0.334715794965247
1604	0.334171151682754
1605	0.333718728655156
1606	0.333230845361785
1607	0.332950328886687
1608	0.33247874515331
1609	0.331691078732218
1610	0.331069293986985
1611	0.330590550381143
1612	0.330195197550375
1613	0.329889547709266
1614	0.329392237155144
1615	0.328748757041712
1616	0.328311786315836
1617	0.327828099891093
1618	0.327114091871948
1619	0.32654321606068
1620	0.326166277995562
1621	0.325796647998719
1622	0.325341309159963
1623	0.324805257085979
1624	0.324125189379212
1625	0.323427002156299
1626	0.322854643080848
1627	0.322183275738879
1628	0.321344797805337
1629	0.320580692359685
1630	0.320015429627177
1631	0.319453045682936
1632	0.318655137684403
1633	0.317751140619678
1634	0.317083268544808
1635	0.316477211143781
1636	0.315846524513138
1637	0.315366013669429
1638	0.314739370803442
1639	0.313951925898787
1640	0.313427301657579
1641	0.313044936051379
1642	0.31239630362446
1643	0.311684105168071
1644	0.311158659763153
1645	0.310655821923798
1646	0.309900039392452
1647	0.308949262935169
1648	0.308226723232844
1649	0.307596085913627
1650	0.306833903662921
1651	0.306187273679475
1652	0.305409883221052
1653	0.304301222757301
1654	0.303351533251173
1655	0.302519695852216
1656	0.301349259339617
1657	0.300144847723397
1658	0.299198138587523
1659	0.298147446513609
1660	0.297076953583579
1661	0.296011155952387
1662	0.294461684844578
1663	0.292786765311828
1664	0.291335416603347
1665	0.289801744877129
1666	0.288115306002875
1667	0.286409253223508
1668	0.284544636530255
1669	0.282436658649919
1670	0.280415413759667
1671	0.278246246796452
1672	0.275852165152692
1673	0.273569850786769
1674	0.271165083060314
1675	0.268610213668608
1676	0.266062592583912
1677	0.263308286785694
1678	0.26023768929812
1679	0.257056757705653
1680	0.25375497589884
1681	0.250141517993694
1682	0.246329841326011
1683	0.242441989250406
1684	0.238298513990842
1685	0.233730146584984
1686	0.228850842748795
1687	0.22373624051286
1688	0.21836072004378
1689	0.212855128431083
1690	0.207301499688836
1691	0.201449511623873
1692	0.195193598845575
1693	0.189073596796127
1694	0.183064291345892
1695	0.176865457484588
1696	0.170946812472594
1697	0.164987487663043
1698	0.158998804040729
1699	0.153469551326622
1700	0.147724522898708
1701	0.142134381226705
1702	0.136652486918204
1703	0.13120377305211
1704	0.126200614877429
1705	0.121066690739427
1706	0.115655015986164
1707	0.110761145488074
1708	0.106008363195241
1709	0.101474718110214
1710	9.73627430443619E-02
1711	9.34833834027937E-02
1712	8.95603140590751E-02
1713	0.086347141501666
1714	8.34965662151082E-02
1715	8.11039137037954E-02
1716	7.93782410591918E-02
1717	7.82571965377794E-02
1718	7.75213029019942E-02
1719	7.74486691802246E-02
1720	7.77936687927403E-02
1721	7.83152977792037E-02
1722	7.97125004713677E-02
1723	8.14026662455485E-02
1724	8.28243933857096E-02
1725	8.46474125994671E-02
1726	8.69721155397454E-02
1727	8.93137758326109E-02
1728	9.17316249215179E-02
1729	9.39094563057775E-02
1730	9.57311580884777E-02
1731	9.74998349014388E-02
1732	9.92019695004845E-02
1733	0.100992074010063
1734	0.102578297871126
1735	0.103670536210596
1736	0.104841133802227
1737	0.105877357152922
1738	0.106392488997719
1739	0.106994069094674
1740	0.107532749803323
1741	0.107623242554852
1742	0.107886672254179
1743	0.108204676481121
1744	0.108090873877863
1745	0.108062019047652
1746	0.108133160335577
1747	0.107933268570412
1748	0.107885984374253
1749	0.107902457520245
1750	0.10789015736745
1751	0.107949480767213
1752	0.108104724395921
1753	0.108271143764642
1754	0.108499916811016
1755	0.108762168021408
1756	0.109251093261385
1757	0.109804478584985
1758	0.110566605753582
1759	0.111613626195875
1760	0.112611500517181
1761	0.113566298978443
1762	0.11498570316079
1763	0.116909939402224
1764	0.118372599728821
1765	0.119854752585187
1766	0.121405643759064
1767	0.122606821812912
1768	0.124071184242211
1769	0.126077829087166
1770	0.12746105394896
1771	0.128575025623907
1772	0.129929214385718
1773	0.131008025544575
1774	0.132288279744172
1775	0.133992669982943
1776	0.1353069541052
1777	0.136593409823875
1778	0.137676716802719
1779	0.138451280563714
1780	0.139533887077856
1781	0.140653849510349
1782	0.141874172898939
1783	0.142796397823881
1784	0.143474724136531
1785	0.144128352964147
1786	0.144309380185291
1787	0.144981423593967
1788	0.146198379202247
1789	0.146854127811357
1790	0.147424521256376
1791	0.148035717215533
1792	0.148027880342584
1793	0.14863726141004
1794	0.149882697844091
1795	0.150705913340894
1796	0.151678903804798
1797	0.152322972937808
1798	0.152601364070514
1799	0.152963629692806
1800	0.153021470899182
1801	0.155875842313196
1802	0.156238627887866
1803	0.15640827690889
1804	0.156705042894349
1805	0.156925710414604
1806	0.157081297639755
1807	0.157034940023377
1808	0.15707302625857
1809	0.157182593280852
1810	0.157261260398429
1811	0.156970598034873
1812	0.156512958699889
1813	0.156381913350148
1814	0.156127152682719
1815	0.155756675689932
1816	0.155908663250268
1817	0.155947979588902
1818	0.155962686389333
1819	0.155856184384841
1820	0.156050831536424
1821	0.155923984873235
1822	0.155534199358716
1823	0.155385942288291
1824	0.155351571317698
1825	0.155117869463245
1826	0.154672775150598
1827	0.154563190605589
1828	0.154522563809603
1829	0.154579105041095
1830	0.154556243850292
1831	0.155082779461714
1832	0.155496410396718
1833	0.155309138897181
1834	0.15556819714276
1835	0.155999566013982
1836	0.156334647335664
1837	0.156816237380064
1838	0.157070185166242
1839	0.157120883642492
1840	0.157254900967748
1841	0.157716456482059
1842	0.158105143103816
1843	0.158507956628286
1844	0.158969773956623
1845	0.159240622721209
1846	0.159245957828744
1847	0.159349449970487
1848	0.159736293463126
1849	0.159964584064383
1850	0.160067117043124
1851	0.159851231253749
1852	0.160149309077201
1853	0.160198512868841
1854	0.159985232714132
1855	0.160305108553532
1856	0.160728740249323
1857	0.160872750432386
1858	0.161181308846813
1859	0.16185202687173
1860	0.162210435862424
1861	0.162412177977738
1862	0.162460691294525
1863	0.162820107564848
1864	0.163414647192258
1865	0.164011865462377
1866	0.16458784433648
1867	0.165028360447905
1868	0.165234418196548
1869	0.165481843219606
1870	0.165813409961151
1871	0.165973210509606
1872	0.166036771760903
1873	0.165935098198341
1874	0.165940312207988
1875	0.165757958492051
1876	0.165954842477097
1877	0.166296387837532
1878	0.16624352852868
1879	0.166024648961382
1880	0.165886555015349
1881	0.16538554176002
1882	0.165090293730792
1883	0.164812352115687
1884	0.164984476956715
1885	0.164867385181269
1886	0.164346497716879
1887	0.16374640858348
1888	0.162759146902453
1889	0.161841306821567
1890	0.160788112938835
1891	0.159759935247725
1892	0.158701018346262
1893	0.157597068596194
1894	0.156258520484005
1895	0.155219446406237
1896	0.154342656233711
1897	0.15327930389815
1898	0.15253797724654
1899	0.151805818660752
1900	0.151153964925867
1901	0.150406524461586
1902	0.150231976292644
1903	0.150522820883188
1904	0.150482969295016
1905	0.15069381351265
1906	0.150833337904664
1907	0.150649913529048
1908	0.150782317722632
1909	0.15106856191197
1910	0.150881209449745
1911	0.151042414058666
1912	0.151221031461048
1913	0.151273398597448
1914	0.15157396557359
1915	0.151634081976885
1916	0.151453353359601
1917	0.151248179118252
1918	0.150805487472711
1919	0.150658079467047
1920	0.15068615517242
1921	0.150373415517923
1922	0.150399697407256
1923	0.150627910652472
1924	0.15062741107796
1925	0.150542154841694
1926	0.150336113163772
1927	0.14994069568453
1928	0.149760957631261
1929	0.14961479409401
1930	0.14937792773804
1931	0.149286016269506
1932	0.149027373728603
1933	0.148618422658398
1934	0.148295452532524
1935	0.148195096005669
1936	0.148423813761256
1937	0.148307479153892
1938	0.148091552082558
1939	0.148059516254749
1940	0.148039787070661
1941	0.147900756472318
1942	0.147816406518788
1943	0.147775514945786
1944	0.147631505296606
1945	0.147429169737659
1946	0.147493147436871
1947	0.147549381640536
1948	0.147625182638544
1949	0.14770731045976
1950	0.147766249845646
1951	0.147870784691849
1952	0.147937605463696
1953	0.147884569067198
1954	0.147928609615282
1955	0.14796342791638
1956	0.148165879633804
1957	0.148655600046702
1958	0.1488568197472
1959	0.149033984662546
1960	0.14923128271102
1961	0.149244755369561
1962	0.148919045532804
1963	0.148866978887636
1964	0.148780567854785
1965	0.148885311890172
1966	0.149309134789135
1967	0.149391032095438
1968	0.149369996796771
1969	0.149443463095499
1970	0.149266976355401
1971	0.14927080496656
1972	0.149614515271711
1973	0.149791472937826
1974	0.149901475942117
1975	0.149931698109347
1976	0.150007757815776
1977	0.150045596178337
1978	0.150063061825614
1979	0.150071687655769
1980	0.15008129151057
1981	0.150093844472308
1982	0.150036119190907
1983	0.149988024217129
1984	0.149900564697571
1985	0.14983049387996
1986	0.1494584137668
1987	0.149336269380967
1988	0.149410344342228
1989	0.149071687803358
1990	0.148491351471987
1991	0.148173108090117
1992	0.147601628573709
1993	0.147346468101915
1994	0.14746403957846
1995	0.147496725126643
1996	0.147706195957076
1997	0.147677611156097
1998	0.147623083609152
1999	0.147503981568057
2000	0.147280697834119
2001	0.146781247676645
2002	0.14652028061686
2003	0.146333347019303
2004	0.146110249767064
2005	0.145812447556866
2006	0.14572941122453
2007	0.145960827641857
2008	0.145769717506196
2009	0.145379440596737
2010	0.145200648945655
2011	0.144908283761122
2012	0.144567614674096
2013	0.144411808041634
2014	0.14422748488715
2015	0.143977273076999
2016	0.143421407278585
2017	0.143186411929177
2018	0.143222252445819
2019	0.143035455367197
2020	0.142681958374573
2021	0.14258905184446
2022	0.142672172208643
2023	0.142567286087337
2024	0.142624062930781
2025	0.1424823705532
2026	0.142185170913203
2027	0.141718858309261
2028	0.140792123748573
2029	0.140337186466977
2030	0.140012260887292
2031	0.139708718419202
2032	0.139410957308546
2033	0.139347853436688
2034	0.139373591331588
2035	0.139340478596483
2036	0.13934866699615
2037	0.139742655496462
2038	0.139868052643893
2039	0.139888503529489
2040	0.139681073948162
2041	0.139159406964142
2042	0.138959013168926
2043	0.138856393660777
2044	0.138490118706141
2045	0.138215301673941
2046	0.137870171838191
2047	0.137555498931052
2048	0.136825343124835
2049	0.136577236873801
2050	0.136817501413869
2051	0.136649342327067
2052	0.136278192488607
2053	0.136139807691545
2054	0.136164619534457
2055	0.135916875979734
2056	0.13553682638942
2057	0.13534520340821
2058	0.134966313761324
2059	0.13474599776521
2060	0.134872247225386
2061	0.134900429430095
2062	0.134963723640212
2063	0.134884301264842
2064	0.134726293186841
2065	0.134443199447205
2066	0.134428227513669
2067	0.134575803176232
2068	0.134308179971787
2069	0.133802516517796
2070	0.133753172410286
2071	0.133680549370008
2072	0.133518829909784
2073	0.133913459918734
2074	0.133878383454194
2075	0.133060601987401
2076	0.132777153250687
2077	0.132833128215123
2078	0.132795968485141
2079	0.133000652747837
2080	0.132975605810641
2081	0.132994331431464
2082	0.132963756093114
2083	0.132873439631808
2084	0.132682528834594
2085	0.132646412064365
2086	0.132706613428553
2087	0.132546212992141
2088	0.13240091673801
2089	0.13221768536596
2090	0.131726695980834
2091	0.131426544149345
2092	0.131143908351802
2093	0.131077315804433
2094	0.131483216562315
2095	0.13140715558595
2096	0.131241559669663
2097	0.130956085673079
2098	0.13077597618032
2099	0.13022303985557
2100	0.129741406042246
2101	0.129425499864705
2102	0.129069321038879
2103	0.128420905808006
2104	0.127965131408595
2105	0.127779176757551
2106	0.127459213772988
2107	0.126999465185939
2108	0.126627915419754
2109	0.12639571519061
2110	0.126067112157828
2111	0.125664320581647
2112	0.125275851376226
2113	0.124870121211489
2114	0.12446092217861
2115	0.124084093274678
2116	0.123664601243745
2117	0.122960481940118
2118	0.122539704330893
2119	0.122024383484094
2120	0.12141478444557
2121	0.120874743012778
2122	0.120415762249143
2123	0.119915956670342
2124	0.119251397052406
2125	0.11893284835429
2126	0.118927669512004
2127	0.118670170591487
2128	0.11833705171927
2129	0.118285961834352
2130	0.118303176017762
2131	0.118202033739169
2132	0.118393893419549
2133	0.118390636779221
2134	0.118061274876292
2135	0.117875294858124
2136	0.117838164973998
2137	0.117617943505016
2138	0.117437380901283
2139	0.117545891497093
2140	0.117578240724823
2141	0.117728630454575
2142	0.117766743700305
2143	0.117776882070894
2144	0.117776835209265
2145	0.117823765225697
2146	0.117773624521565
2147	0.117577602229272
2148	0.117516380878874
2149	0.117493693689429
2150	0.11737828076166
2151	0.116928581313997
2152	0.117205406754502
2153	0.118128134642352
2154	0.118455332655022
2155	0.119114256518703
2156	0.119500770452559
2157	0.119142158055808
2158	0.119009770846267
2159	0.119049668017695
2160	0.119046180757812
2161	0.11913686542582
2162	0.119066589290977
2163	0.119160645015027
2164	0.119490261277489
2165	0.11967027622217
2166	0.119849147152438
2167	0.119809514620544
2168	0.119700945126564
2169	0.119612379817723
2170	0.119126214747649
2171	0.119107939267408
2172	0.11973859214065
2173	0.119506203175582
2174	0.118760831817003
2175	0.11855344561247
2176	0.118069168960357
2177	0.117825684280923
2178	0.118366202625832
2179	0.118352669942954
2180	0.117951475823452
2181	0.117607871404453
2182	0.116809229959237
2183	0.116594038785039
2184	0.117069455948372
2185	0.116854385546487
2186	0.116710395979844
2187	0.116935649321401
2188	0.116827731960886
2189	0.116297065223991
2190	0.1161310989931
2191	0.116255499428549
2192	0.115880900886471
2193	0.115336862513544
2194	0.114745742245612
2195	0.113803337035979
2196	0.113136206436221
2197	0.112583542709163
2198	0.111888182295983
2199	0.111086924670859
2200	0.110562115159688
2201	0.110000712305877
2202	0.109684841248341
2203	0.109952347227768
2204	0.109682644372118
2205	0.109437356385501
2206	0.108890161528486
2207	0.107300967370933
2208	0.106755004843568
2209	0.10714429695716
2210	0.106730488236591
2211	0.106262123663557
2212	0.106125204667845
2213	0.105751845010606
2214	0.104435840455223
2215	0.102737513323342
2216	0.101988324377398
2217	0.101237111849162
2218	0.100254700039114
2219	9.90400410515454E-02
2220	9.82321153673327E-02
2221	9.73082056003178E-02
2222	9.56504578797573E-02
2223	9.45644977597557E-02
2224	9.43129218025231E-02
2225	9.35753581059882E-02
2226	9.25567013109098E-02
2227	9.13076411752108E-02
2228	8.98991352835971E-02
2229	8.88391883983808E-02
2230	8.77276274124407E-02
2231	8.63343867029472E-02
2232	8.49677196017734E-02
2233	8.38523876028508E-02
2234	0.082719218695429
2235	8.12216292590539E-02
2236	7.99944720589508E-02
2237	7.86633010419139E-02
2238	7.65230411287972E-02
2239	7.46766268432837E-02
2240	7.33290840286872E-02
2241	7.18036070540042E-02
2242	7.00848726154279E-02
2243	0.068446778395979
2244	0.066900113391482
2245	6.53012122295307E-02
2246	6.41301762950072E-02
2247	6.24315967162836E-02
2248	6.12566428212961E-02
2249	5.98370028700418E-02
2250	5.66073714008325E-02
2251	5.42395394985288E-02
2252	5.25325422414561E-02
2253	0.050771227621061
2254	4.94396891755482E-02
2255	4.95369906248377E-02
2256	4.84049852222445E-02
2257	4.66052355001547E-02
2258	4.51283300309286E-02
2259	4.35966831582593E-02
2260	4.20541514588113E-02
2261	0.040329399777563
2262	3.90403611879141E-02
2263	3.79306736688034E-02
2264	3.68065386999156E-02
2265	3.63676162375792E-02
2266	3.49234824203753E-02
2267	3.27803674085876E-02
2268	3.10548863532457E-02
2269	2.85881559217592E-02
2270	2.70750728032521E-02
2271	2.65716870093457E-02
2272	2.54333334439241E-02
2273	2.40550255862223E-02
2274	2.33451688342562E-02
2275	2.33165358098069E-02
2276	2.22191577835628E-02
2277	2.06666560324245E-02
2278	0.019754235432201
2279	1.84629770992709E-02
2280	1.70620534468337E-02
2281	1.64647845583465E-02
2282	1.55740782724661E-02
2283	1.34123065863712E-02
2284	1.22518589760483E-02
2285	1.24896126253408E-02
2286	1.18011006256366E-02
2287	1.06176634559262E-02
2288	9.90402547067534E-03
2289	9.46688231829427E-03
2290	8.12526794676208E-03
2291	6.70498953878332E-03
2292	6.51487454534188E-03
2293	6.60326908018913E-03
2294	6.06455301953116E-03
2295	5.70407108560219E-03
2296	5.41120153696077E-03
2297	4.27819452568603E-03
2298	3.87579610168063E-03
2299	4.04168874918761E-03
2300	5.36305579806554E-03
2301	5.48115715819882E-03
2302	5.47144898033318E-03
2303	5.42593593797666E-03
2304	4.9550014996009E-03
2305	4.55902256344915E-03
2306	4.17421448398485E-03
2307	3.96966620726012E-03
2308	3.59221596767655E-03
2309	3.44503989331592E-03
2310	3.52608517167764E-03
2311	4.03477051348356E-03
2312	5.07657924384885E-03
2313	5.00181402388691E-03
2314	4.66207533740831E-03
2315	4.91567714042202E-03
2316	4.34446513290084E-03
2317	4.72001322947022E-03
2318	6.87514965238626E-03
2319	7.19160830927453E-03
2320	6.64202780909413E-03
2321	6.30644205687367E-03
2322	4.84970037803926E-03
2323	4.69703430948881E-03
2324	5.20760854250421E-03
2325	5.6324380172911E-03
2326	6.74401433359989E-03
2327	7.63293474800881E-03
2328	9.35083465160079E-03
2329	9.05907389910859E-03
2330	6.79445370201886E-03
2331	6.64201626076387E-03
2332	6.17678662492202E-03
2333	5.85076842050143E-03
2334	7.44287007420982E-03
2335	8.10933948497035E-03
2336	8.13114948699326E-03
2337	7.55377744476074E-03
2338	6.25172418040399E-03
2339	6.01474173384553E-03
2340	5.37698795349266E-03
2341	4.76713192269158E-03
2342	5.29497998333094E-03
2343	5.85795300674548E-03
2344	5.61480895336994E-03
2345	5.9468307878191E-03
2346	7.87649302763774E-03
2347	8.57424198108731E-03
2348	8.12690999876006E-03
[truncated: 152 more rows]
