# Supplementary material for: Machine learning-assisted non-destructive plasticizer identification and quantification in historical PVC objects based on IR spectroscopy
Source: Sci Rep. 2022 Mar 23;12:5017. doi: 10.1038/s41598-022-08862-1 (PMC8943100; doi:10.1038/s41598-022-08862-1)
Supplement: Supplementary file 1 — Supplementary Information 1. [file 41598_2022_8862_MOESM1_ESM.zip › Plasticizers_PVC_data/NIR_all/P403_idle.txt]

Wavelength	C:\Documents and Settings\All Users\Application Data\ASD\Indico Pro\Projects\David\P403_idle.txt
350	5.08225852950681E-02
351	4.08265847484525E-02
352	6.80024555525817E-02
353	6.12689334382951E-02
354	0.038072495102917
355	4.79194327112448E-02
356	4.78878278925293E-02
357	0.045619062684651
358	5.36038595293833E-02
359	4.31223520082888E-02
360	3.18735195129217E-02
361	0.033831094694642
362	3.65882961100449E-02
363	3.74945495086129E-02
364	3.44619438680529E-02
365	2.16965567573783E-02
366	1.94525580995324E-02
367	2.69926140315129E-02
368	1.81494170721987E-02
369	1.86242771450443E-02
370	2.62808748983017E-02
371	2.56715413342079E-02
372	2.36078065349426E-02
373	2.40486865109376E-02
374	2.92532479852264E-02
375	2.67155667524072E-02
376	2.19303337126003E-02
377	2.14339680949821E-02
378	2.17423280368777E-02
379	2.30396249458719E-02
380	2.40638391148234E-02
381	1.80797269142348E-02
382	1.61470812535105E-02
383	2.03431613045713E-02
384	2.16258090770196E-02
385	2.24508265426203E-02
386	2.14596570345485E-02
387	1.48787435042637E-02
388	1.77729121004633E-02
389	2.55269062241768E-02
390	2.72562547263364E-02
391	2.45118041268128E-02
392	2.34015007672915E-02
393	2.80188908710139E-02
394	2.87489431266891E-02
395	2.70209737715087E-02
396	0.025524386012654
397	2.86065141520056E-02
398	2.96223066381916E-02
399	2.75366868151691E-02
400	2.89473398753112E-02
401	2.93663352624799E-02
402	2.90390215884421E-02
403	3.10787965989437E-02
404	3.30934418406331E-02
405	3.42409880494047E-02
406	3.42248471835599E-02
407	3.31628927218055E-02
408	3.27480619436694E-02
409	3.39715842463902E-02
410	3.31182283122667E-02
411	3.24302325098268E-02
412	0.033126238978583
413	3.28783955548132E-02
414	3.30765518476958E-02
415	3.38813153428379E-02
416	3.39624520342833E-02
417	3.26804765496219E-02
418	3.10850371393384E-02
419	3.15491325071075E-02
420	3.23660319579262E-02
421	3.28346525572526E-02
422	3.25781534916263E-02
423	0.031843989313585
424	3.11474207793993E-02
425	3.08537583707936E-02
426	3.04411809085715E-02
427	3.03973651471263E-02
428	3.07562112394627E-02
429	3.03238687561433E-02
430	2.95335395703996E-02
431	2.88703594416547E-02
432	0.029103040781202
433	2.92036808559822E-02
434	2.91922010407057E-02
435	2.96801066586846E-02
436	2.95754679888838E-02
437	2.92016770069353E-02
438	2.92105953521423E-02
439	2.86458485652998E-02
440	2.83098200370973E-02
441	2.88366581624756E-02
442	2.91142255736597E-02
443	2.87011735415564E-02
444	2.78356227439334E-02
445	2.82517610296876E-02
446	2.84641851396005E-02
447	2.81749301700277E-02
448	2.84130143665066E-02
449	2.81808195386698E-02
450	2.75338858211539E-02
451	2.70612896471165E-02
452	2.73726970263162E-02
453	2.77135290730723E-02
454	2.71606212380075E-02
455	2.70197578300058E-02
456	2.70314543343423E-02
457	2.68602470528324E-02
458	2.66369423088443E-02
459	2.64171909136787E-02
460	2.62783227491068E-02
461	2.63984680936229E-02
462	0.026420477730279
463	2.62369748653669E-02
464	2.59119056575171E-02
465	2.60128138988466E-02
466	2.60795935141443E-02
467	2.53149354501718E-02
468	2.54851882984398E-02
469	2.58279374264454E-02
470	0.025380784996143
471	2.51496366381818E-02
472	2.49136491448906E-02
473	2.45201164317358E-02
474	2.42330902332515E-02
475	2.41093720360939E-02
476	2.41709898227193E-02
477	2.44719590001976E-02
478	2.43846133671679E-02
479	2.39854844970931E-02
480	2.37774517378921E-02
481	2.36420123991909E-02
482	2.35437527090235E-02
483	2.34488679638727E-02
484	2.32794109847377E-02
485	2.32112665168997E-02
486	2.33400363467602E-02
487	2.34097547844549E-02
488	2.32299061844489E-02
489	2.28692354161237E-02
490	2.29087639692374E-02
491	2.27330290147608E-02
492	2.23728877397559E-02
493	2.23689977604115E-02
494	2.22952739241275E-02
495	2.21379633639553E-02
496	2.20128310313648E-02
497	2.17981694994122E-02
498	2.17236526873701E-02
499	2.19379619112503E-02
500	2.19964550980914E-02
501	2.18584567431384E-02
502	2.15881951499522E-02
503	2.13984460210547E-02
504	2.12965686677386E-02
505	2.12580756606078E-02
506	0.021222055988852
507	2.10937276762249E-02
508	0.020876911561728
509	2.06348077847268E-02
510	2.05516771298091E-02
511	2.05084429999309E-02
512	2.03492776753126E-02
513	2.01277907601171E-02
514	1.99268764128997E-02
515	1.97802104079473E-02
516	1.95898651658861E-02
517	1.94159899593056E-02
518	1.92871817453663E-02
519	1.92097172057944E-02
520	1.90667691172607E-02
521	1.88878087812563E-02
522	1.87789758236355E-02
523	1.86356598854209E-02
524	1.84841884200951E-02
525	1.83814938318904E-02
526	1.83696312999383E-02
527	0.018380025670913
528	1.83602575187433E-02
529	1.83328027764109E-02
530	1.82990956740936E-02
531	1.82451963961307E-02
532	0.018110257148622
533	1.81110722253279E-02
534	1.81734833533578E-02
535	0.018057816306297
536	1.80062115097764E-02
537	1.79459103143423E-02
538	1.77719182066556E-02
539	0.017757911076451
540	1.77763478338721E-02
541	1.77204543513696E-02
542	1.76755113883847E-02
543	0.017639817564674
544	1.75876669141072E-02
545	1.74404618448537E-02
546	1.73322954251349E-02
547	1.72961439473875E-02
548	1.73109226260597E-02
549	1.72503218305697E-02
550	1.71413626190668E-02
551	1.70538432842656E-02
552	0.017016793735315
553	1.69839758862558E-02
554	1.69221430995074E-02
555	1.68473247130667E-02
556	1.68560460865023E-02
557	1.69227917632925E-02
558	1.68323924648153E-02
559	1.67686924373523E-02
560	1.67671002509998E-02
561	0.016796389141464
562	1.69445819224006E-02
563	1.70822505178509E-02
564	1.70707432978147E-02
565	1.70714569813028E-02
566	1.71539659247123E-02
567	1.73306808437632E-02
568	0.01749718025164
569	1.76798982056559E-02
570	1.78803728639372E-02
571	0.018053597912435
572	0.018403220490454
573	1.88650632142989E-02
574	1.92455332765716E-02
575	1.96895812427903E-02
576	2.01618681755209E-02
577	2.06127281907844E-02
578	0.021076692545654
579	2.16601459790723E-02
580	2.27799130594447E-02
581	2.56682819445667E-02
582	2.88918842477288E-02
583	3.17290877856814E-02
584	3.39647530583844E-02
585	3.53765032379256E-02
586	3.62706622827017E-02
587	0.037123948170298
588	3.79147118255246E-02
589	3.86835409644116E-02
590	3.94812267120128E-02
591	4.03841729716232E-02
592	0.041720439533767
593	4.36421588527428E-02
594	4.59813600481324E-02
595	4.91219254020711E-02
596	5.32998657053115E-02
597	5.86913128864444E-02
598	6.46360489111294E-02
599	7.19707152698641E-02
600	8.14738862651807E-02
601	9.10473277990927E-02
602	0.100200149610964
603	0.108323332329266
604	0.11421167150252
605	0.119016304734296
606	0.123223932693377
607	0.126536889350865
608	0.129823964158103
609	0.133224376288326
610	0.136522050047581
611	0.139497407809468
612	0.14271688510515
613	0.146657764273667
614	0.150516229763748
615	0.153977575374773
616	0.156995555031859
617	0.15974883382155
618	0.162237674128321
619	0.164524833323547
620	0.166716262739453
621	0.169007344447729
622	0.171288362482693
623	0.17341726085514
624	0.175498900177288
625	0.177444250420538
626	0.179203267142374
627	0.180900436568081
628	0.182511700733462
629	0.184032854186573
630	0.18549491580055
631	0.186815193667455
632	0.188024408556928
633	0.189196488734349
634	0.190218936642391
635	0.191201755519572
636	0.192234525436908
637	0.193157259079516
638	0.194045816650264
639	0.194943664505193
640	0.195825453825798
641	0.196722812115233
642	0.197626099819513
643	0.198494989439669
644	0.199358532001335
645	0.200240402724247
646	0.201147527584392
647	0.202001346628471
648	0.202818271451335
649	0.203642516573547
650	0.204581099115701
651	0.205450107213847
652	0.206236178498569
653	0.207069563409147
654	0.207969909291911
655	0.208883241380606
656	0.209736292585815
657	0.210569713183389
658	0.211422163863069
659	0.212292222727225
660	0.213078018719053
661	0.213829743287336
662	0.214578043932313
663	0.215336316499415
664	0.216016307056196
665	0.216626172389075
666	0.217207726811149
667	0.217712839978899
668	0.218216917639423
669	0.218760789309512
670	0.219210904873599
671	0.219682881466191
672	0.220212132659306
673	0.220728008292126
674	0.221252548104986
675	0.221820976247197
676	0.222469901827031
677	0.223106673724716
678	0.22373967284442
679	0.224395341665386
680	0.225088500028963
681	0.225825220663319
682	0.226600651318815
683	0.227391065310916
684	0.228195627744612
685	0.22903652170666
686	0.229943110842065
687	0.230851019356173
688	0.231782522494414
689	0.232768543819508
690	0.233822056677508
691	0.23486097300794
692	0.235877230941426
693	0.236978655174101
694	0.238101671866577
695	0.239228671220108
696	0.240359451556006
697	0.241430523034601
698	0.242500480567534
699	0.243619229069752
700	0.244724007189464
701	0.245760569972634
702	0.246715605173657
703	0.24762529219211
704	0.248536946425131
705	0.249442267127985
706	0.25030436606908
707	0.251130499491753
708	0.251934394659394
709	0.252732835970373
710	0.253550934331615
711	0.25435876243718
712	0.255143324158352
713	0.255915327144575
714	0.256687759267757
715	0.257467370715637
716	0.258257288175588
717	0.259076885075488
718	0.259940505354923
719	0.26082840310624
720	0.261616981928001
721	0.262405987650435
722	0.263230908457667
723	0.2640501857619
724	0.264893136819248
725	0.265757696759982
726	0.26662898942106
727	0.267516819033716
728	0.268406453852162
729	0.269290596991363
730	0.270191706868339
731	0.271120220264447
732	0.272072428845195
733	0.273029500235077
734	0.273991880555096
735	0.274942152865839
736	0.275867278090334
737	0.276807967911223
738	0.277786173841667
739	0.278791925200226
740	0.2797302231479
741	0.280724811414886
742	0.28177223147268
743	0.282776276205339
744	0.283745740554456
745	0.284748598919823
746	0.285831429872222
747	0.286869876137416
748	0.28788687650505
749	0.288890970061853
750	0.289847147907278
751	0.290775725557019
752	0.291670925450809
753	0.292514702161896
754	0.293289023009076
755	0.294022557038569
756	0.294745251376668
757	0.295458503264591
758	0.296099306308294
759	0.296663252741235
760	0.29721739416237
761	0.297718887928691
762	0.298182908029629
763	0.298634936614557
764	0.299041344527287
765	0.299399632448904
766	0.299723306870671
767	0.300064065843387
768	0.30034148989738
769	0.300569930248006
770	0.300833176700789
771	0.301055038996525
772	0.301263069091893
773	0.301492980582275
774	0.301702198352845
775	0.301913886586188
776	0.302120707542983
777	0.302260639040043
778	0.302390904817994
779	0.302528036525955
780	0.30266950194791
781	0.302783442182173
782	0.302892751753886
783	0.303012414410511
784	0.303109855792282
785	0.303218224405833
786	0.303350753115118
787	0.303504445648653
788	0.303652826213543
789	0.303755148130613
790	0.303790709828836
791	0.303837660210506
792	0.303898966459903
793	0.303973981972202
794	0.304064357897393
795	0.304165554722006
796	0.30424585732285
797	0.304271925742177
798	0.30431775978258
799	0.304395675764715
800	0.304487233286901
801	0.304511346978395
802	0.304569926617554
803	0.304662027599696
804	0.304710626095275
805	0.304727838939466
806	0.304761436429611
807	0.304844971477954
808	0.304917124922007
809	0.304959702369475
810	0.304985072661767
811	0.305046575505085
812	0.305056515958624
813	0.30506750105252
814	0.305158859802787
815	0.30521525419787
816	0.305279456370497
817	0.305370735340061
818	0.305429500706209
819	0.30548625530759
820	0.305543727364387
821	0.305591439774525
822	0.305619308831198
823	0.305655502320487
824	0.305708228544806
825	0.305705228002812
826	0.305701534131116
827	0.305721361340257
828	0.305763005797891
829	0.305807386786012
830	0.305854417052759
831	0.305903131511777
832	0.305927950713399
833	0.305934551678096
834	0.305936619519287
835	0.305956629086769
836	0.305992070527282
837	0.306053820069736
838	0.306145331179961
839	0.30621128496656
840	0.306250633355668
841	0.306271415687971
842	0.306287002515613
843	0.306315513171489
844	0.306349117784039
845	0.306372715201455
846	0.306439371485872
847	0.306478524414305
848	0.306458245229016
849	0.306467398758226
850	0.306488439235699
851	0.306505946011545
852	0.306505409692159
853	0.306526773720888
854	0.306559917861644
855	0.306582962521052
856	0.306566455513565
857	0.306524854624198
858	0.306485519332396
859	0.306484377155131
860	0.306479320815646
861	0.306465722338756
862	0.306449371905064
863	0.306449967835717
864	0.306400889331117
865	0.306314253107229
866	0.306278907596511
867	0.306287439296159
868	0.306333672173891
869	0.306398534335858
870	0.306427055958706
871	0.306448096848942
872	0.306458152225177
873	0.306413723587389
874	0.306392061376022
875	0.306381434925308
876	0.306356311797913
877	0.306370922495322
878	0.306319413495648
879	0.306191020578488
880	0.306104802779117
881	0.306025183702018
882	0.305938028179617
883	0.305841809490219
884	0.305790984168491
885	0.305696185511458
886	0.305543845489941
887	0.305437744145781
888	0.305267402584253
889	0.305060355699926
890	0.304883557936017
891	0.304750428589072
892	0.304603860814311
893	0.304421364023906
894	0.304238003998185
895	0.30405388896089
896	0.303862162359955
897	0.303657488208277
898	0.303457925711336
899	0.303297303753409
900	0.30317112802611
901	0.303019402614792
902	0.302850477462765
903	0.30265112154055
904	0.30242223679377
905	0.302268894446642
906	0.302070954682301
907	0.301799501890035
908	0.301568437160417
909	0.301377890429485
910	0.301195307123327
911	0.300995438664232
912	0.30086845724475
913	0.300795178672521
914	0.300729271280342
915	0.300597314689597
916	0.300502909660891
917	0.300489345360644
918	0.300565138134427
919	0.30068241860135
920	0.30078975663788
921	0.300887940867426
922	0.301035031102111
923	0.301143193557541
924	0.301304509065967
925	0.301585276502405
926	0.301761669927131
927	0.301924309822116
928	0.302098961717633
929	0.302244955220494
930	0.302372226125595
931	0.302542005025345
932	0.302782357381353
933	0.302976405067932
934	0.303178133821362
935	0.30336193667504
936	0.303452448095091
937	0.303573967896145
938	0.303762896084519
939	0.303988836969613
940	0.304090597601315
941	0.304200238338366
942	0.304322905807507
943	0.304396017155629
944	0.304435555964284
945	0.304477091507934
946	0.304541236323075
947	0.304620186151567
948	0.304628651895557
949	0.30460679028475
950	0.304639401593934
951	0.304692219231201
952	0.304726072793415
953	0.304728609006191
954	0.304730027467304
955	0.304653665962868
956	0.304577100856849
957	0.304591637305065
958	0.304611419608614
959	0.304561096979361
960	0.304482560700529
961	0.304531227475135
962	0.304515337580181
963	0.304454772065563
964	0.304407267753884
965	0.30439644453138
966	0.304308919767458
967	0.304189149397922
968	0.304175291288967
969	0.304129978653275
970	0.304055736127776
971	0.303971733315064
972	0.303887676451494
973	0.303796646989052
974	0.30371826934319
975	0.303670845716723
976	0.303583958613325
977	0.303561182483696
978	0.303562007087549
979	0.30333805680715
980	0.303274767162167
981	0.303322140161967
982	0.30331285923209
983	0.303140835313567
984	0.302965815662354
985	0.30287614617218
986	0.302881951409434
987	0.302822727697319
988	0.302699946676189
989	0.302565940578476
990	0.30252978062805
991	0.302410063344228
992	0.302271154577123
993	0.302226868504984
994	0.301943228795218
995	0.301750041998895
996	0.301728512316243
997	0.30158102371268
998	0.301372682847422
999	0.30119457638465
1000	0.301099945331749
1001	0.290004663704366
1002	0.289502489365717
1003	0.28919317444334
1004	0.288665021856179
1005	0.288511196031289
1006	0.289070981998972
1007	0.289000175535375
1008	0.288229482045444
1009	0.288312010740415
1010	0.288914002844308
1011	0.289050993266825
1012	0.289217070912881
1013	0.290188881670215
1014	0.289712861566289
1015	0.287984773484024
1016	0.287373809845266
1017	0.28664895743246
1018	0.28621289471751
1019	0.286389707829202
1020	0.286209794346935
1021	0.285579689097522
1022	0.285583212507597
1023	0.28614636462081
1024	0.286327876108299
1025	0.286948434075515
1026	0.287011937528804
1027	0.28673197502713
1028	0.285834713258712
1029	0.285641519183154
1030	0.28539605130292
1031	0.285384433551637
1032	0.285746604240328
1033	0.286013263895779
1034	0.286538952773025
1035	0.286542917832442
1036	0.28654816077607
1037	0.286217947101839
1038	0.285018365789377
1039	0.284513352469293
1040	0.284101648268022
1041	0.283935235255533
1042	0.284223904430599
1043	0.284437503200001
1044	0.284708619440691
1045	0.285114621215571
1046	0.285354791472075
1047	0.285737942467013
1048	0.285634310872652
1049	0.285237744365261
1050	0.284884923815458
1051	0.284253300771822
1052	0.283790965364518
1053	0.283043743165864
1054	0.282957252126276
1055	0.283146241780496
1056	0.283380853444235
1057	0.28478624406619
1058	0.285049969528719
1059	0.284511541898572
1060	0.284076040749959
1061	0.28391089363969
1062	0.283195129110546
1063	0.283172829177354
1064	0.28405450744035
1065	0.284105198054678
1066	0.283894319498597
1067	0.283732642103741
1068	0.283254051414811
1069	0.28304349010887
1070	0.282840935954425
1071	0.282821860690858
1072	0.283133787686634
1073	0.283144678670077
1074	0.283115265656015
1075	0.283148418089121
1076	0.282991915190699
1077	0.282937947830284
1078	0.282929749386393
1079	0.283136118443625
1080	0.282930703726477
1081	0.282531964848822
1082	0.282240539494105
1083	0.281706805116219
1084	0.281541946789905
1085	0.281566263752488
1086	0.281555362942867
1087	0.281886546621326
1088	0.281811213666766
1089	0.28136063275767
1090	0.281250759159296
1091	0.2812011669278
1092	0.28102573816478
1093	0.281034307592373
1094	0.281194483377255
1095	0.280970306739583
1096	0.280285803242874
1097	0.280200440751658
1098	0.280319822687809
1099	0.280364968907051
1100	0.280850399863099
1101	0.280824715456628
1102	0.280410970935664
1103	0.280080807456136
1104	0.279284274762559
1105	0.279181683720322
1106	0.280013632804755
1107	0.279866123285782
1108	0.279464892632975
1109	0.279062522655487
1110	0.278520437994759
1111	0.277632388033265
1112	0.277563593118642
1113	0.277918306179693
1114	0.277813261529125
1115	0.277627088332524
1116	0.277083495928186
1117	0.275964909564862
1118	0.275708716519715
1119	0.275766554958524
1120	0.275512471522011
1121	0.27581456479443
1122	0.275460983315003
1123	0.274171729082795
1124	0.273531204791024
1125	0.272935569408642
1126	0.272797959057462
1127	0.27264297191572
1128	0.272041330550773
1129	0.271310187933315
1130	0.270657870897134
1131	0.270229334442433
1132	0.269907334907739
1133	0.269507653657125
1134	0.26915506492122
1135	0.268849838022205
1136	0.268507392004056
1137	0.268171282216584
1138	0.267990411248995
1139	0.267650257123785
1140	0.267131798514399
1141	0.266742516914845
1142	0.266576685534082
1143	0.266076771069194
1144	0.265287019168853
1145	0.264707117738521
1146	0.264425280295977
1147	0.26380938955521
1148	0.263509423233282
1149	0.263347501180915
1150	0.262501378457813
1151	0.260910060186047
1152	0.260050561839055
1153	0.259246774513425
1154	0.25829675292307
1155	0.257665553171169
1156	0.256694294486635
1157	0.255313536119745
1158	0.254189905859058
1159	0.253221869626521
1160	0.252117498269213
1161	0.251100548801975
1162	0.2497777712492
1163	0.248097276927316
1164	0.246649804136555
1165	0.245498576921061
1166	0.243915741431137
1167	0.242562345127802
1168	0.241570280906654
1169	0.240194872291246
1170	0.239188725482001
1171	0.238309149803176
1172	0.237673612892976
1173	0.236762701302108
1174	0.235804421256203
1175	0.235178430441036
1176	0.234747578563728
1177	0.23416027702877
1178	0.233724033387535
1179	0.233096881887498
1180	0.232231068907209
1181	0.231290936259007
1182	0.230545179357411
1183	0.230195634134887
1184	0.22950213297705
1185	0.228618527199001
1186	0.227710124964131
1187	0.226641849324838
1188	0.22566365797391
1189	0.224893520909921
1190	0.224182931275155
1191	0.223565274040806
1192	0.223044452351426
1193	0.222609047262317
1194	0.222279162336389
1195	0.22213858162577
1196	0.221968445848234
1197	0.221741479699177
1198	0.221735684616619
1199	0.221971903810827
1200	0.221907259264353
1201	0.221993309442223
1202	0.222576414984892
1203	0.222800628361738
1204	0.223082187723487
1205	0.223693908722813
1206	0.223936892339084
1207	0.224223938270857
1208	0.225143456882658
1209	0.226101468189016
1210	0.226706019472265
1211	0.227485020287282
1212	0.228355025139339
1213	0.229129310532881
1214	0.229875141695503
1215	0.230798408549474
1216	0.231742829382282
1217	0.232666798783824
1218	0.233643605956759
1219	0.234716149658801
1220	0.235669691819934
1221	0.236528016019473
1222	0.237538859069353
1223	0.23860308630501
1224	0.239453271146112
1225	0.240291216035648
1226	0.241345530937584
1227	0.242125742307159
1228	0.242715950775105
1229	0.243561035832401
1230	0.244209868906224
1231	0.244672540767223
1232	0.24532542795575
1233	0.246325530429851
1234	0.246867493801698
1235	0.247088378715413
1236	0.247563345681267
1237	0.248040306114678
1238	0.248298802964485
1239	0.24850538783543
1240	0.249010149884244
1241	0.249134298391277
1242	0.249030445575513
1243	0.249477434225748
1244	0.249887091721688
1245	0.249796821446113
1246	0.249895698923126
1247	0.250021291135733
1248	0.249940797330818
1249	0.250283217939835
1250	0.250725628238839
1251	0.25074463469441
1252	0.250798227225349
1253	0.250940492809066
1254	0.250971208127804
1255	0.25099820622788
1256	0.251167081686835
1257	0.251144950719039
1258	0.250822723957732
1259	0.250901220508935
1260	0.251238457125825
1261	0.251312617061293
1262	0.251240785202585
1263	0.251146768187137
1264	0.250980029803529
1265	0.250904187663343
1266	0.250994775613783
1267	0.250934776454312
1268	0.25063954322284
1269	0.250484783184767
1270	0.250356151666723
1271	0.250284222962378
1272	0.250421489601891
1273	0.250413571668783
1274	0.250427803570257
1275	0.250517011681206
1276	0.250248842300869
1277	0.25000422559173
1278	0.249939023352284
1279	0.250082853533359
1280	0.249949587227714
1281	0.249812652391739
1282	0.249739230769884
1283	0.249548314575393
1284	0.249358041047926
1285	0.249299259759747
1286	0.249146349899534
1287	0.248867492700616
1288	0.248647616940373
1289	0.24851239543498
1290	0.24845041491235
1291	0.248392064303669
1292	0.248167011897943
1293	0.248073438937231
1294	0.248154079015188
1295	0.247924410991328
1296	0.24761929102769
1297	0.247615610652316
1298	0.247340527402822
1299	0.246874290605212
1300	0.246981581659832
1301	0.247060251470499
1302	0.246736678432734
1303	0.246644201057131
1304	0.24687991367009
1305	0.246838801028166
1306	0.246661541473012
1307	0.246466577474812
1308	0.246366947023265
1309	0.246036141520807
1310	0.245566512158156
1311	0.245551987352816
1312	0.245475608646183
1313	0.244949430628188
1314	0.244715371974718
1315	0.244663698325462
1316	0.244472485338493
1317	0.244425355508962
1318	0.244387284664536
1319	0.244062938582042
1320	0.243747388417837
1321	0.243662348479456
1322	0.243441073692181
1323	0.243140698871101
1324	0.243111466545044
1325	0.243063517989959
1326	0.242813029148043
1327	0.242696731686003
1328	0.242577124034948
1329	0.242312206168454
1330	0.242094137097043
1331	0.241972130844001
1332	0.241844652313749
1333	0.241590722438323
1334	0.241351618579307
1335	0.241258668574876
1336	0.241219938246701
1337	0.241060154279139
1338	0.240792929936299
1339	0.240496287635223
1340	0.240168003197002
1341	0.2398253612265
1342	0.239618750513777
1343	0.239338770316256
1344	0.238785362364589
1345	0.238354619966136
1346	0.238064888132754
1347	0.23768360503959
1348	0.237250078031678
1349	0.236831765846564
1350	0.236335162175821
1351	0.235650898602233
1352	0.234974570022209
1353	0.234313157585285
1354	0.233560166779258
1355	0.232753837378719
1356	0.231997323513885
1357	0.231263662143629
1358	0.230552008889304
1359	0.229702927822492
1360	0.22884708503612
1361	0.228123891196229
1362	0.227394082723276
1363	0.226634199539887
1364	0.225877272074147
1365	0.224956545366425
1366	0.223954774766396
1367	0.223046246219406
1368	0.22225231818881
1369	0.22141300847271
1370	0.22028519279589
1371	0.219161568920382
1372	0.218236070071662
1373	0.2172776137791
1374	0.21627575320207
1375	0.21518202345358
1376	0.213984297082652
1377	0.212785359160656
1378	0.211669150211827
1379	0.210681523341107
1380	0.209675107792489
1381	0.208469842813623
1382	0.207343709138602
1383	0.206561442463696
1384	0.205667093936855
1385	0.204527904472407
1386	0.203676892914431
1387	0.203042808821972
1388	0.202363442447088
1389	0.201661107667368
1390	0.20130328430485
1391	0.200971276879503
1392	0.200427135079894
1393	0.200056892953435
1394	0.199791401914534
1395	0.199474245755076
1396	0.199213076804396
1397	0.198918991887587
1398	0.198536261351768
1399	0.198207919459743
1400	0.197840295903254
1401	0.197405833427417
1402	0.197213260876937
1403	0.197086129073085
1404	0.196860070539595
1405	0.196607387548442
1406	0.196189738236338
1407	0.195818663299298
1408	0.195599130758078
1409	0.195419987095967
1410	0.195254117140996
1411	0.195016091022368
1412	0.194758481722946
1413	0.194484668982753
1414	0.194174774706008
1415	0.193915849611282
1416	0.193713806437858
1417	0.193548436939192
1418	0.193309187020505
1419	0.193127058290565
1420	0.193075837207348
1421	0.19283138765818
1422	0.192620543473387
1423	0.192520994092896
1424	0.192397537474393
1425	0.192159218492154
1426	0.192071316672566
1427	0.192162323572258
1428	0.192125252061635
1429	0.1921145077102
1430	0.192209303749525
1431	0.192184949829372
1432	0.192265851180666
1433	0.192618513934688
1434	0.192967091612073
1435	0.193313585272258
1436	0.193801983791561
1437	0.194316130530588
1438	0.19474567084652
1439	0.195245247468709
1440	0.195770526771513
1441	0.196122575363772
1442	0.196461951704445
1443	0.1969110637938
1444	0.197307858353549
1445	0.197593673010954
1446	0.1978686228491
1447	0.198120377458773
1448	0.198371464956698
1449	0.198587638798397
1450	0.198783003140855
1451	0.199122604060744
1452	0.199442260193205
1453	0.199623590461693
1454	0.199846783427289
1455	0.200032854599821
1456	0.200097329394137
1457	0.200260889553263
1458	0.20042736052457
1459	0.20050741162916
1460	0.200626999166766
1461	0.200781747569427
1462	0.201134339287592
1463	0.201222951572725
1464	0.201079935312104
1465	0.201132555984902
1466	0.201168594249699
1467	0.201198627975643
1468	0.201297547514474
1469	0.20130170476951
1470	0.201167318732463
1471	0.20110754837342
1472	0.201195019125856
1473	0.201317877798648
1474	0.201306485552202
1475	0.201332456078943
1476	0.201433154922707
1477	0.201400415125016
1478	0.201477382894687
1479	0.201521916204684
1480	0.201330963072314
1481	0.201323819924913
1482	0.201467138328671
1483	0.201468767244648
1484	0.201377741511761
1485	0.201393648268534
1486	0.201468902308119
1487	0.20151248098389
1488	0.201470398143655
1489	0.201353908727323
1490	0.201385225676955
1491	0.201417579124599
1492	0.20142908415705
1493	0.20145952509437
1494	0.201400741296496
1495	0.20132675219719
1496	0.201151164623897
1497	0.201073581219141
1498	0.201050496111101
1499	0.200829262166723
1500	0.20086472484594
1501	0.201058819157019
1502	0.20097872636961
1503	0.200872147258778
1504	0.200801835453542
1505	0.200586512098451
1506	0.200509593627578
1507	0.200647543748904
1508	0.200516709155285
1509	0.200339981844352
1510	0.200423143126166
1511	0.200415494081788
1512	0.200303203921773
1513	0.200249404418456
1514	0.200184070766545
1515	0.199946130720504
1516	0.199718831384436
1517	0.199539306424226
1518	0.199453605497586
1519	0.199367558843604
1520	0.199221718338794
1521	0.199189862082422
1522	0.199051526010103
1523	0.198760693282335
1524	0.198485337374728
1525	0.198445854900143
1526	0.198495403676237
1527	0.198412968440376
1528	0.198314529795845
1529	0.198216959823656
1530	0.198073058447953
1531	0.198002884642091
1532	0.197912206225834
1533	0.197768548773529
1534	0.19763155829219
1535	0.197544373171583
1536	0.197373194498841
1537	0.197226344242362
1538	0.197254863122207
1539	0.197133452647687
1540	0.197068982347794
1541	0.197125111881918
1542	0.196896641891196
1543	0.196650083687876
1544	0.196607114433078
1545	0.196487617303433
1546	0.19629319156475
1547	0.196141837614351
1548	0.196045501524188
1549	0.195992814228587
1550	0.195907299965787
1551	0.195856637838909
1552	0.195793529606022
1553	0.195617791310153
1554	0.195392017700516
1555	0.195196434079735
1556	0.195020958532635
1557	0.194849885994614
1558	0.194779661092662
1559	0.194742585047997
1560	0.194680087140456
1561	0.19457318155404
1562	0.194368067398412
1563	0.194236542254814
1564	0.194144212645906
1565	0.193907919498317
1566	0.193674347351738
1567	0.193526911983235
1568	0.193410411425846
1569	0.193244654796747
1570	0.193005318824472
1571	0.192771504470335
1572	0.192544382550082
1573	0.192403696724146
1574	0.192371480882094
1575	0.192292745384071
1576	0.19203471346156
1577	0.191704084918087
1578	0.191492636623518
1579	0.191320121968923
1580	0.191046929028007
1581	0.190785238383179
1582	0.190707798182581
1583	0.190621148392653
1584	0.190297380545725
1585	0.189999289139016
1586	0.18980131010229
1587	0.1894453860999
1588	0.189188284136538
1589	0.189165873522251
1590	0.188978260551959
1591	0.188739667562757
1592	0.188680025279324
1593	0.188569788904245
1594	0.188324063295834
1595	0.187988590558014
1596	0.187777163149603
1597	0.187634834738469
1598	0.187292091483259
1599	0.187051704036079
1600	0.186844011071296
1601	0.186463105199459
1602	0.186230772967051
1603	0.186069410210535
1604	0.1857974110641
1605	0.185447387477663
1606	0.18505256905009
1607	0.184785754448078
1608	0.184622237940699
1609	0.184424817333787
1610	0.184196806786138
1611	0.183915367355446
1612	0.183504137118032
1613	0.183012199076746
1614	0.182725110888268
1615	0.182591517876596
1616	0.182194769673235
1617	0.181642281174595
1618	0.181221313207835
1619	0.180803112451697
1620	0.180425787101256
1621	0.180195705750004
1622	0.17987574745581
1623	0.179441512276076
1624	0.179118327747562
1625	0.178845368501077
1626	0.178478073503862
1627	0.178001864941548
1628	0.177495263523622
1629	0.177032008571435
1630	0.176532286598015
1631	0.176062235220316
1632	0.175666769059508
1633	0.175195592090405
1634	0.174677471230607
1635	0.174093431025328
1636	0.173305044184562
1637	0.172410144838324
1638	0.171634398524249
1639	0.170953366432332
1640	0.170053086602672
1641	0.168915281143403
1642	0.16768962921752
1643	0.166343302420074
1644	0.165033906066849
1645	0.163713261300077
1646	0.162281337953066
1647	0.16084975872339
1648	0.159351476442161
1649	0.157957614392223
1650	0.156557119770585
1651	0.154818825169758
1652	0.153113158743945
1653	0.151599140287733
1654	0.150148612671815
1655	0.148780279756047
1656	0.147327216875667
1657	0.145764792377308
1658	0.144424816117189
1659	0.143285333620576
1660	0.142196159382168
1661	0.141354108654981
1662	0.140583826230704
1663	0.139921003115927
1664	0.139610761304159
1665	0.139515066499627
1666	0.139517712998033
1667	0.139686329295842
1668	0.14011077622176
1669	0.140605188213581
1670	0.141082454345359
1671	0.141562915103298
1672	0.142018607120321
1673	0.142447776209709
1674	0.142698842477726
1675	0.1426999892904
1676	0.142448374414752
1677	0.142025487615552
1678	0.141469560353458
1679	0.140702126217069
1680	0.1397653686143
1681	0.138581763818062
1682	0.136971700336151
1683	0.135156374045141
1684	0.133379872679912
1685	0.131458374839492
1686	0.129541398833461
1687	0.127696236582098
1688	0.125528018567168
1689	0.123138133244023
1690	0.120845042842389
1691	0.118591043799674
1692	0.116293829069516
1693	0.113991465018694
1694	0.111624184095329
1695	0.109141937485255
1696	0.106764476650062
1697	0.104445442351852
1698	0.101909486024755
1699	9.94237679777356E-02
1700	9.71434340170285E-02
1701	0.094896526218805
1702	9.26704242752401E-02
1703	9.04160477746958E-02
1704	0.087979152575129
1705	0.085701908044148
1706	8.36919089471501E-02
1707	8.14839352812063E-02
1708	7.90594623964206E-02
1709	7.70553572307816E-02
1710	7.51709388070884E-02
1711	7.32487196344602E-02
1712	7.14471693663491E-02
1713	6.99196853183679E-02
1714	6.83489301043916E-02
1715	6.72091115451409E-02
1716	6.64533485855257E-02
1717	6.59427869183597E-02
1718	0.065668327651097
1719	6.58646008001542E-02
1720	6.64303982260019E-02
1721	6.72188575773603E-02
1722	6.77437630400708E-02
1723	6.88117023538309E-02
1724	7.04543631568944E-02
1725	7.19899277308561E-02
1726	7.37361493435021E-02
1727	0.075381607714029
1728	7.65862000063228E-02
1729	7.78618897266126E-02
1730	7.93807904383171E-02
1731	8.07226925090712E-02
1732	8.18622355542129E-02
1733	8.30356405697096E-02
1734	8.38249743653815E-02
1735	8.41227193906491E-02
1736	8.46643824887872E-02
1737	8.51936360215944E-02
1738	8.53935005792128E-02
1739	8.58814376139226E-02
1740	0.086090921438829
1741	8.58929244722697E-02
1742	8.59235129271615E-02
1743	8.55783449039872E-02
1744	0.08509104312378
1745	8.49957083984729E-02
1746	8.48508705646046E-02
1747	8.48938389584939E-02
1748	8.52298560355218E-02
1749	8.49644415194177E-02
1750	8.48874681539891E-02
1751	8.46989689173482E-02
1752	8.47458766061067E-02
1753	8.51793321391623E-02
1754	8.54378414760439E-02
1755	8.56479789479579E-02
1756	8.59315851379607E-02
1757	8.61455364508842E-02
1758	8.64765164960017E-02
1759	8.69603930706556E-02
1760	8.74711321817282E-02
1761	8.80159846896243E-02
1762	8.86144968712305E-02
1763	8.93253738241452E-02
1764	8.99046892964102E-02
1765	9.04260995214324E-02
1766	9.10781970185853E-02
1767	9.17894019893775E-02
1768	0.092332989332794
1769	0.092884947954771
1770	9.33443506044421E-02
1771	9.37918520531628E-02
1772	9.44226145013152E-02
1773	9.49769681798879E-02
1774	9.54800358363978E-02
1775	9.62203345149881E-02
1776	9.66606944931071E-02
1777	9.70415927605638E-02
1778	9.74432061897615E-02
1779	9.76189448832211E-02
1780	9.82989461303643E-02
1781	9.91268920178363E-02
1782	9.97758549844614E-02
1783	0.100177679763748
1784	0.100066891705511
1785	0.100215512892496
1786	0.100258506323137
1787	0.100533172208682
1788	0.101208425661386
1789	0.101634540991654
1790	0.102016405715133
1791	0.102447450643611
1792	0.102869924895046
1793	0.103071933130262
1794	0.10317422413294
1795	0.103402297548352
1796	0.103427145234604
1797	0.103643254660384
1798	0.104159439438269
1799	0.104422281213835
1800	0.104624251521938
1801	0.108727015065152
1802	0.109235561114899
1803	0.10962303800696
1804	0.109337919550946
1805	0.108870120288753
1806	0.108780229052596
1807	0.108539930131795
1808	0.108339664054703
1809	0.108494954989621
1810	0.109036831899874
1811	0.10916822631506
1812	0.108782953074932
1813	0.108570548328066
1814	0.108544557252297
1815	0.108400222548108
1816	0.108334029588194
1817	0.108191129117242
1818	0.107984257839584
1819	0.107912167327506
1820	0.107853039439927
1821	0.10730064523048
1822	0.107064386776999
1823	0.10685543231178
1824	0.106382541232875
1825	0.106369911065257
1826	0.106488975633922
1827	0.106624772959827
1828	0.106790430447514
1829	0.107086829767539
1830	0.107191760357598
1831	0.107466751831426
1832	0.107579247372496
1833	0.107380090965452
1834	0.107474917874656
1835	0.107560192675723
1836	0.107699810850057
1837	0.107897618500388
1838	0.108133463621274
1839	0.108438943302058
1840	0.10879415229886
1841	0.109045635863683
1842	0.10931930583191
1843	0.109472535417163
1844	0.109185007789534
1845	0.108843445398095
1846	0.108892636353287
1847	0.108886536165857
1848	0.108968370592486
1849	0.109107954449197
1850	0.109421970261985
1851	0.109378567644524
1852	0.109475113498503
1853	0.109668728785103
1854	0.109794140873027
1855	0.109894543871189
1856	0.109907784402336
1857	0.110041625419803
1858	0.110220696030314
1859	0.110513332812279
1860	0.110632881941312
1861	0.110610082279303
1862	0.110866016335384
1863	0.111242801805934
1864	0.111494723504074
1865	0.111893209674486
1866	0.112177205422153
1867	0.112256180174919
1868	0.111862997981922
1869	0.111859687147104
1870	0.112078973303641
1871	0.111997003902691
1872	0.111688654057564
1873	0.111730491601177
1874	0.111795034389991
1875	0.11189890550211
1876	0.112239207891959
1877	0.112121183110967
1878	0.11205671057049
1879	0.111722910305498
1880	0.111626764138094
1881	0.111683980569671
1882	0.111641505970263
1883	0.111709874346565
1884	0.111400485116927
1885	0.111043356488858
1886	0.111055768786712
1887	0.110959767226586
1888	0.110562098529833
1889	0.110301184886399
1890	0.110078721326198
1891	0.109723502399593
1892	0.109318369449248
1893	0.108941650005034
1894	0.108498173241605
1895	0.108009353525342
1896	0.107682028778298
1897	0.10724557130803
1898	0.10654141172034
1899	0.106053155478471
1900	0.105613105535607
1901	0.104951516424462
1902	0.104678670019917
1903	0.104787298443907
1904	0.104785271673261
1905	0.105032112629991
1906	0.105093193609618
1907	0.105087477941502
1908	0.104957868056707
1909	0.105181592031244
1910	0.105383219572587
1911	0.10540376601072
1912	0.105480909925716
1913	0.105591654846116
1914	0.105534797348452
1915	0.105511591863089
1916	0.105697884343364
1917	0.105780794780684
1918	0.105626537574423
1919	0.105565522350567
1920	0.105717118696282
1921	0.105670544616256
1922	0.105489687428316
1923	0.105281556840716
1924	0.105278616023904
1925	0.105479629985406
1926	0.105417471255132
1927	0.105317656646736
1928	0.105304126391596
1929	0.105247859009562
1930	0.105051876120844
1931	0.104870041395231
1932	0.104661618741692
1933	0.104649483681341
1934	0.104498707959831
1935	0.104301442420921
1936	0.104312322637321
1937	0.104223688076957
1938	0.103894576891705
1939	0.10363528569683
1940	0.103413612799318
1941	0.103389473317871
1942	0.103391864708369
1943	0.103312928012632
1944	0.103476127667454
1945	0.103541739346563
1946	0.103395345769433
1947	0.103276591013121
1948	0.10310927214379
1949	0.102971534399473
1950	0.10287545439824
1951	0.102698028485129
1952	0.102535290355295
1953	0.102439386887523
1954	0.102386106281104
1955	0.102330217603711
1956	0.102244752550845
1957	0.102229359569648
1958	0.10214464047257
1959	0.102258959502025
1960	0.102330453629053
1961	0.10231553334708
1962	0.102361481141805
1963	0.102433285511366
1964	0.102371785739737
1965	0.102382141517802
1966	0.102571456279214
1967	0.102652004544299
1968	0.102589065033046
1969	0.102605146461413
1970	0.102727887991611
1971	0.102762702302598
1972	0.102755919099066
1973	0.102745988538365
1974	0.102671279823926
1975	0.102506388969504
1976	0.102426299805562
1977	0.102271799431143
1978	0.102270126816176
1979	0.102432926600921
1980	0.10247411477784
1981	0.102591579820343
1982	0.102603959873709
1983	0.102450442315212
1984	0.102384090337721
1985	0.102376692437219
1986	0.102311300808048
1987	0.102185175036082
1988	0.101976535492284
1989	0.101930595588664
1990	0.101932272358701
1991	0.101836628552801
1992	0.101766149234401
1993	0.101761150205652
1994	0.101733602173222
1995	0.101639811705886
1996	0.101597467813542
1997	0.101586690805682
1998	0.101551608650189
1999	0.101409128735516
2000	0.101243520572859
2001	0.101149239046658
2002	0.101009875310502
2003	0.100669956275032
2004	0.100534315977327
2005	0.100639090867922
2006	0.100508921432209
2007	0.100173001232813
2008	0.100091127071518
2009	0.100062285929099
2010	0.10003602194875
2011	0.100365706787129
2012	0.100349063575351
2013	9.98941979438229E-02
2014	9.97507594530817E-02
2015	9.96667957574648E-02
2016	9.95419023102523E-02
2017	9.94760623484257E-02
2018	9.96911078153451E-02
2019	9.96428432820113E-02
2020	0.099438827476848
2021	9.92374447825508E-02
2022	9.88878278243156E-02
2023	9.87496510199467E-02
2024	9.87748356323418E-02
2025	9.85981505117839E-02
2026	9.83024267366614E-02
2027	9.82328429658411E-02
2028	9.82659019199852E-02
2029	9.80954611807846E-02
2030	9.79187952572198E-02
2031	9.79828752567816E-02
2032	0.097767094565917
2033	9.70147027853504E-02
2034	9.69632496882513E-02
2035	9.73169485546121E-02
2036	9.74394009329085E-02
2037	0.097900332121696
2038	9.79646556952546E-02
2039	9.76147010830827E-02
2040	9.75147606420073E-02
2041	9.75464494293459E-02
2042	9.73485745101199E-02
2043	9.68918854580289E-02
2044	9.67611910849094E-02
2045	9.68477297297033E-02
2046	9.65748169659625E-02
2047	9.64168005432007E-02
2048	9.65835860367897E-02
2049	9.64117475674431E-02
2050	9.59005735386862E-02
2051	9.55438186356211E-02
2052	9.51365207710583E-02
2053	9.48988566652691E-02
2054	9.45165668873823E-02
2055	9.44825947053133E-02
2056	9.50321113473468E-02
2057	9.51659938791317E-02
2058	9.53160517546113E-02
2059	9.53307366459026E-02
2060	9.49483550286648E-02
2061	9.47417969029725E-02
2062	0.094538271352632
2063	9.44081280080168E-02
2064	9.44428772609567E-02
2065	9.47901179725219E-02
2066	9.46899996193959E-02
2067	0.09432966327508
2068	9.44207980646948E-02
2069	9.47576474899819E-02
2070	9.45167175929182E-02
2071	0.094207077534587
2072	0.094083334012107
2073	0.093532088217505
2074	9.30491013236399E-02
2075	9.27665987231372E-02
2076	9.27379656874448E-02
2077	9.28475543297832E-02
2078	9.26432560379961E-02
2079	9.26431468092503E-02
2080	9.25583256787019E-02
2081	9.24214081058264E-02
2082	9.17641659713304E-02
2083	0.091498290106356
2084	9.15680488033062E-02
2085	9.14882792581421E-02
2086	9.13355207306062E-02
2087	9.11196726370177E-02
2088	9.08778115600759E-02
2089	9.07852050641081E-02
2090	9.06395658946971E-02
2091	9.05212096988983E-02
2092	9.05724889223626E-02
2093	9.06440398967723E-02
2094	0.090716338662798
2095	9.07101655402896E-02
2096	9.08487325497457E-02
2097	9.08666032870529E-02
2098	9.06247629870782E-02
2099	9.01678471839676E-02
2100	9.00278347806576E-02
2101	0.089972143171982
2102	8.98289714191499E-02
2103	8.98375147004431E-02
2104	8.97404967403313E-02
2105	8.95286866090493E-02
2106	8.92596248765821E-02
2107	8.90397320842722E-02
2108	0.088706468126123
2109	0.088078137203743
2110	8.77019601602715E-02
2111	8.75403172462814E-02
2112	8.71971283064202E-02
2113	8.68471259785932E-02
2114	8.64393310600942E-02
2115	8.59295480654123E-02
2116	8.53892708040278E-02
2117	8.45954033311699E-02
2118	8.39771353860923E-02
2119	8.35028803249827E-02
2120	8.31538536440068E-02
2121	8.24487302122565E-02
2122	8.16595834642978E-02
2123	8.11453916791025E-02
2124	8.04376301358559E-02
2125	7.99901796658865E-02
2126	8.01654283050254E-02
2127	7.98048594128434E-02
2128	7.91963783895993E-02
2129	7.84393872835784E-02
2130	7.69958877747041E-02
2131	0.076469344453972
2132	7.65067498258599E-02
2133	7.62516614305926E-02
2134	7.64681075964114E-02
2135	7.64898093387559E-02
2136	7.62435065436674E-02
2137	7.56418029228226E-02
2138	7.56579855948432E-02
2139	7.60545225345814E-02
2140	7.61083635160446E-02
2141	7.61030531675439E-02
2142	7.63109570688433E-02
2143	7.65865652354403E-02
2144	7.66118774658992E-02
2145	7.66797786473719E-02
2146	7.68050845553327E-02
2147	7.66930372249924E-02
2148	7.67023025212276E-02
2149	7.71715292743641E-02
2150	7.70736898425322E-02
2151	7.65048200541914E-02
2152	7.61554131612661E-02
2153	7.57625025400401E-02
2154	7.52649279357071E-02
2155	7.43053300975667E-02
2156	7.40465790543467E-02
2157	7.44920508207978E-02
2158	7.43197934743514E-02
2159	7.40329516173541E-02
2160	7.40839742009561E-02
2161	7.42868498537885E-02
2162	7.41726695209335E-02
2163	7.45273440916074E-02
2164	7.58855226985967E-02
2165	7.64098705549292E-02
2166	7.65230925618927E-02
2167	7.66182216880793E-02
2168	7.65247475006385E-02
2169	7.66660562211884E-02
2170	7.66583916352044E-02
2171	7.68367522419286E-02
2172	7.75533349037335E-02
2173	7.76066052842267E-02
2174	7.72459729733172E-02
2175	7.71011497669237E-02
2176	7.65058829680463E-02
2177	7.63914276552811E-02
2178	7.68685669426736E-02
2179	7.69395520652621E-02
2180	7.71215513741372E-02
2181	7.70714256138857E-02
2182	0.076445670259649
2183	7.61537701431239E-02
2184	7.57449598439131E-02
2185	7.58088285179652E-02
2186	7.60851261664325E-02
2187	7.60181546164849E-02
2188	7.59047152527926E-02
2189	7.55166512555093E-02
2190	7.55528077653223E-02
2191	7.58284634690795E-02
2192	7.58350829228872E-02
2193	7.59263052894732E-02
2194	7.59906060710521E-02
2195	7.57952331739759E-02
2196	7.56210188003525E-02
2197	7.55739910628229E-02
2198	7.55451779432862E-02
2199	0.075385826247526
2200	7.52461621527139E-02
2201	7.52812962119535E-02
2202	7.52578825148225E-02
2203	7.52170114930568E-02
2204	7.49769347589529E-02
2205	7.46319259432322E-02
2206	0.074303952496777
2207	7.37847510773438E-02
2208	7.32487282638326E-02
2209	7.28193394193942E-02
2210	7.23497879399758E-02
2211	7.14395778151944E-02
2212	7.10230997043079E-02
2213	7.14938229049173E-02
2214	7.12494718819904E-02
2215	7.04686382704317E-02
2216	7.00340098443284E-02
2217	6.95346277606784E-02
2218	0.068462858494997
2219	6.78502332238495E-02
2220	6.78308221163552E-02
2221	6.73256174712301E-02
2222	6.63098180470709E-02
2223	6.58459288823083E-02
2224	6.59065247369168E-02
2225	6.53336305767337E-02
2226	6.45491771705455E-02
2227	6.39984532314024E-02
2228	6.33457819778182E-02
2229	6.24019369813078E-02
2230	0.061417633412112
2231	6.05222537269903E-02
2232	5.90553400353661E-02
2233	5.82451569469037E-02
2234	5.82678362335382E-02
2235	5.78206808973059E-02
2236	5.73904002461641E-02
2237	0.056685729619972
2238	5.55744620029432E-02
2239	5.47259443890746E-02
2240	5.34593650865491E-02
2241	5.30116518150357E-02
2242	5.41812135232887E-02
2243	5.35415517503876E-02
2244	5.19605926388719E-02
2245	5.09171887676343E-02
2246	4.91843218311706E-02
2247	4.69194137640859E-02
2248	4.58143074967328E-02
2249	0.045326630455101
2250	4.46812022854693E-02
2251	4.37542681168185E-02
2252	4.24225697649493E-02
2253	4.09832223589288E-02
2254	3.96423181689373E-02
2255	3.76495354337284E-02
2256	3.64951839160048E-02
2257	3.61368846835498E-02
2258	3.52080426103497E-02
2259	3.38467698332885E-02
2260	3.32697679539115E-02
2261	3.34775938002096E-02
2262	3.24525683017422E-02
2263	3.09285537895362E-02
2264	3.03337927103522E-02
2265	2.95090332227995E-02
2266	2.85107925488137E-02
2267	2.81503304810699E-02
2268	2.78006317340724E-02
2269	2.68173449780882E-02
2270	0.026122734280573
2271	2.63444690406006E-02
2272	2.60795115659586E-02
2273	2.53627883490583E-02
2274	2.44576074137883E-02
2275	2.35227992543351E-02
2276	2.26246164054119E-02
2277	2.09010777159107E-02
2278	2.01188576575612E-02
2279	2.01219485441141E-02
2280	1.99488470612133E-02
2281	2.05175653682065E-02
2282	2.02853581560184E-02
2283	1.93884807572488E-02
2284	1.88318071317507E-02
2285	1.81339362325538E-02
2286	1.73483727390751E-02
2287	1.65520356566666E-02
2288	1.60155248649522E-02
2289	0.015629945867251
2290	1.46057797349001E-02
2291	0.01502290776254
2292	1.57986968214039E-02
2293	1.54596488976834E-02
2294	1.49000137593771E-02
2295	1.39876922764444E-02
2296	1.31753877940184E-02
2297	1.29771430639073E-02
2298	1.23954504847702E-02
2299	0.011419131958828
2300	9.26444466514799E-03
2301	9.37074227887641E-03
2302	0.010562653514574
2303	1.07593872398456E-02
2304	1.18345264440822E-02
2305	1.22611159592312E-02
2306	1.15598596445609E-02
2307	0.011493163191769
2308	1.20480146812506E-02
2309	1.24530138647578E-02
2310	1.27309452358453E-02
2311	1.24686954300446E-02
2312	1.21544372862633E-02
2313	1.21713590305439E-02
2314	1.14536890718597E-02
2315	1.13410167689133E-02
2316	1.23392345217624E-02
2317	1.24586007037673E-02
2318	1.15446760876518E-02
2319	1.20546536374427E-02
2320	1.38739118464424E-02
2321	1.39828650452712E-02
2322	1.33933409316674E-02
2323	1.39856312717657E-02
2324	1.44983929630858E-02
2325	1.43329677294714E-02
2326	1.50387733298425E-02
2327	1.51086561065534E-02
2328	1.34392800581102E-02
2329	1.26195800259289E-02
2330	1.24708471596635E-02
2331	1.25658366921935E-02
2332	1.26371471626115E-02
2333	1.26612750953753E-02
2334	1.36598603107745E-02
2335	1.37486684170519E-02
2336	1.32812809482599E-02
2337	1.23547140433358E-02
2338	9.32333025691951E-03
2339	9.38604333018308E-03
2340	1.19189511454321E-02
2341	1.21005174782104E-02
2342	1.33819374450655E-02
2343	1.37750874909288E-02
2344	1.05956217677782E-02
2345	9.88603704922258E-03
2346	1.12031636634349E-02
2347	1.20937240803638E-02
2348	1.41324563638566E-02
[truncated: 152 more rows]
