# Supplementary material for: Machine learning-assisted non-destructive plasticizer identification and quantification in historical PVC objects based on IR spectroscopy
Source: Sci Rep. 2022 Mar 23;12:5017. doi: 10.1038/s41598-022-08862-1 (PMC8943100; doi:10.1038/s41598-022-08862-1)
Supplement: Supplementary file 1 — Supplementary Information 1. [file 41598_2022_8862_MOESM1_ESM.zip › Plasticizers_PVC_data/NIR_all/P405_idle.txt]

Wavelength	C:\Documents and Settings\All Users\Application Data\ASD\Indico Pro\Projects\David\P405_idle.txt
350	0.523884173093669
351	0.506595388260291
352	0.495021354339696
353	0.494872977108902
354	0.500094619880534
355	0.499357759949882
356	0.488187533476396
357	0.478370671151323
358	0.483528808773874
359	0.494926232180603
360	0.501364644339834
361	0.497946236448209
362	0.501731835070785
363	0.507928241522782
364	0.512527693889582
365	0.511139275426347
366	0.520224126023501
367	0.538256565846082
368	0.541708471016844
369	0.549182186091705
370	0.561168305231928
371	0.569581126816927
372	0.577274579158963
373	0.58540164375778
374	0.594240164445609
375	0.600260940077315
376	0.605661655697397
377	0.612428058578143
378	0.616118315698588
379	0.621310202508403
380	0.63002189724017
381	0.637538923916181
382	0.642279440663893
383	0.644997454822155
384	0.650023300029359
385	0.657041111747295
386	0.663925028079018
387	0.666770552632046
388	0.673497364594813
389	0.680452931880866
390	0.681444085007988
391	0.690014985173626
392	0.698745315380416
393	0.700037756675989
394	0.703732621322446
395	0.709556858065258
396	0.715646747973079
397	0.7174051399072
398	0.720998219606198
399	0.727455732168132
400	0.730838015911101
401	0.735216813481284
402	0.740982672903993
403	0.74652684605499
404	0.751412187883692
405	0.754759566954457
406	0.756003251982409
407	0.760953267772555
408	0.765659634625963
409	0.766484196845902
410	0.770985861523955
411	0.774864854847969
412	0.775858585724688
413	0.778536527116766
414	0.780869833607706
415	0.782680304990961
416	0.786462737030988
417	0.790168157365866
418	0.79329396948219
419	0.796164216665316
420	0.798458164660833
421	0.800499077909832
422	0.802793648560742
423	0.804806903206529
424	0.806697762970346
425	0.808784742880915
426	0.811638772216118
427	0.814548404355356
428	0.816899916530077
429	0.81827041531719
430	0.820146325065643
431	0.822832386406948
432	0.825327301890454
433	0.826852018932206
434	0.828026753019994
435	0.830482767163124
436	0.832421021222291
437	0.833788147212151
438	0.835064158202354
439	0.83653112840476
440	0.838012267781475
441	0.839311409032279
442	0.840509608513992
443	0.841922521006901
444	0.843609909972967
445	0.845129699380579
446	0.846232487303782
447	0.84700453847212
448	0.847917576696275
449	0.849343129807703
450	0.851112950189416
451	0.852700539696117
452	0.853742199618717
453	0.854277435438069
454	0.854547344206826
455	0.855122801294543
456	0.85565204508691
457	0.855926981347812
458	0.856791607207853
459	0.857431204780605
460	0.8575658070075
461	0.857983202551902
462	0.858229730847559
463	0.858309864495526
464	0.858601776485504
465	0.858972140364256
466	0.859216452083209
467	0.859107195826754
468	0.859060929595942
469	0.85914287044337
470	0.859315197788377
471	0.859426727715106
472	0.859518792455183
473	0.859664572020355
474	0.860042871544962
475	0.86009363247538
476	0.859845489246226
477	0.860184541218963
478	0.860295460984715
479	0.860175602059425
480	0.860244605729362
481	0.860160594439445
482	0.8597863248373
483	0.859147157551075
484	0.859144153142818
485	0.859205484271381
486	0.858894726858139
487	0.859074314422655
488	0.858845640552492
489	0.858042517069156
490	0.857864153555112
491	0.8578628661599
492	0.857799224918265
493	0.857493863222169
494	0.85723980563578
495	0.857035327304896
496	0.856764512512559
497	0.85623544087876
498	0.855774759490438
499	0.855615442234591
500	0.85513218865095
501	0.854569733955041
502	0.85412422782216
503	0.853824012049398
504	0.853332214685348
505	0.852651964154552
506	0.852142302831926
507	0.851630906383992
508	0.851055370475264
509	0.850395215827349
510	0.849908974027176
511	0.849276207570315
512	0.848245064162584
513	0.847699706147002
514	0.84720209980904
515	0.846471959727437
516	0.845920650574382
517	0.845297121211309
518	0.844557669173491
519	0.843914163262055
520	0.84316640918997
521	0.842447343445619
522	0.842049365436528
523	0.841517525436966
524	0.840833954688696
525	0.840103487944367
526	0.839442473649224
527	0.8387841495241
528	0.838094728006249
529	0.837505232695633
530	0.836899100900624
531	0.836228302911187
532	0.835538476381364
533	0.834822538054228
534	0.834082385737999
535	0.833317819227057
536	0.832616664020494
537	0.831933201897467
538	0.831189259625162
539	0.830395588719031
540	0.829549295276256
541	0.828693786232488
542	0.828062690060827
543	0.827348937753555
544	0.82647713305846
545	0.825707937196132
546	0.82495035273789
547	0.824203582851969
548	0.823505889821919
549	0.822857201866678
550	0.822168200817261
551	0.821366713770849
552	0.820673003472656
553	0.820042806111916
554	0.819410098587768
555	0.818719203213251
556	0.818094917159426
557	0.817554641298504
558	0.816959674351369
559	0.816404429808219
560	0.815919077875041
561	0.815503054483062
562	0.815044003044218
563	0.81456874962341
564	0.814144613025132
565	0.813861163241181
566	0.813517588482054
567	0.813041465306573
568	0.81278055436308
569	0.812545072548626
570	0.812291123805928
571	0.812165382157233
572	0.811916033654336
573	0.811580675656614
574	0.811333077584474
575	0.811077016617077
576	0.810812530033177
577	0.810563334627596
578	0.810368694914798
579	0.810238952137958
580	0.810172314709942
581	0.810160054837726
582	0.810137253015595
583	0.810007100926881
584	0.809618541332855
585	0.809294867656833
586	0.809034718567121
587	0.808736442101976
588	0.808489229967297
589	0.808290798646849
590	0.808147908308512
591	0.808178725689954
592	0.808228970753834
593	0.808253221305794
594	0.808459285744427
595	0.808675755610605
596	0.808779847106094
597	0.808656495119916
598	0.808581140999564
599	0.808737719509388
600	0.809191542091463
601	0.809553915716479
602	0.809660711478631
603	0.809505762521517
604	0.809346365548347
605	0.809293803514888
606	0.809389452802989
607	0.809600665428223
608	0.809960807129385
609	0.810512250874569
610	0.811295215205775
611	0.812238843548036
612	0.813251258341009
613	0.814227585606283
614	0.815132439605141
615	0.816002758111965
616	0.816854434701511
617	0.817578141179144
618	0.818252128920884
619	0.81880809317554
620	0.819049324222167
621	0.819384786266237
622	0.81989973396817
623	0.820541807133174
624	0.821066248982643
625	0.821592473084609
626	0.822228039273919
627	0.822955164747441
628	0.823711742766621
629	0.82448891894727
630	0.825343455237247
631	0.826245937788955
632	0.827132112467295
633	0.827932857574793
634	0.828816326196067
635	0.829682144472749
636	0.830448770752953
637	0.831342818149668
638	0.832157915083352
639	0.83283716114029
640	0.833605593257575
641	0.834448834222533
642	0.835280397094092
643	0.8359480445453
644	0.836662515678773
645	0.837399503403263
646	0.838098956944374
647	0.838861153839005
648	0.83962057759935
649	0.840337835021007
650	0.841059656886118
651	0.84175600507758
652	0.842417948917454
653	0.843053364649579
654	0.843693790241947
655	0.844331848191824
656	0.844947351984117
657	0.845544516391479
658	0.84609159627796
659	0.8465766041536
660	0.847041972131395
661	0.847573470290043
662	0.848148523085095
663	0.848611166018526
664	0.849161574444266
665	0.849711723321418
666	0.850088228835887
667	0.850486297179291
668	0.850892405576387
669	0.851300936277355
670	0.851862716537977
671	0.852377604267035
672	0.852754901948723
673	0.853031173964855
674	0.853321842726346
675	0.853652302462595
676	0.854005162189711
677	0.854411895183716
678	0.85477999268591
679	0.855046083471416
680	0.855313264992957
681	0.855650925944989
682	0.856028746982451
683	0.856249436286054
684	0.856568147848364
685	0.856931915564407
686	0.8571526172488
687	0.857368658287883
688	0.857585753779357
689	0.857796490053459
690	0.858046292900839
691	0.858258098406423
692	0.858400733204019
693	0.858506369357747
694	0.858636849347756
695	0.858791310662146
696	0.858934812526398
697	0.859066315222313
698	0.859218889477471
699	0.859417290934012
700	0.859636183099827
701	0.85982148214865
702	0.859951295580839
703	0.860045855579098
704	0.860135099611037
705	0.860224830138142
706	0.860307757113315
707	0.860389181028994
708	0.860457954704786
709	0.860508803887493
710	0.860557585832006
711	0.860676669325121
712	0.860851996571981
713	0.860943997168217
714	0.861010408878881
715	0.861066788928684
716	0.86112124026982
717	0.861237765559714
718	0.861359319537628
719	0.861431017009165
720	0.861478883134083
721	0.861475170287723
722	0.86145241647073
723	0.861524879538867
724	0.86158737095915
725	0.86161472535332
726	0.861608798740916
727	0.861542924704056
728	0.861495540972762
729	0.861523813000884
730	0.86159553037408
731	0.861677137908403
732	0.861760095813748
733	0.861861872153849
734	0.86192031209728
735	0.861941283662865
736	0.861965383670365
737	0.862097744376519
738	0.862232333905406
739	0.862293638942618
740	0.862313908584182
741	0.862320343307624
742	0.862341312738962
743	0.86240344689468
744	0.862382700702387
745	0.862376974588008
746	0.862486301562187
747	0.862530055182871
748	0.862544387569759
749	0.862569324606731
750	0.862637563051316
751	0.862696966850963
752	0.862732457124254
753	0.862754478007157
754	0.862872253246143
755	0.863038401545281
756	0.863188071094923
757	0.863312335139628
758	0.863374871459789
759	0.863400504976613
760	0.863491620797943
761	0.863515575184117
762	0.863572775855888
763	0.863806866774586
764	0.864033309605795
765	0.864132580199763
766	0.864080123444422
767	0.864034069615624
768	0.864013916308764
769	0.864072895144822
770	0.864275321345157
771	0.864358420323346
772	0.864348361266527
773	0.864324633443804
774	0.86421461378131
775	0.864281622795103
776	0.864564785643929
777	0.864761429308374
778	0.864867830969862
779	0.864876753294588
780	0.86481458008549
781	0.86484524399774
782	0.864942546973242
783	0.865065265659126
784	0.865227442791953
785	0.865336052676385
786	0.865382386223198
787	0.865429115242469
788	0.865438282008944
789	0.865464009959863
790	0.865559281225521
791	0.865662716914522
792	0.865766005431626
793	0.865861847718761
794	0.865938595635175
795	0.866002917140274
796	0.86605934098535
797	0.866126367458139
798	0.866358673966604
799	0.866579671243376
800	0.866661581823481
801	0.866703287827933
802	0.866741258380446
803	0.866802953536267
804	0.866906658747565
805	0.867072906310675
806	0.867252348306157
807	0.867383998635323
808	0.867426371723301
809	0.867496930394852
810	0.867622878316792
811	0.867706940427855
812	0.8678672121535
813	0.868055715240753
814	0.868170810403002
815	0.868185836851296
816	0.868218240192864
817	0.868303316017241
818	0.868263047168621
819	0.868312321701125
820	0.868502342784736
821	0.868780253634298
822	0.868924522048528
823	0.868983415880561
824	0.869051941437239
825	0.869207796827356
826	0.869391659542209
827	0.869566270012769
828	0.869711903427149
829	0.869850007177896
830	0.86997293116594
831	0.870072896277088
832	0.870163068150488
833	0.870277725251904
834	0.870460534030829
835	0.870776099694341
836	0.870976623645496
837	0.871021839410779
838	0.870987387343796
839	0.87112765513221
840	0.871374324397627
841	0.871659433514178
842	0.871987078779576
843	0.872139750743998
844	0.872128621065572
845	0.872079104282764
846	0.872017930949809
847	0.872100563176062
848	0.872386879048069
849	0.872712657679754
850	0.873059612503255
851	0.873313416603904
852	0.873333226774048
853	0.873368969626119
854	0.873426137924877
855	0.873507389460232
856	0.873730057819328
857	0.874115873052479
858	0.874550119519582
859	0.874811306819872
860	0.874964695470148
861	0.875034796331162
862	0.875036834119343
863	0.874942535710467
864	0.87489754807735
865	0.874984509800725
866	0.875217324068968
867	0.875320544740118
868	0.875409829374921
869	0.875628303203536
870	0.875778344329361
871	0.875865519289461
872	0.875905324326227
873	0.875917894244381
874	0.875940869621593
875	0.876000106003774
876	0.876123435088652
877	0.876383552009815
878	0.876678193220006
879	0.876916347242884
880	0.877032701260402
881	0.877025342688765
882	0.876992770857184
883	0.877043569838112
884	0.877119882463652
885	0.877297424411929
886	0.877515238224194
887	0.877509701441084
888	0.877517895754712
889	0.877562645060421
890	0.877600210956279
891	0.877627123301671
892	0.877618977226846
893	0.87758283790218
894	0.87757014915213
895	0.877603063313242
896	0.877660043782685
897	0.877704217259555
898	0.87773044563657
899	0.877735532857815
900	0.877750681656077
901	0.87785828577614
902	0.877958303400569
903	0.878076522382588
904	0.878243392112188
905	0.878278491647748
906	0.878274224153758
907	0.87829944392524
908	0.878367369360017
909	0.878454321000361
910	0.878512368573368
911	0.878514442994676
912	0.878574840956148
913	0.878686582946472
914	0.878805339676415
915	0.878846111688829
916	0.879057091733998
917	0.879331244631841
918	0.879505639122074
919	0.879674824142456
920	0.879997450680368
921	0.880433751445595
922	0.880722702656474
923	0.880998406525554
924	0.881324044621659
925	0.881718217466637
926	0.882085051315828
927	0.882441128792482
928	0.882806054860444
929	0.883197937788949
930	0.883584811936236
931	0.8839137598914
932	0.884157941996355
933	0.884362425625923
934	0.884696886944524
935	0.885120457487515
936	0.885432219132153
937	0.885673238012316
938	0.885903913817769
939	0.886172475629433
940	0.886492279834518
941	0.886731193373418
942	0.886913940493897
943	0.887144562620935
944	0.887288423114414
945	0.887482856750144
946	0.887783754971727
947	0.888003328785318
948	0.888276363583311
949	0.888598693009055
950	0.888897513213608
951	0.889042707926953
952	0.889195878021971
953	0.889389197243291
954	0.889415476439893
955	0.889626460499549
956	0.889916150016151
957	0.890080886219854
958	0.890194439506382
959	0.890469004191799
960	0.890808713863923
961	0.890814406990123
962	0.891035679119558
963	0.891363016552497
964	0.891591668644913
965	0.89172796321847
966	0.8918347938562
967	0.891942531468616
968	0.892059773098032
969	0.892229118062237
970	0.892408145197341
971	0.89254583005399
972	0.892577823505948
973	0.892765290569372
974	0.893096699726817
975	0.89343219473097
976	0.893701538100855
977	0.89380600175984
978	0.893784217583304
979	0.893852772691768
980	0.894125766620771
981	0.894407329189126
982	0.894499912526903
983	0.894590840894725
984	0.894748302472847
985	0.894915896922478
986	0.894958986198906
987	0.895147827480487
988	0.895387266757695
989	0.895550779191203
990	0.895565427763902
991	0.895730610707224
992	0.895925542382711
993	0.895924365506191
994	0.896160355554395
995	0.896355520027918
996	0.896370800876012
997	0.896316701152013
998	0.896331547814888
999	0.89641603978301
1000	0.896548925204672
1001	0.903433124659286
1002	0.90423310258404
1003	0.904357730733584
1004	0.903713537584722
1005	0.903837545525179
1006	0.904603630771338
1007	0.90472031438704
1008	0.904427279650992
1009	0.904735919981391
1010	0.904911889108643
1011	0.905268406713486
1012	0.905899708202005
1013	0.907481435480687
1014	0.907803946215025
1015	0.907908008637117
1016	0.90734014564394
1017	0.905496441624529
1018	0.905155118682533
1019	0.904642854389259
1020	0.904942506092506
1021	0.90678055302938
1022	0.907708257545086
1023	0.908878036309672
1024	0.909343151332647
1025	0.909233646765831
1026	0.909136014184938
1027	0.908476185570037
1028	0.908047156187978
1029	0.907528348159627
1030	0.906655180727013
1031	0.906876190777898
1032	0.90750681596561
1033	0.908055688356884
1034	0.909635086912028
1035	0.910241740628644
1036	0.910005920220199
1037	0.910446660731263
1038	0.911580714191696
1039	0.911562553485747
1040	0.910697652311275
1041	0.91061889213554
1042	0.910128501864175
1043	0.909854004771726
1044	0.909900134015884
1045	0.910975627699948
1046	0.911192260986011
1047	0.910896785313408
1048	0.91092672744546
1049	0.910972144935986
1050	0.911215726190173
1051	0.911675454663726
1052	0.911894308098338
1053	0.912185360092376
1054	0.912390747642476
1055	0.912156813787304
1056	0.912302020197089
1057	0.913058287135787
1058	0.913255182166854
1059	0.913238309058054
1060	0.913173809857046
1061	0.913219523715848
1062	0.912949355641429
1063	0.913002974301529
1064	0.913258054723521
1065	0.91381276144594
1066	0.914756676569139
1067	0.915043643510537
1068	0.915350178299598
1069	0.915524011601486
1070	0.915233890360829
1071	0.91499553884122
1072	0.914686164868534
1073	0.914687878215015
1074	0.914687134797765
1075	0.914597657372821
1076	0.914331266404762
1077	0.914951730532912
1078	0.915326643299226
1079	0.915613037793591
1080	0.915774416029214
1081	0.916309660212026
1082	0.916311046227048
1083	0.915585617166514
1084	0.915510059428831
1085	0.915698049878175
1086	0.915673123969024
1087	0.915716024113353
1088	0.915842828371919
1089	0.915564401330519
1090	0.915879346912531
1091	0.91689987067109
1092	0.917646054171936
1093	0.917690894934374
1094	0.917826401398347
1095	0.917442453013391
1096	0.917012909253503
1097	0.916825080547013
1098	0.916933058204425
1099	0.916992855798861
1100	0.91694772799658
1101	0.91713062476883
1102	0.917815400508812
1103	0.91803282941446
1104	0.918066971212479
1105	0.918083353870451
1106	0.917551605484552
1107	0.917604654614281
1108	0.91798747266952
1109	0.918511401531206
1110	0.918965521632121
1111	0.919375610671076
1112	0.919234222375376
1113	0.918632905246864
1114	0.918463226154373
1115	0.918191213142151
1116	0.918169011820274
1117	0.918601767820011
1118	0.918659208594678
1119	0.918575441875419
1120	0.918460674271938
1121	0.918105917872507
1122	0.917971695751802
1123	0.918043853415282
1124	0.917980082003039
1125	0.9179583281418
1126	0.917803873775553
1127	0.917716993678032
1128	0.917671050838962
1129	0.918067464993172
1130	0.917993788235296
1131	0.917301628900881
1132	0.916797453864985
1133	0.916473034313875
1134	0.916013568543944
1135	0.915773693319655
1136	0.916057901528872
1137	0.915788703358063
1138	0.915031517401523
1139	0.914624655342562
1140	0.914472776222141
1141	0.914002273504865
1142	0.91347583913601
1143	0.912914221893752
1144	0.911893178165757
1145	0.911338232024825
1146	0.911125815975207
1147	0.910648322012041
1148	0.910285266236299
1149	0.909355725273903
1150	0.908498352467822
1151	0.907357971622493
1152	0.906537429955678
1153	0.905942880787803
1154	0.90498125139034
1155	0.903821428320867
1156	0.902741667544684
1157	0.901870524339759
1158	0.900419531132554
1159	0.898507125021274
1160	0.896933724239538
1161	0.89533040692049
1162	0.893284831667108
1163	0.891408466543032
1164	0.889824262103664
1165	0.887564686594904
1166	0.885237663621503
1167	0.883786461224526
1168	0.882571223317904
1169	0.881353477984613
1170	0.880145089894961
1171	0.879108724891686
1172	0.877933977842517
1173	0.87719576109012
1174	0.876841266998632
1175	0.876469784181995
1176	0.876338250618035
1177	0.875994993070366
1178	0.875532248626147
1179	0.875341349986239
1180	0.875270007151411
1181	0.875089705481056
1182	0.875089670960887
1183	0.875255152105394
1184	0.874760504213171
1185	0.874000906875907
1186	0.873740001039841
1187	0.873064568089978
1188	0.872345311893939
1189	0.871965377266552
1190	0.871233768496848
1191	0.869900940540142
1192	0.869196853068875
1193	0.868619810740906
1194	0.868239068317879
1195	0.868241753413957
1196	0.868116613110924
1197	0.867968784342271
1198	0.868052766095569
1199	0.868141376080987
1200	0.868392820726949
1201	0.869255174691738
1202	0.870299229612425
1203	0.871201771543443
1204	0.872394564314971
1205	0.873914001369924
1206	0.875517203495304
1207	0.877141905601003
1208	0.878854952626043
1209	0.880450132202236
1210	0.88184166246607
1211	0.883336368703377
1212	0.885113852789649
1213	0.886662002231042
1214	0.887871286463288
1215	0.889367473253329
1216	0.891152481065601
1217	0.892650362551255
1218	0.89411039396993
1219	0.895540384289965
1220	0.896649937250516
1221	0.897808928437425
1222	0.899143617771184
1223	0.900156757420852
1224	0.901259207946015
1225	0.902210781471072
1226	0.902751727596133
1227	0.903484770656391
1228	0.904348031652741
1229	0.905015734874736
1230	0.905373158123743
1231	0.905940639260214
1232	0.906559446197422
1233	0.907072462074157
1234	0.907475301624455
1235	0.908152938557848
1236	0.908589604970547
1237	0.908590101821757
1238	0.908903195586236
1239	0.909465497619277
1240	0.909702349929917
1241	0.909813755801925
1242	0.910147420097034
1243	0.910533584614959
1244	0.910794965112387
1245	0.910882235775817
1246	0.91096168819447
1247	0.9110721955014
1248	0.911276059118637
1249	0.911627977995171
1250	0.911822274688738
1251	0.911731045658262
1252	0.911682428392861
1253	0.911836587972442
1254	0.912013648957019
1255	0.912076954914709
1256	0.912157478116854
1257	0.912168768454335
1258	0.911998456848348
1259	0.911951117418563
1260	0.911989368135478
1261	0.91206115017117
1262	0.912049420701827
1263	0.912023159762625
1264	0.91217166876083
1265	0.912359195780922
1266	0.912448054941462
1267	0.912544995463476
1268	0.912574569630416
1269	0.912607397348897
1270	0.912720506688737
1271	0.912680441792752
1272	0.91283157056623
1273	0.913081125312959
1274	0.912854351370268
1275	0.912548824576783
1276	0.912539011881197
1277	0.912384497181428
1278	0.912214102579483
1279	0.91217192933816
1280	0.912315694602378
1281	0.912551715919141
1282	0.912449216226557
1283	0.912338911562468
1284	0.912296430869016
1285	0.912024091276111
1286	0.911953936320315
1287	0.912388839035324
1288	0.912673244367576
1289	0.912668529533448
1290	0.912638235895177
1291	0.912384265146227
1292	0.912203559529237
1293	0.912333807199096
1294	0.912381614965466
1295	0.912394816074137
1296	0.912301808370491
1297	0.912269653492222
1298	0.912300431887771
1299	0.912078330679858
1300	0.912078793050414
1301	0.912228277374874
1302	0.912263910713666
1303	0.912222216430974
1304	0.912176652842139
1305	0.912219892533618
1306	0.912158841135377
1307	0.912256428134816
1308	0.912500412075523
1309	0.913012558691718
1310	0.913455481485953
1311	0.913371699151623
1312	0.913168885433768
1313	0.913234554419163
1314	0.913332882361391
1315	0.913185982863642
1316	0.913144713289231
1317	0.913318358662109
1318	0.913179557671783
1319	0.913142232444429
1320	0.913332312278728
1321	0.913262824371177
1322	0.913260110428241
1323	0.913459328364077
1324	0.913546145726633
1325	0.91346205888454
1326	0.913429527945296
1327	0.913349905399148
1328	0.91328775426974
1329	0.913387470613008
1330	0.913406088434421
1331	0.913384000846041
1332	0.913210250386033
1333	0.913042637208273
1334	0.912719313822405
1335	0.912619864729958
1336	0.912703463002409
1337	0.912610941978472
1338	0.91240061133804
1339	0.912295830545452
1340	0.91219929812001
1341	0.912001472425446
1342	0.911998305711402
1343	0.91189241320511
1344	0.911562497732154
1345	0.911558353853013
1346	0.911684068327201
1347	0.911448805630407
1348	0.910871571818391
1349	0.910376556908056
1350	0.910197932758259
1351	0.909964054373421
1352	0.909642695089417
1353	0.909367185518795
1354	0.908899436117725
1355	0.908361607143552
1356	0.908025294098462
1357	0.907698417219809
1358	0.907428926172931
1359	0.90696334267557
1360	0.906595932516399
1361	0.906357136225938
1362	0.905790552838924
1363	0.904886739151511
1364	0.904122068781369
1365	0.903455730389107
1366	0.902690126272041
1367	0.902020982435235
1368	0.901233681273534
1369	0.900268483865609
1370	0.899222635523445
1371	0.897939273017477
1372	0.896755114048968
1373	0.895381667192889
1374	0.893696005248791
1375	0.892379952938399
1376	0.891148655353455
1377	0.889791037107672
1378	0.88836084879244
1379	0.886768833979729
1380	0.885304516278838
1381	0.883776474404029
1382	0.882225911635178
1383	0.880848654998552
1384	0.879544648827955
1385	0.878488307703027
1386	0.877665873239592
1387	0.876918358585121
1388	0.876245997871486
1389	0.875650053036017
1390	0.875059653151743
1391	0.874423625455012
1392	0.87385266437083
1393	0.873466304569803
1394	0.87293304116566
1395	0.872221083382502
1396	0.87167181864295
1397	0.870912780420119
1398	0.869785626278713
1399	0.868754919435582
1400	0.867879191104265
1401	0.86712455907923
1402	0.866474808108502
1403	0.865757237403538
1404	0.86506085938675
1405	0.864612760992799
1406	0.864265537130029
1407	0.86392782077387
1408	0.863707662265766
1409	0.863412616880389
1410	0.862892875753307
1411	0.86254752243007
1412	0.862326432028557
1413	0.86177117436443
1414	0.861234305163652
1415	0.860912073270899
1416	0.860471219107743
1417	0.859914160133053
1418	0.859562377814895
1419	0.859283300489946
1420	0.858844890468532
1421	0.85868618283062
1422	0.858601069489544
1423	0.858488801175394
1424	0.858426631758797
1425	0.858494195965233
1426	0.858671994368571
1427	0.858876227451628
1428	0.859245402067494
1429	0.859849268654794
1430	0.860638891730647
1431	0.86136878886684
1432	0.86222056410603
1433	0.863401664751316
1434	0.864529736383665
1435	0.865609822439667
1436	0.86682141403812
1437	0.86780764849248
1438	0.868809121720717
1439	0.870119937156339
1440	0.871373364629653
1441	0.872475159472682
1442	0.873437570240151
1443	0.874235775789359
1444	0.874909206786527
1445	0.875618658051724
1446	0.876307636372426
1447	0.876696970448598
1448	0.876981009702843
1449	0.877400057190812
1450	0.877802657850674
1451	0.878134318278591
1452	0.878588262417834
1453	0.879012210203676
1454	0.879230446843868
1455	0.879528855383545
1456	0.880032159982274
1457	0.880458630724906
1458	0.880634084393943
1459	0.880759662069848
1460	0.880873185471867
1461	0.881074969733995
1462	0.881344151701996
1463	0.881651378459346
1464	0.882080067988765
1465	0.882292229607027
1466	0.88236960527307
1467	0.882474742882417
1468	0.882704879520734
1469	0.882912587264644
1470	0.883166843612424
1471	0.883296801930517
1472	0.883187077765098
1473	0.883335588891527
1474	0.883631837116372
1475	0.883796868134075
1476	0.883925317055703
1477	0.884017597075739
1478	0.884067830819708
1479	0.884194676895304
1480	0.884259693745952
1481	0.884091428178269
1482	0.883990094425151
1483	0.884001833618055
1484	0.883949646342757
1485	0.883996874392692
1486	0.884116510364584
1487	0.884142359445081
1488	0.884212256631543
1489	0.88436106688658
1490	0.884506793612739
1491	0.884515322582447
1492	0.884405961170723
1493	0.88453221457826
1494	0.88477473555998
1495	0.884868265715344
1496	0.884923494651379
1497	0.885006588984354
1498	0.885045256006774
1499	0.885005943885206
1500	0.885047538178334
1501	0.8852325364415
1502	0.885434556998434
1503	0.885565853605549
1504	0.885642529018773
1505	0.885674985524429
1506	0.885676579822651
1507	0.885566491816875
1508	0.885330097093803
1509	0.8851832481602
1510	0.885211557825098
1511	0.88527688192106
1512	0.885277247862464
1513	0.885299574235583
1514	0.885274130821821
1515	0.884927893723099
1516	0.884821710501176
1517	0.885022308097627
1518	0.884968198657703
1519	0.884735499981063
1520	0.884581890594468
1521	0.884367323851526
1522	0.884259924953541
1523	0.884184200034774
1524	0.884273541458289
1525	0.884325993994265
1526	0.884188030404244
1527	0.884000100944427
1528	0.883798054455719
1529	0.883597354823946
1530	0.883501152290833
1531	0.883484731914655
1532	0.883553544597885
1533	0.883752123118523
1534	0.883874981989533
1535	0.883893692742958
1536	0.883909654299473
1537	0.883883326056532
1538	0.883888587440703
1539	0.883999147644359
1540	0.884087976323171
1541	0.884096161296239
1542	0.88408841505168
1543	0.8839658163613
1544	0.883873925970364
1545	0.883888593580553
1546	0.883717349152122
1547	0.883528805381144
1548	0.883539650268843
1549	0.883546289022405
1550	0.883473592198487
1551	0.88347310663168
1552	0.883435569625068
1553	0.883371896395897
1554	0.883544964370715
1555	0.883671233963899
1556	0.883571448141618
1557	0.883418452753644
1558	0.883239141535328
1559	0.883203131151486
1560	0.883187566631752
1561	0.883025243555007
1562	0.88290517434867
1563	0.882711956897
1564	0.882618907745425
1565	0.882764068121564
1566	0.882830233476783
1567	0.882751183035927
1568	0.882644201126582
1569	0.882577538923977
1570	0.882294317735142
1571	0.882110064255971
1572	0.882153941380123
1573	0.881977969732084
1574	0.881938015274198
1575	0.882114932139213
1576	0.882136946844921
1577	0.881908238190731
1578	0.881839386251859
1579	0.881855873475418
1580	0.881538750509105
1581	0.881483528712396
1582	0.881434249042981
1583	0.881076844644996
1584	0.880874305182101
1585	0.88068234616239
1586	0.880497775231651
1587	0.880178398127309
1588	0.879856450378492
1589	0.879805319241902
1590	0.879655938054595
1591	0.879340269470726
1592	0.879007727869777
1593	0.878664795294797
1594	0.878362045027189
1595	0.878243056053609
1596	0.878134184489877
1597	0.877926058073587
1598	0.877808963500162
1599	0.877678670241113
1600	0.877644669872062
1601	0.877552841840364
1602	0.877085183681136
1603	0.87670984768863
1604	0.876527730083483
1605	0.87617913904583
1606	0.875865009348598
1607	0.875830714890855
1608	0.875737082220857
1609	0.875593264242273
1610	0.875441190382285
1611	0.874948093949414
1612	0.874548969623792
1613	0.874321646978821
1614	0.873895595752026
1615	0.873719273253074
1616	0.87361654429143
1617	0.873268007972533
1618	0.873176848484518
1619	0.873143908678325
1620	0.872859892248112
1621	0.872507842287027
1622	0.872111304435577
1623	0.871795630323656
1624	0.871697900220516
1625	0.871556290769519
1626	0.871402048060045
1627	0.871206760667381
1628	0.870657716149528
1629	0.870175378484996
1630	0.869884042200677
1631	0.869521505268194
1632	0.869165506872322
1633	0.868853670376535
1634	0.868531670325805
1635	0.868079916667711
1636	0.867684241825721
1637	0.867489336765125
1638	0.867233890951123
1639	0.866953066403976
1640	0.866941837655001
1641	0.866996393354498
1642	0.866664562905518
1643	0.866384630092585
1644	0.866499656908135
1645	0.866392175300229
1646	0.866352086013485
1647	0.866506898501264
1648	0.866091149123072
1649	0.865739542809004
1650	0.865911114110642
1651	0.86589827118792
1652	0.865634536696646
1653	0.865380337960076
1654	0.864837503897836
1655	0.864158439412114
1656	0.863949168415518
1657	0.86366692280929
1658	0.862969793963323
1659	0.862504698100794
1660	0.861893501696207
1661	0.860809047009679
1662	0.859923504337669
1663	0.859083038253863
1664	0.858049489304283
1665	0.856884570988067
1666	0.855536541204574
1667	0.854082282893423
1668	0.852477680733259
1669	0.851259533743314
1670	0.850298366733702
1671	0.848783612477127
1672	0.847146781277093
1673	0.845631001152081
1674	0.843754227130324
1675	0.841925012971061
1676	0.84047741336859
1677	0.838656597798679
1678	0.836443859135598
1679	0.834310224893014
1680	0.831721416742454
1681	0.828810609448985
1682	0.826111084706649
1683	0.823145648047972
1684	0.819679532254075
1685	0.815663017071239
1686	0.810969790656633
1687	0.805669466193659
1688	0.799599662605863
1689	0.792827826262321
1690	0.785402060262434
1691	0.776883737971737
1692	0.767681917673422
1693	0.75798307848458
1694	0.747281465104681
1695	0.735963547239669
1696	0.724155369411966
1697	0.711742417290386
1698	0.699122348060268
1699	0.686213216644906
1700	0.672723353963799
1701	0.659022370370387
1702	0.645059191248955
1703	0.630788054688241
1704	0.616599243646066
1705	0.601642677378527
1706	0.585909220278703
1707	0.570209106900606
1708	0.553705740723257
1709	0.538108997277218
1710	0.52249509182032
1711	0.507761065301002
1712	0.492994850682772
1713	0.480505380278677
1714	0.468595232623081
1715	0.459814173376074
1716	0.453216270982154
1717	0.449410609079472
1718	0.448248934993547
1719	0.449944323605673
1720	0.454032161299519
1721	0.460560918450639
1722	0.46921877002675
1723	0.479623988370205
1724	0.491414336921271
1725	0.503862760028305
1726	0.516768974576731
1727	0.529418054524712
1728	0.542185667056864
1729	0.554557723140964
1730	0.565798988322321
1731	0.576348118447759
1732	0.585536699294569
1733	0.593014216639719
1734	0.599233155433417
1735	0.603888350101792
1736	0.606886654908894
1737	0.608543609783416
1738	0.608993384851501
1739	0.608325290752691
1740	0.60676681552413
1741	0.604636343519381
1742	0.602548332741039
1743	0.600374662485953
1744	0.598106286334157
1745	0.596508566444235
1746	0.595273189781866
1747	0.594414216116706
1748	0.594242831075096
1749	0.594436862523812
1750	0.595028567411474
1751	0.59620172007759
1752	0.597604428820369
1753	0.599210687843707
1754	0.601408846544128
1755	0.604019510239702
1756	0.607043119630128
1757	0.610838696478441
1758	0.614738128817284
1759	0.618812599566281
1760	0.623248637893026
1761	0.628157709241139
1762	0.632990246911942
1763	0.638588879687224
1764	0.642969960975149
1765	0.646774327821038
1766	0.650635628038469
1767	0.653969019763433
1768	0.656871563389312
1769	0.659923647981514
1770	0.661531735222184
1771	0.662839445868641
1772	0.664544119425756
1773	0.665545991374029
1774	0.666284339272594
1775	0.667620672658581
1776	0.669010077241774
1777	0.670424741227248
1778	0.672201805265857
1779	0.673635795768987
1780	0.674754845738905
1781	0.676160645529657
1782	0.678569568715516
1783	0.680627229329625
1784	0.683035205493808
1785	0.685041893020092
1786	0.686171642561761
1787	0.688004264150406
1788	0.689946813297181
1789	0.692310585726712
1790	0.695587743254989
1791	0.698240616806593
1792	0.700788000270667
1793	0.703319880538114
1794	0.705555663804433
1795	0.70795289115628
1796	0.710526279720313
1797	0.712957996393204
1798	0.715280418674993
1799	0.71748047196279
1800	0.71972161856969
1801	0.71828372638697
1802	0.719063066148267
1803	0.719350924950263
1804	0.720408335303578
1805	0.721401357777001
1806	0.722264690669407
1807	0.723452796833432
1808	0.724400113073622
1809	0.724477049400118
1810	0.724868651647493
1811	0.724965455019191
1812	0.72466076007258
1813	0.725204801286317
1814	0.725136946339025
1815	0.724708641361595
1816	0.724959026009458
1817	0.724475188160353
1818	0.723145540770776
1819	0.721827886050766
1820	0.721776641541699
1821	0.721370269909488
1822	0.721490376147056
1823	0.722124488802967
1824	0.721249153726458
1825	0.719690873267707
1826	0.718363719002475
1827	0.717636021917291
1828	0.716774307269213
1829	0.717092390932545
1830	0.717862222256419
1831	0.718444110646011
1832	0.718934933152862
1833	0.718639019862687
1834	0.718540348420679
1835	0.719098960366626
1836	0.720000251009383
1837	0.721840701648813
1838	0.723002051453321
1839	0.724480049672755
1840	0.725049316475158
1841	0.725198467874231
1842	0.724924551748759
1843	0.725023685907082
1844	0.725810962784037
1845	0.726136997739652
1846	0.727005036780013
1847	0.727620637449075
1848	0.727955623698606
1849	0.727927193337468
1850	0.727723089235837
1851	0.72780128204557
1852	0.727431949438338
1853	0.728124177675502
1854	0.72916803906747
1855	0.729574923028251
1856	0.730229876504217
1857	0.730807506358286
1858	0.731217168221994
1859	0.731234472054556
1860	0.732130903251641
1861	0.733342422393163
1862	0.734509128219219
1863	0.735678502659788
1864	0.736873569603222
1865	0.737690027036897
1866	0.737872557177713
1867	0.738646805447895
1868	0.74013145940934
1869	0.741347411469355
1870	0.742439972141394
1871	0.743584217080627
1872	0.745175057589842
1873	0.74592837608629
1874	0.74636426118605
1875	0.7471935341417
1876	0.747439275612177
1877	0.747527545968193
1878	0.748223507907427
1879	0.749282821658507
1880	0.750087423655419
1881	0.751550424494862
1882	0.752219563605707
1883	0.752462149680418
1884	0.752242550291083
1885	0.752080527226169
1886	0.752450177423049
1887	0.752717548946442
1888	0.752848051894191
1889	0.752603609480816
1890	0.751990074125848
1891	0.751239199663997
1892	0.75030695462572
1893	0.749106303932624
1894	0.747359729614402
1895	0.746056653460286
1896	0.744961542768748
1897	0.743986952151054
1898	0.743357964686111
1899	0.742341522117938
1900	0.741606640805647
1901	0.740483212648638
1902	0.740174779070902
1903	0.74011436069622
1904	0.74074471674026
1905	0.742300361620639
1906	0.743502175648084
1907	0.744970886290585
1908	0.746752079810999
1909	0.748403814482091
1910	0.749475145325646
1911	0.750547866150055
1912	0.751419937359132
1913	0.752676622779008
1914	0.754165301108023
1915	0.755070556908748
1916	0.75626971608242
1917	0.756801562315001
1918	0.756159667523123
1919	0.75613710214472
1920	0.756199588236544
1921	0.756205328865453
1922	0.75650217653328
1923	0.756918039772074
1924	0.757138157780535
1925	0.757435382771707
1926	0.757437826317517
1927	0.756996348039871
1928	0.756893095190425
1929	0.756639525002451
1930	0.756737613159773
1931	0.757009857151029
1932	0.757859353179134
1933	0.758336299812916
1934	0.758308352106907
1935	0.758319611006801
1936	0.757979674678484
1937	0.757751304859065
1938	0.757196446397175
1939	0.757442727463203
1940	0.758035425269221
1941	0.758656463016048
1942	0.760434208897049
1943	0.76098579705177
1944	0.761036433033891
1945	0.76056390493604
1946	0.75997566080176
1947	0.759410706664223
1948	0.759670795146535
1949	0.760824675650502
1950	0.761340587492069
1951	0.762272515867243
1952	0.762557050857453
1953	0.76200157011875
1954	0.761997698481565
1955	0.761765903843301
1956	0.762093710237912
1957	0.762702634944372
1958	0.763902672515882
1959	0.764991835671187
1960	0.76590044871441
1961	0.765932329501085
1962	0.765035739940452
1963	0.764766595319413
1964	0.763953040407823
1965	0.763689685471654
1966	0.763710795331209
1967	0.764203125584853
1968	0.765485937778977
1969	0.765988218734639
1970	0.766802350215662
1971	0.767152473587094
1972	0.766735618415475
1973	0.765983905973445
1974	0.765778998001793
1975	0.765520503210871
1976	0.765946511386256
1977	0.767174815624536
1978	0.767631970323715
1979	0.768409611859463
1980	0.768687946217904
1981	0.768199014072981
1982	0.767915455463548
1983	0.767240884009198
1984	0.767185097078722
1985	0.767339662361957
1986	0.767644777366284
1987	0.767942040430016
1988	0.768940377620008
1989	0.769064675327533
1990	0.768641247511344
1991	0.768445638807585
1992	0.767843356540742
1993	0.767772373740165
1994	0.768060587410128
1995	0.768158686625038
1996	0.768514880845031
1997	0.768685219561778
1998	0.768854453553183
1999	0.768696775089721
2000	0.768360296795861
2001	0.767784167437001
2002	0.767500525126228
2003	0.76685712521922
2004	0.766811364588903
2005	0.7674566137325
2006	0.767547022480939
2007	0.767690591492443
2008	0.7676071262489
2009	0.767193508767714
2010	0.766852675729998
2011	0.766332683358309
2012	0.765991496130342
2013	0.765483316846774
2014	0.76532209710505
2015	0.765375516742594
2016	0.76589899102321
2017	0.765800368770935
2018	0.765681868944448
2019	0.765514381815047
2020	0.76486962134645
2021	0.764597268028589
2022	0.764557459656946
2023	0.764536356146469
2024	0.764469700879436
2025	0.76456725532574
2026	0.76533860026972
2027	0.765329176127131
2028	0.764593201914794
2029	0.764403066078313
2030	0.76424263768898
2031	0.763648981374651
2032	0.763686888533838
2033	0.764326700840288
2034	0.764827556172041
2035	0.765718532290328
2036	0.765878534343071
2037	0.76591617948479
2038	0.76584521433102
2039	0.765056413236149
2040	0.764606920028277
2041	0.76444959699561
2042	0.76413721113462
2043	0.763262491928977
2044	0.763091026981517
2045	0.763642772421647
2046	0.763750499409308
2047	0.763894393546752
2048	0.76443374318788
2049	0.764610341521123
2050	0.764276987574149
2051	0.764307194220437
2052	0.764581188917213
2053	0.76469556199219
2054	0.764844325930481
2055	0.764817258147902
2056	0.764658666238819
2057	0.764535237345624
2058	0.764019238263137
2059	0.763933690533798
2060	0.764262886170693
2061	0.764431667762269
2062	0.764377488838702
2063	0.765090012338257
2064	0.765393710431403
2065	0.765569681404665
2066	0.765714948238441
2067	0.765801067697012
2068	0.766064014594074
2069	0.766428159450593
2070	0.766564001762403
2071	0.766726718960175
2072	0.766918755567742
2073	0.766946278398825
2074	0.76691920905477
2075	0.766631213152839
2076	0.766918609085642
2077	0.767722880889577
2078	0.768017469699835
2079	0.768476745602544
2080	0.768923678232088
2081	0.769229522537028
2082	0.768921170872074
2083	0.769009061471691
2084	0.769428109735854
2085	0.769671588174146
2086	0.769710307429155
2087	0.769847404701721
2088	0.769993780289688
2089	0.770399451765109
2090	0.771304477622463
2091	0.771425649687008
2092	0.77129854284719
2093	0.771278526069682
2094	0.770349152909043
2095	0.770017991323386
2096	0.770197192657014
2097	0.770549702746751
2098	0.770943238827174
2099	0.771530081850588
2100	0.77131610924479
2101	0.770641054672529
2102	0.77037757924513
2103	0.769584855521036
2104	0.769397535197697
2105	0.769806231907519
2106	0.770021002503946
2107	0.770564655223589
2108	0.770465871100078
2109	0.770316117573349
2110	0.769840952521719
2111	0.768315054416002
2112	0.767522618447157
2113	0.767088833986358
2114	0.766530973402516
2115	0.766021454023806
2116	0.765792505182919
2117	0.765674499303534
2118	0.765410181732784
2119	0.765306520914719
2120	0.765573221291945
2121	0.76551992000509
2122	0.76549270948574
2123	0.765027645829682
2124	0.763879883652826
2125	0.763797385754725
2126	0.76402917525228
2127	0.763943111932643
2128	0.764778656303141
2129	0.764709496711734
2130	0.763363024179166
2131	0.762920218144458
2132	0.763036120472622
2133	0.762676826544599
2134	0.762192453080901
2135	0.761876426988239
2136	0.761477100850396
2137	0.760929870169849
2138	0.760434810635203
2139	0.760075953588224
2140	0.759153076994231
2141	0.757338060964373
2142	0.756540613501355
2143	0.755931603444534
2144	0.75554559317454
2145	0.755712684032603
2146	0.755768251187164
2147	0.755843332185123
2148	0.755937215255004
2149	0.756346626483654
2150	0.756459410736978
2151	0.756433568456817
2152	0.756373223017476
2153	0.756011180130169
2154	0.755918493018404
2155	0.756200226910365
2156	0.756061556982186
2157	0.755808946458548
2158	0.755488610313306
2159	0.754766823921691
2160	0.754133250235239
2161	0.753767246694064
2162	0.753260537225548
2163	0.752749522836311
2164	0.752071488109849
2165	0.751831545455211
2166	0.751873429695129
2167	0.751662228280308
2168	0.751443993754517
2169	0.751513904796115
2170	0.751578852757513
2171	0.751716634712127
2172	0.752309217072006
2173	0.752534356062036
2174	0.752287978491078
2175	0.752408864711778
2176	0.752776362338453
2177	0.753185380392076
2178	0.753961036517985
2179	0.754261553262731
2180	0.754323071626807
2181	0.754353138314121
2182	0.754430543456246
2183	0.753964623797183
2184	0.753154381526981
2185	0.752034207862839
2186	0.750969834952411
2187	0.750202871916312
2188	0.750133781813477
2189	0.751108282964111
2190	0.751425745222787
2191	0.751959708762913
2192	0.752053973515363
2193	0.752085569931072
2194	0.751655422393441
2195	0.75061774614926
2196	0.750111235820127
2197	0.749454473970782
2198	0.74876732332386
2199	0.748042564238777
2200	0.747846233884051
2201	0.748228947847413
2202	0.747841851916703
2203	0.747451929026534
2204	0.747206877358548
2205	0.746630659999889
2206	0.745604045134138
2207	0.74466796828917
2208	0.743786363390471
2209	0.742024285264393
2210	0.740647390711951
2211	0.739582468670331
2212	0.739003974624198
2213	0.73833363058251
2214	0.737437755835013
2215	0.736648637113768
2216	0.735664001304749
2217	0.734146193145997
2218	0.731751848909567
2219	0.730302602857768
2220	0.729192270997786
2221	0.727318529658501
2222	0.725291914140189
2223	0.723678845659644
2224	0.721750072529962
2225	0.719866989617364
2226	0.718592859218072
2227	0.71678345836759
2228	0.714293867288419
2229	0.712149942936067
2230	0.710690028967046
2231	0.708170094244241
2232	0.704538975010486
2233	0.701900660704236
2234	0.699218369500878
2235	0.696589953282171
2236	0.694280149721561
2237	0.692382009403111
2238	0.691519495572385
2239	0.688928307584672
2240	0.686081318203234
2241	0.682975438717481
2242	0.678383721460118
2243	0.673753409829145
2244	0.668957254927724
2245	0.664445509790827
2246	0.660157159776092
2247	0.654947060070254
2248	0.650578932303185
2249	0.646211366101416
2250	0.640608896243248
2251	0.634806531330425
2252	0.629573188561415
2253	0.624634745180782
2254	0.619357787823223
2255	0.614180670387147
2256	0.608882550525056
2257	0.603152885392499
2258	0.597843610514923
2259	0.593079021362387
2260	0.587498502685283
2261	0.58178650441997
2262	0.575681860466616
2263	0.569159686114204
2264	0.562132612388133
2265	0.554893207890967
2266	0.547107625151778
2267	0.53890859377278
2268	0.529861935976029
2269	0.519661262888757
2270	0.51005132191048
2271	0.500339609416153
2272	0.48976954704336
2273	0.479371044143902
2274	0.468343975772105
2275	0.456719799334308
2276	0.443721800362698
2277	0.429808657225918
2278	0.415614926569965
2279	0.400001112340859
2280	0.38400860430134
2281	0.367618940837255
2282	0.351159856376505
2283	0.333418904444286
2284	0.316365725817496
2285	0.299441112053792
2286	0.283251363595412
2287	0.266932588271558
2288	0.251845548682803
2289	0.237971955227358
2290	0.224685109206039
2291	0.21177582782126
2292	0.19957041733235
2293	0.188894158864462
2294	0.179439719489418
2295	0.171029689934776
2296	0.163426128956615
2297	0.156600733405501
2298	0.150094589819332
2299	0.14429587243462
2300	0.13988659585617
2301	0.135048317161792
2302	0.130369729665726
2303	0.125862966667434
2304	0.121258334003957
2305	0.117903254340036
2306	0.114867297154319
2307	0.112916425593579
2308	0.112352821765769
2309	0.111888295898127
2310	0.111751779739705
2311	0.112860148457393
2312	0.115270844284095
2313	0.11725275227581
2314	0.119624376036046
2315	0.122991838983032
2316	0.126534716222633
2317	0.130854069472158
2318	0.13692534066684
2319	0.142221243569819
2320	0.147712398144184
2321	0.152868118854438
2322	0.158593618846554
2323	0.162537489463846
2324	0.165059039244734
2325	0.168156258417043
2326	0.170209551230449
2327	0.17292190474551
2328	0.177139056338778
2329	0.178955888052561
2330	0.178664207197557
2331	0.180148807396627
2332	0.181422799350534
2333	0.182431835907651
2334	0.183678589260724
2335	0.186042550517237
2336	0.188179960258826
2337	0.19090579978794
2338	0.19613155660546
2339	0.19970279078592
2340	0.201823275427994
2341	0.20488076253612
2342	0.208808065453727
2343	0.211195128129402
2344	0.213683176468125
2345	0.214789808412358
2346	0.214251023068832
2347	0.213338464108724
2348	0.210776734799637
[truncated: 152 more rows]
