# Supplementary material for: Machine learning-assisted non-destructive plasticizer identification and quantification in historical PVC objects based on IR spectroscopy
Source: Sci Rep. 2022 Mar 23;12:5017. doi: 10.1038/s41598-022-08862-1 (PMC8943100; doi:10.1038/s41598-022-08862-1)
Supplement: Supplementary file 1 — Supplementary Information 1. [file 41598_2022_8862_MOESM1_ESM.zip › Plasticizers_PVC_data/NIR_all/P406_idle.txt]

Wavelength	C:\Documents and Settings\All Users\Application Data\ASD\Indico Pro\Projects\David\P406_idle.txt
350	0.620095744364407
351	0.625491283667029
352	0.614169673913443
353	0.59447189571717
354	0.580603119813958
355	0.588343831461884
356	0.595370531021995
357	0.601271348418166
358	0.606760307478615
359	0.600605842559847
360	0.592483950896744
361	0.592086131239706
362	0.606572522475433
363	0.616181326970812
364	0.61506763851224
365	0.623063892257777
366	0.625909926654304
367	0.625717336239984
368	0.644312271129843
369	0.656634208535376
370	0.662659148874182
371	0.674981391955715
372	0.679249034343478
373	0.68417248531383
374	0.70252559786588
375	0.712976810508562
376	0.721660282752463
377	0.735340733090379
378	0.741417288440522
379	0.749556376976023
380	0.76343247526976
381	0.769354789208615
382	0.773346998255812
383	0.779596338315598
384	0.791890787735163
385	0.801604805508228
386	0.806732404834425
387	0.808838967951826
388	0.813859342710438
389	0.820703117731744
390	0.825922974185864
391	0.830625578931351
392	0.83587682800007
393	0.842299146581027
394	0.848195825454142
395	0.853944348454565
396	0.859377313880628
397	0.861614175721312
398	0.866165889584973
399	0.874042303477377
400	0.880550866245248
401	0.886716872623614
402	0.892579342057827
403	0.897794555026438
404	0.902875867245953
405	0.907083607156476
406	0.909502192731654
407	0.913348965416295
408	0.917072820993335
409	0.919263062904535
410	0.923744795679174
411	0.927161638103324
412	0.928191945906675
413	0.93180107222404
414	0.934268406139012
415	0.934935481503784
416	0.937058594175266
417	0.940268671318064
418	0.943584304530963
419	0.945271974615086
420	0.947103205268755
421	0.949678698069102
422	0.953138882398279
423	0.955923823359312
424	0.959194553630161
425	0.963755190226079
426	0.966567619936982
427	0.96855444717045
428	0.970573738127123
429	0.972723946660075
430	0.974950086761132
431	0.977269456254503
432	0.979941880024825
433	0.981605990471492
434	0.982585417711583
435	0.984271617332631
436	0.985992848975423
437	0.987581386459589
438	0.988950945797041
439	0.98953375160925
440	0.989997600231239
441	0.991018174162119
442	0.992509665350707
443	0.993989114875026
444	0.995280844840656
445	0.996941962970685
446	0.998624945346731
447	1.00023789580481
448	1.00196424818321
449	1.00387718586832
450	1.00580085506188
451	1.00739835920511
452	1.00881246617433
453	1.01010573309185
454	1.01130329464767
455	1.01214526523956
456	1.01302670336768
457	1.01414607010473
458	1.01473386312241
459	1.01487547630537
460	1.01487552928378
461	1.0154763242937
462	1.01620200011733
463	1.01667973919311
464	1.01649748588351
465	1.01610637581771
466	1.01611254213667
467	1.01711239401502
468	1.01761246333235
469	1.0178683507183
470	1.01842883374868
471	1.01928623773132
472	1.02029107917976
473	1.02123434991776
474	1.02169895677772
475	1.02232126503171
476	1.02312589085514
477	1.02327100663521
478	1.02341057810768
479	1.02361546562286
480	1.02367253351231
481	1.02364060206385
482	1.02372883136043
483	1.02408259645828
484	1.02388359317467
485	1.02354206663832
486	1.02348570154429
487	1.02365110629667
488	1.02364824130374
489	1.02343372390933
490	1.0235825541738
491	1.02391383946343
492	1.02429747906133
493	1.02460127747738
494	1.02457617379556
495	1.02440943801388
496	1.02445741437834
497	1.02473274568306
498	1.0249494041766
499	1.02488275906665
500	1.02485190526455
501	1.02481025340858
502	1.02466658306525
503	1.02417635187252
504	1.0241308431158
505	1.02447419401697
506	1.02423683538168
507	1.0240855371136
508	1.02406471607233
509	1.02399015185248
510	1.02406214901744
511	1.0240582981665
512	1.02379634091984
513	1.02385640834332
514	1.02385455950272
515	1.02357895759138
516	1.02345671055839
517	1.02326378191019
518	1.02293169312475
519	1.02254988016184
520	1.02225822475332
521	1.02210824459299
522	1.02209390591826
523	1.02196987441961
524	1.02167614374948
525	1.02126668463329
526	1.02113651042032
527	1.02114739789145
528	1.02111181451319
529	1.02087521651113
530	1.02045582328988
531	1.01999250933825
532	1.01984426981735
533	1.01971804565424
534	1.01954403372957
535	1.0193495177651
536	1.01914805971108
537	1.01893125607357
538	1.01869830450737
539	1.01854346343659
540	1.01848607520267
541	1.01850633989424
542	1.01853018163867
543	1.01843700361802
544	1.01823433004255
545	1.01810523861228
546	1.01807110700225
547	1.0181285286006
548	1.01824329669131
549	1.01823025373686
550	1.01815175047244
551	1.01813570743552
552	1.01822751722273
553	1.01830471137462
554	1.01827433935794
555	1.0181697968926
556	1.01805061587442
557	1.01795035581118
558	1.01787602273088
559	1.01779113933285
560	1.01770299200645
561	1.01764495856867
562	1.01769060126464
563	1.01775201917244
564	1.01773266615355
565	1.01779158332574
566	1.01779243003051
567	1.0176876088654
568	1.01773853758554
569	1.0178461640342
570	1.01797929846978
571	1.01819881436381
572	1.01831252426814
573	1.01830502808335
574	1.01825774139939
575	1.01834100457186
576	1.01853848734338
577	1.01877444527666
578	1.01893988244004
579	1.01906973620073
580	1.01922637303088
581	1.01958747063402
582	1.0195625845404
583	1.01890970248073
584	1.01757549993853
585	1.01669031105889
586	1.01630144257433
587	1.0161005189494
588	1.01647683599878
589	1.01731916912197
590	1.01841353598215
591	1.01954390463419
592	1.02077858497746
593	1.02226089218018
594	1.02437846097351
595	1.02663368059215
596	1.02850917382661
597	1.02936583146416
598	1.02998975340368
599	1.03133796819414
600	1.0340076566471
601	1.03585775651225
602	1.03631942736102
603	1.03540375024282
604	1.0337764550086
605	1.03204543846534
606	1.03055071801023
607	1.02936397348234
608	1.02871282447375
609	1.02883103199266
610	1.02984962512177
611	1.0307765811174
612	1.03085790917424
613	1.02974820611124
614	1.02920324567415
615	1.02912269404996
616	1.02913751704309
617	1.02868121474519
618	1.02783184381105
619	1.02661590254398
620	1.02506404297955
621	1.02445548876384
622	1.02468668880732
623	1.02518597739266
624	1.02592106300526
625	1.02671020793546
626	1.02749100718012
627	1.02852186378445
628	1.02969806134656
629	1.03091290021047
630	1.03203850444118
631	1.03326357537436
632	1.03448796476016
633	1.03548812661455
634	1.03617130713001
635	1.03669053584606
636	1.03720103464459
637	1.03763088518894
638	1.03804676316905
639	1.03850833422542
640	1.03909030390229
641	1.03956954932382
642	1.03993343576825
643	1.04029971863165
644	1.04074416388482
645	1.04119551624064
646	1.0415778979214
647	1.04207083145666
648	1.04248917171808
649	1.0427842872825
650	1.04327728504829
651	1.04383771685456
652	1.04434953967905
653	1.04468170499404
654	1.04521110110991
655	1.04585672943974
656	1.04638998050604
657	1.04672294781128
658	1.04706612887874
659	1.0475314503111
660	1.04786219121659
661	1.04813646402716
662	1.04840568748851
663	1.04870081055347
664	1.04896335185604
665	1.04918011923004
666	1.0493589017953
667	1.04954486777651
668	1.04970458128794
669	1.0498125875154
670	1.0498909867523
671	1.0500690765216
672	1.05036388065892
673	1.05064086054472
674	1.05101508985336
675	1.05148705694228
676	1.05201318753169
677	1.05263998004159
678	1.05327417350938
679	1.05384222844706
680	1.05441257388577
681	1.05503596455996
682	1.05575699838436
683	1.0566420633811
684	1.05742048590395
685	1.05805682615895
686	1.05863100655199
687	1.05914515575314
688	1.05966564189335
689	1.06022769228243
690	1.06071480270725
691	1.06116390470043
692	1.06160264028876
693	1.06202828621823
694	1.06252809292682
695	1.06304651759436
696	1.06345153501557
697	1.06366955260664
698	1.06391258455098
699	1.06434231494902
700	1.06470494970686
701	1.06498285822599
702	1.06519270369969
703	1.06537855224294
704	1.06563911525925
705	1.06594217240172
706	1.0661839904583
707	1.06631901270932
708	1.06648247161558
709	1.06677273899031
710	1.06702204476533
711	1.06726419428314
712	1.06750727863982
713	1.06772190358531
714	1.06784204690153
715	1.06791986177589
716	1.06805533883665
717	1.06817257905571
718	1.06822846305629
719	1.06823529872479
720	1.06837781689267
721	1.06850991345008
722	1.06857528218108
723	1.06863405051718
724	1.06855558529369
725	1.06844197596312
726	1.06846690255529
727	1.06850655756084
728	1.06857047824653
729	1.06864511360123
730	1.06859183769444
731	1.06856325579676
732	1.06857450844954
733	1.06850541530394
734	1.0684439893922
735	1.06842210734162
736	1.06846118363016
737	1.06864346739487
738	1.06876952333646
739	1.06873802522724
740	1.06871855405037
741	1.06866434901174
742	1.0686203343029
743	1.06868713353839
744	1.06849378330045
745	1.06822353243805
746	1.06814896865848
747	1.06823913607499
748	1.06829072708116
749	1.06820724391353
750	1.06807058499987
751	1.06796741903948
752	1.06790892192526
753	1.06786690019948
754	1.06793346139744
755	1.06799174688167
756	1.06792143948926
757	1.067696264876
758	1.06752541440048
759	1.06747590342328
760	1.067450740001
761	1.06736435214131
762	1.06732365823692
763	1.06745380345739
764	1.06742384306729
765	1.06718479526705
766	1.06681082348312
767	1.0665706031938
768	1.06640319032316
769	1.06634261017651
770	1.06647049335614
771	1.06645675159511
772	1.06628212379332
773	1.06602195869224
774	1.06575805395758
775	1.06559106630979
776	1.06553160369844
777	1.0654752214949
778	1.06525589736864
779	1.06498279195736
780	1.06486724460945
781	1.06472626589119
782	1.06447247996245
783	1.0641329150765
784	1.06401240037371
785	1.06391329367935
786	1.0637909267992
787	1.06371845927363
788	1.06354041273564
789	1.06332314019408
790	1.06317864057597
791	1.06314157816554
792	1.06308227697146
793	1.06294579470108
794	1.06280446226182
795	1.06258560078433
796	1.06241374002827
797	1.06245194132841
798	1.06235236869349
799	1.06215543824301
800	1.06195921008815
801	1.0618761074372
802	1.06178292025748
803	1.06164030439314
804	1.06146425473637
805	1.06107663661364
806	1.06077611583032
807	1.06081375615605
808	1.06079157781836
809	1.06064644730299
810	1.06040549426157
811	1.06019234760431
812	1.06010729690869
813	1.06003192297692
814	1.05980339761615
815	1.05961193806487
816	1.05945012428266
817	1.05931247210712
818	1.05924844838499
819	1.05914657814669
820	1.05900630774093
821	1.05888560688964
822	1.05875679426949
823	1.05863281453728
824	1.05854820923931
825	1.05859437610577
826	1.05864740795239
827	1.05863074993528
828	1.05850820433923
829	1.05830144923642
830	1.05810543512598
831	1.05801433948402
832	1.05803841011706
833	1.05813741532774
834	1.05818541367571
835	1.05793755842265
836	1.05776368863153
837	1.05769225044184
838	1.05763461496617
839	1.05757013018553
840	1.05737299806252
841	1.05707154139266
842	1.05697787743827
843	1.05695282551353
844	1.05693114381762
845	1.05687112079658
846	1.05677988992458
847	1.05671527987174
848	1.05666438353994
849	1.05643614517552
850	1.05607620277808
851	1.05575174313687
852	1.05568962526815
853	1.05566744922922
854	1.05565961100212
855	1.05562732488748
856	1.0553854699733
857	1.05511107541207
858	1.05486306567415
859	1.05461355225378
860	1.05444021110988
861	1.05428567534399
862	1.05410499567982
863	1.05402264748481
864	1.05385295706032
865	1.05362129924928
866	1.05355467552035
867	1.05337821615963
868	1.05316051059914
869	1.05302811785549
870	1.05295956747818
871	1.05295002758221
872	1.05292316037793
873	1.05272103967761
874	1.05251389160314
875	1.05234938119516
876	1.05223165834232
877	1.05212734121318
878	1.05206215774509
879	1.05201818511423
880	1.05191889527109
881	1.05174722122571
882	1.05149456250326
883	1.05117191670169
884	1.05081948055506
885	1.05059582476441
886	1.05050706820024
887	1.05033936836951
888	1.05024166472114
889	1.05007130716152
890	1.04968490596104
891	1.04950437162363
892	1.04922592042562
893	1.04876809398682
894	1.04843806754168
895	1.04811978256967
896	1.0477480855581
897	1.04729394680785
898	1.04685118898672
899	1.04656246594306
900	1.04644624350664
901	1.04634845357112
902	1.04611874395414
903	1.04585724794883
904	1.0456955146084
905	1.04537078501123
906	1.04494783826574
907	1.04450246365998
908	1.04409169957666
909	1.04381309875298
910	1.04365911919855
911	1.04355761192583
912	1.04335659272608
913	1.04306441113692
914	1.04274637034737
915	1.04252558338943
916	1.04233438742974
917	1.04222593261083
918	1.04222213691869
919	1.0420337372328
920	1.04200211455521
921	1.0422243888572
922	1.0424971803722
923	1.04267870588661
924	1.04278816256061
925	1.04287646941015
926	1.04286974300615
927	1.04297070815635
928	1.04320244044977
929	1.04340847813398
930	1.04348828691711
931	1.04352580473074
932	1.04359870969139
933	1.04358371205277
934	1.04365301952955
935	1.04381658906161
936	1.04395274033953
937	1.04396783347896
938	1.04397001010734
939	1.04403516900197
940	1.04404863264156
941	1.0440333481939
942	1.04400233644086
943	1.0439525643527
944	1.04372552878206
945	1.04359243148395
946	1.04365415060323
947	1.04354462435332
948	1.04342748712619
949	1.04333991112684
950	1.04326955553759
951	1.04316849150589
952	1.04310031520854
953	1.04304347311533
954	1.04283540227759
955	1.04256854877194
956	1.04244917713384
957	1.04259376691593
958	1.04253279439477
959	1.04242973272441
960	1.0423486932618
961	1.04222506533071
962	1.04207355070189
963	1.04192634531267
964	1.04183692548121
965	1.04194724118451
966	1.04184701333142
967	1.0414949581828
968	1.04113352350884
969	1.04104046450837
970	1.04096537206242
971	1.0407414105766
972	1.04056398604826
973	1.04042624774806
974	1.04026971484965
975	1.04003888278285
976	1.03990821594747
977	1.03977766852181
978	1.03958831964633
979	1.03936410586314
980	1.03927529377242
981	1.03914849250112
982	1.0388359878618
983	1.0386808404709
984	1.03859026870256
985	1.03845007075853
986	1.03814688946242
987	1.03777760885366
988	1.03744966594643
989	1.03725999134441
990	1.03730488285247
991	1.03730037277525
992	1.03714947084055
993	1.03686234831061
994	1.03651787919223
995	1.03624369207554
996	1.03601897316218
997	1.03563781761681
998	1.03550759169569
999	1.03550494335962
1000	1.03541280645209
1001	1.03797445141328
1002	1.03821796047517
1003	1.03797597347743
1004	1.03689799761663
1005	1.03659947565954
1006	1.03669382310881
1007	1.03637176590483
1008	1.03602686128366
1009	1.0358713486796
1010	1.03563899620165
1011	1.03524164117178
1012	1.03485905440715
1013	1.03477226852376
1014	1.03445516582104
1015	1.03366873102398
1016	1.03343606801151
1017	1.03368082299162
1018	1.03349869922507
1019	1.03321349928407
1020	1.03300507172711
1021	1.03244904038035
1022	1.03238622495687
1023	1.0327042873703
1024	1.03293495923932
1025	1.0332918764031
1026	1.03372253026214
1027	1.03476098141461
1028	1.03502425779258
1029	1.03457664405003
1030	1.03362853297767
1031	1.03302444888094
1032	1.03108587767016
1033	1.03114678012735
1034	1.03291611544081
1035	1.03335434206149
1036	1.0340558633333
1037	1.03436298698512
1038	1.03388394353143
1039	1.03367430034178
1040	1.03352452296605
1041	1.03349635416558
1042	1.03303245825122
1043	1.03316662245793
1044	1.03363658979679
1045	1.03485771188514
1046	1.03491014610937
1047	1.03504794891162
1048	1.03452632370105
1049	1.03257505749668
1050	1.0321966707652
1051	1.03231244672372
1052	1.03239467082782
1053	1.03346649825847
1054	1.03363203247055
1055	1.03317780584159
1056	1.03297094826936
1057	1.03249219890885
1058	1.03223341555475
1059	1.03187561357783
1060	1.03216657989349
1061	1.03215550649214
1062	1.03228493102408
1063	1.03197978247198
1064	1.03138518944318
1065	1.03116141105259
1066	1.03055130647149
1067	1.0306562717362
1068	1.0317468528208
1069	1.03196214806504
1070	1.03201464745856
1071	1.03210461109379
1072	1.03142902198859
1073	1.03146970100855
1074	1.0327067494687
1075	1.03279178074043
1076	1.0325087384632
1077	1.03206969541035
1078	1.03165363121136
1079	1.0303873789347
1080	1.03010152038488
1081	1.0304468071869
1082	1.03053629559743
1083	1.03067306626388
1084	1.03076013970348
1085	1.03105798076052
1086	1.03115998793736
1087	1.03118049221403
1088	1.0311116426869
1089	1.03061710071438
1090	1.03054794601899
1091	1.03065448157215
1092	1.03094244307969
1093	1.03080017240186
1094	1.03057686651193
1095	1.03032434120884
1096	1.02976871502441
1097	1.0296475481803
1098	1.03023761521261
1099	1.0301390353835
1100	1.02960240170884
1101	1.02944119360485
1102	1.02899580124455
1103	1.02902366700049
1104	1.02991312058403
1105	1.02997327081331
1106	1.02970437461404
1107	1.02955032345185
1108	1.02882712017426
1109	1.02869179564775
1110	1.02843363887685
1111	1.02819708764598
1112	1.02819418778261
1113	1.02763082788629
1114	1.02768543679016
1115	1.0284283082084
1116	1.02832124331846
1117	1.02802832792762
1118	1.02777897570351
1119	1.0268820422631
1120	1.02657423460122
1121	1.02683460665832
1122	1.02667176096824
1123	1.02659142315093
1124	1.02630606083959
1125	1.02581393657341
1126	1.02506512905174
1127	1.02498706307487
1128	1.02449018111533
1129	1.02327652981542
1130	1.02244963449825
1131	1.02179951498198
1132	1.02154828943659
1133	1.02128589897168
1134	1.02201432831565
1135	1.02160508522745
1136	1.02042924271294
1137	1.01962295249903
1138	1.01842406347585
1139	1.01791693266826
1140	1.0180290169663
1141	1.01758926673002
1142	1.01722702652286
1143	1.01685679434254
1144	1.01633970223276
1145	1.01546759768237
1146	1.01489295359181
1147	1.01437774562261
1148	1.01370660004983
1149	1.01321387311197
1150	1.0125449622164
1151	1.01205877783826
1152	1.01112314133576
1153	1.00969320274469
1154	1.0086505466922
1155	1.00775327406541
1156	1.00656145541847
1157	1.00562838256104
1158	1.00415506059018
1159	1.00194617851702
1160	1.00011425259484
1161	0.99813523862877
1162	0.996489829538197
1163	0.99482404634051
1164	0.992961842288868
1165	0.990950477725092
1166	0.988620344254263
1167	0.986160216220521
1168	0.984190995520104
1169	0.982763461646169
1170	0.98141150174103
1171	0.979996609619588
1172	0.978853468021424
1173	0.977640636937765
1174	0.975989212118285
1175	0.97506013643122
1176	0.97484750115925
1177	0.974220693247243
1178	0.97361878304467
1179	0.972982223461642
1180	0.972099565248153
1181	0.971508565420971
1182	0.971054978578566
1183	0.970598919339484
1184	0.969708642672088
1185	0.968501428479654
1186	0.967147882920709
1187	0.966088869872399
1188	0.965116815934979
1189	0.963744437556718
1190	0.962613080136331
1191	0.961432127614158
1192	0.960338349926776
1193	0.959122221331785
1194	0.958487335477579
1195	0.957962765639797
1196	0.957798614989615
1197	0.958424136922982
1198	0.958765742765344
1199	0.959017795687817
1200	0.959317416955553
1201	0.960521791207793
1202	0.961977120214941
1203	0.963309939477294
1204	0.964777527218167
1205	0.965841975538358
1206	0.966689825847403
1207	0.968438239713241
1208	0.97064886057305
1209	0.97223693465262
1210	0.973644666487838
1211	0.975237826448795
1212	0.976419496855523
1213	0.978058460733357
1214	0.980520516126095
1215	0.982245155599248
1216	0.983380240825163
1217	0.985039299292823
1218	0.986817488195703
1219	0.988290549077916
1220	0.990022285791102
1221	0.991907876029938
1222	0.993254523594439
1223	0.994423207218657
1224	0.995475415053926
1225	0.996585385198324
1226	0.997848245634927
1227	0.998891459296986
1228	0.999766489756919
1229	1.00074787157404
1230	1.00177497676493
1231	1.00249092613177
1232	1.00310724509801
1233	1.00378733388853
1234	1.00429812679024
1235	1.00434158988315
1236	1.00485902088528
1237	1.00573909573803
1238	1.00625155213723
1239	1.00674461564752
1240	1.00717629038455
1241	1.00729802714086
1242	1.00754189697849
1243	1.00790659208352
1244	1.00791697331612
1245	1.00822657064069
1246	1.00894896644321
1247	1.0090743151811
1248	1.00898602157299
1249	1.00928506556764
1250	1.00952089659633
1251	1.00949096127707
1252	1.00968541535504
1253	1.01012694910912
1254	1.01006073458058
1255	1.0100894478341
1256	1.01056256060831
1257	1.01086295748862
1258	1.01077988320993
1259	1.01086878367017
1260	1.01117174098304
1261	1.011328703324
1262	1.01134261260147
1263	1.01137648621139
1264	1.01111756445739
1265	1.01072929384039
1266	1.01054537235083
1267	1.01030842330073
1268	1.01029769801258
1269	1.01085343840776
1270	1.01089327389542
1271	1.01031276359554
1272	1.01003659137089
1273	1.00990658759735
1274	1.00991689550327
1275	1.01011061862575
1276	1.01010012966026
1277	1.00994668821107
1278	1.0098683928115
1279	1.0098629718136
1280	1.00969978498396
1281	1.00939370847791
1282	1.0091233939658
1283	1.00858593795367
1284	1.00858445655471
1285	1.00892624069609
1286	1.0091696660307
1287	1.00888754566198
1288	1.00843978183961
1289	1.00816935261864
1290	1.00804434330562
1291	1.00828437303415
1292	1.00837341696825
1293	1.00798394547424
1294	1.00755226102277
1295	1.0075186918444
1296	1.00760282640608
1297	1.00746460046306
1298	1.00735425984653
1299	1.00731832705569
1300	1.00721324618349
1301	1.00704612991632
1302	1.0071375189169
1303	1.00718090987842
1304	1.0070522177152
1305	1.00703551517671
1306	1.00723712753211
1307	1.00727393332257
1308	1.00694560763714
1309	1.00706092123953
1310	1.00730501766252
1311	1.00687595471656
1312	1.00661622986439
1313	1.00653054922629
1314	1.00606984635914
1315	1.00616734014602
1316	1.00660323186831
1317	1.00647616792177
1318	1.00660132904764
1319	1.00696524861699
1320	1.00691130652505
1321	1.00685100220968
1322	1.00674895128837
1323	1.00664185056413
1324	1.00688754331113
1325	1.00713467610055
1326	1.00721219373637
1327	1.00729275681944
1328	1.00735093419453
1329	1.00718405962491
1330	1.00725299706152
1331	1.00755665462197
1332	1.00762889984281
1333	1.00751494921093
1334	1.00758119397589
1335	1.00751273677759
1336	1.00717402518886
1337	1.00693914361877
1338	1.00675748970547
1339	1.00655535132488
1340	1.00652615628857
1341	1.00638495612631
1342	1.00621097119778
1343	1.00619705814781
1344	1.00611490842993
1345	1.00618728328136
1346	1.00609498100775
1347	1.00577148124395
1348	1.00562270611175
1349	1.00538377625879
1350	1.0051793844581
1351	1.00489033186821
1352	1.00439213233904
1353	1.00380990208529
1354	1.0030574901887
1355	1.00260664398655
1356	1.00214525767735
1357	1.00134092983949
1358	1.00032275830023
1359	0.99948185005193
1360	0.998714291520066
1361	0.997865651801125
1362	0.997135994045587
1363	0.996526066657564
1364	0.995687770428942
1365	0.994601386052071
1366	0.99377500580557
1367	0.992974061774912
1368	0.991701915354771
1369	0.990299633542848
1370	0.98909315272503
1371	0.987744784282743
1372	0.986057419665535
1373	0.984486938299281
1374	0.983218709239848
1375	0.981594431861865
1376	0.979670923873839
1377	0.978005343298548
1378	0.976156505842015
1379	0.974114586964706
1380	0.972328760367083
1381	0.970728586122868
1382	0.969248174190372
1383	0.967909607914269
1384	0.966655786680998
1385	0.965527820599803
1386	0.964553524805734
1387	0.963641925173203
1388	0.962834378809575
1389	0.962317392223211
1390	0.961878199110739
1391	0.961333244827689
1392	0.960826472842678
1393	0.960451565798967
1394	0.960096615840902
1395	0.959601723558051
1396	0.959342638793484
1397	0.959036002144509
1398	0.958462554653485
1399	0.958033412860407
1400	0.95746308522054
1401	0.956906587845676
1402	0.956795058139235
1403	0.956636712429677
1404	0.95625719661825
1405	0.956129616740338
1406	0.95611801167861
1407	0.956019110758201
1408	0.956035496481954
1409	0.95605478170366
1410	0.95593007685061
1411	0.955848127492337
1412	0.955751413580604
1413	0.955671851586201
1414	0.955553099796094
1415	0.955244013808617
1416	0.955060492390339
1417	0.955110481323833
1418	0.955362217938518
1419	0.955402079839982
1420	0.955467157958331
1421	0.955946195338731
1422	0.956232504606189
1423	0.956419817753532
1424	0.956661769460622
1425	0.956998635677475
1426	0.957073393392572
1427	0.957304487788286
1428	0.957741354811023
1429	0.958248499117975
1430	0.958957799596183
1431	0.959788715314406
1432	0.96054396472848
1433	0.961533089910662
1434	0.96274635174558
1435	0.963829062686342
1436	0.965134471035933
1437	0.966694662453739
1438	0.968096480506375
1439	0.969382317446059
1440	0.970631547899139
1441	0.971905621075538
1442	0.97294772710466
1443	0.973775780858813
1444	0.974713411403121
1445	0.975505365882034
1446	0.976019401941822
1447	0.976589548473982
1448	0.977304965638268
1449	0.977865549680023
1450	0.978507050718877
1451	0.979250235549098
1452	0.979627954588035
1453	0.980027705210038
1454	0.980839256562961
1455	0.981506227580708
1456	0.981833872544419
1457	0.982414740546109
1458	0.983045137244563
1459	0.983362517575419
1460	0.983853381600118
1461	0.984287602975842
1462	0.984568842092637
1463	0.984806534822332
1464	0.985141954591411
1465	0.985310617691042
1466	0.985340451282875
1467	0.985402754765824
1468	0.985497403517485
1469	0.985522590875706
1470	0.985457143348782
1471	0.985479458491202
1472	0.985608113653551
1473	0.985587634411909
1474	0.985508295564048
1475	0.985517762287745
1476	0.985605007062097
1477	0.98583785341418
1478	0.986187147694146
1479	0.986439785673052
1480	0.986512259278285
1481	0.986513362452135
1482	0.986557753461347
1483	0.986769473259383
1484	0.9869435465309
1485	0.986972632224063
1486	0.987166671647205
1487	0.987455781059965
1488	0.987572372444524
1489	0.987579038704327
1490	0.987691292661743
1491	0.988019154191468
1492	0.988264404296363
1493	0.988242224233381
1494	0.98834713839719
1495	0.988477800197054
1496	0.988466327328571
1497	0.988579371604076
1498	0.98872862255737
1499	0.988790125575645
1500	0.988901842894222
1501	0.989115624074605
1502	0.989183198891727
1503	0.989095721836767
1504	0.989053432976786
1505	0.988938938733248
1506	0.98890146438477
1507	0.989036678993687
1508	0.989020177793942
1509	0.988872886526564
1510	0.988877447967091
1511	0.988932465304827
1512	0.988715736808003
1513	0.988613878103884
1514	0.988635407200156
1515	0.988579396014389
1516	0.988640481076166
1517	0.989037407348876
1518	0.98912904005928
1519	0.989092627610134
1520	0.989068620792559
1521	0.988841084629882
1522	0.988907752950618
1523	0.989141522015242
1524	0.989339162027923
1525	0.989428987875227
1526	0.989519273465626
1527	0.989493121561587
1528	0.989384015380449
1529	0.989373247943763
1530	0.989316907493252
1531	0.989263021129051
1532	0.989149814663345
1533	0.989087557038057
1534	0.98925001158668
1535	0.989359464914414
1536	0.989354810051652
1537	0.989513330115439
1538	0.989660759421547
1539	0.989553462822373
1540	0.989530966344672
1541	0.989529982097834
1542	0.989234053568247
1543	0.989052450737551
1544	0.989098802815325
1545	0.989062608809308
1546	0.989173185522526
1547	0.989296241105243
1548	0.9893231884847
1549	0.989383021767387
1550	0.989319563250543
1551	0.989278007633649
1552	0.989251171901261
1553	0.989281983747078
1554	0.989403094168236
1555	0.989477560231904
1556	0.989614933436623
1557	0.989792774775016
1558	0.989963743207628
1559	0.989952562293448
1560	0.989864111162886
1561	0.989928344437257
1562	0.989885321304492
1563	0.98986196573864
1564	0.990006841827766
1565	0.990066091799908
1566	0.98994086502902
1567	0.98962563210683
1568	0.989407991647126
1569	0.989211817584732
1570	0.988875421069324
1571	0.988790693865551
1572	0.988787662286368
1573	0.988647994306761
1574	0.988558085328035
1575	0.988562929268641
1576	0.988507601388242
1577	0.988258057297252
1578	0.98808409322465
1579	0.988169853403124
1580	0.988103292276689
1581	0.987798875578486
1582	0.98767300188598
1583	0.987530151350448
1584	0.987177607189477
1585	0.986956350436185
1586	0.986740627977423
1587	0.986282562741313
1588	0.985969741401516
1589	0.986006228585673
1590	0.98584275048466
1591	0.985396808911405
1592	0.985079768455364
1593	0.984591749876931
1594	0.984162233523398
1595	0.98408339354146
1596	0.983843539465102
1597	0.983568098774523
1598	0.983333304978629
1599	0.982991825646649
1600	0.982738954833809
1601	0.982521351257042
1602	0.982231982275168
1603	0.981896848321958
1604	0.981630494180204
1605	0.981512870289573
1606	0.981315488963837
1607	0.981036479554747
1608	0.980766799184257
1609	0.980428019659399
1610	0.980187304009212
1611	0.980071496906155
1612	0.979727677624257
1613	0.979144886882677
1614	0.978717301038492
1615	0.978392715593156
1616	0.977961221715781
1617	0.977471977755986
1618	0.977024677222086
1619	0.976492881485715
1620	0.975865074801461
1621	0.97544542181636
1622	0.975064879465947
1623	0.974531247163503
1624	0.974145626498675
1625	0.973927196579236
1626	0.973400892143426
1627	0.972806809221461
1628	0.972526017448471
1629	0.972169726820128
1630	0.971746382001007
1631	0.971393827078473
1632	0.970888467734364
1633	0.970346599453609
1634	0.970147561824945
1635	0.970045179893762
1636	0.969698137295118
1637	0.969174326660693
1638	0.968491777610277
1639	0.968034166565571
1640	0.967742121092753
1641	0.967133586635173
1642	0.966534914383945
1643	0.96597243042512
1644	0.965081136703044
1645	0.964192578287351
1646	0.963354773983975
1647	0.962103320453596
1648	0.960537140811889
1649	0.959104723822971
1650	0.957382503851729
1651	0.954969010273114
1652	0.95270122241328
1653	0.950310616409935
1654	0.947310965783114
1655	0.944277051438597
1656	0.940867410873275
1657	0.937227789762304
1658	0.93402655863109
1659	0.930979947786661
1660	0.927941206682564
1661	0.924902443982077
1662	0.922079916531565
1663	0.919838955575049
1664	0.917966424617751
1665	0.916338973533798
1666	0.914895735494224
1667	0.913437757491226
1668	0.912124261460565
1669	0.911212912901228
1670	0.910446387943571
1671	0.909500106694403
1672	0.908205677502096
1673	0.906743517771356
1674	0.905396019383177
1675	0.903929037525043
1676	0.902340045927114
1677	0.900734737362813
1678	0.898729518545605
1679	0.896324625848193
1680	0.89366464850745
1681	0.89060328561725
1682	0.887185375295528
1683	0.883399873119046
1684	0.879136540514421
1685	0.874317067092272
1686	0.868758334750599
1687	0.862256128731743
1688	0.855219407971847
1689	0.847656551336777
1690	0.839055768771652
1691	0.829821192852716
1692	0.820208461722577
1693	0.810026385047812
1694	0.799414719341838
1695	0.788216653556175
1696	0.776247781732175
1697	0.763665090826909
1698	0.750973752290907
1699	0.738130713526426
1700	0.72482117744706
1701	0.711309723477385
1702	0.697329488734202
1703	0.682996962273994
1704	0.668444207724369
1705	0.653471098704348
1706	0.637888935238027
1707	0.622328711706693
1708	0.606393269984769
1709	0.59087312055326
1710	0.574820327272168
1711	0.560113526100744
1712	0.5455196333581
1713	0.533005943370951
1714	0.521176163067483
1715	0.512499665177154
1716	0.50559050964629
1717	0.501989843285523
1718	0.501470221150777
1719	0.503682106915923
1720	0.508747447639585
1721	0.516375242611725
1722	0.526364317586913
1723	0.538472522569994
1724	0.551781900412904
1725	0.565915916563936
1726	0.580855365662245
1727	0.595555786688272
1728	0.609882975508716
1729	0.623785379241827
1730	0.636549559083581
1731	0.647762207211844
1732	0.657729669329897
1733	0.66621314130297
1734	0.672674884387587
1735	0.677489661830011
1736	0.681140988745712
1737	0.683468858204372
1738	0.684573921863987
1739	0.6847150855766
1740	0.683997916974422
1741	0.68253360332921
1742	0.680906004161094
1743	0.679408584641117
1744	0.677727852967688
1745	0.676294089359596
1746	0.675328637602845
1747	0.674766292614634
1748	0.674540707331383
1749	0.674268377713443
1750	0.674485411169804
1751	0.674794057742441
1752	0.675747529283541
1753	0.677388136407095
1754	0.67933559623423
1755	0.681726329271983
1756	0.684621975029427
1757	0.687926471917175
1758	0.69168468258556
1759	0.69605189570458
1760	0.700579267333734
1761	0.705651247462544
1762	0.710781573326942
1763	0.716509253149338
1764	0.721302883501668
1765	0.725903587835715
1766	0.73011650957321
1767	0.733594805784707
1768	0.737230298255785
1769	0.741045008450908
1770	0.743965319658004
1771	0.746385984755423
1772	0.748919794475024
1773	0.751328759043793
1774	0.75369124316125
1775	0.756234476219714
1776	0.758588252553214
1777	0.760741604678164
1778	0.763106093699419
1779	0.765542965155009
1780	0.767820435677039
1781	0.77011318236037
1782	0.772797962994935
1783	0.774997405066431
1784	0.77668076748007
1785	0.77882949489496
1786	0.780894085307986
1787	0.7830467796602
1788	0.785511890415964
1789	0.788046374680598
1790	0.790632000777973
1791	0.793147138975016
1792	0.795941649701631
1793	0.798512802773217
1794	0.800890346622474
1795	0.803091366309999
1796	0.805068939196318
1797	0.807352145126716
1798	0.809653802275799
1799	0.811684192643358
1800	0.813988699162753
1801	0.802861035430779
1802	0.80336684112052
1803	0.80431037528166
1804	0.805241623128052
1805	0.805485744245106
1806	0.806097114136871
1807	0.806965874346873
1808	0.807416520138765
1809	0.807334660250654
1810	0.807982864827346
1811	0.808178461133263
1812	0.80804346757584
1813	0.808588761242721
1814	0.808410702721814
1815	0.80769874619161
1816	0.80760591960511
1817	0.807518426385577
1818	0.807447317379649
1819	0.807394796631579
1820	0.807172368036502
1821	0.80673270830973
1822	0.806403098323545
1823	0.805710767675214
1824	0.805252776510176
1825	0.804863967144388
1826	0.803925645041657
1827	0.803651900317488
1828	0.803681729141111
1829	0.804401815069115
1830	0.805048140306526
1831	0.805567198228904
1832	0.806165276175275
1833	0.807115792470551
1834	0.808565707539444
1835	0.810455624679618
1836	0.811860884154927
1837	0.813174353003999
1838	0.814383838059
1839	0.815161836728442
1840	0.816331848073706
1841	0.817802071205711
1842	0.819086062294361
1843	0.820180863510935
1844	0.820794014292294
1845	0.821202204664399
1846	0.821886573638715
1847	0.822562702619298
1848	0.823403288631916
1849	0.824024319870845
1850	0.824634568363707
1851	0.824995862684114
1852	0.825419430704597
1853	0.825792310977443
1854	0.826091729630374
1855	0.827020091291808
1856	0.827913115389572
1857	0.82871390183738
1858	0.829691124080097
1859	0.830979064102052
1860	0.831889264801855
1861	0.832551039505501
1862	0.833529437515453
1863	0.834720388684664
1864	0.835904619288963
1865	0.837141142810812
1866	0.838519366573636
1867	0.839571458367285
1868	0.840068029823142
1869	0.840926838296731
1870	0.842052298314219
1871	0.84295674159584
1872	0.843840484494272
1873	0.844597304420647
1874	0.845320157201548
1875	0.845854149352458
1876	0.846279029161067
1877	0.846911184557971
1878	0.847475620579778
1879	0.847925952394688
1880	0.8483693958291
1881	0.849117272865599
1882	0.849521993569286
1883	0.849808579627713
1884	0.849737973431544
1885	0.849901428466509
1886	0.85008170480396
1887	0.850318010153427
1888	0.850658285302011
1889	0.850416323944484
1890	0.84969702213657
1891	0.848929308933289
1892	0.847695825411387
1893	0.846737735621453
1894	0.845744654936568
1895	0.844945680208915
1896	0.843976190891547
1897	0.842888305112829
1898	0.841909122239312
1899	0.840802966108557
1900	0.840369733731838
1901	0.840114265891521
1902	0.840526259905361
1903	0.842077754486097
1904	0.842768536357409
1905	0.84326502776103
1906	0.844234386239241
1907	0.845346866442521
1908	0.845978480332679
1909	0.847094365959174
1910	0.848429617572822
1911	0.849340363482001
1912	0.849756782969306
1913	0.850331109755341
1914	0.85091087522222
1915	0.851412863544424
1916	0.851775395775422
1917	0.852254072303637
1918	0.852969174704968
1919	0.853335638605882
1920	0.853642343174804
1921	0.853587329055199
1922	0.853228239698219
1923	0.852881447690219
1924	0.852741966806962
1925	0.852732662722107
1926	0.8525259705825
1927	0.852256963266164
1928	0.852182582400794
1929	0.852028972548423
1930	0.8518894578223
1931	0.851984692849899
1932	0.852058257752931
1933	0.851886602032429
1934	0.851680541250473
1935	0.851457876442342
1936	0.851200875884977
1937	0.851013353027959
1938	0.850723724141227
1939	0.850558048759702
1940	0.85032822585701
1941	0.850435643832596
1942	0.851045980420276
1943	0.851224476340848
1944	0.851506470934242
1945	0.85146785242747
1946	0.851435494925413
1947	0.851370891911454
1948	0.851416216912253
1949	0.85159627766128
1950	0.85199086751272
1951	0.852624497957153
1952	0.852854667640047
1953	0.852882164429321
1954	0.853341932196104
1955	0.853843398732225
1956	0.854232717569443
1957	0.854852296838777
1958	0.855654594363655
1959	0.856455637310731
1960	0.856674660572955
1961	0.857132462239091
1962	0.857919941816155
1963	0.858426070852279
1964	0.858407867391468
1965	0.858943620459626
1966	0.859738787493934
1967	0.86051040943986
1968	0.861962907768873
1969	0.862578080571802
1970	0.862542802038959
1971	0.862836919442381
1972	0.862673429924905
1973	0.862653793405233
1974	0.863104696056498
1975	0.864239710137914
1976	0.864862331959095
1977	0.865628526576727
1978	0.866055311743174
1979	0.86603720144373
1980	0.866381364171044
1981	0.866865732266867
1982	0.867139059968543
1983	0.867642629356598
1984	0.867802406781598
1985	0.867341149077457
1986	0.867203163324326
1987	0.867248415889193
1988	0.867279305407572
1989	0.867525649063492
1990	0.868152999510713
1991	0.868585192293767
1992	0.869243408643988
1993	0.869415307838967
1994	0.869096419952558
1995	0.869283661182912
1996	0.869571543814673
1997	0.869627153377773
1998	0.869778708429725
1999	0.870077868621999
2000	0.870347071412431
2001	0.870256514024611
2002	0.870475359145364
2003	0.871144780694993
2004	0.871443482251271
2005	0.871225602362599
2006	0.871722995149325
2007	0.872917956539947
2008	0.873352230336516
2009	0.873675174150092
2010	0.874075169892097
2011	0.874133625224594
2012	0.874106196691474
2013	0.874031408926588
2014	0.874217136750947
2015	0.874421349400457
2016	0.874378112859118
2017	0.874499586549824
2018	0.874910713068293
2019	0.875351263828572
2020	0.875945431688173
2021	0.875999528853745
2022	0.876117429060112
2023	0.876011545412687
2024	0.875061669607149
2025	0.874596431791485
2026	0.874441272329899
2027	0.874233459729576
2028	0.873948121337234
2029	0.873818209733559
2030	0.873781431647878
2031	0.873894503162065
2032	0.873877638216624
2033	0.873854481205801
2034	0.87395602370294
2035	0.874065111065965
2036	0.874243847289199
2037	0.874656327536678
2038	0.874851046044347
2039	0.874924686563098
2040	0.875031975975135
2041	0.874949309027648
2042	0.875130360889767
2043	0.875639604082015
2044	0.875886449943021
2045	0.876523262229287
2046	0.876414565597172
2047	0.876265949902011
2048	0.875643533581723
2049	0.875464534563476
2050	0.875123992172195
2051	0.875129036662908
2052	0.875573306447804
2053	0.875699485553549
2054	0.875938194769825
2055	0.875945300459302
2056	0.875577311773708
2057	0.875526204465267
2058	0.875484899135702
2059	0.875495240416076
2060	0.875868347010393
2061	0.8759728561012
2062	0.875764929700289
2063	0.875846457844488
2064	0.875744565753181
2065	0.875327138742537
2066	0.87552921970176
2067	0.876343677321115
2068	0.876301222906206
2069	0.875970850532642
2070	0.876005021205474
2071	0.875875358450765
2072	0.875488230258691
2073	0.875093376385835
2074	0.875111108026199
2075	0.875236080756694
2076	0.874835391600229
2077	0.874399519438508
2078	0.874346109942285
2079	0.874346472885541
2080	0.873532461178357
2081	0.8730193500627
2082	0.873041477844251
2083	0.872876370847815
2084	0.872101378029363
2085	0.871818892853131
2086	0.872359009875586
2087	0.872171590439159
2088	0.871283161511969
2089	0.871014351724912
2090	0.870934036322959
2091	0.870790566176981
2092	0.871124871082212
2093	0.871010446325123
2094	0.870285801464883
2095	0.870052186411688
2096	0.869779563495172
2097	0.869798590616732
2098	0.870029825270664
2099	0.870250318558957
2100	0.870578290275332
2101	0.871214778556187
2102	0.871032507644591
2103	0.870617818167664
2104	0.870081143666077
2105	0.868608682182707
2106	0.867957727362205
2107	0.867912662103592
2108	0.867483013673577
2109	0.867156750989216
2110	0.866559148305979
2111	0.865778449793412
2112	0.864888928700465
2113	0.86376775104265
2114	0.862748297891033
2115	0.861920116670333
2116	0.860469247181275
2117	0.859185409951384
2118	0.857789620434412
2119	0.856403908041142
2120	0.854768261683853
2121	0.853348719445963
2122	0.852396966331809
2123	0.850554375170889
2124	0.848244275687962
2125	0.846018104378457
2126	0.843234065602519
2127	0.840807835345602
2128	0.838963144903196
2129	0.836275475265603
2130	0.833206705656665
2131	0.83005051829887
2132	0.8262840456611
2133	0.822668805890623
2134	0.819096291603445
2135	0.815438065856123
2136	0.811161206384136
2137	0.807567112958476
2138	0.805002585724148
2139	0.801960790425269
2140	0.800077682270181
2141	0.799086021005342
2142	0.798612942927651
2143	0.798661962700687
2144	0.79929179626608
2145	0.800889275090197
2146	0.802363057148306
2147	0.80458062757395
2148	0.806151444964155
2149	0.807645273178719
2150	0.809130301654829
2151	0.810661631339566
2152	0.811589175809151
2153	0.81228517695772
2154	0.812749263286075
2155	0.812784691201065
2156	0.81246120853841
2157	0.811748600975992
2158	0.811188564233604
2159	0.810512904153102
2160	0.809143866657479
2161	0.807811891685381
2162	0.807375481523406
2163	0.807397096000781
2164	0.807756890658608
2165	0.808167246388068
2166	0.809237567771902
2167	0.810327098694882
2168	0.811213529777116
2169	0.812601066796667
2170	0.814605890975063
2171	0.816730259492907
2172	0.819334225823947
2173	0.821341710387979
2174	0.823637560831437
2175	0.8253697564929
2176	0.826834115654672
2177	0.827518291796384
2178	0.827228749864272
2179	0.827436944185816
2180	0.827252159619337
2181	0.826983379893576
2182	0.827464442618642
2183	0.827121092317906
2184	0.825857973539289
2185	0.824334621234715
2186	0.823438765561963
2187	0.82262033647065
2188	0.821896372766729
2189	0.821736858932839
2190	0.821121702244264
2191	0.819863521629954
2192	0.819645296070505
2193	0.820142053383236
2194	0.820098243707483
2195	0.820451684253202
2196	0.820466855755541
2197	0.819931197120745
2198	0.819478435903174
2199	0.819140611603286
2200	0.818773238816199
2201	0.818266060527997
2202	0.817743851273808
2203	0.817430134122426
2204	0.816717884326628
2205	0.816081687087203
2206	0.814683945994105
2207	0.812042197418649
2208	0.810360535316736
2209	0.80856692726276
2210	0.807080710542208
2211	0.806362616834631
2212	0.805888454028704
2213	0.805055937251365
2214	0.803345071882461
2215	0.801752626581574
2216	0.800607023197761
2217	0.799347005954869
2218	0.798047192108466
2219	0.797013697960818
2220	0.796416565392434
2221	0.794877342146685
2222	0.79322066695271
2223	0.791346316003927
2224	0.788610488631683
2225	0.786414629614358
2226	0.784679804972187
2227	0.782155584258797
2228	0.779188067488259
2229	0.776478090168018
2230	0.773714897091172
2231	0.770497566181253
2232	0.766916616211417
2233	0.763665642648046
2234	0.760981736158216
2235	0.756845764488986
2236	0.751869471440121
2237	0.747407300057907
2238	0.742340259782409
2239	0.736831660089224
2240	0.732034651657519
2241	0.726398191095295
2242	0.719605971339183
2243	0.712458806211848
2244	0.704736455831856
2245	0.697282657132603
2246	0.689266850014815
2247	0.680632277736674
2248	0.672557959593218
2249	0.663812637162889
2250	0.65410430612624
2251	0.644753072269744
2252	0.634786690096525
2253	0.624314406829693
2254	0.613507744417668
2255	0.602366600429268
2256	0.591075895316057
2257	0.579548964190522
2258	0.567471486072197
2259	0.554696465459741
2260	0.542609815472921
2261	0.530172485176246
2262	0.518175475672938
2263	0.506994772494945
2264	0.495132841789243
2265	0.482610432569791
2266	0.47089983035619
2267	0.459311128235246
2268	0.448200370013391
2269	0.436944354369851
2270	0.427392520325849
2271	0.419628441391031
2272	0.410670031081298
2273	0.402527248625892
2274	0.393773708141131
2275	0.383976149586934
2276	0.374412559272034
2277	0.365685861716213
2278	0.355696651114047
2279	0.344612532931929
2280	0.333476561118111
2281	0.322166269999565
2282	0.309914468886851
2283	0.297055884652349
2284	0.283803440332376
2285	0.268604407947103
2286	0.254758450314804
2287	0.241490854240031
2288	0.22817655851085
2289	0.214507164429621
2290	0.202640602624922
2291	0.19172956966774
2292	0.180625863444374
2293	0.170893184678119
2294	0.162733810881617
2295	0.154617890417589
2296	0.146178759154178
2297	0.138076491285135
2298	0.130590225857446
2299	0.12409570419174
2300	0.118219790376573
2301	0.112338331075415
2302	0.107580533426593
2303	0.102462022923676
2304	9.62732916937603E-02
2305	9.25551064367972E-02
2306	0.090087999756749
2307	0.088349397638545
2308	8.79843514591256E-02
2309	8.82184697841076E-02
2310	8.90105484256876E-02
2311	9.14347217867672E-02
2312	9.55131669645568E-02
2313	9.96494685215211E-02
2314	0.105201097263466
2315	0.11035556397404
2316	0.116268086586941
2317	0.121146490740181
2318	0.125059743287023
2319	0.130395034675316
2320	0.136438228250061
2321	0.141334483358057
2322	0.147176460966626
2323	0.151692032063688
2324	0.154593910902018
2325	0.157223989283685
2326	0.159710146683042
2327	0.161311018519896
2328	0.160957169576587
2329	0.161889994261355
2330	0.163628000903459
2331	0.164254372469252
2332	0.163891608475361
2333	0.164801782923533
2334	0.165910751779175
2335	0.166531470450095
2336	0.167976300492865
2337	0.169295360210558
2338	0.168592653144437
2339	0.170284692204647
2340	0.174872741692283
2341	0.177692064284509
2342	0.180811837637442
2343	0.183336976681798
2344	0.184971105961602
2345	0.186302083748643
2346	0.18774038511271
2347	0.188239931748358
2348	0.186793736246924
[truncated: 152 more rows]
