# Supplementary material for: Machine learning-assisted non-destructive plasticizer identification and quantification in historical PVC objects based on IR spectroscopy
Source: Sci Rep. 2022 Mar 23;12:5017. doi: 10.1038/s41598-022-08862-1 (PMC8943100; doi:10.1038/s41598-022-08862-1)
Supplement: Supplementary file 1 — Supplementary Information 1. [file 41598_2022_8862_MOESM1_ESM.zip › Plasticizers_PVC_data/NIR_all/P408_idle.txt]

Wavelength	C:\Documents and Settings\All Users\Application Data\ASD\Indico Pro\Projects\David\P408_idle.txt
350	0.417171505981989
351	0.386688748803125
352	0.389170493466742
353	0.380706235474758
354	0.365091780728401
355	0.361999517998471
356	0.361097168577712
357	0.35087745541691
358	0.325831103780208
359	0.332780254723532
360	0.34446335065285
361	0.340823982796117
362	0.350720318684251
363	0.359112129775788
364	0.359802768701658
365	0.362916407646629
366	0.378351138657809
367	0.399798224739821
368	0.402181334276187
369	0.405181529783122
370	0.415985779357725
371	0.43721485161086
372	0.454399204637894
373	0.468735365802954
374	0.486190804357484
375	0.50781040048067
376	0.532007208091793
377	0.556502048880307
378	0.578583056224897
379	0.60135551536702
380	0.626327739581381
381	0.651354676476611
382	0.675207329218509
383	0.697815793526806
384	0.719540449308589
385	0.739157631572968
386	0.757359490524586
387	0.776358580513923
388	0.790423029985152
389	0.800958755896463
390	0.811533525377656
391	0.823105700672364
392	0.83470656928855
393	0.845332903602231
394	0.856262550843321
395	0.864938271623593
396	0.870848691936151
397	0.879341951234637
398	0.885894192338336
399	0.890379746704748
400	0.899484838014913
401	0.90704839166579
402	0.912292355645793
403	0.917747235809057
404	0.921940121704958
405	0.925539009813055
406	0.929759509341151
407	0.934180463996106
408	0.938002124939268
409	0.940577061059741
410	0.942080441827778
411	0.942907762997413
412	0.943777453342168
413	0.946536242296117
414	0.948976412083983
415	0.950140571591325
416	0.950371402714059
417	0.951109937051361
418	0.952216783685172
419	0.952476500985093
420	0.953578583742099
421	0.95504199932237
422	0.955872781496048
423	0.957625764961365
424	0.959921180299984
425	0.961949999273097
426	0.962366520303072
427	0.962757861579623
428	0.964061729380994
429	0.965495853724812
430	0.96630449050557
431	0.966574174193949
432	0.967628428916914
433	0.967867913303718
434	0.96759646297713
435	0.968234684641535
436	0.968475348857008
437	0.968439411581889
438	0.968575198200731
439	0.968087231645591
440	0.967585024930779
441	0.967615656399782
442	0.967438997744071
443	0.967732537496181
444	0.968585450898758
445	0.968617935653805
446	0.968548834101638
447	0.9687011689381
448	0.968993634837424
449	0.970191633303557
450	0.97159412342148
451	0.97166667699106
452	0.971765702780708
453	0.971925819192584
454	0.971865769520522
455	0.971549261513774
456	0.971256097183782
457	0.971106665333122
458	0.970517452012221
459	0.969778790485914
460	0.969033590029984
461	0.968073047043693
462	0.96731990332314
463	0.966739440558861
464	0.965883213124785
465	0.964928694422017
466	0.964149762309583
467	0.963851571600668
468	0.963512247352265
469	0.963054232621741
470	0.962588793592483
471	0.962732465515014
472	0.962842652635186
473	0.962582973148448
474	0.962752105485901
475	0.962449141375556
476	0.96158885022301
477	0.961167750341162
478	0.960761588033048
479	0.960353875985449
480	0.96009493518192
481	0.959533953077845
482	0.958817737609812
483	0.958216210686385
484	0.957370170799103
485	0.956590786330198
486	0.956105144326868
487	0.955523087828283
488	0.955170636659586
489	0.954972870113119
490	0.953992088301781
491	0.953293377677316
492	0.953105692991338
493	0.953088887343496
494	0.952680973250927
495	0.952015913532705
496	0.951497525475222
497	0.950908691231978
498	0.950385024963922
499	0.950021456926928
500	0.949495381143875
501	0.948847252036195
502	0.948111557265517
503	0.94718269048326
504	0.946558945508798
505	0.946174984045443
506	0.945333419064644
507	0.944651637671888
508	0.944141741100643
509	0.94357065929589
510	0.942921996266231
511	0.942270665058309
512	0.941672352666538
513	0.940921562017868
514	0.940132017064901
515	0.939409422620602
516	0.938789210638652
517	0.938129998195915
518	0.937385333710769
519	0.936587090589698
520	0.935993790649371
521	0.93550264302554
522	0.934818684614668
523	0.93418160141863
524	0.93355311086138
525	0.932861098257361
526	0.932235757270226
527	0.931610757680913
528	0.930975002817153
529	0.930580602826947
530	0.929987750325289
531	0.929161572717697
532	0.92867307821094
533	0.928029503168493
534	0.92720767104108
535	0.926411161702697
536	0.925756354474321
537	0.925096302073149
538	0.924260204040562
539	0.923543938317132
540	0.922859686786206
541	0.922129805109717
542	0.921460951963816
543	0.920767097529944
544	0.920021456037376
545	0.919290145228713
546	0.918520016018809
547	0.917764112728916
548	0.917137319934928
549	0.916449352168701
550	0.915749263933098
551	0.915128100009514
552	0.914472111550281
553	0.913865126533059
554	0.913364510435323
555	0.912905012448363
556	0.912391602538542
557	0.91181927524928
558	0.911292151390136
559	0.910890653095647
560	0.910576073944939
561	0.91023301885153
562	0.909962806329027
563	0.909728260259269
564	0.909473183468586
565	0.909254242799244
566	0.909019827042532
567	0.908767001761766
568	0.908659962032867
569	0.908570188070535
570	0.908437956052903
571	0.908274285408299
572	0.908118433868084
573	0.908005226241813
574	0.907961726108986
575	0.907859458898248
576	0.907755653593517
577	0.907725340123841
578	0.907714091522526
579	0.907655460411805
580	0.90755279422415
581	0.907606568244484
582	0.907487679658076
583	0.907084916005443
584	0.906434227680496
585	0.905795681296182
586	0.905314337175506
587	0.905109115690387
588	0.905159242502365
589	0.905404842430383
590	0.905770541090359
591	0.906156140561102
592	0.906685996952598
593	0.90742506590192
594	0.908341614801524
595	0.909410728083775
596	0.91048410728432
597	0.911292746452635
598	0.912095944069093
599	0.913315806818668
600	0.915225113612235
601	0.916863317865959
602	0.918040171395313
603	0.918655121652381
604	0.91849906743594
605	0.918016273655482
606	0.917474321806778
607	0.916972030005926
608	0.91658788023904
609	0.916466449036098
610	0.916743740459896
611	0.917035129586209
612	0.917236455303307
613	0.917367852316517
614	0.917774729282197
615	0.918387601589131
616	0.919082244164784
617	0.9196906512712
618	0.920132096020492
619	0.920482227660049
620	0.920971362413458
621	0.921748130366449
622	0.922834239613911
623	0.924186470996908
624	0.925703018385785
625	0.927175617253765
626	0.928500657362566
627	0.929857499599275
628	0.931298698818431
629	0.932763456334872
630	0.934042940192487
631	0.935442486295855
632	0.936897321136286
633	0.938195013808729
634	0.939373628604405
635	0.940521601139184
636	0.941679651279949
637	0.942613694733153
638	0.943594455542391
639	0.944727140068639
640	0.9458178607026
641	0.946836842096169
642	0.94780849519404
643	0.948798242607262
644	0.949794390454318
645	0.950765601621971
646	0.951677908911865
647	0.952508874959665
648	0.953369832229402
649	0.954309803384007
650	0.955243052346928
651	0.95600642516817
652	0.95664488146706
653	0.957395539260904
654	0.958143139174616
655	0.958870766017005
656	0.959579476688186
657	0.960210619969697
658	0.960816550484862
659	0.96144931280939
660	0.962140896284493
661	0.962818254824383
662	0.963424922065803
663	0.963904890330202
664	0.964430994357669
665	0.96497604061771
666	0.965436594274012
667	0.965821534436113
668	0.966209420905165
669	0.96664153137845
670	0.967005872441486
671	0.967333183481904
672	0.967639457628008
673	0.967918126823662
674	0.968188165730707
675	0.968485297494972
676	0.968844464286781
677	0.969183067977862
678	0.969434241860864
679	0.969588254034001
680	0.969823692549509
681	0.970029849028743
682	0.970195809448819
683	0.970478083572883
684	0.970728979805219
685	0.970916870379868
686	0.971059595870839
687	0.971152889817299
688	0.971211380006453
689	0.971252696390747
690	0.971281790503475
691	0.971366244319976
692	0.971498262974541
693	0.971550448086959
694	0.971561155914607
695	0.971550208240563
696	0.971533636503636
697	0.971463585169498
698	0.971447670631674
699	0.971537996419995
700	0.971452368510766
701	0.971319276854796
702	0.971245393461257
703	0.971313487753477
704	0.971310505756163
705	0.971265284014091
706	0.971312349324522
707	0.971288803986582
708	0.971198293952007
709	0.971085712252972
710	0.971023773202898
711	0.970981854621948
712	0.970938662443969
713	0.970891097931724
714	0.970810980075112
715	0.970698895382325
716	0.97056381498267
717	0.970313046342463
718	0.970112299371681
719	0.970069089104888
720	0.96997004247248
721	0.969823264200219
722	0.969667744158976
723	0.969591907150642
724	0.969323465578227
725	0.969009275277942
726	0.968930428101207
727	0.968915757937244
728	0.968800862903712
729	0.968532428239773
730	0.968347225139012
731	0.96823575531957
732	0.968145779959576
733	0.967974538538735
734	0.967823022769395
735	0.967682624800183
736	0.967528159274371
737	0.967477316357069
738	0.967387596142238
739	0.967167882619006
740	0.966876084498655
741	0.966633806271918
742	0.966467157799683
743	0.966328372610541
744	0.966197670095213
745	0.966088737468248
746	0.966007221865366
747	0.965863191131215
748	0.965726571732536
749	0.965619073623723
750	0.965459755163899
751	0.965315805379958
752	0.965168511045444
753	0.964972764019386
754	0.964942906844186
755	0.964970860249706
756	0.964912094670083
757	0.96471775264481
758	0.964415082970384
759	0.964061363148761
760	0.963743475837927
761	0.963588720926024
762	0.963597277285491
763	0.96369077434927
764	0.963690443873362
765	0.963550929137789
766	0.963315888863144
767	0.963177751977365
768	0.963152962249699
769	0.963152178643339
770	0.962998561360829
771	0.962758723778472
772	0.962505818824981
773	0.962310501296502
774	0.962200301499991
775	0.962159715121074
776	0.962122106730087
777	0.961934726914694
778	0.961753017113275
779	0.961592477223325
780	0.961412598945822
781	0.961202217249531
782	0.961008600011001
783	0.960865828511903
784	0.960750246163354
785	0.96072267413433
786	0.960704663415925
787	0.960500514125559
788	0.960218674622754
789	0.960040268394347
790	0.960081712443944
791	0.960064771621609
792	0.959975999299079
793	0.959840103362982
794	0.959721316804166
795	0.95955603080063
796	0.95937813781346
797	0.959249391333674
798	0.959083928452074
799	0.958844556739851
800	0.95855400708727
801	0.958366112179982
802	0.958237937366645
803	0.958133196327123
804	0.958012270697825
805	0.957813102511141
806	0.957574971983054
807	0.957371061378762
808	0.957291405931064
809	0.957278361510108
810	0.957236782622277
811	0.957020222496605
812	0.956784987573643
813	0.956585267397916
814	0.95642997262877
815	0.956250641369546
816	0.956129233798581
817	0.956079450115677
818	0.955949370581444
819	0.955780748750783
820	0.955588373245803
821	0.955383418749692
822	0.955204004518624
823	0.955050709715584
824	0.954936876226737
825	0.954954766862444
826	0.954927674406315
827	0.95479515557751
828	0.954598066651346
829	0.954382572459711
830	0.954252515798913
831	0.954255404710895
832	0.954175349999411
833	0.954005176702217
834	0.953791799482579
835	0.953642961457425
836	0.953460765321493
837	0.953292677702561
838	0.953214718331253
839	0.953178118226373
840	0.95310236104712
841	0.952952431691907
842	0.952762759601022
843	0.952627796517891
844	0.952567657468655
845	0.95255864227765
846	0.95256785101661
847	0.952521782684824
848	0.952371646704696
849	0.952114050750129
850	0.951865096601012
851	0.951635090912803
852	0.951373031707932
853	0.951130285162524
854	0.950965645551771
855	0.950900724192176
856	0.950869116769756
857	0.950789209883055
858	0.950637184212655
859	0.95043987114657
860	0.950234906876371
861	0.950060039207323
862	0.94993704103959
863	0.94985344463578
864	0.949714520291195
865	0.949527014633231
866	0.94939505379664
867	0.949234783185734
868	0.949057439107693
869	0.948899255033224
870	0.94880004054948
871	0.948697913150827
872	0.948561701397524
873	0.94839810281512
874	0.948275649968027
875	0.948137448795678
876	0.947925247812589
877	0.947760560870415
878	0.947617339419103
879	0.94746306836184
880	0.947266249702708
881	0.946952891555748
882	0.946624036975776
883	0.946411679980316
884	0.946278546930299
885	0.946100152809338
886	0.945829780549759
887	0.945531734749625
888	0.9452103169569
889	0.944905886578398
890	0.94463180732139
891	0.944196921731056
892	0.943783095777737
893	0.943470023509045
894	0.943167771720505
895	0.942798806213909
896	0.942429182197757
897	0.94214143079933
898	0.941753107708677
899	0.941474692749257
900	0.941346564443814
901	0.941131436410251
902	0.940852118785663
903	0.940574371311747
904	0.940348383817107
905	0.939990452550605
906	0.939618410294535
907	0.93928658732416
908	0.938932132972376
909	0.938677440524046
910	0.938446367866023
911	0.938131029147198
912	0.937827900639844
913	0.937490777167248
914	0.937177089383656
915	0.937083960924777
916	0.937065155456494
917	0.936997154603096
918	0.936845171036996
919	0.936953174067235
920	0.937111213400518
921	0.937232246094103
922	0.937390737878471
923	0.9375103255021
924	0.937575898447225
925	0.937617030876911
926	0.937766488700616
927	0.937905884503791
928	0.938040871628227
929	0.938289715539068
930	0.938402790049195
931	0.938442495419051
932	0.93850949500615
933	0.938573677123441
934	0.938668066462779
935	0.938799175054648
936	0.938951249973104
937	0.939119420516013
938	0.939238856588072
939	0.939281279428254
940	0.939350630355424
941	0.939303603133608
942	0.939182941159272
943	0.939125739213838
944	0.939017955285909
945	0.938981064407563
946	0.939053058615964
947	0.939050468688111
948	0.938941699322907
949	0.938806641946123
950	0.938768667689801
951	0.938818713380691
952	0.938798580028422
953	0.938646663532768
954	0.938457198088597
955	0.938427267285401
956	0.938425004610257
957	0.938281471696549
958	0.938232017485561
959	0.938143910690417
960	0.938035316777671
961	0.938081565517273
962	0.937922184864951
963	0.93766851712038
964	0.937507102890443
965	0.937497181904338
966	0.937465207455482
967	0.937349260101289
968	0.93717314261094
969	0.936952987559622
970	0.936829035870791
971	0.936844445364597
972	0.936814984609036
973	0.936670226705708
974	0.936509024781906
975	0.936465137651333
976	0.936311164880726
977	0.936141311887437
978	0.936020714944208
979	0.935941138272755
980	0.935696553608838
981	0.935422759671923
982	0.935299968260499
983	0.93526033401703
984	0.935278338081309
985	0.935237223157493
986	0.934974344983026
987	0.934690804238316
988	0.934630795365192
989	0.934763465697936
990	0.934361888911244
991	0.934283256426361
992	0.934354112658863
993	0.934073586183067
994	0.933968828934951
995	0.933719097757398
996	0.933340592860042
997	0.933344973152809
998	0.933144953511529
999	0.932918915910543
1000	0.932886767187017
1001	0.940104157114824
1002	0.939323852713161
1003	0.939092481310888
1004	0.939268892987681
1005	0.939333031536571
1006	0.940024595968276
1007	0.939956860437883
1008	0.939506762734032
1009	0.939022428122251
1010	0.937605259791388
1011	0.937069061801619
1012	0.936875803604155
1013	0.93710603230084
1014	0.936998129221865
1015	0.937333008801725
1016	0.937197580111877
1017	0.936344770601706
1018	0.936360941456913
1019	0.936672963448968
1020	0.937094766534838
1021	0.938428549577412
1022	0.938709669713921
1023	0.938792768299461
1024	0.938468238505161
1025	0.937057732704171
1026	0.9362166129842
1027	0.935470936878082
1028	0.934524566754041
1029	0.934271442480376
1030	0.934580480970633
1031	0.93449853690576
1032	0.934670410095133
1033	0.934558811043278
1034	0.934050063279607
1035	0.933935605736305
1036	0.934180077748527
1037	0.934034055446394
1038	0.933652647729221
1039	0.933529613375313
1040	0.933003364693135
1041	0.933018399091316
1042	0.933725621365702
1043	0.934220647129416
1044	0.934757850839829
1045	0.935740614147501
1046	0.935755789703232
1047	0.935318726257921
1048	0.934915631159787
1049	0.933740727511468
1050	0.933386859520777
1051	0.933433192215523
1052	0.933322140034127
1053	0.933594010889844
1054	0.933512412826606
1055	0.933000584497535
1056	0.932943393871158
1057	0.933021978961083
1058	0.932995590772584
1059	0.933231487812263
1060	0.933456662209369
1061	0.933203404002931
1062	0.932316036072776
1063	0.932561931639194
1064	0.932991703463564
1065	0.933440957812039
1066	0.9351152220309
1067	0.935181951881093
1068	0.934170761559516
1069	0.933821969290891
1070	0.932864969421174
1071	0.932480395810506
1072	0.932672890498722
1073	0.932684870851354
1074	0.932987392544378
1075	0.9329730253854
1076	0.932571544809913
1077	0.932658377399357
1078	0.932576902137771
1079	0.932212111265471
1080	0.932144958832742
1081	0.932288729734786
1082	0.932378706244497
1083	0.932627980316903
1084	0.932617816710076
1085	0.932567202324949
1086	0.932503545778821
1087	0.932158091737512
1088	0.93198909443021
1089	0.932106439732808
1090	0.931944062514208
1091	0.931469860319372
1092	0.931173495548674
1093	0.931547509334852
1094	0.931947082125226
1095	0.932194006565149
1096	0.932603648465492
1097	0.932580232066993
1098	0.931668459717811
1099	0.931502616026438
1100	0.93170872034081
1101	0.931770154698786
1102	0.932068491746215
1103	0.932051059440569
1104	0.931776312884192
1105	0.931665931859569
1106	0.931386983856246
1107	0.931206894345943
1108	0.931145990608534
1109	0.931344150503893
1110	0.930634322855705
1111	0.930568566321621
1112	0.930949640362175
1113	0.9306082495778
1114	0.930317083074059
1115	0.930151734121346
1116	0.92980285682394
1117	0.928989290277972
1118	0.928675300717983
1119	0.928724501719299
1120	0.928531383383339
1121	0.928272803290593
1122	0.927962244036858
1123	0.927836109129915
1124	0.927379092127118
1125	0.926704095012887
1126	0.92598120610272
1127	0.92552098113383
1128	0.924697194666833
1129	0.924191206612204
1130	0.924342134726486
1131	0.923784274471833
1132	0.922974334261079
1133	0.922346362118018
1134	0.921522446959699
1135	0.920841388725266
1136	0.920397279701568
1137	0.919822674314039
1138	0.91933109875397
1139	0.918565869335804
1140	0.917435766427576
1141	0.916682245736383
1142	0.915886505963324
1143	0.915264040929132
1144	0.914894894001333
1145	0.914690595952121
1146	0.914690649379539
1147	0.913999185278448
1148	0.91300474040359
1149	0.912398482448945
1150	0.911520434827459
1151	0.910232019872983
1152	0.909194848453392
1153	0.90851432737433
1154	0.907185472031936
1155	0.905458884312596
1156	0.903934452643149
1157	0.902244157923483
1158	0.900530948872152
1159	0.899115711288829
1160	0.897216841114918
1161	0.895125107292961
1162	0.892562204002438
1163	0.890102675202744
1164	0.887564759231335
1165	0.885163317631957
1166	0.883429947806105
1167	0.881114773377372
1168	0.878731894741092
1169	0.876942508307582
1170	0.87475913473387
1171	0.87304226919755
1172	0.871911947228779
1173	0.870644927256973
1174	0.86922434575213
1175	0.868221553207367
1176	0.867504243763286
1177	0.866786451196045
1178	0.866635363829674
1179	0.865886104132863
1180	0.864869750580208
1181	0.863739717624238
1182	0.862783171729954
1183	0.862012903410082
1184	0.860919376381644
1185	0.859604042920354
1186	0.858223085294208
1187	0.856387057764893
1188	0.854769289814173
1189	0.853778431378698
1190	0.852532852918238
1191	0.850919809494562
1192	0.849812392413247
1193	0.848969064904314
1194	0.848316728264689
1195	0.847779636331528
1196	0.847656237109768
1197	0.847936833452353
1198	0.848129870426344
1199	0.848253208132408
1200	0.849172092129914
1201	0.85043425724336
1202	0.851372790676222
1203	0.852574184669953
1204	0.854220718564419
1205	0.855685528192308
1206	0.857489379166135
1207	0.859800092076424
1208	0.861791231229635
1209	0.863543311454325
1210	0.865429218778955
1211	0.86736126935541
1212	0.86934780149194
1213	0.871250096972007
1214	0.873235976100996
1215	0.875218683339641
1216	0.877031315541095
1217	0.878923483378556
1218	0.880969806132577
1219	0.8828877019139
1220	0.884630873990232
1221	0.886699739993633
1222	0.888698323518943
1223	0.890172226697073
1224	0.891429355571636
1225	0.892855681560134
1226	0.894409834914215
1227	0.895673457155427
1228	0.896861652495349
1229	0.898289592771806
1230	0.899455711833525
1231	0.900446182522257
1232	0.901288956844956
1233	0.901784736505266
1234	0.902621292477214
1235	0.90361636332898
1236	0.904428132667982
1237	0.905488608112966
1238	0.906214449017681
1239	0.906624052096865
1240	0.906800000883649
1241	0.907165817009114
1242	0.907883882541207
1243	0.908467241490139
1244	0.908848920731589
1245	0.909456629098055
1246	0.909754446415626
1247	0.909572661931045
1248	0.909926470434769
1249	0.910316152470036
1250	0.910054979555472
1251	0.910164317019685
1252	0.910446750867966
1253	0.910362835984173
1254	0.910647526924921
1255	0.910793595591304
1256	0.910884294020422
1257	0.910976844669753
1258	0.911152394374187
1259	0.911222995018623
1260	0.911290784487361
1261	0.911297747082854
1262	0.911497146755517
1263	0.91151039677187
1264	0.911574340062385
1265	0.91177410044363
1266	0.911959426978953
1267	0.912147254031353
1268	0.912145394173435
1269	0.912306115126286
1270	0.912279742788811
1271	0.911990863566902
1272	0.912012707684531
1273	0.912197583440967
1274	0.912370770803207
1275	0.912285819266643
1276	0.912000747490304
1277	0.912015880905289
1278	0.912092813190809
1279	0.912227155995602
1280	0.912298801030502
1281	0.912587043136547
1282	0.91272783536387
1283	0.912714747112158
1284	0.912722325435055
1285	0.912827948118692
1286	0.912688032885213
1287	0.91233726455594
1288	0.912342387689616
1289	0.91268210644827
1290	0.912606692976796
1291	0.912201089846335
1292	0.911984592128302
1293	0.911662794562074
1294	0.911481891008847
1295	0.911650034645429
1296	0.911761606525965
1297	0.911884165332834
1298	0.911850912978688
1299	0.911678802111452
1300	0.911671847962049
1301	0.911806352632185
1302	0.912077981935239
1303	0.912142903899613
1304	0.912263438382081
1305	0.912232968654742
1306	0.911913334702863
1307	0.911791980671782
1308	0.911917843201698
1309	0.911888420842258
1310	0.911763129253082
1311	0.91165193590355
1312	0.91137386542087
1313	0.911244593182371
1314	0.911309208106494
1315	0.911170879100604
1316	0.910881927605943
1317	0.910764081270678
1318	0.910854636080442
1319	0.910883822311233
1320	0.910910937510128
1321	0.911103813437763
1322	0.911403566787798
1323	0.911337256107901
1324	0.910807488201172
1325	0.910506570610186
1326	0.910467495616325
1327	0.910396504081487
1328	0.910388119957481
1329	0.910878258031484
1330	0.910913723438354
1331	0.910582302223091
1332	0.910490451057933
1333	0.910643239736271
1334	0.910564991675537
1335	0.910412106804646
1336	0.910290879406176
1337	0.910098928697769
1338	0.909805437426697
1339	0.90983746960405
1340	0.909807098395077
1341	0.909397048106316
1342	0.909243270885127
1343	0.909207524299827
1344	0.909165906125812
1345	0.909194009832023
1346	0.908962757322493
1347	0.90838771697337
1348	0.907768874790003
1349	0.907234734552469
1350	0.906666459374828
1351	0.9062167016999
1352	0.90582689648218
1353	0.905184548997852
1354	0.904483018853457
1355	0.903984874476293
1356	0.903446170392321
1357	0.902704793831069
1358	0.901897829291058
1359	0.901063843790146
1360	0.900027837854072
1361	0.899014863201114
1362	0.898071995013921
1363	0.89713835364653
1364	0.896425169840827
1365	0.895338824687756
1366	0.893780335172392
1367	0.892356636302627
1368	0.891030278633417
1369	0.889690673729014
1370	0.888263806903077
1371	0.886818552131224
1372	0.88513161525731
1373	0.882906902579129
1374	0.880943299446857
1375	0.879391992889679
1376	0.877631269580467
1377	0.87579328834299
1378	0.873937552479598
1379	0.871863992264448
1380	0.869665973034147
1381	0.867607075137243
1382	0.86583522386771
1383	0.864137864693739
1384	0.862452887203028
1385	0.861048008732798
1386	0.859808754648184
1387	0.858655900154813
1388	0.85766837351838
1389	0.856884225611135
1390	0.856253186490727
1391	0.855595263497002
1392	0.85488075662882
1393	0.854402084170958
1394	0.853930667418704
1395	0.853389109704338
1396	0.852948928153443
1397	0.852463189982557
1398	0.8518242216115
1399	0.85101069674734
1400	0.850336753779614
1401	0.849835301608725
1402	0.849330492549712
1403	0.848974191325408
1404	0.848705367564503
1405	0.848454636944218
1406	0.848261512379286
1407	0.848091889259541
1408	0.84809763378465
1409	0.848231980196244
1410	0.848211096865556
1411	0.848044169266221
1412	0.847877433902524
1413	0.847720651105226
1414	0.847535391846378
1415	0.847489087736873
1416	0.847556831287307
1417	0.84738818685864
1418	0.847249113370225
1419	0.847391076240848
1420	0.847545810402319
1421	0.847733661476426
1422	0.847896509420839
1423	0.848128881848989
1424	0.848215514766054
1425	0.848149467427546
1426	0.848173205928692
1427	0.848560114450986
1428	0.848815497301602
1429	0.849280100065368
1430	0.850160529699381
1431	0.850973324493341
1432	0.852017938830913
1433	0.853287262550968
1434	0.854559974934247
1435	0.855920611474048
1436	0.857167406810748
1437	0.858576072956926
1438	0.860121513937211
1439	0.861439286073709
1440	0.862894388376547
1441	0.864271972279796
1442	0.865295071036222
1443	0.866327671597158
1444	0.867358286747456
1445	0.868203865993083
1446	0.869022317244338
1447	0.869927429707577
1448	0.870570546494152
1449	0.871092151087755
1450	0.871933718986929
1451	0.872693044206481
1452	0.873158035897856
1453	0.873797290814603
1454	0.874531856718332
1455	0.875107079778665
1456	0.875881786426872
1457	0.876673683420679
1458	0.877086223959165
1459	0.87732854018197
1460	0.877595459826399
1461	0.87790560564556
1462	0.87815593005536
1463	0.87847932555417
1464	0.87895046227524
1465	0.879291710976572
1466	0.879538369318623
1467	0.879955485241132
1468	0.880266989097212
1469	0.880361630781794
1470	0.880463789783623
1471	0.880531286458665
1472	0.880703850938675
1473	0.881013865596218
1474	0.881430716628079
1475	0.881668886810931
1476	0.88182701045117
1477	0.882242112031484
1478	0.882639796475814
1479	0.883045507440567
1480	0.88353704865737
1481	0.883731617095491
1482	0.883728300807454
1483	0.884027301065904
1484	0.884298211022943
1485	0.884340028862041
1486	0.884510482615221
1487	0.884870115740407
1488	0.885181672493863
1489	0.885268413757066
1490	0.885509688762966
1491	0.885705852010893
1492	0.885659696152225
1493	0.885885041631093
1494	0.886125271061239
1495	0.886275797217043
1496	0.88652504779571
1497	0.886735373851184
1498	0.887088081261309
1499	0.887441501636106
1500	0.887496495798621
1501	0.887464658111311
1502	0.887546899261928
1503	0.887613454127404
1504	0.887730498047008
1505	0.887864957520257
1506	0.887740126146737
1507	0.887670984017276
1508	0.887794526897418
1509	0.887947840845853
1510	0.888183584828354
1511	0.888344362104272
1512	0.88838399350531
1513	0.888392901014708
1514	0.888337727629538
1515	0.888207924545624
1516	0.88822286601421
1517	0.888267381785898
1518	0.888208380963793
1519	0.888250100283358
1520	0.888239978325759
1521	0.887972066694594
1522	0.887875963086837
1523	0.887914736831828
1524	0.888001403797798
1525	0.887984283878261
1526	0.888101026935251
1527	0.888251491842784
1528	0.888254014030962
1529	0.888194791697648
1530	0.888207657004779
1531	0.888305960502637
1532	0.888392787182756
1533	0.888451672725594
1534	0.888514926552249
1535	0.888580241204961
1536	0.888613712382216
1537	0.888711501047878
1538	0.888902032594038
1539	0.889033538080388
1540	0.889219499864973
1541	0.889438230159032
1542	0.889487137950166
1543	0.889559755115725
1544	0.889687775633103
1545	0.88963030339604
1546	0.889722623998108
1547	0.889998170823949
1548	0.890088404757276
1549	0.890154366214262
1550	0.890153535433861
1551	0.889982075222105
1552	0.889841064698602
1553	0.889849232216157
1554	0.889856403899204
1555	0.889767413310365
1556	0.889854947200204
1557	0.890038580692143
1558	0.890028704070905
1559	0.890092675302025
1560	0.890096990459482
1561	0.889850708288477
1562	0.889982420744066
1563	0.890239026384123
1564	0.88992363387223
1565	0.889497220740747
1566	0.889521513970314
1567	0.889661927319607
1568	0.889522399366818
1569	0.88942248732368
1570	0.889338153332646
1571	0.888878117304871
1572	0.888633974657356
1573	0.888932445899554
1574	0.888917857539959
1575	0.888615403291965
1576	0.888722486372686
1577	0.888851249157433
1578	0.88874499749735
1579	0.888710459134879
1580	0.888713768861811
1581	0.888642024413053
1582	0.888385518415922
1583	0.888193343520659
1584	0.888137397481302
1585	0.887930081021005
1586	0.887687789032426
1587	0.887574192800679
1588	0.887541607680833
1589	0.887273400552627
1590	0.887052694484572
1591	0.887164806651695
1592	0.886922001771155
1593	0.88651493534345
1594	0.886429069699617
1595	0.886320523754836
1596	0.886127137872145
1597	0.886023891668985
1598	0.886090451330515
1599	0.885998412746295
1600	0.885601280280787
1601	0.885449095285762
1602	0.885408652405497
1603	0.885112870449127
1604	0.885004876135199
1605	0.88506106320938
1606	0.884740406276487
1607	0.884320517100785
1608	0.884146932316808
1609	0.88393035572216
1610	0.883680461376719
1611	0.883521932719761
1612	0.883367567877198
1613	0.883039393736265
1614	0.882611842298434
1615	0.882455560219919
1616	0.882338399796667
1617	0.881970176425845
1618	0.881559777370122
1619	0.881148557169421
1620	0.880483753477309
1621	0.879773629569061
1622	0.879344757408631
1623	0.878636411597766
1624	0.877684112658262
1625	0.876992842255327
1626	0.876282705753134
1627	0.875653985811997
1628	0.875224420712439
1629	0.874654689660351
1630	0.874106718829211
1631	0.873819029536348
1632	0.873535915135185
1633	0.873240535065469
1634	0.872911882360792
1635	0.872549868333521
1636	0.872218103526095
1637	0.871776106152761
1638	0.871542855141847
1639	0.871349873361646
1640	0.870975187841174
1641	0.870672683200866
1642	0.87010667451615
1643	0.869356742065105
1644	0.868683924699163
1645	0.867864713100477
1646	0.866780805655775
1647	0.865353328559258
1648	0.863745852456876
1649	0.861962395659098
1650	0.859952395026557
1651	0.857782905080813
1652	0.855096847794999
1653	0.852008470969283
1654	0.848958444197303
1655	0.84569621684705
1656	0.842086019491235
1657	0.838399346778625
1658	0.834853576384643
1659	0.83123758078295
1660	0.827639478868516
1661	0.824672667323448
1662	0.82176509277176
1663	0.818781345874492
1664	0.816427218076094
1665	0.814249830437728
1666	0.812192069934304
1667	0.810613758554931
1668	0.809337491720884
1669	0.808178040163037
1670	0.806835170788139
1671	0.805496025097271
1672	0.804338640637697
1673	0.802945054847191
1674	0.801424882398308
1675	0.799905573837588
1676	0.79810445626065
1677	0.796184898742834
1678	0.79422521028285
1679	0.792000687070507
1680	0.789317618333527
1681	0.78595549744253
1682	0.782006035857118
1683	0.777772111674787
1684	0.77308420174963
1685	0.767666021068823
1686	0.761645450666748
1687	0.754835757709861
1688	0.746851004861685
1689	0.738055837308176
1690	0.728683483754991
1691	0.71841545002153
1692	0.707643830364294
1693	0.696536389452
1694	0.684879144076281
1695	0.67265978945245
1696	0.659790582413088
1697	0.646501559755143
1698	0.632938377781716
1699	0.619025461662318
1700	0.604963657193571
1701	0.591052485432876
1702	0.576693123189658
1703	0.561852802069588
1704	0.546827790551006
1705	0.531488492779544
1706	0.515483482181704
1707	0.499751090916964
1708	0.483825559555881
1709	0.468236318099962
1710	0.452257633268784
1711	0.437606030934679
1712	0.422985214101686
1713	0.410623976604276
1714	0.399089812019215
1715	0.390564872554704
1716	0.384034379934415
1717	0.380445657704302
1718	0.37948099193525
1719	0.381408067252909
1720	0.386283541668777
1721	0.393825774384388
1722	0.403532282389681
1723	0.415201497763527
1724	0.428346965350401
1725	0.442099958944703
1726	0.456606866096809
1727	0.471140031168078
1728	0.485067803414352
1729	0.498430357578777
1730	0.510835160471235
1731	0.521922001956797
1732	0.531828838430823
1733	0.540040040762876
1734	0.54647431584017
1735	0.551476235088622
1736	0.554891589571128
1737	0.556782150163904
1738	0.5578486035938
1739	0.557910229273056
1740	0.556854830168423
1741	0.555611225677107
1742	0.554206979376629
1743	0.552522698750714
1744	0.551137717699688
1745	0.549856881322722
1746	0.548479404866292
1747	0.547782642216603
1748	0.547672638973109
1749	0.547935505638824
1750	0.548412905027965
1751	0.548917568558151
1752	0.549987210463713
1753	0.551461272438153
1754	0.553481478091455
1755	0.556258627289254
1756	0.559062313822982
1757	0.561909524775016
1758	0.565700308394008
1759	0.570100490206197
1760	0.57462899610575
1761	0.58015961688338
1762	0.585248590745157
1763	0.59029087893772
1764	0.595105665371295
1765	0.600002984152749
1766	0.604438041357128
1767	0.608559471519282
1768	0.612389322174458
1769	0.616007050227683
1770	0.619072070963411
1771	0.621672239999085
1772	0.62387650717586
1773	0.626296055093239
1774	0.629185947154911
1775	0.631625650865685
1776	0.633710648005116
1777	0.636035217672822
1778	0.638498670883529
1779	0.641030412532666
1780	0.644155837341508
1781	0.647383819095574
1782	0.649249580032053
1783	0.651559071618445
1784	0.653653579245756
1785	0.655900283395738
1786	0.658641294418923
1787	0.661258962344173
1788	0.663870859084645
1789	0.666374063610911
1790	0.668620092752877
1791	0.671120631500406
1792	0.673707196492464
1793	0.676359068943195
1794	0.67934249543076
1795	0.682052081027956
1796	0.684640680049559
1797	0.687073395387559
1798	0.689325992297422
1799	0.691706541308991
1800	0.694087413997581
1801	0.721604691170387
1802	0.722540914891857
1803	0.723176067529578
1804	0.724269153155647
1805	0.7253204889074
1806	0.726326369255653
1807	0.727183965972013
1808	0.728473386006984
1809	0.728970583123643
1810	0.729151993023723
1811	0.72933492406902
1812	0.728737165849392
1813	0.728744457906622
1814	0.729086764990589
1815	0.728512350472929
1816	0.727956812378982
1817	0.727494930112571
1818	0.72686236931635
1819	0.726072697759741
1820	0.725855603759747
1821	0.72562981447608
1822	0.725082080870017
1823	0.724294582093106
1824	0.72373425593546
1825	0.723588290091139
1826	0.723496548561261
1827	0.723523150233914
1828	0.723784686890287
1829	0.7242694594476
1830	0.724984862934554
1831	0.725843284591335
1832	0.727434360517016
1833	0.72930546057705
1834	0.730569173025981
1835	0.731879677131138
1836	0.733369818352825
1837	0.734968817921457
1838	0.736282545897562
1839	0.737626151451876
1840	0.738873745746362
1841	0.739988992190837
1842	0.741430324765835
1843	0.742710671264955
1844	0.743981412395233
1845	0.745294303303761
1846	0.745680064898545
1847	0.746143300925351
1848	0.746483351553496
1849	0.74696981256403
1850	0.747252842196431
1851	0.747560486609996
1852	0.748364149821631
1853	0.748879652417788
1854	0.749227990936296
1855	0.750246665634003
1856	0.751570413580612
1857	0.752877736905425
1858	0.754018301504393
1859	0.755040716761256
1860	0.756326022470644
1861	0.757515075799831
1862	0.758983789246451
1863	0.760668443609178
1864	0.762341949084716
1865	0.76365758871192
1866	0.764758037007451
1867	0.765828367001366
1868	0.766932837932724
1869	0.768008018944583
1870	0.768745484075807
1871	0.769592822379161
1872	0.770516428607234
1873	0.771401316099283
1874	0.772165092031613
1875	0.773317800424668
1876	0.773923823540278
1877	0.774119670872723
1878	0.774577024246169
1879	0.774765958291703
1880	0.77516685458705
1881	0.776025695331254
1882	0.776564588625017
1883	0.776943864217785
1884	0.777240401416399
1885	0.777820605017734
1886	0.778015054232454
1887	0.777902142924522
1888	0.778122532898255
1889	0.777978899341139
1890	0.777795930195787
1891	0.776794408596266
1892	0.774866231695748
1893	0.773773699618915
1894	0.772396608716792
1895	0.771263544357111
1896	0.770683131693024
1897	0.77022054332125
1898	0.769417243114213
1899	0.768370700265038
1900	0.768029030775385
1901	0.768188128286711
1902	0.76845156781316
1903	0.768958520441495
1904	0.769804770203498
1905	0.771045705745559
1906	0.772217389393236
1907	0.773605556960539
1908	0.775205438581773
1909	0.776493489455222
1910	0.777828766997414
1911	0.779020469629294
1912	0.780097459527623
1913	0.781076997047165
1914	0.782139736317267
1915	0.78280834804966
1916	0.783109181884878
1917	0.783598978190387
1918	0.783888591718857
1919	0.784147361394723
1920	0.784393151383598
1921	0.785071973074236
1922	0.784962472106534
1923	0.784214496995798
1924	0.784024331711775
1925	0.783778102847528
1926	0.783525390838075
1927	0.783629749117553
1928	0.783453462717912
1929	0.782993232861223
1930	0.782569922787053
1931	0.781815702847448
1932	0.781621425013936
1933	0.781677519427855
1934	0.781570563533862
1935	0.781467956088248
1936	0.78160282369647
1937	0.781478620170759
1938	0.781116830646941
1939	0.780929245262145
1940	0.780633342793663
1941	0.780570742142597
1942	0.78075076942688
1943	0.780732811413169
1944	0.780615496633118
1945	0.780888365551801
1946	0.780650760409346
1947	0.780501479780512
1948	0.780613789295242
1949	0.781018418950496
1950	0.7809935516128
1951	0.780748480827025
1952	0.780970487983237
1953	0.781149677445605
1954	0.78142709309681
1955	0.782231832692892
1956	0.782802295468008
1957	0.783138806757457
1958	0.783544539302414
1959	0.783747138817939
1960	0.784305009033289
1961	0.784711056156357
1962	0.784875493348593
1963	0.785315631578601
1964	0.786011549533206
1965	0.786532582611882
1966	0.787072087825162
1967	0.787590033220302
1968	0.788120286356904
1969	0.788558736127148
1970	0.788840414267946
1971	0.789244590143207
1972	0.78964486688335
1973	0.790104898606662
1974	0.790480534376631
1975	0.790815323601411
1976	0.791410988970286
1977	0.792099722562061
1978	0.792702130209634
1979	0.7935516604791
1980	0.79422417775082
1981	0.794770507569562
1982	0.795201594821721
1983	0.79562778477434
1984	0.795977828586889
1985	0.795987659859054
1986	0.796101757037808
1987	0.796481800844395
1988	0.797115108472714
1989	0.797506654122523
1990	0.798070823580081
1991	0.798378333881496
1992	0.798462803695746
1993	0.798524753697428
1994	0.798408169674748
1995	0.798452822894924
1996	0.79845561339001
1997	0.798507687621499
1998	0.798925535294623
1999	0.798962468666412
2000	0.798829218846065
2001	0.798319910821059
2002	0.798418047162442
2003	0.798737162548891
2004	0.798625307840642
2005	0.798483672494784
2006	0.798672302065974
2007	0.798800816560606
2008	0.7987117693919
2009	0.798794468517335
2010	0.799046971235642
2011	0.799197497260224
2012	0.799076706038155
2013	0.799123973830744
2014	0.799226637067405
2015	0.799198548514414
2016	0.798605696896907
2017	0.79840298824993
2018	0.798564618626528
2019	0.798551596757948
2020	0.798443446408849
2021	0.798194758404426
2022	0.797830093617441
2023	0.797747437078862
2024	0.797664686821816
2025	0.797491122328622
2026	0.79752548056821
2027	0.797554325937812
2028	0.797527808773342
2029	0.797305209800549
2030	0.797035026119258
2031	0.796941987165681
2032	0.79657086507674
2033	0.795611220707377
2034	0.79539638139171
2035	0.795577787841948
2036	0.795520519924836
2037	0.795532827203239
2038	0.795761978790473
2039	0.79630308651025
2040	0.79632451036213
2041	0.796290081929848
2042	0.796255122622032
2043	0.795747338375737
2044	0.795315551401908
2045	0.794672597422311
2046	0.794773217728652
2047	0.7947077167836
2048	0.794439031504794
2049	0.794590280446646
2050	0.795454308790904
2051	0.795562901166867
2052	0.795465142545745
2053	0.79536487318808
2054	0.794844206730746
2055	0.794570080481285
2056	0.794307180554101
2057	0.794246203970622
2058	0.79438335421881
2059	0.794439728611422
2060	0.794642674774071
2061	0.794818658442187
2062	0.795206823276709
2063	0.794915590155043
2064	0.795097902373084
2065	0.795546310145329
2066	0.795652487064582
2067	0.79569877421988
2068	0.795730455424231
2069	0.79547430636262
2070	0.79543784940021
2071	0.795587550423857
2072	0.795591194935591
2073	0.795523522652288
2074	0.795561683477893
2075	0.795766094284418
2076	0.795673364790772
2077	0.795485110700462
2078	0.795279304533583
2079	0.794809380745158
2080	0.794290851908598
2081	0.794026611948208
2082	0.793970175496142
2083	0.793811821632172
2084	0.793778565960603
2085	0.793553456115332
2086	0.793125569510604
2087	0.792938262157868
2088	0.792742931767985
2089	0.792641439279602
2090	0.792828131524336
2091	0.792859931780937
2092	0.792917834370575
2093	0.792779105940318
2094	0.79228903578739
2095	0.792103270224726
2096	0.791828952646822
2097	0.791907288646123
2098	0.791843225450603
2099	0.79223371490688
2100	0.791950831749837
2101	0.79105514418065
2102	0.790782820860241
2103	0.790540517730856
2104	0.790328304181061
2105	0.79065069755068
2106	0.790451266703351
2107	0.789867289300229
2108	0.78938324720152
2109	0.788784627250247
2110	0.78819163257053
2111	0.787777578818556
2112	0.786996525780029
2113	0.78569853969905
2114	0.784844346010025
2115	0.784263242843065
2116	0.783274316766995
2117	0.782337804320099
2118	0.781453010357531
2119	0.780273159796573
2120	0.778504554085158
2121	0.777243107263953
2122	0.776237009893655
2123	0.774951657128083
2124	0.774011372051455
2125	0.772102475398049
2126	0.769515134167629
2127	0.767185036410717
2128	0.764345690793989
2129	0.761645234745472
2130	0.759512480474504
2131	0.756572173062061
2132	0.752871716419017
2133	0.749377892209638
2134	0.745530834419433
2135	0.741826087200485
2136	0.737889851854862
2137	0.73453431319504
2138	0.731025417034555
2139	0.728294269486433
2140	0.72646302142522
2141	0.72537165087123
2142	0.724845466125895
2143	0.725117335220293
2144	0.726006403972994
2145	0.727738699120913
2146	0.729565341721935
2147	0.732404529367857
2148	0.734655924091109
2149	0.737278551799073
2150	0.739119542750171
2151	0.740702667959144
2152	0.741778541912262
2153	0.741818266735615
2154	0.742274865758466
2155	0.743009441414065
2156	0.743036000544696
2157	0.743041668801478
2158	0.742508429107006
2159	0.740892702895554
2160	0.739250716596929
2161	0.738601683120292
2162	0.737829801162679
2163	0.73771462813233
2164	0.738292300424526
2165	0.739226418610204
2166	0.740578627259829
2167	0.74179401777125
2168	0.743508881537214
2169	0.745285644965222
2170	0.746866380917066
2171	0.748916363120974
2172	0.751880498320191
2173	0.753983212231786
2174	0.755931490371639
2175	0.757599345817641
2176	0.758977338889457
2177	0.760032438114699
2178	0.760988423853895
2179	0.761426378107026
2180	0.761116448632951
2181	0.760848939197195
2182	0.759991943788899
2183	0.759342442292479
2184	0.758430704973842
2185	0.758598957781328
2186	0.757230496230247
2187	0.75585924845842
2188	0.754985107572666
2189	0.753597949561263
2190	0.753132485122899
2191	0.75392514367085
2192	0.753672061629992
2193	0.753071019323121
2194	0.752713818198448
2195	0.751988976721226
2196	0.751944122957857
2197	0.752710154044349
2198	0.752736464191793
2199	0.752812030060412
2200	0.752532614320254
2201	0.751565031144264
2202	0.750978463027019
2203	0.750667133262734
2204	0.749872417314617
2205	0.748992775525992
2206	0.747848866738912
2207	0.746023579965225
2208	0.744655433594447
2209	0.743610342698918
2210	0.742216861562671
2211	0.740852377402781
2212	0.739141383119986
2213	0.737630500169589
2214	0.736222042378347
2215	0.735493693757378
2216	0.735529905139214
2217	0.734854022416887
2218	0.73455345123085
2219	0.733088328833502
2220	0.730725696734094
2221	0.72862877415252
2222	0.726010949600983
2223	0.723774776261638
2224	0.72180260282476
2225	0.719561384798454
2226	0.71724470789029
2227	0.714619875549362
2228	0.712135856418517
2229	0.708867345575149
2230	0.704769438452326
2231	0.701092102054246
2232	0.697326768788632
2233	0.692969598462739
2234	0.688488237375497
2235	0.684113255556726
2236	0.679367082199694
2237	0.674263893280968
2238	0.669641568760338
2239	0.664017306479314
2240	0.657216754995263
2241	0.650675020592941
2242	0.643837318292261
2243	0.636840263089389
2244	0.630065381726905
2245	0.622668437175153
2246	0.614201834521995
2247	0.605051129295558
2248	0.59553750317038
2249	0.585728470497486
2250	0.576536898139564
2251	0.567805245947887
2252	0.557722016781929
2253	0.547282713761778
2254	0.535837509847989
2255	0.522832948946935
2256	0.511099429427306
2257	0.499459714194156
2258	0.48740894297555
2259	0.475641327226136
2260	0.46355617626163
2261	0.451025840476404
2262	0.438036114761568
2263	0.424618001919142
2264	0.411938394049549
2265	0.39823585436546
2266	0.386277828657691
2267	0.375580962256336
2268	0.365304286889018
2269	0.356450095581088
2270	0.346657643288841
2271	0.336768568368555
2272	0.327515352738478
2273	0.318015187362993
2274	0.308950465082385
2275	0.300961443517462
2276	0.292613272741159
2277	0.2847815946862
2278	0.275482509412791
2279	0.266072623872167
2280	0.25543496578421
2281	0.242444933180861
2282	0.230364575539948
2283	0.217653841675356
2284	0.205594724627663
2285	0.194115969601876
2286	0.182647904412784
2287	0.171257434203636
2288	0.16040246029463
2289	0.149912893651828
2290	0.139348459291061
2291	0.129094993935551
2292	0.120307610950659
2293	0.112096104670411
2294	0.103804878731172
2295	9.64996090858024E-02
2296	8.97010022589607E-02
2297	8.41489742118162E-02
2298	7.95083406171919E-02
2299	7.46926174561324E-02
2300	7.08138916868563E-02
2301	6.69911000456177E-02
2302	6.30686427804082E-02
2303	0.059508061878665
2304	0.05651597202499
2305	5.40706772694915E-02
2306	5.14865683908974E-02
2307	5.00626148577146E-02
2308	0.049866436041061
2309	4.98063487459595E-02
2310	5.00763024506038E-02
2311	5.12758291510755E-02
2312	0.053189589106825
2313	5.59153372685918E-02
2314	6.00699053851339E-02
2315	6.32143661008631E-02
2316	6.63997167849496E-02
2317	7.04595932609285E-02
2318	7.46521714996743E-02
2319	7.86300784211914E-02
2320	8.40147517269335E-02
2321	8.77286713615258E-02
2322	9.04461974105688E-02
2323	9.27150429816192E-02
2324	9.35768222789172E-02
2325	9.56118358124592E-02
2326	9.80900572501576E-02
2327	9.95051636642361E-02
2328	0.101130777312344
2329	0.102215998521933
2330	0.101882363651845
2331	0.101819539329347
2332	0.101640964610236
2333	0.102205245214922
2334	0.102397672543578
2335	0.103255499732453
2336	0.105259856885152
2337	0.107125717100026
2338	0.109426673495683
2339	0.111210338961405
2340	0.112664261925815
2341	0.114694928757756
2342	0.117677863367653
2343	0.118800490560988
2344	0.118835481309276
2345	0.119903208923508
2346	0.120479423954544
2347	0.120213587510778
2348	0.120912158612742
[truncated: 152 more rows]
