# Supplementary material for: Machine learning-assisted non-destructive plasticizer identification and quantification in historical PVC objects based on IR spectroscopy
Source: Sci Rep. 2022 Mar 23;12:5017. doi: 10.1038/s41598-022-08862-1 (PMC8943100; doi:10.1038/s41598-022-08862-1)
Supplement: Supplementary file 1 — Supplementary Information 1. [file 41598_2022_8862_MOESM1_ESM.zip › Plasticizers_PVC_data/NIR_all/P409_idle.txt]

Wavelength	C:\Documents and Settings\All Users\Application Data\ASD\Indico Pro\Projects\David\P409_idle.txt
350	0.359903985275031
351	0.366167183282411
352	0.342640592212232
353	0.321641325961012
354	0.309769794792238
355	0.302604088674763
356	0.2796578289693
357	0.254364255327876
358	0.246869449035779
359	0.24141215158077
360	0.24138148726655
361	0.248009206757854
362	0.24653740691788
363	0.242081297402507
364	0.238127638095686
365	0.233620412263255
366	0.235071217021264
367	0.243314349730972
368	0.25443545859212
369	0.260144713988551
370	0.260369922969536
371	0.259294660256195
372	0.261907053851502
373	0.27009851054746
374	0.283182928325738
375	0.287437658939438
376	0.289814483525826
377	0.297576502285373
378	0.302242267383897
379	0.308724117448036
380	0.31882808031977
381	0.324845004508106
382	0.330284713708795
383	0.337058914733181
384	0.346080594863567
385	0.356163716145124
386	0.366884439536589
387	0.378533031280624
388	0.38521288663287
389	0.391078965387629
390	0.403110028089474
391	0.414533116986289
392	0.423692394747745
393	0.4307647444131
394	0.440463821188231
395	0.448758701594476
396	0.45449981109611
397	0.465383114687154
398	0.477155642339747
399	0.487417569377648
400	0.49533304525438
401	0.505081801775011
402	0.515539591228404
403	0.52191565014482
404	0.530029646329203
405	0.539620357490703
406	0.548431617711834
407	0.556988692051763
408	0.565399619824662
409	0.573576221021903
410	0.581760817613308
411	0.588931297124209
412	0.595125656837393
413	0.603393619610375
414	0.610469496571063
415	0.615740629437106
416	0.621915745447298
417	0.629358193789986
418	0.637125921405558
419	0.643198109562428
420	0.649181776746128
421	0.655600059350456
422	0.662646639926743
423	0.668870826600162
424	0.674743905103823
425	0.68082296909113
426	0.686223319196399
427	0.69141510596249
428	0.696711510007377
429	0.701872603451484
430	0.707645840142531
431	0.714020859097541
432	0.720132105052439
433	0.72527203304742
434	0.729662295063289
435	0.734204803100673
436	0.738972729640294
437	0.743625811340717
438	0.747773783518986
439	0.75225532601136
440	0.756872171413179
441	0.761287063301324
442	0.765398022166351
443	0.76928078721646
444	0.773126526912653
445	0.777490989519785
446	0.781393334354247
447	0.78470068287982
448	0.788205496530209
449	0.792285801685516
450	0.796465970536238
451	0.799715632635905
452	0.802791887669831
453	0.805927684188628
454	0.809145681116714
455	0.811800145524979
456	0.814266696899529
457	0.816957828070837
458	0.81999233415031
459	0.822775449115635
460	0.825100386311982
461	0.827510207110819
462	0.829944971928855
463	0.832105406371577
464	0.833342714910728
465	0.835310090962028
466	0.837694477690142
467	0.839408467695289
468	0.84142866454923
469	0.843577256829917
470	0.845488979729393
471	0.847126035976037
472	0.848621278925196
473	0.850155737925505
474	0.852002392517367
475	0.853773808420685
476	0.855344732954286
477	0.856916193286367
478	0.858343539631856
479	0.859693859356432
480	0.861156110721742
481	0.86246529595857
482	0.863542017682748
483	0.864418183074623
484	0.865562061282309
485	0.866712196622945
486	0.867644944994302
487	0.868658319240795
488	0.869547003007118
489	0.870289772200591
490	0.871209775727336
491	0.872217173488843
492	0.873186528157581
493	0.873921018495704
494	0.874520132652212
495	0.875109513991129
496	0.875807845440072
497	0.876355002328729
498	0.876819494696674
499	0.877304550892438
500	0.877785673497448
501	0.878257403146843
502	0.878710520407389
503	0.879115669816448
504	0.879637909036246
505	0.880127299062875
506	0.880030241701526
507	0.880213317147958
508	0.880618832990762
509	0.880797074975828
510	0.881006147938542
511	0.881184209176065
512	0.881253296862883
513	0.881395062561814
514	0.881562574817506
515	0.881695336388983
516	0.881739708411414
517	0.881789103898423
518	0.881842511681128
519	0.881781059375621
520	0.881615413133194
521	0.881496031679053
522	0.88165142378763
523	0.881671423198303
524	0.881638521153137
525	0.88170142979862
526	0.881574728271879
527	0.881413336603742
528	0.881333712235996
529	0.881223400587737
530	0.881115947873335
531	0.880992326914235
532	0.880736165054758
533	0.880529228806788
534	0.880423064470041
535	0.880399218995039
536	0.880180263792573
537	0.879896387740163
538	0.879749638129098
539	0.879579347740135
540	0.879377441125705
541	0.8791792047851
542	0.879130653194427
543	0.878973051379561
544	0.878696914228763
545	0.878686202452379
546	0.878606468012633
547	0.878432269214212
548	0.878293753093129
549	0.878193128132248
550	0.87804563131277
551	0.877784451395629
552	0.877683772762844
553	0.877561802646666
554	0.87728976948361
555	0.877015653735531
556	0.876824771001822
557	0.8767067894475
558	0.876507417794449
559	0.876363154703368
560	0.876265712202921
561	0.876134373567079
562	0.876019611865177
563	0.875864096290939
564	0.875617005950452
565	0.875427172810891
566	0.875296465844072
567	0.875187950453126
568	0.874993912364855
569	0.874822350016181
570	0.874738673506182
571	0.87479425824824
572	0.874660575637773
573	0.87441094043639
574	0.874312708753755
575	0.874184471989399
576	0.874045993193297
577	0.87394544844482
578	0.873851099953113
579	0.873810752800614
580	0.873887676313397
581	0.874212932729125
582	0.874460074857239
583	0.874418441826967
584	0.873918138702481
585	0.873464834810855
586	0.873127619783388
587	0.872834428310466
588	0.872637203024913
589	0.872525880176883
590	0.872504447536537
591	0.872685425040853
592	0.872940790935881
593	0.873234609487966
594	0.873802338942856
595	0.874154681527856
596	0.874053214461938
597	0.873420482160749
598	0.872855506558834
599	0.872552234749842
600	0.872446337847972
601	0.871927706465334
602	0.870964758016222
603	0.869784512996984
604	0.868944602316449
605	0.868492902176238
606	0.868425686082383
607	0.868708417671087
608	0.869109450404937
609	0.869699145516847
610	0.870695557392496
611	0.872019273211984
612	0.873273355490748
613	0.874068871275371
614	0.874753236072879
615	0.875313305876027
616	0.875709568948356
617	0.875831207770712
618	0.875833023270793
619	0.875611144440073
620	0.874839252350989
621	0.874072913847732
622	0.873530766206088
623	0.873245072938261
624	0.872935499244689
625	0.872621778530186
626	0.872369940412215
627	0.872266033976152
628	0.872249241675389
629	0.87230722690489
630	0.872480281030214
631	0.872806884848014
632	0.873129576987976
633	0.873226182943517
634	0.873384054221676
635	0.873567371456629
636	0.873712010311916
637	0.873902559573804
638	0.874025815723525
639	0.874079950105206
640	0.874281438808703
641	0.874499098564394
642	0.87464779930913
643	0.874658770909243
644	0.874768998031487
645	0.874953583337087
646	0.875132345270601
647	0.875350798812475
648	0.875546717848023
649	0.875699834747781
650	0.875896192519871
651	0.876117417675733
652	0.876350962756135
653	0.876585014172809
654	0.87683109817177
655	0.87709945167269
656	0.877389497416035
657	0.877629901323443
658	0.877797746201721
659	0.877930182354604
660	0.878225306358823
661	0.878488151884935
662	0.878693371530072
663	0.878999493559982
664	0.879334249503237
665	0.879651357032903
666	0.879911533823478
667	0.880119354500042
668	0.880344561475073
669	0.880644500332327
670	0.881028430515359
671	0.881347780940965
672	0.881553402244044
673	0.881712846443017
674	0.88191282695988
675	0.88219096116534
676	0.882542331327376
677	0.882788186169514
678	0.882939608631446
679	0.883066339164072
680	0.883298326036764
681	0.883610913034856
682	0.883959571465406
683	0.884265609599302
684	0.884629593574787
685	0.884991414012703
686	0.88522321384943
687	0.885439582357208
688	0.885711969467575
689	0.886068510526964
690	0.886418960336612
691	0.886727699359393
692	0.886978701397997
693	0.887171689940278
694	0.887359582654481
695	0.887547554925859
696	0.887714528192911
697	0.887814185304743
698	0.887969848280855
699	0.888273642485409
700	0.888595884683083
701	0.888775939200599
702	0.888816854139565
703	0.888973740071307
704	0.889109731094201
705	0.889245683219713
706	0.889460176364987
707	0.889651701099228
708	0.889823289625131
709	0.889985776286111
710	0.890087424703859
711	0.890251245066291
712	0.89050441751331
713	0.89074218943646
714	0.890930731332289
715	0.891094129407576
716	0.891285425050687
717	0.891474971286533
718	0.891641258087805
719	0.891783507508211
720	0.891980075589349
721	0.892095108348437
722	0.892123079420136
723	0.892222012894002
724	0.892335259471701
725	0.892447931270561
726	0.892550523733745
727	0.8925999603917
728	0.892626433047616
729	0.892664871633945
730	0.892734592865229
731	0.892826711686499
732	0.892909681269052
733	0.892927295923994
734	0.892875774114823
735	0.892821984893691
736	0.892845104640381
737	0.892916614437031
738	0.892987721870639
739	0.893024592205973
740	0.893022380367353
741	0.89302651799017
742	0.893070164348721
743	0.893175453190963
744	0.893198055155982
745	0.89321781546773
746	0.893326076381353
747	0.89335895763086
748	0.893427365143938
749	0.893569171423393
750	0.8936756287438
751	0.893739066285611
752	0.893804263280074
753	0.893943795988075
754	0.894072975568089
755	0.894199825258506
756	0.894339141023664
757	0.894481387107633
758	0.894537422826
759	0.894521602267611
760	0.894575877704908
761	0.894562088208078
762	0.894596414660588
763	0.894827349275461
764	0.894941079833323
765	0.894915090764345
766	0.894817582481418
767	0.894852426629963
768	0.894872865410812
769	0.894892878025915
770	0.89503105098398
771	0.89504113838333
772	0.895010724294525
773	0.895034097858861
774	0.894811194073704
775	0.894730836527024
776	0.894926941998372
777	0.895138625545815
778	0.895227290283469
779	0.895188662027133
780	0.895108145505096
781	0.895121181796461
782	0.895202213719635
783	0.895316064752947
784	0.895489489545503
785	0.895618781942593
786	0.895675342389758
787	0.895694579058699
788	0.895711483565544
789	0.895731476563319
790	0.895769678317687
791	0.895933684001705
792	0.896160300920314
793	0.896382764905952
794	0.896533658486122
795	0.896693977644144
796	0.896838498378601
797	0.896910864175387
798	0.897012588010627
799	0.897116845967317
800	0.897182149112146
801	0.897167692334085
802	0.897137199169748
803	0.897132962373608
804	0.897179127099667
805	0.897178318904713
806	0.897176136482292
807	0.897211596395562
808	0.897131585112798
809	0.897129306635538
810	0.897251291644747
811	0.897343251178702
812	0.897479628186835
813	0.897570008501689
814	0.897510241053206
815	0.897492537360108
816	0.897561672015108
817	0.897683268016198
818	0.897671250924704
819	0.897790517055516
820	0.898008833923359
821	0.898143582850155
822	0.898296555683269
823	0.898368640749253
824	0.898333397858079
825	0.898452270353287
826	0.898704307071546
827	0.899019537386468
828	0.899276986973627
829	0.899365830925129
830	0.899383921491964
831	0.899460834965517
832	0.899587106699691
833	0.899756366289716
834	0.899941943047603
835	0.900093474665928
836	0.900192183269891
837	0.900229203391802
838	0.900228919825697
839	0.900345093023335
840	0.900589061128181
841	0.900915454086953
842	0.901223025860756
843	0.901343896345596
844	0.901307643450539
845	0.901238489096678
846	0.901086650492606
847	0.901021410807299
848	0.901126638043535
849	0.901252491073822
850	0.901383416438522
851	0.901454859335403
852	0.901398242162513
853	0.901432653670812
854	0.901490504064195
855	0.9015234640423
856	0.901694893769795
857	0.901907420317023
858	0.902082727998179
859	0.902160785305329
860	0.902272589241997
861	0.902361196799105
862	0.902370684405093
863	0.902393188465116
864	0.902412927560636
865	0.902478392642039
866	0.902697152745175
867	0.902881005714748
868	0.903038150240667
869	0.903199629214595
870	0.903268675814717
871	0.903288498434866
872	0.903291220400716
873	0.903290978146393
874	0.903406820966448
875	0.903569907935865
876	0.903686004678684
877	0.90384819222346
878	0.9040162383868
879	0.90414491079941
880	0.904190286115952
881	0.904146704285214
882	0.904137147960796
883	0.904270315673129
884	0.904349991459289
885	0.904362007082551
886	0.90432744208546
887	0.904300412685496
888	0.904270852077062
889	0.904207477275563
890	0.904077126200933
891	0.903890070184785
892	0.903685909907916
893	0.903519594505017
894	0.903470009714867
895	0.903516133205208
896	0.903506369320597
897	0.903304997776048
898	0.903158980884415
899	0.902985767460619
900	0.90281625027557
901	0.9028829100682
902	0.902908711309716
903	0.902896028488209
904	0.902919101030283
905	0.902903364237895
906	0.902832499776966
907	0.902722623139946
908	0.902623046758769
909	0.9027384356674
910	0.902890951381339
911	0.902852816375281
912	0.902866544127224
913	0.90290882447898
914	0.902950835774841
915	0.902971574823929
916	0.903160607159021
917	0.903378462614984
918	0.903455432990742
919	0.903557360983985
920	0.903815590403797
921	0.904192030731748
922	0.904463455657055
923	0.904750779095336
924	0.905039755112144
925	0.905303358286098
926	0.905586129658422
927	0.905897397710229
928	0.906218089301336
929	0.906503080313406
930	0.906757830609431
931	0.907015381725804
932	0.907280093567124
933	0.907421090406266
934	0.907653637175694
935	0.907957603849786
936	0.908141541830354
937	0.908349773441159
938	0.90855352955659
939	0.908720016317046
940	0.90889485182701
941	0.908984726681309
942	0.909033995500558
943	0.909149858672199
944	0.909179466473208
945	0.909231501155556
946	0.909344621583021
947	0.909332317855672
948	0.909383937909388
949	0.909507677772001
950	0.909630757875318
951	0.909690311979066
952	0.909739442861002
953	0.909776426065274
954	0.909696177230768
955	0.909711511670604
956	0.909804720296498
957	0.909880183988865
958	0.909860062225021
959	0.909906244849468
960	0.91002501094256
961	0.910057294524501
962	0.910183063804152
963	0.91037132743063
964	0.910533380086496
965	0.910546002357881
966	0.910646517094759
967	0.910788732460228
968	0.910754955900332
969	0.910759511204008
970	0.910883672151849
971	0.911081777430663
972	0.911056537619069
973	0.91118863469364
974	0.911478458627238
975	0.911775463489209
976	0.912121572367634
977	0.912255733932357
978	0.912181506372793
979	0.912278413266232
980	0.912473340389285
981	0.912661005823882
982	0.912739562470645
983	0.912668784702513
984	0.912873153534777
985	0.913251959933488
986	0.913315536990234
987	0.913518662154768
988	0.913699122078206
989	0.913704748432905
990	0.913615241762246
991	0.913690284080665
992	0.913809438725752
993	0.91374751139278
994	0.913862465148806
995	0.913960695404311
996	0.913968695863053
997	0.914018178408023
998	0.913921337933822
999	0.913842305077356
1000	0.91393748270615
1001	0.903744637819128
1002	0.903005422803174
1003	0.902526182206647
1004	0.901483417324798
1005	0.90111264618161
1006	0.901331744620213
1007	0.901489925153716
1008	0.901981964605767
1009	0.902172191376097
1010	0.90177719208247
1011	0.902282834363343
1012	0.903121601085436
1013	0.904336239363749
1014	0.904802748796021
1015	0.905932431773927
1016	0.905895251660842
1017	0.904242867663086
1018	0.904074754634668
1019	0.904211785038203
1020	0.904469018621759
1021	0.905858765040844
1022	0.905979763113647
1023	0.905351509420488
1024	0.905032667967897
1025	0.903817198439253
1026	0.903408897322605
1027	0.903381193641955
1028	0.903996589721918
1029	0.904230684073829
1030	0.904575456624923
1031	0.905140307483773
1032	0.906063877136842
1033	0.906163633635748
1034	0.905938704078889
1035	0.906139516049419
1036	0.905632414870315
1037	0.905972217806598
1038	0.907837071324067
1039	0.908298099311106
1040	0.908169598036841
1041	0.908126995102955
1042	0.906972402233468
1043	0.906710417398741
1044	0.906836211354414
1045	0.90747574745335
1046	0.907970817033083
1047	0.909060337466634
1048	0.909428386079413
1049	0.909337833780012
1050	0.909640504163257
1051	0.909699613718096
1052	0.910115516212288
1053	0.911513796090725
1054	0.911758660659907
1055	0.911038743539665
1056	0.911137588433079
1057	0.911071929200862
1058	0.911031733503148
1059	0.911325218675415
1060	0.912163923485187
1061	0.912383945700487
1062	0.912098704158195
1063	0.912209213039403
1064	0.912261124236068
1065	0.912881166224704
1066	0.913945150925134
1067	0.914616418145162
1068	0.915992579395379
1069	0.916128211525946
1070	0.915011340925966
1071	0.914768182159308
1072	0.914282178466856
1073	0.914114519670472
1074	0.914431832746756
1075	0.914818767739566
1076	0.915276093977714
1077	0.915864896544153
1078	0.916123017695356
1079	0.916470556863717
1080	0.916554524394752
1081	0.916172151189218
1082	0.916229871985057
1083	0.916508740414839
1084	0.916694870347157
1085	0.916799390883382
1086	0.916999583306986
1087	0.917454874989712
1088	0.917649605625155
1089	0.917483467666633
1090	0.91783328845634
1091	0.91856405123285
1092	0.918735918175729
1093	0.919220362247585
1094	0.920036285427245
1095	0.920004271167971
1096	0.919904724434295
1097	0.920191709532146
1098	0.920728806965759
1099	0.920907136430477
1100	0.921164752803349
1101	0.92141670844396
1102	0.921351072624707
1103	0.921568751448128
1104	0.921942706628067
1105	0.92235540603417
1106	0.923150555163413
1107	0.923385233645307
1108	0.923170189549944
1109	0.923504085008726
1110	0.923464484022959
1111	0.923293555585173
1112	0.923915615856628
1113	0.923988632717429
1114	0.9241834733423
1115	0.924361483973325
1116	0.924493794369178
1117	0.924645368320465
1118	0.92472088389925
1119	0.924496521353093
1120	0.924545999074626
1121	0.924729151788825
1122	0.924851736396162
1123	0.925305281002136
1124	0.925444400215843
1125	0.925237190226528
1126	0.925046467871416
1127	0.925659324522879
1128	0.926296476318207
1129	0.9270800596913
1130	0.927499135422542
1131	0.926908842222163
1132	0.926035356997822
1133	0.925792121576392
1134	0.925837557598877
1135	0.925653685299939
1136	0.925715517660578
1137	0.925591687122282
1138	0.925178781761274
1139	0.9246824465835
1140	0.924322354799852
1141	0.923889449958789
1142	0.923067972650098
1143	0.922464657053796
1144	0.922031204811079
1145	0.921591879663873
1146	0.921016667908727
1147	0.920545010703942
1148	0.920295575805667
1149	0.919694002366416
1150	0.919170678977878
1151	0.918817495386979
1152	0.918138338145773
1153	0.917144665616905
1154	0.916391460249636
1155	0.915561342678723
1156	0.914744044253929
1157	0.91448259749934
1158	0.91340252093993
1159	0.911621572348191
1160	0.910173179801631
1161	0.908626262841877
1162	0.906726810750493
1163	0.905211808457381
1164	0.904000190487304
1165	0.90203307515802
1166	0.900099429908247
1167	0.898884865713372
1168	0.89757839860621
1169	0.896270711141682
1170	0.8954137843301
1171	0.894448293955316
1172	0.892889471992122
1173	0.892318201809108
1174	0.89265170595135
1175	0.892493152462939
1176	0.892469814954096
1177	0.892532291212603
1178	0.892402196828978
1179	0.892327653752989
1180	0.892370107598571
1181	0.892790948165442
1182	0.892719350664939
1183	0.892491173785384
1184	0.892295426035045
1185	0.891873365956922
1186	0.89129898772131
1187	0.890762564456598
1188	0.890551244503673
1189	0.890086960588571
1190	0.889498311732637
1191	0.888879441851289
1192	0.888399707463866
1193	0.88760858516577
1194	0.88720387552239
1195	0.886964385477884
1196	0.88699118591469
1197	0.88733733367267
1198	0.887714683771481
1199	0.88836370228738
1200	0.888892190207405
1201	0.889765414689618
1202	0.890572993193624
1203	0.891310082000665
1204	0.892958541310412
1205	0.895094277724775
1206	0.896911517706567
1207	0.898613815091543
1208	0.900498417641848
1209	0.902281377431615
1210	0.903766659250768
1211	0.905433829949525
1212	0.907547428933604
1213	0.909380852975868
1214	0.910893129530217
1215	0.912649416359784
1216	0.914551624399015
1217	0.916305006317175
1218	0.91806495770462
1219	0.919851130852907
1220	0.921049412712457
1221	0.922479013695534
1222	0.923799935477565
1223	0.924780919019735
1224	0.926223938231915
1225	0.927589821753415
1226	0.928683308173745
1227	0.929606169516956
1228	0.930420240366584
1229	0.931431413531462
1230	0.932353320210231
1231	0.933137118150474
1232	0.933783779976926
1233	0.934081623793384
1234	0.934628757971684
1235	0.935355144740698
1236	0.935920698989352
1237	0.936339896591845
1238	0.93699139865667
1239	0.937796438888124
1240	0.938243382620338
1241	0.938497455380061
1242	0.939059080635167
1243	0.939349894297352
1244	0.939326843135134
1245	0.939745321865111
1246	0.940054780274437
1247	0.939858055335229
1248	0.940005421920066
1249	0.940151026856322
1250	0.940117091887188
1251	0.940441204000194
1252	0.94072285407604
1253	0.940997354266597
1254	0.941426691438976
1255	0.941723303463828
1256	0.941979983103493
1257	0.94214428690679
1258	0.942169496869029
1259	0.942329661198122
1260	0.942495345728051
1261	0.942727907821168
1262	0.943034467277856
1263	0.942977683733669
1264	0.94289820124589
1265	0.943184551290675
1266	0.9436468757535
1267	0.944049647059139
1268	0.944419736630099
1269	0.944565383600546
1270	0.944478077891855
1271	0.944652046258585
1272	0.945096909348743
1273	0.945474443260401
1274	0.9456386915663
1275	0.945778300531103
1276	0.9460826014522
1277	0.946238999803077
1278	0.946279514568276
1279	0.946252685723307
1280	0.94633721246908
1281	0.946353267021966
1282	0.946276086536998
1283	0.946237872563455
1284	0.946205558434857
1285	0.94609491277234
1286	0.946039163852077
1287	0.946324773842738
1288	0.946699036587731
1289	0.946682651058733
1290	0.946617815913563
1291	0.946704739873183
1292	0.946857333809332
1293	0.947271394196118
1294	0.947588536622061
1295	0.947654655114326
1296	0.947601731699467
1297	0.947549233166299
1298	0.947791575513984
1299	0.947990137406607
1300	0.948027908364703
1301	0.948225477895513
1302	0.948377138470196
1303	0.948468579773761
1304	0.948596850494131
1305	0.948856838622412
1306	0.949083481763071
1307	0.949318893071423
1308	0.949674845561438
1309	0.950199414706559
1310	0.950643968694015
1311	0.950764722282477
1312	0.950686168603484
1313	0.950514989523854
1314	0.950692187708213
1315	0.95114512471695
1316	0.951314667645573
1317	0.951506412436519
1318	0.951742994769285
1319	0.95177183268396
1320	0.951899754108478
1321	0.952314064387284
1322	0.952694382332296
1323	0.952833834854806
1324	0.953005008307417
1325	0.953337275019442
1326	0.953560821590283
1327	0.953398376500127
1328	0.953400088682933
1329	0.953701347863725
1330	0.953839980152134
1331	0.953856512111577
1332	0.953727881190704
1333	0.953915029037322
1334	0.953904229420102
1335	0.953807376755553
1336	0.953958659957175
1337	0.95387872660115
1338	0.953602275887576
1339	0.953457993335215
1340	0.953544134790529
1341	0.953711700283233
1342	0.953913768180816
1343	0.954009167499523
1344	0.953922972238607
1345	0.95403068575436
1346	0.95432868258588
1347	0.954493283349139
1348	0.954352227586803
1349	0.954090701265862
1350	0.954006662978043
1351	0.953862048465346
1352	0.953761532972756
1353	0.953897038048114
1354	0.953759642235124
1355	0.953316858795314
1356	0.953092092417377
1357	0.952822741531772
1358	0.952513039035408
1359	0.9520154317056
1360	0.951672493007244
1361	0.95127543450684
1362	0.950864487626376
1363	0.950298542783044
1364	0.94949599074434
1365	0.948878182164303
1366	0.948244041261833
1367	0.947489018145487
1368	0.946759394787694
1369	0.945707021081418
1370	0.944479877796833
1371	0.943261716526854
1372	0.942083315448451
1373	0.940984900984313
1374	0.939798767104474
1375	0.938481643212911
1376	0.937031339795411
1377	0.935719821869386
1378	0.934356987979132
1379	0.932767457604915
1380	0.931540126483908
1381	0.930319766710676
1382	0.928733916861517
1383	0.927488931730028
1384	0.926482031988127
1385	0.925344199302929
1386	0.924534649213655
1387	0.923903946585441
1388	0.923280054824143
1389	0.922632000508934
1390	0.922212633638245
1391	0.921637113918856
1392	0.920883185631512
1393	0.920397561820178
1394	0.919994214728108
1395	0.919369771377393
1396	0.918833892091983
1397	0.918221249488966
1398	0.917202738041875
1399	0.91634566863081
1400	0.915856415865341
1401	0.915337235494445
1402	0.914641980443199
1403	0.914018182540278
1404	0.913600635770991
1405	0.913279882597292
1406	0.913113349808005
1407	0.91314985320168
1408	0.913240656429139
1409	0.913191167780887
1410	0.913081542955202
1411	0.912970013071816
1412	0.912664568691879
1413	0.912294730806764
1414	0.912084141684844
1415	0.911929716837342
1416	0.911737955487538
1417	0.911550431925406
1418	0.91136194387356
1419	0.911074363345551
1420	0.910893736253341
1421	0.910994182571958
1422	0.911028993857682
1423	0.910979764981166
1424	0.911113660285066
1425	0.911396570299332
1426	0.911590778747128
1427	0.911776107173183
1428	0.912288151037741
1429	0.912933745451608
1430	0.913579674114266
1431	0.914495885745743
1432	0.915590980727256
1433	0.916674764697613
1434	0.917843060738267
1435	0.919179115861663
1436	0.920465504278083
1437	0.921527976851967
1438	0.92278500658895
1439	0.924228981316522
1440	0.925477490925762
1441	0.926609731456418
1442	0.927674635213964
1443	0.928722165425686
1444	0.929643973899771
1445	0.930478789005815
1446	0.931260985983287
1447	0.931667693413281
1448	0.932115486241224
1449	0.932972747547491
1450	0.933689039397734
1451	0.934184177724703
1452	0.934896526994405
1453	0.935592124491787
1454	0.936029653206941
1455	0.936548924062672
1456	0.937169652145148
1457	0.937580567643973
1458	0.937792917359955
1459	0.938007359231077
1460	0.938311360119046
1461	0.938675438633446
1462	0.939060556914103
1463	0.939489672403742
1464	0.940113754838095
1465	0.940502563196642
1466	0.940679706450363
1467	0.941059416937601
1468	0.94158014617354
1469	0.941907511600127
1470	0.942236363908952
1471	0.942648416970677
1472	0.942987146786162
1473	0.943327685853524
1474	0.943555132233951
1475	0.943829899639632
1476	0.944133922851351
1477	0.944253993992651
1478	0.944535725916391
1479	0.944918396615287
1480	0.945009043700394
1481	0.944895415169347
1482	0.945013615059826
1483	0.945259158018062
1484	0.945281660525119
1485	0.945509479213579
1486	0.945948890313982
1487	0.946096482461012
1488	0.946238313593504
1489	0.946646010541854
1490	0.946928395147466
1491	0.947001008693609
1492	0.947226391193256
1493	0.947622630554121
1494	0.947954965928979
1495	0.948187746345227
1496	0.948275968001951
1497	0.94827656384971
1498	0.948362173692252
1499	0.948513633255713
1500	0.948695778638412
1501	0.94900506478547
1502	0.949296132603661
1503	0.949460075323344
1504	0.949640733666349
1505	0.949721308733549
1506	0.949855660962308
1507	0.95012879469478
1508	0.950339748760089
1509	0.950620880637856
1510	0.951011629109123
1511	0.951216094133937
1512	0.951288357594448
1513	0.951656425051279
1514	0.951876523193612
1515	0.951871204544175
1516	0.951854550891278
1517	0.951933970632749
1518	0.951857362904938
1519	0.951472032811332
1520	0.951404446188238
1521	0.951551985085214
1522	0.951445470476962
1523	0.951188251303901
1524	0.951400823990513
1525	0.951612084081416
1526	0.951528885416815
1527	0.951626981163424
1528	0.951679458410425
1529	0.951502696479136
1530	0.951507185505006
1531	0.951709010706817
1532	0.951836758663189
1533	0.952049304757893
1534	0.952374516320082
1535	0.952715287354828
1536	0.95312524493809
1537	0.953315023032776
1538	0.953461457118709
1539	0.953820479756887
1540	0.95401945350503
1541	0.954139336921884
1542	0.954149929537589
1543	0.953915664833873
1544	0.953920678149284
1545	0.954212110845495
1546	0.954307854071647
1547	0.95425728061598
1548	0.954393197115401
1549	0.954570973204712
1550	0.954688106741379
1551	0.954839361725159
1552	0.954947898653932
1553	0.955045961396782
1554	0.955292690817869
1555	0.955595557267701
1556	0.955744547699156
1557	0.955730827103115
1558	0.955723988261531
1559	0.955955400424109
1560	0.956255315111714
1561	0.956416911663934
1562	0.956540606094307
1563	0.956564488454123
1564	0.956670705730461
1565	0.956931647545114
1566	0.957094978373534
1567	0.957158253425137
1568	0.957185045103151
1569	0.95729306762827
1570	0.957255864710508
1571	0.957194065415469
1572	0.957495964043431
1573	0.957645109211507
1574	0.957667821905242
1575	0.958067522388533
1576	0.958422882811084
1577	0.958200756137359
1578	0.958144258492321
1579	0.95861247200991
1580	0.958629828407715
1581	0.958417792647579
1582	0.958342579324608
1583	0.958079084623743
1584	0.957950967850653
1585	0.958202589491802
1586	0.958356633792803
1587	0.957982905754536
1588	0.957686927674796
1589	0.957656519115119
1590	0.95754085999525
1591	0.957487519782193
1592	0.957429345939951
1593	0.957172273284821
1594	0.956885062448329
1595	0.95687383744458
1596	0.95682379591776
1597	0.956531613667969
1598	0.956412171225048
1599	0.956261258302608
1600	0.956042085754009
1601	0.956055450405131
1602	0.955915321094597
1603	0.955631312896399
1604	0.955585562148216
1605	0.955320799455185
1606	0.954779005789599
1607	0.954878674118442
1608	0.955167871211791
1609	0.954985345288733
1610	0.954907969035814
1611	0.954884204146489
1612	0.954414679271545
1613	0.953751108030628
1614	0.953503814490582
1615	0.953353940804516
1616	0.953021398057368
1617	0.952961754488406
1618	0.952724273449862
1619	0.952089144929655
1620	0.951628205542065
1621	0.951295629890376
1622	0.950938149286733
1623	0.950484455111234
1624	0.949978075696697
1625	0.949526342275288
1626	0.94922015201916
1627	0.948869484238601
1628	0.948030282116918
1629	0.947040873754666
1630	0.946255594298282
1631	0.945681705931784
1632	0.945182105456577
1633	0.944572894694746
1634	0.943872370782913
1635	0.942969715364876
1636	0.942307039457312
1637	0.942074317337758
1638	0.941853879026382
1639	0.941653367687346
1640	0.941601941051708
1641	0.941688738808139
1642	0.941647412150752
1643	0.941469716433883
1644	0.941534944803298
1645	0.941518273066437
1646	0.941299699440141
1647	0.941347973300062
1648	0.941185144388384
1649	0.940923559858947
1650	0.940960518161365
1651	0.940794772842839
1652	0.940591484073724
1653	0.940382634991499
1654	0.939803433758954
1655	0.939105009528062
1656	0.938315191040772
1657	0.937173578933399
1658	0.936072976969154
1659	0.93507508012785
1660	0.933680550490043
1661	0.932064382924121
1662	0.930499413735338
1663	0.928947787671487
1664	0.927285953142274
1665	0.925337153071085
1666	0.923091980684112
1667	0.92056464059686
1668	0.918016138754215
1669	0.915916055761693
1670	0.913815588105628
1671	0.911032146526082
1672	0.908069112963141
1673	0.905371963743549
1674	0.902621014192768
1675	0.899947721816705
1676	0.897664987988377
1677	0.895140038718312
1678	0.892183516395687
1679	0.889366278393273
1680	0.886324069396266
1681	0.882899547769866
1682	0.879690241285775
1683	0.876521270579294
1684	0.872882969918976
1685	0.868886512997408
1686	0.86444737818945
1687	0.859130483868253
1688	0.853113567195637
1689	0.846521867221979
1690	0.839142203195191
1691	0.830899268921354
1692	0.821903508916683
1693	0.812224453385124
1694	0.801700220682836
1695	0.790418859115704
1696	0.778800061724607
1697	0.766777955645134
1698	0.754140368402959
1699	0.741156279300059
1700	0.72760905951768
1701	0.713516635267046
1702	0.699560940280509
1703	0.685018524129469
1704	0.670297244314093
1705	0.655033228644159
1706	0.638896814939592
1707	0.622826519377689
1708	0.606358760973531
1709	0.590283405019463
1710	0.573627521508724
1711	0.558373907854782
1712	0.543128346127968
1713	0.53006225318555
1714	0.517863185984807
1715	0.50863215494441
1716	0.501271157818896
1717	0.497162080336385
1718	0.495842217767733
1719	0.497765560242073
1720	0.502129751897724
1721	0.508750129618573
1722	0.517939385555589
1723	0.529264217950088
1724	0.541851966133892
1725	0.555238847796726
1726	0.56941078866064
1727	0.583344004523086
1728	0.59704929414782
1729	0.610628061358172
1730	0.623319660591756
1731	0.634745971213166
1732	0.644937989240104
1733	0.653603820771889
1734	0.660560083694678
1735	0.665837446241985
1736	0.669405766400892
1737	0.671558033674055
1738	0.672551926036594
1739	0.672086454076404
1740	0.670704038438004
1741	0.668732348476714
1742	0.666213435984182
1743	0.664013847347816
1744	0.662151295169093
1745	0.660600626284163
1746	0.659409908476719
1747	0.658441066377019
1748	0.657934221045551
1749	0.657823306668971
1750	0.658392406616364
1751	0.659911793290413
1752	0.661424400187155
1753	0.663129913432311
1754	0.66541388087599
1755	0.668043637821231
1756	0.671137812554975
1757	0.674802708429888
1758	0.678996673750872
1759	0.683759905193648
1760	0.688544449724937
1761	0.693972489473737
1762	0.699222243497373
1763	0.704608509105291
1764	0.709616243509877
1765	0.714845275287937
1766	0.71927165828868
1767	0.723317288141831
1768	0.726414165523635
1769	0.72863813729023
1770	0.730463891821211
1771	0.732175603188155
1772	0.734280356509937
1773	0.73616524799492
1774	0.737673093717106
1775	0.739257137864805
1776	0.740460498156373
1777	0.741754553661369
1778	0.743896663735346
1779	0.745477221086283
1780	0.747125485541082
1781	0.749463735590123
1782	0.751439471545544
1783	0.753392941465764
1784	0.755209718579129
1785	0.75730774359623
1786	0.7593986916882
1787	0.761692442275529
1788	0.764606451511045
1789	0.767148657469908
1790	0.769357945254447
1791	0.771972158442039
1792	0.774666815257319
1793	0.77743291738408
1794	0.780770402306662
1795	0.783410073351878
1796	0.785609656746736
1797	0.788006416543817
1798	0.789967220590566
1799	0.792389254460659
1800	0.79537736192046
1801	0.821412978523439
1802	0.822875244649079
1803	0.824188584375582
1804	0.824901737950518
1805	0.825334608066923
1806	0.826016996008918
1807	0.826693219927843
1808	0.82697728041337
1809	0.827444141369032
1810	0.828571738143485
1811	0.828431721662737
1812	0.827856954758878
1813	0.828516074818602
1814	0.828144446850307
1815	0.827286541748084
1816	0.827771624640576
1817	0.827520323229173
1818	0.826530670576967
1819	0.825271818071593
1820	0.82556463475825
1821	0.825350898998677
1822	0.82488067033361
1823	0.825158405567681
1824	0.824437252044919
1825	0.82282816502748
1826	0.821886386799199
1827	0.821644451978873
1828	0.821746520489964
1829	0.822412594228672
1830	0.823168812001257
1831	0.823900879513888
1832	0.824617846394998
1833	0.8247702171687
1834	0.825299178522041
1835	0.826488906840432
1836	0.827489459408707
1837	0.828495644515256
1838	0.829305501501578
1839	0.830282546580443
1840	0.830768319980983
1841	0.831211303133973
1842	0.831562334076882
1843	0.832573343042661
1844	0.833789560852047
1845	0.833572719246972
1846	0.833879043003509
1847	0.834378739639561
1848	0.834650562354708
1849	0.834577859265622
1850	0.834682619039014
1851	0.83509744056697
1852	0.834772679657466
1853	0.834832515485668
1854	0.835672856983057
1855	0.836442932283546
1856	0.837010048054961
1857	0.837406157064386
1858	0.838201699394786
1859	0.839289055128472
1860	0.840470980902663
1861	0.842027181161998
1862	0.843497361532193
1863	0.844132074026425
1864	0.844465465645943
1865	0.845422334135542
1866	0.846763959309431
1867	0.847971074143327
1868	0.85018869042708
1869	0.851494262999595
1870	0.851915474014117
1871	0.85270951588319
1872	0.85358732139383
1873	0.854393246262181
1874	0.855373869018348
1875	0.856211606010168
1876	0.856873296829794
1877	0.857713944162292
1878	0.858436643721281
1879	0.859016576536567
1880	0.859578983739519
1881	0.86024707039923
1882	0.860555775183586
1883	0.860401828579038
1884	0.860649466966918
1885	0.861069212047854
1886	0.861584908755389
1887	0.862038815890038
1888	0.861545916466011
1889	0.86084585869613
1890	0.859328291042161
1891	0.858072631770173
1892	0.856769903588681
1893	0.855336488315749
1894	0.853794716429678
1895	0.851863391713846
1896	0.850100642601086
1897	0.848141467901617
1898	0.846055523684214
1899	0.844564167414136
1900	0.843745215393363
1901	0.843639283428818
1902	0.843461466233191
1903	0.843617460304475
1904	0.844047660733148
1905	0.844431557389812
1906	0.845347586761542
1907	0.846401829282907
1908	0.848979557692885
1909	0.851389074202442
1910	0.853272237150548
1911	0.854953112722828
1912	0.8565039601042
1913	0.857796301179429
1914	0.858671879127935
1915	0.859627825385593
1916	0.860811529694012
1917	0.861576317858997
1918	0.861996504336777
1919	0.862311399264099
1920	0.862490622175704
1921	0.861990963022846
1922	0.861713637885682
1923	0.86238370630078
1924	0.86290510927442
1925	0.863986191851889
1926	0.864407523790692
1927	0.864682295856795
1928	0.864825342985932
1929	0.864399161786536
1930	0.864460922020967
1931	0.864426204847245
1932	0.865080860754808
1933	0.865843083247263
1934	0.866432515952029
1935	0.866568418260012
1936	0.866365794013051
1937	0.866328715024293
1938	0.865726192204609
1939	0.865850834357154
1940	0.866508301983522
1941	0.867094086835036
1942	0.868337579507443
1943	0.868764319887764
1944	0.869159475475838
1945	0.868644158842181
1946	0.868153800233666
1947	0.868225666427229
1948	0.868693392085519
1949	0.870105181767921
1950	0.870710768255056
1951	0.87137683688966
1952	0.871637564389265
1953	0.870997843552596
1954	0.87121997458724
1955	0.871716395125862
1956	0.872319042019576
1957	0.873280016708487
1958	0.874584874075981
1959	0.875470578012263
1960	0.875433286394328
1961	0.87557306715117
1962	0.875154034471018
1963	0.875212860144069
1964	0.875206551924609
1965	0.87558909421636
1966	0.876507044630483
1967	0.877035498844924
1968	0.877856299405701
1969	0.878149876219405
1970	0.877497429896025
1971	0.877581396871493
1972	0.877435616213537
1973	0.878156835309738
1974	0.878727067851985
1975	0.880109100809004
1976	0.880614298153755
1977	0.880734330247514
1978	0.880929010834331
1979	0.880619447756566
1980	0.880862785982998
1981	0.881395311398434
1982	0.881915953296387
1983	0.882952616696095
1984	0.883501827025551
1985	0.884172652881313
1986	0.88408737489372
1987	0.884052703148097
1988	0.883400837781008
1989	0.883571518786911
1990	0.883905668314164
1991	0.884299161667764
1992	0.885440396217702
1993	0.885797611639285
1994	0.885705909019294
1995	0.88571597108954
1996	0.885142138727645
1997	0.88516947858158
1998	0.885797479358914
1999	0.886017621102664
2000	0.886199887888074
2001	0.886638402602938
2002	0.886643439076078
2003	0.886267376715448
2004	0.885884964975791
2005	0.885030350843699
2006	0.884993940669992
2007	0.885157427524546
2008	0.885373737360661
2009	0.886677712177608
2010	0.886950300032062
2011	0.886551476791761
2012	0.886246064258944
2013	0.885209133031307
2014	0.884731229729009
2015	0.88446736758731
2016	0.884409221818279
2017	0.884393094586731
2018	0.884904272780489
2019	0.884791494790842
2020	0.884493246065534
2021	0.88411609358229
2022	0.883170727084975
2023	0.882815735227192
2024	0.882551745714168
2025	0.882519246827482
2026	0.883434003054822
2027	0.883435379236719
2028	0.882836680947812
2029	0.882578571114397
2030	0.882235392619505
2031	0.881455545354916
2032	0.880898539104293
2033	0.880413246622318
2034	0.880376146806499
2035	0.880413893915952
2036	0.880434931980037
2037	0.881545226244252
2038	0.8813549782391
2039	0.879910957231135
2040	0.879274471091309
2041	0.878352305430538
2042	0.877748601349761
2043	0.877726859548383
2044	0.877639990632544
2045	0.877725551258533
2046	0.877671813891433
2047	0.87727765670039
2048	0.876781840997765
2049	0.876278864970114
2050	0.875137699329848
2051	0.874768276019005
2052	0.874934759852739
2053	0.874862584657886
2054	0.875119571377307
2055	0.875030214683145
2056	0.874666730934889
2057	0.87442000197914
2058	0.873978582601263
2059	0.873710037303576
2060	0.873614176383179
2061	0.873478434746483
2062	0.873146737544235
2063	0.873359524557509
2064	0.873296564787567
2065	0.873156192965169
2066	0.873185721150541
2067	0.873416991876301
2068	0.873309033373205
2069	0.873012235022009
2070	0.872992653261198
2071	0.872882186309755
2072	0.872860667865005
2073	0.873179718174026
2074	0.873303001392321
2075	0.873200348624597
2076	0.873283645036597
2077	0.87349200335784
2078	0.873649289881922
2079	0.874120304323284
2080	0.873914115086872
2081	0.874158214638871
2082	0.874623540019728
2083	0.874647118472651
2084	0.874622775373072
2085	0.87445576557309
2086	0.873726413659577
2087	0.873527980982521
2088	0.87339305384651
2089	0.873595226138926
2090	0.874550895731042
2091	0.874668549328897
2092	0.874626447229327
2093	0.874536487269481
2094	0.873490542092673
2095	0.873197723320631
2096	0.873282068928495
2097	0.873718528603214
2098	0.87458942675062
2099	0.874783609236163
2100	0.87444759117507
2101	0.873293424681461
2102	0.873120576267173
2103	0.87303493273328
2104	0.872593003413544
2105	0.872421880457619
2106	0.872306581909673
2107	0.871969440344631
2108	0.871246078348485
2109	0.870763457057846
2110	0.87014883915051
2111	0.868636845045649
2112	0.867488506519037
2113	0.866889908767024
2114	0.866099511886343
2115	0.864716189363534
2116	0.864023610153483
2117	0.864004222489387
2118	0.863079862409304
2119	0.862660594976737
2120	0.862609950354959
2121	0.862175481484643
2122	0.861760765528456
2123	0.861014540658588
2124	0.859689875404126
2125	0.859063745484188
2126	0.858431892283882
2127	0.858026198979548
2128	0.858497772756439
2129	0.858124750130013
2130	0.857566067301701
2131	0.856698094820493
2132	0.85532243640639
2133	0.853965027705258
2134	0.852319838054762
2135	0.850615133323141
2136	0.848797079016445
2137	0.846967973466153
2138	0.84468737709525
2139	0.842860366873899
2140	0.841330012521184
2141	0.83976577534226
2142	0.838922490827208
2143	0.838660484857979
2144	0.838527656544865
2145	0.838920885036339
2146	0.839323161063333
2147	0.840009731488969
2148	0.840699633167601
2149	0.841546005937767
2150	0.842325645334156
2151	0.843453966398224
2152	0.844050382794827
2153	0.844175646651715
2154	0.844564287179654
2155	0.845307397271591
2156	0.845236180527686
2157	0.845043137448578
2158	0.84442917546178
2159	0.842936078835743
2160	0.840951023150299
2161	0.839724090999215
2162	0.839109568838256
2163	0.838542858102953
2164	0.838470115978448
2165	0.838337127440064
2166	0.838297543515732
2167	0.838290048678435
2168	0.838179466692231
2169	0.838730607299486
2170	0.83982812905882
2171	0.840532563676821
2172	0.841603556007938
2173	0.84261804182258
2174	0.843044585490666
2175	0.8439120175809
2176	0.845381026975783
2177	0.846646463539131
2178	0.848092528443964
2179	0.849208467226642
2180	0.850679367985183
2181	0.851235775636417
2182	0.850905758996252
2183	0.850595316007575
2184	0.849849823460016
2185	0.848528705512564
2186	0.847874882368132
2187	0.847530854413838
2188	0.847544557138169
2189	0.847921721209584
2190	0.848830081934235
2191	0.850405880761514
2192	0.85141432821507
2193	0.852805630808856
2194	0.853885447235553
2195	0.854849075270204
2196	0.855313501637803
2197	0.855407564389564
2198	0.855689865974539
2199	0.855699068285322
2200	0.855230088885139
2201	0.854663964667818
2202	0.854296066853006
2203	0.85342636130861
2204	0.852555637150104
2205	0.852165197440821
2206	0.851363664566529
2207	0.849859493490903
2208	0.848676019824451
2209	0.847859162162832
2210	0.846682388509277
2211	0.845049702966947
2212	0.843821634300116
2213	0.84256949397658
2214	0.84127590800926
2215	0.840597091044273
2216	0.839363435677063
2217	0.837397500458577
2218	0.834652454575239
2219	0.832716954036289
2220	0.830673110737293
2221	0.828150698572166
2222	0.825703809491911
2223	0.823296815562908
2224	0.820331513134763
2225	0.817597261305757
2226	0.815493966612584
2227	0.812798397667583
2228	0.809363549545996
2229	0.806347462235006
2230	0.803737052658497
2231	0.800607977527665
2232	0.796877636480374
2233	0.793889357045958
2234	0.791428090100303
2235	0.78821487893988
2236	0.784947776098096
2237	0.78175481743303
2238	0.778412732980873
2239	0.774292243733694
2240	0.770248359415964
2241	0.765845004983524
2242	0.760306971257232
2243	0.754881361933069
2244	0.749469253350953
2245	0.744168618904307
2246	0.738551802856982
2247	0.732186180985512
2248	0.725082614539242
2249	0.718429628324663
2250	0.711071948868305
2251	0.703372966516045
2252	0.697277825596969
2253	0.692211024835956
2254	0.686706841421356
2255	0.682158324913772
2256	0.676640483073453
2257	0.670904286624453
2258	0.664280746919606
2259	0.656804319460688
2260	0.650045555557055
2261	0.642974458172951
2262	0.635713098167048
2263	0.629154571060678
2264	0.621427354406351
2265	0.612465877980729
2266	0.604154895096699
2267	0.596271930164487
2268	0.587247085355151
2269	0.57823456769635
2270	0.567817135566736
2271	0.556089726461149
2272	0.54401469324666
2273	0.531320698231787
2274	0.51772879850266
2275	0.502766498200905
2276	0.487919100042416
2277	0.472611987478738
2278	0.456727814780515
2279	0.441125046277506
2280	0.424165256513691
2281	0.405180307805608
2282	0.386721234514285
2283	0.367312689127458
2284	0.34868058565626
2285	0.33013167044345
2286	0.312505964549072
2287	0.295143465669306
2288	0.27880917594551
2289	0.263266275764051
2290	0.248995335173231
2291	0.235521868319126
2292	0.222303019653885
2293	0.209908674272868
2294	0.19862083966245
2295	0.18848888160955
2296	0.180258992099595
2297	0.173383487650161
2298	0.166687252850223
2299	0.160032982665621
2300	0.153652136597928
2301	0.148620507849125
2302	0.144165450588068
2303	0.140021573201518
2304	0.137465333318256
2305	0.134068439857686
2306	0.12980986466255
2307	0.127020771996554
2308	0.124802797128544
2309	0.123488928520714
2310	0.122643856933168
2311	0.123657093380902
2312	0.126413295091402
2313	0.129103593846127
2314	0.133078273423132
2315	0.137180726146705
2316	0.140977496053948
2317	0.146712121935345
2318	0.154635399103794
2319	0.161345511729223
2320	0.169899896704278
2321	0.175344385070018
2322	0.178348691450355
2323	0.182428852265797
2324	0.185353458645792
2325	0.188630803964164
2326	0.192981283787321
2327	0.195847096106245
2328	0.197611794689379
2329	0.199349361962598
2330	0.199674658808315
2331	0.201373105488837
2332	0.204464287409459
2333	0.205527495286551
2334	0.204949590291328
2335	0.206898936243139
2336	0.208331662495619
2337	0.211051722763742
2338	0.217977102925922
2339	0.221859541970985
2340	0.224081724963707
2341	0.226466336704099
2342	0.228199045165212
2343	0.229646802665791
2344	0.231017737827327
2345	0.231411941765375
2346	0.230903684262478
2347	0.230189419266433
2348	0.228422389443156
[truncated: 152 more rows]
