# Supplementary material for: Machine learning-assisted non-destructive plasticizer identification and quantification in historical PVC objects based on IR spectroscopy
Source: Sci Rep. 2022 Mar 23;12:5017. doi: 10.1038/s41598-022-08862-1 (PMC8943100; doi:10.1038/s41598-022-08862-1)
Supplement: Supplementary file 1 — Supplementary Information 1. [file 41598_2022_8862_MOESM1_ESM.zip › Plasticizers_PVC_data/NIR_all/P412_idle.txt]

Wavelength	C:\Documents and Settings\All Users\Application Data\ASD\Indico Pro\Projects\David\P412_idle.txt
350	0.61523389937862
351	0.619116301497665
352	0.588815327733499
353	0.579632045147358
354	0.589811602924689
355	0.598122649313187
356	0.589583150899311
357	0.580391389383169
358	0.587987509582741
359	0.591207306337781
360	0.584895045782233
361	0.57368448027515
362	0.589253438512165
363	0.603383257968878
364	0.604429491159962
365	0.61310471613966
366	0.621932865011479
367	0.628404321566286
368	0.634659671915814
369	0.642878665935169
370	0.65335885414949
371	0.664708848958658
372	0.674973178515877
373	0.686320483461886
374	0.701446218908275
375	0.71147895697981
376	0.72102265927415
377	0.734663181168561
378	0.746441609511019
379	0.758577824959166
380	0.770803029409455
381	0.774945576716071
382	0.779745316163695
383	0.78782748945975
384	0.794407569486705
385	0.799239693828853
386	0.804214810634137
387	0.813235422070954
388	0.820016263418341
389	0.824699937874043
390	0.829408423318
391	0.834300539007272
392	0.840550729344229
393	0.84867084667162
394	0.855617037088637
395	0.861621834353118
396	0.867462352405587
397	0.874636873355517
398	0.881764029579384
399	0.88842428971712
400	0.895919078896037
401	0.902705686561184
402	0.908692784399384
403	0.914886449740038
404	0.919696264913737
405	0.923954609028499
406	0.929054146083136
407	0.932400917067375
408	0.935294866647415
409	0.938955899672612
410	0.940704213853313
411	0.941338371917115
412	0.942089001556683
413	0.945182561528421
414	0.946541049604432
415	0.945745030691426
416	0.947304503549362
417	0.948742792900402
418	0.949761499432771
419	0.951141853298269
420	0.953502566278198
421	0.956341019332636
422	0.958906089578753
423	0.962397129451939
424	0.966159010341521
425	0.969407992853021
426	0.972188809998627
427	0.974905277441875
428	0.977686640560288
429	0.980123602192687
430	0.981889258886165
431	0.98301084635528
432	0.983866540911989
433	0.985093122428466
434	0.986314096442742
435	0.986453666344691
436	0.987258381315223
437	0.988161648370958
438	0.988017374945502
439	0.987504466443277
440	0.987137279139051
441	0.987264685350274
442	0.987631410362849
443	0.988498552848392
444	0.989755929080851
445	0.990309984603691
446	0.991318673755859
447	0.992936460754522
448	0.994166873084784
449	0.996085930912275
450	0.998267156586008
451	0.999510097385797
452	1.00112565097774
453	1.00270302746219
454	1.00351529709015
455	1.0041148216325
456	1.00492612702081
457	1.00604991508935
458	1.0065651437184
459	1.00669841110267
460	1.00655680274479
461	1.00584676708248
462	1.00546409438046
463	1.00545902703717
464	1.00513339096842
465	1.00478022945243
466	1.00481599577549
467	1.00567480076377
468	1.006375886841
469	1.0067041439519
470	1.00683213304567
471	1.00809684131754
472	1.00943657679351
473	1.01017033849535
474	1.01106588838761
475	1.01194668544142
476	1.01269811370671
477	1.01325885856075
478	1.01363101603165
479	1.01390255324049
480	1.01422803096299
481	1.01465963451531
482	1.01475440066219
483	1.01412977438312
484	1.01419244562744
485	1.01456178142572
486	1.0147459088324
487	1.01470505247506
488	1.01501537252927
489	1.01574071590295
490	1.01596049573002
491	1.01643029139931
492	1.01716194160784
493	1.01759790903461
494	1.01821169265024
495	1.01887542241923
496	1.01927895942727
497	1.01967207451055
498	1.02024430767335
499	1.02098825692916
500	1.02105647486555
501	1.02100861807365
502	1.02116994601905
503	1.0211351938586
504	1.02150023638816
505	1.02216357699182
506	1.0222541660667
507	1.02252753183064
508	1.02297661889895
509	1.02329338752196
510	1.02365481454993
511	1.02398785362869
512	1.02422233588532
513	1.02461393969334
514	1.02484103537652
515	1.02483809107091
516	1.0253698656209
517	1.02569310978197
518	1.02562319617612
519	1.02558906610617
520	1.02590461514204
521	1.02638788282827
522	1.02656805022195
523	1.02688691963523
524	1.02731206746669
525	1.02771984452533
526	1.02820068590549
527	1.02860473446105
528	1.02886896756892
529	1.02924390220638
530	1.02952429869081
531	1.02970319571026
532	1.03008206515544
533	1.03029231051204
534	1.03039449811587
535	1.0306819309337
536	1.0310526262938
537	1.03136681395381
538	1.03152816222403
539	1.03187282715978
540	1.03224582212372
541	1.03254515004959
542	1.03301068059455
543	1.03338269604358
544	1.03360178351986
545	1.03387828919568
546	1.03423591928087
547	1.03465518772306
548	1.03507359336375
549	1.03544211539582
550	1.0357216162906
551	1.03591706148267
552	1.03627849643591
553	1.03670221991364
554	1.03709142544759
555	1.03749755494276
556	1.03790855781244
557	1.03829874473188
558	1.03860636248009
559	1.03896921841661
560	1.03940720969025
561	1.03987695731635
562	1.04033052199832
563	1.04075185007541
564	1.04113776902139
565	1.04147465499005
566	1.04183023450799
567	1.04224011705926
568	1.04263043743211
569	1.04308815662
570	1.04359801366514
571	1.04400539723274
572	1.04443612351066
573	1.04491416811837
574	1.04541235948144
575	1.04577579370632
576	1.04611168470605
577	1.0465609520277
578	1.0471216832331
579	1.04764531223743
580	1.04807285958123
581	1.04862948478664
582	1.04879814480002
583	1.04836956686131
584	1.04730025284593
585	1.04645789759671
586	1.04606345793948
587	1.04612578019426
588	1.04677387372913
589	1.04787337840687
590	1.04921999317568
591	1.05054988948319
592	1.05217882574863
593	1.05428533873955
594	1.05687833331674
595	1.05952454226206
596	1.06183088041868
597	1.06338877744386
598	1.06474458019774
599	1.06688826687585
600	1.07047163666252
601	1.07307613832149
602	1.07416934528446
603	1.07370506605652
604	1.0719130205133
605	1.06978878295856
606	1.06790588381923
607	1.06643917143884
608	1.06549197199647
609	1.06545038009859
610	1.06669353132196
611	1.0676341025695
612	1.06753411652437
613	1.06618756524359
614	1.06539434859201
615	1.06511849390596
616	1.06499373611408
617	1.06436475191518
618	1.06318886869458
619	1.06152176676529
620	1.05956667481834
621	1.0588400776491
622	1.059239074656
623	1.0600839565969
624	1.06123484271616
625	1.06243596303113
626	1.06356877684062
627	1.06484500769004
628	1.06622196468535
629	1.06764189318532
630	1.06902820936135
631	1.07044344168976
632	1.07177957584698
633	1.07285701072428
634	1.07362588358444
635	1.07416100083101
636	1.0745626111408
637	1.07488067117625
638	1.07525813352775
639	1.07574787611857
640	1.07626426899397
641	1.07675445618336
642	1.07718363592411
643	1.07753161531111
644	1.07789193392654
645	1.07833455795675
646	1.07887287222651
647	1.07925046362672
648	1.07960689670574
649	1.08005960867277
650	1.08063931125357
651	1.08109442186636
652	1.08141466677844
653	1.08179886028797
654	1.0822299948004
655	1.08265726749404
656	1.08301813317054
657	1.083330700164
658	1.08360059188782
659	1.0838661744641
660	1.08428878176008
661	1.08461542239679
662	1.08481383883673
663	1.08509022237359
664	1.08538645812884
665	1.08567592762691
666	1.0859311413294
667	1.08610041962709
668	1.08623434800949
669	1.08639055463906
670	1.08660801763743
671	1.08678023158192
672	1.08687659503003
673	1.08695253839327
674	1.08713060544061
675	1.08742273565418
676	1.08777920698454
677	1.08812723700343
678	1.0884817499599
679	1.08887194505425
680	1.08932051545878
681	1.0897211885687
682	1.09007577867775
683	1.09054851793298
684	1.0911053801898
685	1.09163272027903
686	1.09197563110162
687	1.0922509646647
688	1.09254439523409
689	1.09290666045995
690	1.09328272063685
691	1.09365229273118
692	1.0939927503696
693	1.09427203683479
694	1.09449156935883
695	1.09462676884608
696	1.09464935352521
697	1.09462961353968
698	1.09474300630097
699	1.09507224381125
700	1.09529538448472
701	1.09543079587463
702	1.09552640667108
703	1.09565664349593
704	1.09581390143768
705	1.09600947430821
706	1.09625079316685
707	1.0964324089944
708	1.09652180572422
709	1.09654149300851
710	1.09663897309472
711	1.09681398432589
712	1.09701773258592
713	1.09713918570292
714	1.09715776991856
715	1.09716379680192
716	1.09728557857703
717	1.09732322047832
718	1.09728972893311
719	1.09723848777166
720	1.09723513511156
721	1.09719842143485
722	1.09715745205628
723	1.0973004577279
724	1.09720688784747
725	1.09704531540695
726	1.09717321184386
727	1.09735959621004
728	1.09738227745727
729	1.09716535136725
730	1.09700725403834
731	1.09693462446445
732	1.09692738310304
733	1.0969132896174
734	1.09691923399237
735	1.09691898020083
736	1.09688237784516
737	1.09687638680777
738	1.09677342034783
739	1.09654391690109
740	1.09641083308046
741	1.09635567010663
742	1.09635295518011
743	1.09635763546359
744	1.09619197277271
745	1.0959442225394
746	1.09575756281681
747	1.09565096761823
748	1.09558383483772
749	1.09549544988279
750	1.0952696802462
751	1.09512264607213
752	1.09508049323035
753	1.09507966209261
754	1.09522169435698
755	1.09531273737623
756	1.09520846358831
757	1.09510317220273
758	1.09499623301578
759	1.09485019226551
760	1.09457394937935
761	1.09442513347637
762	1.09445786673855
763	1.09461299338128
764	1.09464878945772
765	1.09446821704729
766	1.09412548579209
767	1.09397666213493
768	1.09384889352195
769	1.09370784889807
770	1.09360550478508
771	1.09353962486664
772	1.09342448185436
773	1.09320980371792
774	1.0930866191622
775	1.09304777030039
776	1.09302933484919
777	1.09289171936607
778	1.09269447970796
779	1.0924706756878
780	1.09225915486098
781	1.09217818718599
782	1.09213404228456
783	1.09203985181501
784	1.09191307286406
785	1.09175241061041
786	1.09155468910025
787	1.09131773002825
788	1.09121903872797
789	1.09120597128179
790	1.09116214695795
791	1.09100126777019
792	1.09083166653972
793	1.09071502463431
794	1.09062544895527
795	1.09062345244228
796	1.09063798996847
797	1.09053827857682
798	1.09023958896458
799	1.08997799741208
800	1.08988852304913
801	1.0897622426158
802	1.08951352779893
803	1.08921360187388
804	1.08905599937254
805	1.08885168073305
806	1.08871781988115
807	1.08876169189864
808	1.0887863069563
809	1.08867339487981
810	1.08845401479761
811	1.0883521455627
812	1.0881872358015
813	1.0879963700647
814	1.08787507064773
815	1.08777397529431
816	1.08770724751664
817	1.0876338193627
818	1.0873805204303
819	1.08703637938384
820	1.08671508383785
821	1.08654591504875
822	1.08647635281399
823	1.0864210344288
824	1.08634986352753
825	1.08645135439649
826	1.08635549029418
827	1.08606608274147
828	1.08590603959017
829	1.08572420520425
830	1.08559840953661
831	1.08559284130654
832	1.08551151770024
833	1.08539111548125
834	1.08525198657294
835	1.08508469129815
836	1.08486193353818
837	1.08457592513387
838	1.08427030209869
839	1.084234012268
840	1.08425940872428
841	1.08417626475093
842	1.0839207310666
843	1.08375913718387
844	1.08369769342334
845	1.08362457056758
846	1.08353144802595
847	1.08345139179991
848	1.08337999625603
849	1.08319973108895
850	1.08303574142316
851	1.08290953069014
852	1.08278431804711
853	1.08270388940979
854	1.08251521442491
855	1.0821728002682
856	1.08201927670609
857	1.08200848635559
858	1.08198993234976
859	1.0817342769383
860	1.08142894917862
861	1.08119511613623
862	1.08108213082962
863	1.08093784642163
864	1.08081668182079
865	1.08076925442832
866	1.08083351854651
867	1.08058535378698
868	1.08023467671427
869	1.080072732187
870	1.07996637674455
871	1.07990560223801
872	1.07982670902225
873	1.07960246219608
874	1.07930142813125
875	1.07906417088449
876	1.07899742359955
877	1.07892240921083
878	1.0789266627116
879	1.07892771478391
880	1.07860160618693
881	1.07837051857176
882	1.07822505010277
883	1.07804496217176
884	1.07789764654104
885	1.07781715568882
886	1.07770966952811
887	1.07729469276015
888	1.0769466339009
889	1.0766709201981
890	1.07635428028107
891	1.07596996960804
892	1.07560688962488
893	1.07529448859738
894	1.07496968387861
895	1.07469058089606
896	1.07447117593732
897	1.07426436671413
898	1.07375621014662
899	1.07333319863414
900	1.07319576572057
901	1.07322960693878
902	1.07301064227491
903	1.0726628915151
904	1.07242808526742
905	1.07197942698914
906	1.07146137344979
907	1.07100564493111
908	1.07068742863949
909	1.0704186286517
910	1.07019398610994
911	1.07000667161412
912	1.06972401429475
913	1.06933399692982
914	1.06895058707725
915	1.0688362466599
916	1.06883716519875
917	1.06882734884808
918	1.068754967877
919	1.06890169455244
920	1.06902525314798
921	1.06907372264189
922	1.06922903346154
923	1.06945961920856
924	1.06956967047835
925	1.0694505979212
926	1.06950836040987
927	1.06962877657751
928	1.06976025042339
929	1.06991663459166
930	1.07001228212494
931	1.07009374145962
932	1.07020094526602
933	1.07024232477264
934	1.07028177271073
935	1.0703212198632
936	1.07031244047383
937	1.07019135718063
938	1.07009769104973
939	1.07012576285379
940	1.07015936143531
941	1.07017535507052
942	1.07010305630079
943	1.06988578147187
944	1.06984014214544
945	1.06981914658106
946	1.06972019719138
947	1.06966670439649
948	1.06961558384069
949	1.06950254255885
950	1.06930425832195
951	1.06935947887612
952	1.06946388053893
953	1.06939921698366
954	1.06898531019466
955	1.06879896084998
956	1.06880170942389
957	1.06877124630254
958	1.06867308911696
959	1.06861920123226
960	1.06861125855464
961	1.06852901956256
962	1.06832826383913
963	1.06813702172027
964	1.06807409287026
965	1.06810176072081
966	1.06805490684085
967	1.06790699735617
968	1.0677290748199
969	1.06746629865037
970	1.06727085595382
971	1.06719396358956
972	1.06699967561472
973	1.0668993651488
974	1.06687967151936
975	1.06684036842341
976	1.06677954220272
977	1.06668502811394
978	1.06653175455827
979	1.0662769805468
980	1.06592691019399
981	1.0656664548939
982	1.06562881584204
983	1.06555652904101
984	1.06548289375071
985	1.06538582110027
986	1.06520051675299
987	1.06488001130062
988	1.06471895507068
989	1.06481700141191
990	1.06467601240463
991	1.06468260654264
992	1.06467974905747
993	1.06437388485174
994	1.06418310811606
995	1.06392647070451
996	1.06362523080248
997	1.06360668222946
998	1.06339396978361
999	1.06314580400241
1000	1.06306458454637
1001	1.07765712048421
1002	1.0751012449885
1003	1.07390979698535
1004	1.07212672446115
1005	1.07161208032128
1006	1.07273036969024
1007	1.07290397938096
1008	1.07317067393578
1009	1.07337155512654
1010	1.07327972443178
1011	1.07316992920441
1012	1.07305716447403
1013	1.07328340985641
1014	1.07272888948314
1015	1.07150513938126
1016	1.07101880451158
1017	1.07041487625027
1018	1.07005968590468
1019	1.07000397829995
1020	1.07016653654631
1021	1.07056576489521
1022	1.07077539996072
1023	1.07144305729171
1024	1.07171551360367
1025	1.0716741225055
1026	1.07148871394296
1027	1.07103141911792
1028	1.07077981133276
1029	1.07024964132224
1030	1.06933076233893
1031	1.06881187075747
1032	1.06821202665107
1033	1.06805231700057
1034	1.06815127129091
1035	1.06840416247195
1036	1.06925666660966
1037	1.06956334840243
1038	1.0697905160402
1039	1.06989116843249
1040	1.06959426082242
1041	1.06946036546233
1042	1.06922229561565
1043	1.06926737776552
1044	1.06944393002513
1045	1.06982961798092
1046	1.06994753716909
1047	1.07010519756624
1048	1.07022110598472
1049	1.07055647975395
1050	1.07004455889791
1051	1.06894367985934
1052	1.06833043970081
1053	1.06706132357543
1054	1.06647542639426
1055	1.06662230348957
1056	1.06675468898361
1057	1.06709362567008
1058	1.06723039616793
1059	1.06775888885864
1060	1.06777214834101
1061	1.06755436064105
1062	1.06673473224394
1063	1.06677200186092
1064	1.06699379183427
1065	1.06713514382534
1066	1.06808713593628
1067	1.06792246588657
1068	1.06660333388359
1069	1.0663083349997
1070	1.06583685412172
1071	1.06585155457181
1072	1.06729884411505
1073	1.06753935798192
1074	1.06691404111308
1075	1.0669096189259
1076	1.06715241358291
1077	1.06650355050838
1078	1.06621680685752
1079	1.06625869191173
1080	1.06626051277617
1081	1.06569619390688
1082	1.06601824394258
1083	1.06750074836375
1084	1.06782105008593
1085	1.06810399914171
1086	1.06784977875091
1087	1.06613733289447
1088	1.06581634062315
1089	1.06620772427071
1090	1.06620738725495
1091	1.06671858457689
1092	1.06709257892339
1093	1.06698814883229
1094	1.06641410612553
1095	1.06617630930761
1096	1.06656974162251
1097	1.06651955999365
1098	1.06621695765097
1099	1.06630898198866
1100	1.06647872200169
1101	1.06660580471546
1102	1.06733375017486
1103	1.0672964395435
1104	1.06640771457373
1105	1.06633025057476
1106	1.06625188304145
1107	1.0661772193208
1108	1.06667101107435
1109	1.06716659866792
1110	1.06624444209397
1111	1.066254715659
1112	1.06610930227529
1113	1.06519938415717
1114	1.0649122584325
1115	1.06498150886673
1116	1.06459751724848
1117	1.06407064267196
1118	1.063960412511
1119	1.0638816894048
1120	1.06379865854015
1121	1.06413454087998
1122	1.06391887807756
1123	1.06341042339905
1124	1.06290657553235
1125	1.06194666621778
1126	1.06148286804413
1127	1.06169066426666
1128	1.06122444193846
1129	1.06053578230244
1130	1.06007743731784
1131	1.05899207529539
1132	1.05771524814373
1133	1.05705309426978
1134	1.05710743855807
1135	1.05640679184849
1136	1.05532076127648
1137	1.05484193188583
1138	1.05459096750266
1139	1.05386616878336
1140	1.05326824103995
1141	1.05277129724941
1142	1.05169114141813
1143	1.05095462415956
1144	1.05070277625545
1145	1.05048412139174
1146	1.05003514042107
1147	1.04956355520709
1148	1.04872897222268
1149	1.0482477132015
1150	1.04757229786648
1151	1.0466343373701
1152	1.04572321511266
1153	1.04503443139256
1154	1.04389929819839
1155	1.04247406132516
1156	1.04115441928073
1157	1.03969860428714
1158	1.03821334833198
1159	1.03698566750067
1160	1.03524296326691
1161	1.03324585474113
1162	1.03080712416389
1163	1.02882592090446
1164	1.0268701142555
1165	1.02484920099842
1166	1.02338338882557
1167	1.02146394677405
1168	1.01897925521791
1169	1.01707560279161
1170	1.01561919890663
1171	1.01417242128383
1172	1.01302009414093
1173	1.01185322998872
1174	1.0105652568164
1175	1.00969266223244
1176	1.00922027562967
1177	1.00855466593011
1178	1.00818301004475
1179	1.00754893678839
1180	1.00659453505275
1181	1.00583649795765
1182	1.00534451429899
1183	1.00445918363277
1184	1.00346533782311
1185	1.00227277438652
1186	1.00048667046113
1187	0.998900216300667
1188	0.997318358045146
1189	0.995807459499665
1190	0.994721370534923
1191	0.993917722517044
1192	0.993155504951614
1193	0.992796963962538
1194	0.992377992478133
1195	0.991921383268125
1196	0.991693906170888
1197	0.991362372570045
1198	0.991488131972095
1199	0.99185778129571
1200	0.992646155110031
1201	0.993488153356886
1202	0.994381291956654
1203	0.995315055620058
1204	0.99667208547433
1205	0.99838246231119
1206	1.00009813761402
1207	1.00219453240159
1208	1.00403454014615
1209	1.00521956678377
1210	1.00686111462196
1211	1.00850799144436
1212	1.00978444931314
1213	1.01148705668228
1214	1.01386765472593
1215	1.01570330871994
1216	1.01728425661836
1217	1.01910089761857
1218	1.02096262837709
1219	1.02253360902711
1220	1.02449125321176
1221	1.02642773735606
1222	1.02762958096496
1223	1.02877206924615
1224	1.02992473733901
1225	1.03095614642424
1226	1.03228569790837
1227	1.03354828472379
1228	1.03456304802334
1229	1.03548933683892
1230	1.03629169223909
1231	1.03732634307033
1232	1.03799607660566
1233	1.03808762126087
1234	1.03890544028898
1235	1.04015696190811
1236	1.04080858357914
1237	1.04172168812891
1238	1.04239698064682
1239	1.04259849325706
1240	1.04251662672842
1241	1.04291480459128
1242	1.04358842348835
1243	1.04372492847263
1244	1.04370362344457
1245	1.04421479091994
1246	1.04457786689322
1247	1.04463784461995
1248	1.0449461569693
1249	1.04502014620233
1250	1.04463733602618
1251	1.04473010286089
1252	1.04525844572728
1253	1.04541875211252
1254	1.04542168686125
1255	1.04551497797501
1256	1.04552970145957
1257	1.04546586014365
1258	1.04530420839708
1259	1.04550216404273
1260	1.04587480856227
1261	1.04602802356413
1262	1.04628787695067
1263	1.04646985920823
1264	1.04646842150973
1265	1.04643422620246
1266	1.04664840734686
1267	1.04704000584873
1268	1.04712921421224
1269	1.04706136036331
1270	1.04689833126626
1271	1.04682636515365
1272	1.04689790806026
1273	1.04689661035238
1274	1.04694912599745
1275	1.04679447995054
1276	1.0464533724672
1277	1.04632440742191
1278	1.04623932812509
1279	1.04617640529801
1280	1.04620554735506
1281	1.04650677127785
1282	1.04650990676181
1283	1.04634956659999
1284	1.04636905450341
1285	1.04652082527688
1286	1.04650837459968
1287	1.04650921258616
1288	1.04665439503956
1289	1.04678321429624
1290	1.04663931305994
1291	1.04638215487302
1292	1.04619715902093
1293	1.0460432403777
1294	1.04590307746688
1295	1.04573475509346
1296	1.04552947688042
1297	1.04529444781421
1298	1.04525195953266
1299	1.04527353570412
1300	1.04505383535771
1301	1.04493807670226
1302	1.04516829954699
1303	1.0452361067099
1304	1.04565586907061
1305	1.04568162132101
1306	1.04547401781196
1307	1.04504860124865
1308	1.04508034178522
1309	1.04528994307024
1310	1.04553405528021
1311	1.04552950553611
1312	1.04515612605287
1313	1.04507216892737
1314	1.04526239260532
1315	1.04529442989087
1316	1.04501046418172
1317	1.04493696235118
1318	1.04495289337115
1319	1.04467632523695
1320	1.04500111910962
1321	1.04550547099763
1322	1.04555303170847
1323	1.04553887871307
1324	1.04530851106859
1325	1.04505749426723
1326	1.04508182987728
1327	1.04515529922161
1328	1.04506653570864
1329	1.04490444940649
1330	1.04472714249132
1331	1.0443594414219
1332	1.04411331021858
1333	1.04415015460398
1334	1.04409327320988
1335	1.04381293174305
1336	1.04374006316978
1337	1.04396008585375
1338	1.04390021304926
1339	1.04368365970745
1340	1.0435146310133
1341	1.04298931395362
1342	1.04254442561365
1343	1.04253744067646
1344	1.04261132402555
1345	1.04261787487275
1346	1.04249355178282
1347	1.04225036179086
1348	1.04194172069649
1349	1.04156540978058
1350	1.04116223044704
1351	1.04085649784554
1352	1.04041108686162
1353	1.03965533206986
1354	1.03909178822611
1355	1.03876421168575
1356	1.03825419120851
1357	1.03758904011682
1358	1.03702406663325
1359	1.03633343146814
1360	1.03527551743666
1361	1.03430312968018
1362	1.03351248312832
1363	1.03273738633347
1364	1.03204714517274
1365	1.03096973670657
1366	1.0296232978329
1367	1.02843420334202
1368	1.0271326112388
1369	1.02578124292158
1370	1.02456675709948
1371	1.02332331002574
1372	1.02168294406323
1373	1.01974902641656
1374	1.01816865513862
1375	1.016715984392
1376	1.01491179576145
1377	1.01306079366749
1378	1.01125031980473
1379	1.00924062529395
1380	1.00720659710194
1381	1.00549624567458
1382	1.00395315722402
1383	1.00226925561213
1384	1.00071323377331
1385	0.999424004313194
1386	0.998208682210997
1387	0.997095206963138
1388	0.996212462638126
1389	0.995561757465784
1390	0.995082221992669
1391	0.994471016688832
1392	0.993798867984094
1393	0.993235184349578
1394	0.992606522737108
1395	0.992104908205439
1396	0.991898296972743
1397	0.991572036533018
1398	0.991034112179341
1399	0.990522597001713
1400	0.990188174267536
1401	0.989895895235982
1402	0.98949756821488
1403	0.989141826324386
1404	0.988690980843311
1405	0.988156110819312
1406	0.987950944408843
1407	0.987979456596117
1408	0.987935168342674
1409	0.988009978886101
1410	0.988116753437915
1411	0.987930127789648
1412	0.987738416524318
1413	0.987620783355742
1414	0.987375768243551
1415	0.987232846080058
1416	0.987201722203361
1417	0.98706828422654
1418	0.986901320135593
1419	0.986845818165499
1420	0.986843147542954
1421	0.986988908802166
1422	0.987195532186063
1423	0.987683143507144
1424	0.98780555003161
1425	0.987778413843414
1426	0.987806325882269
1427	0.987918433944655
1428	0.988062264722913
1429	0.988563141863609
1430	0.989244215348586
1431	0.989928080336949
1432	0.990968249745373
1433	0.992008637812382
1434	0.992971997386942
1435	0.994109649761936
1436	0.995111899038996
1437	0.99623804450188
1438	0.99766955216678
1439	0.999054727743909
1440	1.0004141964905
1441	1.00170005982503
1442	1.00270067736647
1443	1.00353329582958
1444	1.00441181769867
1445	1.00516975529962
1446	1.00585015721809
1447	1.00671812527286
1448	1.00734923338822
1449	1.00792667128621
1450	1.00889196937654
1451	1.00962522980061
1452	1.01013045342995
1453	1.01100003869733
1454	1.01200513462015
1455	1.01273928563631
1456	1.01348333856827
1457	1.01429115283459
1458	1.01472593949983
1459	1.01491652949687
1460	1.01536899396938
1461	1.01581985318897
1462	1.01610036789554
1463	1.01640395186027
1464	1.01699937775014
1465	1.01725835050495
1466	1.01722148361066
1467	1.01736140215711
1468	1.01763280687838
1469	1.01767498225845
1470	1.01761330102497
1471	1.01768471731787
1472	1.0178325826814
1473	1.01802374013542
1474	1.01833040660349
1475	1.0186447224775
1476	1.01881217765767
1477	1.01896581678367
1478	1.01934700575784
1479	1.01969014953935
1480	1.01997205144409
1481	1.02028298601065
1482	1.02052631536376
1483	1.02077627100368
1484	1.02096362922523
1485	1.02115307432195
1486	1.02139059584532
1487	1.02179773498001
1488	1.02229492972451
1489	1.02247037089499
1490	1.02262944738302
1491	1.0229379924402
1492	1.02293276134098
1493	1.0228836479651
1494	1.02307295189907
1495	1.02309903678612
1496	1.02314423737945
1497	1.02333678244403
1498	1.02349111319221
1499	1.0236986054991
1500	1.02373165736331
1501	1.02367651731608
1502	1.02376480139779
1503	1.02376004410588
1504	1.02372848975613
1505	1.02381448991707
1506	1.02378117373959
1507	1.02365662454514
1508	1.02362792872595
1509	1.0236893977777
1510	1.02385242889542
1511	1.02394698674724
1512	1.02399268052786
1513	1.02406930502196
1514	1.02400447723204
1515	1.02365651720096
1516	1.02363847109557
1517	1.02380542180827
1518	1.02374869689825
1519	1.02375984489332
1520	1.02373624396728
1521	1.02339664194061
1522	1.02334064491786
1523	1.02349663483865
1524	1.02361992657713
1525	1.02368869592903
1526	1.02389089936245
1527	1.02397019677725
1528	1.0240538979341
1529	1.02424691526147
1530	1.02424050095383
1531	1.02415692937975
1532	1.02424496824323
1533	1.02432847740002
1534	1.02439197908423
1535	1.02444096433999
1536	1.02438913732625
1537	1.02442357660438
1538	1.02440582848836
1539	1.02432188399293
1540	1.02463369269844
1541	1.02494405800438
1542	1.02484896210744
1543	1.02492611510199
1544	1.0252199569833
1545	1.02516618006099
1546	1.02510327967542
1547	1.0252838279164
1548	1.02525173666796
1549	1.02508269674109
1550	1.02504110843514
1551	1.0251151845923
1552	1.0250015128711
1553	1.02474405867488
1554	1.02462164732244
1555	1.02443667367803
1556	1.02434383186364
1557	1.02439203152359
1558	1.02418912630084
1559	1.02397890176829
1560	1.02389104828323
1561	1.02367694385309
1562	1.02372253419787
1563	1.02395419037585
1564	1.02379127891016
1565	1.02360778479976
1566	1.02383054583915
1567	1.02404443612544
1568	1.02409266211144
1569	1.02433391569326
1570	1.02447569479736
1571	1.02421668255874
1572	1.02415595810503
1573	1.02429899413287
1574	1.02402351041478
1575	1.02372548523748
1576	1.02366619911445
1577	1.02355533227371
1578	1.02360420780114
1579	1.02362079140077
1580	1.02349116791682
1581	1.02343451604229
1582	1.02318245311409
1583	1.02293919307544
1584	1.02303879986975
1585	1.02300252881094
1586	1.02268445657694
1587	1.0224840204417
1588	1.02244847373182
1589	1.02224889804841
1590	1.02205382536883
1591	1.0221448014448
1592	1.02189653914576
1593	1.02147588044521
1594	1.02147740031407
1595	1.02136798120755
1596	1.02095732471996
1597	1.02075772767356
1598	1.02061126194177
1599	1.02018052124838
1600	1.02005279200586
1601	1.02012708914441
1602	1.0197425695916
1603	1.01937867650283
1604	1.01932318603991
1605	1.01907273749451
1606	1.01876262797513
1607	1.0187302064174
1608	1.01870226080309
1609	1.01854715528861
1610	1.01835357336355
1611	1.01818271436953
1612	1.01795949054152
1613	1.01755388979197
1614	1.01717452250477
1615	1.01692182660572
1616	1.01662455025694
1617	1.01628345023505
1618	1.0158854400011
1619	1.0153337070441
1620	1.01462337990829
1621	1.01391067975661
1622	1.01328586183415
1623	1.01247199451532
1624	1.01154276470585
1625	1.01082610046421
1626	1.01020067219854
1627	1.00962485611031
1628	1.00905698009351
1629	1.00839447511678
1630	1.00786176777132
1631	1.00742515541439
1632	1.00699610037722
1633	1.00679287910603
1634	1.0064794257882
1635	1.00604358545657
1636	1.00592064624261
1637	1.00579407349556
1638	1.00555526514089
1639	1.00533069674637
1640	1.00502227014249
1641	1.00456644785289
1642	1.00383203372317
1643	1.0030403137342
1644	1.00227159653633
1645	1.00124175888637
1646	1.00012552442811
1647	0.999049503320504
1648	0.997622778691652
1649	0.995718646970782
1650	0.993765395165348
1651	0.991826769642569
1652	0.989545540521248
1653	0.986983482333553
1654	0.984262053043788
1655	0.981297729460908
1656	0.978314513057479
1657	0.975390194266718
1658	0.972479221513187
1659	0.96936938800495
1660	0.966024811875519
1661	0.963252291825884
1662	0.960905076294874
1663	0.95855295700679
1664	0.956430975941571
1665	0.954369105375891
1666	0.952500004503874
1667	0.950990323528775
1668	0.949627467282191
1669	0.948187320150957
1670	0.946655983926938
1671	0.945068978352705
1672	0.943605326577128
1673	0.94242689602402
1674	0.941042280333714
1675	0.939470592124194
1676	0.937798681376278
1677	0.935883042266317
1678	0.934052579169703
1679	0.931900325312343
1680	0.929306332062489
1681	0.926411122036453
1682	0.922735305330646
1683	0.918748846896046
1684	0.914435223517141
1685	0.909222876240944
1686	0.903422610249924
1687	0.896967642721256
1688	0.889672793315866
1689	0.881601699479617
1690	0.872743211613713
1691	0.86309343988805
1692	0.852684699184377
1693	0.841936230406474
1694	0.830952585398102
1695	0.819308682793862
1696	0.807011990402618
1697	0.794123356987597
1698	0.780881922634616
1699	0.767360063607607
1700	0.753607643222853
1701	0.739785847140611
1702	0.725254047905105
1703	0.710499516386164
1704	0.695516684872315
1705	0.680041860420637
1706	0.664153270462496
1707	0.648166821667212
1708	0.631454859697754
1709	0.61533504015655
1710	0.599020623141273
1711	0.583620685083281
1712	0.567791243018873
1713	0.55479935221686
1714	0.542714203075744
1715	0.533573003834295
1716	0.526727764261323
1717	0.523094609766096
1718	0.522023700611421
1719	0.524326646581667
1720	0.529265071716027
1721	0.536539512618669
1722	0.546786013667848
1723	0.55912812298352
1724	0.572603567117879
1725	0.58698012691845
1726	0.6021120038589
1727	0.617075285609667
1728	0.631768257567147
1729	0.646034351736205
1730	0.658783194008504
1731	0.669889157789444
1732	0.680125373092871
1733	0.688636472459167
1734	0.695109942253264
1735	0.700170169148048
1736	0.703738423402034
1737	0.705920101494803
1738	0.707064767091237
1739	0.707053814945642
1740	0.706132227943269
1741	0.704731253655704
1742	0.702895219601408
1743	0.701275989279709
1744	0.699902062928055
1745	0.698257932191419
1746	0.696988351053866
1747	0.696308135053939
1748	0.695760507861195
1749	0.69651419926483
1750	0.696945010920325
1751	0.697180346249081
1752	0.698124535185802
1753	0.698988588682528
1754	0.70077678547273
1755	0.703918164909596
1756	0.706754513477938
1757	0.709369183310897
1758	0.713151922703988
1759	0.717609873239809
1760	0.722180999979706
1761	0.72797841354508
1762	0.733214209680648
1763	0.73825059277437
1764	0.743037647496973
1765	0.747900898347862
1766	0.752239625523757
1767	0.756165553636788
1768	0.759952962375186
1769	0.763635607064849
1770	0.766429994555271
1771	0.7688613026828
1772	0.77127924121285
1773	0.773688262805643
1774	0.776474950378825
1775	0.77889661445605
1776	0.780743969702423
1777	0.783029057387933
1778	0.785687687406959
1779	0.788218568559734
1780	0.790586604443434
1781	0.792872365035079
1782	0.794874484506924
1783	0.797038791677995
1784	0.799593765217507
1785	0.801947967007932
1786	0.803941288879334
1787	0.806316755227546
1788	0.809086222438707
1789	0.811561672494915
1790	0.814199026868689
1791	0.816488244029591
1792	0.818096940318615
1793	0.820302024663327
1794	0.82272005059917
1795	0.825130322519123
1796	0.828133158329152
1797	0.830369643052299
1798	0.831958772350035
1799	0.834023801835559
1800	0.836051801561658
1801	0.796862473343026
1802	0.797584344662663
1803	0.798607594128625
1804	0.799327000572939
1805	0.800298697060656
1806	0.801170776138046
1807	0.802100586034939
1808	0.802658368058713
1809	0.803339695638082
1810	0.803673592744527
1811	0.803795937428965
1812	0.803831435673458
1813	0.803756251470514
1814	0.803825407707092
1815	0.803749300370264
1816	0.803403021719405
1817	0.803242303345872
1818	0.803082189729084
1819	0.803072958687686
1820	0.802740988789584
1821	0.802469225093072
1822	0.802191687288423
1823	0.801366404255249
1824	0.80107383711721
1825	0.801364035116622
1826	0.801238034762881
1827	0.801197042528269
1828	0.801143470195804
1829	0.801582288246352
1830	0.801732331512482
1831	0.801868300761635
1832	0.803293482213224
1833	0.804575245181965
1834	0.805440226807663
1835	0.807104531233328
1836	0.808702428676418
1837	0.810469099445314
1838	0.811639045509531
1839	0.812741480737687
1840	0.813724319234423
1841	0.81453616637166
1842	0.815310995917484
1843	0.816542445414349
1844	0.817848746715289
1845	0.818847945525535
1846	0.819313541098479
1847	0.819698578446426
1848	0.819821046328248
1849	0.820125930207983
1850	0.820132831899124
1851	0.820340958566743
1852	0.821508853891348
1853	0.822416208874551
1854	0.822822785403506
1855	0.823937881216422
1856	0.824947512592999
1857	0.825595792793759
1858	0.826527535649445
1859	0.827954949754956
1860	0.829191428068972
1861	0.830226685405921
1862	0.831475480376974
1863	0.833112927898066
1864	0.834098619646535
1865	0.835145095576837
1866	0.836877369505769
1867	0.838115365634637
1868	0.839306090266793
1869	0.840423997167045
1870	0.841315723234036
1871	0.842133366901453
1872	0.842792454599469
1873	0.843701675861683
1874	0.844607166179981
1875	0.845142339351658
1876	0.845314065475041
1877	0.845474780414833
1878	0.845999625522167
1879	0.846583662707021
1880	0.847062503806969
1881	0.847970720927994
1882	0.848661176924858
1883	0.849353759653741
1884	0.849313333689316
1885	0.849548168710316
1886	0.84989592673561
1887	0.849782432119238
1888	0.849671289952553
1889	0.849332700318882
1890	0.848920720860287
1891	0.848186702296724
1892	0.846968531239685
1893	0.845986026657711
1894	0.84487843467501
1895	0.843929523553345
1896	0.842819982625584
1897	0.841839760058113
1898	0.840917623145974
1899	0.839769398977721
1900	0.839264951334182
1901	0.838874889365737
1902	0.839123148029745
1903	0.840360977254043
1904	0.841075078377646
1905	0.841909592269503
1906	0.842825294986592
1907	0.843706204871735
1908	0.844442306733043
1909	0.845513780694236
1910	0.846415882653868
1911	0.847206045554463
1912	0.847862606309896
1913	0.848490426975347
1914	0.849169264438108
1915	0.849628164480576
1916	0.849798053901084
1917	0.850032458302881
1918	0.85005470064109
1919	0.85024858313968
1920	0.850749945169584
1921	0.851103035420446
1922	0.850795457900168
1923	0.850494160832895
1924	0.850245857224083
1925	0.849529577301509
1926	0.849339806759687
1927	0.849794670755422
1928	0.84957936093421
1929	0.849120294420356
1930	0.848771060951123
1931	0.848152298720003
1932	0.847513806365572
1933	0.847390880696067
1934	0.847311456550161
1935	0.847400779935696
1936	0.847844392084542
1937	0.847862933526548
1938	0.847841591258488
1939	0.847809659067145
1940	0.847516448546576
1941	0.847376174711387
1942	0.847450648359347
1943	0.847343775100815
1944	0.847042906296289
1945	0.846686701617855
1946	0.847055179540544
1947	0.847371206444218
1948	0.847460310976667
1949	0.847650529311175
1950	0.847895169151793
1951	0.847779861740815
1952	0.848073584971185
1953	0.848817314610184
1954	0.849390259059255
1955	0.849923270241854
1956	0.850480182289222
1957	0.85101599268318
1958	0.851846703478292
1959	0.852262900816846
1960	0.85246980156487
1961	0.852805684531383
1962	0.852879409013671
1963	0.853266730099508
1964	0.854075535244264
1965	0.854404833750804
1966	0.854556508606345
1967	0.854760612726161
1968	0.854552964163377
1969	0.8547413639532
1970	0.855327662882497
1971	0.855713123072289
1972	0.856191068291015
1973	0.856576660648328
1974	0.856925213342567
1975	0.857095431971245
1976	0.857388885269065
1977	0.857874123169876
1978	0.858034773822326
1979	0.857842045231344
1980	0.858035096557001
1981	0.858322066173722
1982	0.858499716683484
1983	0.85898412334688
1984	0.859234505789236
1985	0.859252652247478
1986	0.85907673304222
1987	0.859177196346035
1988	0.859430210351448
1989	0.859493553351294
1990	0.859666263867342
1991	0.859561601004073
1992	0.859198113821487
1993	0.858888985813285
1994	0.858281030337408
1995	0.858045580062359
1996	0.858102211439142
1997	0.857948994123683
1998	0.857902811747391
1999	0.857802917302751
2000	0.857630485111998
2001	0.857102767920931
2002	0.857142072363412
2003	0.857576597458814
2004	0.857622931305719
2005	0.857694479759425
2006	0.857808288624503
2007	0.857705652826703
2008	0.857747596030114
2009	0.857951660197201
2010	0.85819542076558
2011	0.85850083594233
2012	0.858705748980591
2013	0.859056161898375
2014	0.859279620375961
2015	0.859401233422916
2016	0.859311085252486
2017	0.859327410873838
2018	0.859362876906271
2019	0.859313692252022
2020	0.859141098289258
2021	0.859110176267219
2022	0.859025112441515
2023	0.859102046664098
2024	0.859732709296738
2025	0.859631547554047
2026	0.85864584391792
2027	0.858587221889635
2028	0.85893982249178
2029	0.858851250207995
2030	0.858829386743807
2031	0.859425985148199
2032	0.859602943518086
2033	0.859156707856501
2034	0.859053175387492
2035	0.859418995041639
2036	0.859398771725148
2037	0.858761455040731
2038	0.858754260146288
2039	0.859331708155095
2040	0.859392727941951
2041	0.859267550474733
2042	0.859354929945049
2043	0.85946905523621
2044	0.859323366641009
2045	0.859028734027925
2046	0.858998137088369
2047	0.859149690027084
2048	0.859116691746345
2049	0.859225540613344
2050	0.859978737859536
2051	0.860127273184534
2052	0.859805701837684
2053	0.859667832204709
2054	0.85950473639773
2055	0.859365726040463
2056	0.859203993902063
2057	0.858978011623697
2058	0.858767824526066
2059	0.85854456618836
2060	0.857974558867461
2061	0.857822493431915
2062	0.858186973836843
2063	0.858159511283497
2064	0.858150491171164
2065	0.858178942540878
2066	0.858453201930518
2067	0.858887484106693
2068	0.858805757550823
2069	0.858714300508994
2070	0.858654663268013
2071	0.858083637797884
2072	0.857732271499416
2073	0.857624626475396
2074	0.857618549543883
2075	0.857627515594856
2076	0.857494338652613
2077	0.857626685575837
2078	0.857553937284013
2079	0.857013001392299
2080	0.856658257061
2081	0.856475505145863
2082	0.856539586902723
2083	0.856344871392503
2084	0.855972530703078
2085	0.856020325492719
2086	0.856228345729249
2087	0.856286795181615
2088	0.85664620759169
2089	0.856854532018098
2090	0.856662026726266
2091	0.856793668232245
2092	0.857484104946091
2093	0.857613583449042
2094	0.857331383417194
2095	0.857254914430132
2096	0.856867274643987
2097	0.856823131709864
2098	0.856808243994294
2099	0.856981872565447
2100	0.856824226445959
2101	0.856294187916469
2102	0.856252840867326
2103	0.85651689075697
2104	0.856315040958803
2105	0.856158554325775
2106	0.855906676665405
2107	0.855385146935753
2108	0.854667478188019
2109	0.853603577102058
2110	0.853127725008063
2111	0.853153948795372
2112	0.852269914994106
2113	0.851144887517314
2114	0.850324381271088
2115	0.849022198199272
2116	0.847506582669019
2117	0.846576952686535
2118	0.845600417785884
2119	0.844620510880381
2120	0.843282801147816
2121	0.842113821478753
2122	0.841211430778295
2123	0.840205965142043
2124	0.839230488794061
2125	0.837636222313809
2126	0.836090204784969
2127	0.834163953618189
2128	0.831562952589911
2129	0.828816416597027
2130	0.825864949640079
2131	0.822896151723802
2132	0.819403957386901
2133	0.816086940535239
2134	0.812818671129822
2135	0.809698801399303
2136	0.806155234896916
2137	0.803455928673921
2138	0.801076988085474
2139	0.798979949874621
2140	0.797350080694747
2141	0.79601306208704
2142	0.795553086514348
2143	0.79572999484377
2144	0.796210762841017
2145	0.797339490127934
2146	0.798912577558632
2147	0.801384634414017
2148	0.803142761637491
2149	0.805427807656429
2150	0.80705264104498
2151	0.807949719312432
2152	0.808888760377269
2153	0.809933431274009
2154	0.810451734824325
2155	0.810462735548073
2156	0.810385408783211
2157	0.810153143674125
2158	0.809543290830329
2159	0.80837704373045
2160	0.807326327963907
2161	0.806323282343822
2162	0.805458182226323
2163	0.805494711789264
2164	0.806232811180401
2165	0.807426181948972
2166	0.809460474473137
2167	0.811039827256972
2168	0.81323379888933
2169	0.814815831107033
2170	0.815594745301294
2171	0.817389633801144
2172	0.819660642906014
2173	0.82159885050956
2174	0.824267835486993
2175	0.826110647560884
2176	0.827776392117012
2177	0.828575965559979
2178	0.828411638760043
2179	0.82843645104024
2180	0.827635226769273
2181	0.827139394891391
2182	0.826845580790392
2183	0.826544962603884
2184	0.826096324080258
2185	0.82585101459441
2186	0.825794667169597
2187	0.825554601572473
2188	0.825069748073135
2189	0.824323147874161
2190	0.823824651762456
2191	0.823233003040074
2192	0.822539185603296
2193	0.821582128440472
2194	0.82146186696211
2195	0.821725678705838
2196	0.821742999192584
2197	0.822751643384966
2198	0.822656535477271
2199	0.821297022503108
2200	0.820811021292044
2201	0.820871490474904
2202	0.820030549324713
2203	0.818729671971325
2204	0.817899963396429
2205	0.816689232750755
2206	0.815545599152866
2207	0.815065556661023
2208	0.814248565276651
2209	0.813188564373151
2210	0.811738738551443
2211	0.809855547540474
2212	0.808381870492454
2213	0.806102073627532
2214	0.804463928313187
2215	0.804489465682919
2216	0.803800365260971
2217	0.80326407185199
2218	0.803682110750452
2219	0.80226254045538
2220	0.799420079665746
2221	0.797911748356519
2222	0.796406616458308
2223	0.794380217274343
2224	0.793042323777435
2225	0.790709700740198
2226	0.786731671944992
2227	0.78401274622635
2228	0.782297929513286
2229	0.779173891511057
2230	0.775412309695578
2231	0.772146767341443
2232	0.768744556482328
2233	0.764546997737277
2234	0.760152168039235
2235	0.756067683731017
2236	0.751247724876354
2237	0.746496184467772
2238	0.742906889193481
2239	0.738033286105515
2240	0.732066213183723
2241	0.725957552133312
2242	0.719291553346221
2243	0.712687266029363
2244	0.705975755482544
2245	0.69870697405791
2246	0.691698813534209
2247	0.683811468687836
2248	0.675045778489875
2249	0.66623981791641
2250	0.656897009587702
2251	0.647167928601348
2252	0.637331333258312
2253	0.627316505900257
2254	0.616847328554102
2255	0.60616180122758
2256	0.594894754725152
2257	0.582959464472179
2258	0.571198323196437
2259	0.55888494338077
2260	0.547107095151863
2261	0.535851015192402
2262	0.523709070638436
2263	0.510827484931189
2264	0.499104931834316
2265	0.487226112634961
2266	0.475800236710194
2267	0.465305243566772
2268	0.454874258310692
2269	0.444186406389809
2270	0.434324309989484
2271	0.425846616701694
2272	0.416339457221928
2273	0.40652045971904
2274	0.397061523390639
2275	0.387622464010625
2276	0.377725997788173
2277	0.367829621581248
2278	0.357820746998688
2279	0.348202866662191
2280	0.336876238061743
2281	0.324230173443969
2282	0.312162887932595
2283	0.299326670370088
2284	0.285950761741462
2285	0.273045970685406
2286	0.259654560210706
2287	0.243707067929133
2288	0.229820895945487
2289	0.217072139284312
2290	0.204797080881717
2291	0.192922472723668
2292	0.181531961706013
2293	0.171573807673799
2294	0.162288834978459
2295	0.154302823574153
2296	0.147143622952349
2297	0.138671638845663
2298	0.130960338421127
2299	0.12440116456793
2300	0.118624235582664
2301	0.113171461108026
2302	0.109087014900442
2303	0.104140598698603
2304	9.85430410335705E-02
2305	9.49343135729575E-02
2306	9.16004994479819E-02
2307	8.99641467951106E-02
2308	0.090571896644483
2309	9.03847979692806E-02
2310	9.03373458354443E-02
2311	9.21008335296658E-02
2312	9.41942041039821E-02
2313	0.098046789333689
2314	0.104861761497759
2315	0.110025155660101
2316	0.115504595941865
2317	0.121035320656362
2318	0.126442192491388
2319	0.131403922238717
2320	0.137163881639541
2321	0.141468534237437
2322	0.144109663652842
2323	0.147412799824696
2324	0.150516486744718
2325	0.153227543517527
2326	0.156380323442657
2327	0.158401176582631
2328	0.158932404550342
2329	0.160062886640185
2330	0.161068194956383
2331	0.16167791824295
2332	0.161543021132532
2333	0.162805845230213
2334	0.165223926804103
2335	0.165761191560873
2336	0.165276550740729
2337	0.166866044699337
2338	0.168573377481173
2339	0.169618261068592
2340	0.172230052632736
2341	0.174736635775682
2342	0.175309461619466
2343	0.177067528926484
2344	0.180882611754995
2345	0.18406149792278
2346	0.188287315102172
2347	0.189601216287954
2348	0.189237511927608
[truncated: 152 more rows]
