# Supplementary material for: Machine learning-assisted non-destructive plasticizer identification and quantification in historical PVC objects based on IR spectroscopy
Source: Sci Rep. 2022 Mar 23;12:5017. doi: 10.1038/s41598-022-08862-1 (PMC8943100; doi:10.1038/s41598-022-08862-1)
Supplement: Supplementary file 1 — Supplementary Information 1. [file 41598_2022_8862_MOESM1_ESM.zip › Plasticizers_PVC_data/NIR_all/P413_idle.txt]

Wavelength	C:\Documents and Settings\All Users\Application Data\ASD\Indico Pro\Projects\David\P413_idle.txt
350	0.486543537379031
351	0.512675687481611
352	0.507056524213694
353	0.4929450316244
354	0.481125105306991
355	0.478685787057824
356	0.466418230711628
357	0.461299215380142
358	0.482894434110755
359	0.489189130477228
360	0.486635819016743
361	0.484437455862881
362	0.482916408978883
363	0.483029236111165
364	0.486644177951993
365	0.499194447581543
366	0.510715393018163
367	0.519721489534415
368	0.533927700415067
369	0.538294472352616
370	0.538036651568861
371	0.549381837297814
372	0.559010047410095
373	0.56773960165245
374	0.57920946319413
375	0.584998898614484
376	0.589903950503702
377	0.59843130847421
378	0.60296560540288
379	0.610123491415394
380	0.622681885854564
381	0.633223755975829
382	0.640992748590055
383	0.646048383495591
384	0.648898277771241
385	0.653331913037336
386	0.659296276985765
387	0.664214376030169
388	0.668612182887544
389	0.673038174917193
390	0.677895934949512
391	0.679597151539646
392	0.681667810142021
393	0.687467466478846
394	0.693304403887587
395	0.700450934760164
396	0.708424618185684
397	0.710495836103855
398	0.713143767173802
399	0.718976238072434
400	0.726380421461985
401	0.732782856783267
402	0.737487008370696
403	0.740977124418741
404	0.745540590375199
405	0.749889073880805
406	0.751872627726233
407	0.756137730445465
408	0.761855791247239
409	0.767191542095723
410	0.770469919159478
411	0.77210364946257
412	0.773178562447168
413	0.77608562834524
414	0.779103365558587
415	0.781700483743388
416	0.785037758099943
417	0.787742317286227
418	0.789678587914464
419	0.791415237226444
420	0.79299391996982
421	0.794812515696745
422	0.797268001950036
423	0.799270904642392
424	0.801504034242841
425	0.80453217653173
426	0.806958703649531
427	0.809195868960484
428	0.81147985866722
429	0.813356948524282
430	0.814981856890073
431	0.81653564605734
432	0.818230883597124
433	0.820314553382183
434	0.822431990281191
435	0.823813978868477
436	0.825529746567773
437	0.827193084592618
438	0.828063028809508
439	0.828418426207442
440	0.829082440848236
441	0.83055272623408
442	0.831658891528334
443	0.832613869340248
444	0.833636259068583
445	0.834866606808705
446	0.83580692145369
447	0.836393251766854
448	0.837021329116699
449	0.838007673018483
450	0.839104089986432
451	0.839713884153756
452	0.840237806762686
453	0.840764725143889
454	0.841251910669124
455	0.841064268723626
456	0.841272371505324
457	0.842454512820853
458	0.842732112800827
459	0.842788221352607
460	0.84303908579799
461	0.843327096301089
462	0.84360069399891
463	0.84374521182479
464	0.843563203375156
465	0.843316980348265
466	0.843193298060135
467	0.843337202788949
468	0.843511510298899
469	0.843441155433081
470	0.843072008401105
471	0.843631122362391
472	0.844083687490446
473	0.843751299173812
474	0.843239578266482
475	0.842854826539189
476	0.842678908118108
477	0.842517011186835
478	0.842390807595657
479	0.842282912277687
480	0.842160000950345
481	0.841673340606806
482	0.841095303279386
483	0.840802745856453
484	0.840345589081804
485	0.839723218553737
486	0.839062185551739
487	0.838747618360273
488	0.83836509576538
489	0.837770021854851
490	0.837345721605055
491	0.836717814770565
492	0.836034372638346
493	0.835903010804843
494	0.835380078409231
495	0.834565432707332
496	0.833923593870812
497	0.833291573861592
498	0.832711637480905
499	0.832225575117015
500	0.831778813523953
501	0.831195064568849
502	0.830421369844976
503	0.829620952598256
504	0.829061550116529
505	0.828625434674852
506	0.827747878495839
507	0.826793594875013
508	0.825904869186493
509	0.825144844162933
510	0.824325963311842
511	0.823427743577059
512	0.82250040560109
513	0.821783658129965
514	0.821055638521925
515	0.82019366302911
516	0.819435395200318
517	0.818543635831223
518	0.817503125919391
519	0.81656147831451
520	0.815695092594521
521	0.814885308319356
522	0.81410033104168
523	0.813378423709392
524	0.812559569038129
525	0.811503657588778
526	0.810456601177488
527	0.809659884919518
528	0.809113872976642
529	0.808177518161882
530	0.807061130596448
531	0.805982956355192
532	0.805275013989631
533	0.804355548802085
534	0.803264243994105
535	0.802363887453096
536	0.801416394580229
537	0.800431601608082
538	0.799466314002436
539	0.798511764679169
540	0.797583150909423
541	0.796654876407677
542	0.795580716316815
543	0.794534429990718
544	0.793587256461569
545	0.79269363899563
546	0.791792055431609
547	0.790853691349856
548	0.789874147613258
549	0.788943823461215
550	0.788087372103117
551	0.787304842825126
552	0.7865927189135
553	0.78584797767147
554	0.785013482064659
555	0.784164284454643
556	0.783362217829329
557	0.782640726772473
558	0.782008832112086
559	0.781381595966851
560	0.780718797088664
561	0.780007629119597
562	0.779472613073927
563	0.77905824924572
564	0.778634280009739
565	0.778134573230118
566	0.777589759677348
567	0.777039813808252
568	0.776508505599856
569	0.776024429287073
570	0.775612971249061
571	0.775325128717551
572	0.774890486779827
573	0.77433113782421
574	0.773817811890452
575	0.773331754934209
576	0.772949977891295
577	0.772711401316669
578	0.772395530761362
579	0.772014522114235
580	0.771584804752211
581	0.771099663795066
582	0.770540741594898
583	0.769897780582932
584	0.769152859450995
585	0.768603058037392
586	0.768203845485013
587	0.767809514793986
588	0.767544110361014
589	0.767445579695946
590	0.767509453458328
591	0.767607115267756
592	0.76775375603352
593	0.767971198698897
594	0.768292592475753
595	0.768710491684444
596	0.769105773275763
597	0.769243710219
598	0.769386383781339
599	0.769889331614814
600	0.770979482941649
601	0.771864685573646
602	0.772397941145205
603	0.772555155512023
604	0.772338241077346
605	0.77200615457109
606	0.771670448808873
607	0.771268316492711
608	0.771014440904317
609	0.771020125538124
610	0.771313857907705
611	0.771511749324928
612	0.771572387807084
613	0.771565140589964
614	0.771702165521989
615	0.77198876848657
616	0.77236176760393
617	0.77266352467783
618	0.772807504714739
619	0.772843686976353
620	0.772956745716818
621	0.773414714249551
622	0.774074926153791
623	0.774705900403164
624	0.775513884687861
625	0.776368129956981
626	0.777177408577044
627	0.778058664557503
628	0.778948816950872
629	0.779820408881661
630	0.780683450445145
631	0.781593811505417
632	0.782513802362203
633	0.783365801309409
634	0.784158921117481
635	0.784902938887533
636	0.785605348689503
637	0.786249744340603
638	0.786862677608118
639	0.787488179050733
640	0.788219385832336
641	0.788919829296127
642	0.78956020510804
643	0.790169100396124
644	0.790745369836822
645	0.791310144748053
646	0.791894473728626
647	0.792570681789393
648	0.793171089492382
649	0.793643071760517
650	0.794231242448842
651	0.79482198086617
652	0.795358974925137
653	0.795819935288021
654	0.796357369984877
655	0.79694878139146
656	0.797509630257309
657	0.797985370392516
658	0.798427680498662
659	0.798871619168393
660	0.799262559408142
661	0.799669363890313
662	0.800110702518131
663	0.800551732020104
664	0.800970194816289
665	0.801328362764198
666	0.80159777781277
667	0.801891679126794
668	0.80223228216219
669	0.802600682242208
670	0.802906389567612
671	0.803162268385712
672	0.803386929918136
673	0.803603756089593
674	0.803830257325218
675	0.804072452358262
676	0.804326627687927
677	0.804562893094732
678	0.80477527759392
679	0.804964368527624
680	0.805136141809797
681	0.805263459045189
682	0.80537784778808
683	0.805616942529903
684	0.805788071598548
685	0.80587262339889
686	0.805933016066514
687	0.805981891652024
688	0.806034830568249
689	0.806100432862585
690	0.80617209034529
691	0.806224525895422
692	0.806256247073291
693	0.806302670040276
694	0.806357707728635
695	0.806388940458877
696	0.806353984529223
697	0.806326051057067
698	0.806376129048704
699	0.806520986056249
700	0.806591377075076
701	0.806580442330059
702	0.806517887143419
703	0.806478148643092
704	0.806477609138251
705	0.806477196142575
706	0.806411667729472
707	0.80637523317941
708	0.806356430815784
709	0.806327241539528
710	0.806267512576041
711	0.806244033439908
712	0.806266472465858
713	0.806268999736818
714	0.806182710712867
715	0.806060693376666
716	0.806007927983337
717	0.80594066517701
718	0.805855417720641
719	0.805774495224072
720	0.805771591608041
721	0.805742549299396
722	0.805670701817044
723	0.80565281825239
724	0.805552422656275
725	0.805466061999477
726	0.805538091234174
727	0.805437641904257
728	0.805286021664158
729	0.805203983122682
730	0.805131071865556
731	0.805089681629691
732	0.80506700087181
733	0.8050156323687
734	0.804913389832304
735	0.804794249667035
736	0.804717622049965
737	0.804768083145924
738	0.804786042440698
739	0.80468231544549
740	0.804570504849702
741	0.80444337955285
742	0.804335783849716
743	0.804308672075892
744	0.804266687072277
745	0.804214479053296
746	0.804180554175274
747	0.804192716011741
748	0.804125500252946
749	0.803953431544815
750	0.80382813506777
751	0.803769359016574
752	0.803762466336493
753	0.803763042556828
754	0.803742094356048
755	0.803719717377699
756	0.80369705016141
757	0.803559579975614
758	0.803445742781074
759	0.80341880569758
760	0.803455917205787
761	0.803501054232904
762	0.80351641344321
763	0.803480461539309
764	0.803436500917081
765	0.803334862053165
766	0.803180693943641
767	0.803136312611158
768	0.803094580178947
769	0.803049645871523
770	0.803061576103584
771	0.803037637335238
772	0.803000635055601
773	0.802990110060382
774	0.802983967423191
775	0.803001462659257
776	0.803041512236719
777	0.803078669390358
778	0.803000896621302
779	0.802897865493095
780	0.802931300898597
781	0.802974494725524
782	0.802943135039273
783	0.802826059577204
784	0.80278676982256
785	0.802762213250831
786	0.802742750522353
787	0.802758262862682
788	0.802747133418687
789	0.802714552796176
790	0.802688622151118
791	0.802718586276651
792	0.802725186791178
793	0.80267945844675
794	0.802634883983222
795	0.802610235039444
796	0.802638510252925
797	0.802737176353568
798	0.80275894778076
799	0.802691373189058
800	0.802589274988331
801	0.802636590866674
802	0.802657192263031
803	0.802605804677775
804	0.802532926229209
805	0.802460354296389
806	0.802443117908274
807	0.802506301814564
808	0.802541882480888
809	0.80254572789474
810	0.802520710492306
811	0.80246736293575
812	0.802555174148742
813	0.802690829804526
814	0.802707885625202
815	0.802691625263362
816	0.802687181373212
817	0.802700523790096
818	0.802663568627708
819	0.802603021788841
820	0.802568972290203
821	0.802617759666153
822	0.802636777151922
823	0.802651275537167
824	0.802706833710679
825	0.80285959648151
826	0.80290668027538
827	0.802831184406332
828	0.802776816346465
829	0.802724879333202
830	0.80269808390221
831	0.802719141983305
832	0.802791288905126
833	0.802887053051591
834	0.802945823934698
835	0.802861290933763
836	0.802761332002291
837	0.802722361757987
838	0.802775434724468
839	0.802795376164918
840	0.802734845506871
841	0.802636936976487
842	0.802699293354826
843	0.802767720248302
844	0.802830416029701
845	0.802924115147326
846	0.802975646746448
847	0.803050288829249
848	0.803154952228324
849	0.803112001549146
850	0.803075010197266
851	0.803082808941777
852	0.803114725952652
853	0.80324944947116
854	0.803361818967894
855	0.803360419921404
856	0.803349373990227
857	0.803285294026022
858	0.803223340333355
859	0.803283944288425
860	0.803246682021179
861	0.803184428216835
862	0.803198356590623
863	0.803261183477034
864	0.803302701352661
865	0.803303443587838
866	0.803294671515083
867	0.803275364204671
868	0.803263652180975
869	0.803274552663846
870	0.803296560553951
871	0.803312421206536
872	0.80331044880615
873	0.803285429087747
874	0.803244897788201
875	0.803223218972346
876	0.803240674800877
877	0.803204712998523
878	0.803227403385625
879	0.803308624166783
880	0.803293130520189
881	0.803238127002606
882	0.803153487032947
883	0.803045384954893
884	0.802939673120148
885	0.802914630301541
886	0.802950389722703
887	0.802887762321404
888	0.802805141231524
889	0.802709594539242
890	0.80258986304612
891	0.802448428071914
892	0.802282605223375
893	0.80211175752853
894	0.801989526917389
895	0.801912031370572
896	0.801816032890026
897	0.801649180674796
898	0.801542858752197
899	0.801544366784166
900	0.801624813564365
901	0.801659526874743
902	0.801591464136973
903	0.80148418222444
904	0.801433935627924
905	0.801427090693621
906	0.80138035435986
907	0.801280820377734
908	0.801217048679319
909	0.801205421783037
910	0.80122514872316
911	0.801238818649873
912	0.801231433978887
913	0.801130071524292
914	0.800949304992142
915	0.800814669750181
916	0.800741482072897
917	0.800763371037933
918	0.800886985275224
919	0.801007009021152
920	0.801169214976948
921	0.801373465309444
922	0.801562733906089
923	0.801817390919128
924	0.802044712191869
925	0.80217284444994
926	0.802395687204985
927	0.802608398058132
928	0.802810608925268
929	0.803098473660688
930	0.803286463301403
931	0.80344389057187
932	0.80364088612374
933	0.803732161261377
934	0.803937280597071
935	0.804209022692038
936	0.804311712325281
937	0.804481737951014
938	0.804605784870578
939	0.804615819048242
940	0.80472446148656
941	0.804873003574176
942	0.804980153519533
943	0.804964834535459
944	0.804947532378882
945	0.805072479005468
946	0.805316011400363
947	0.805298089419319
948	0.805288305947051
949	0.805333556216268
950	0.805384321831267
951	0.805342098630678
952	0.805394516705501
953	0.805555634590286
954	0.805548317045636
955	0.805400703199947
956	0.805390652085449
957	0.805712058701333
958	0.80574569456335
959	0.805777546532754
960	0.805867824402513
961	0.805814039931923
962	0.805831764831135
963	0.805877695088994
964	0.805916845593838
965	0.806156249534895
966	0.806345426200794
967	0.806393936163311
968	0.806341604222608
969	0.806333302358736
970	0.806373384998969
971	0.806436365155021
972	0.806486383632679
973	0.806552686795532
974	0.806623275342995
975	0.806676405079119
976	0.806742939808913
977	0.806798838563987
978	0.806868194201651
979	0.807044588837538
980	0.807126252546679
981	0.807073212741323
982	0.806952758653977
983	0.807038332401004
984	0.807070340348323
985	0.807056641416045
986	0.807201581683656
987	0.807207014113843
988	0.807248215073248
989	0.807413988744463
990	0.807397045006553
991	0.807405760973251
992	0.807493016611972
993	0.807612336771819
994	0.807492979452107
995	0.807520344993044
996	0.807669072664931
997	0.807340956084209
998	0.807494292202273
999	0.807722833758064
1000	0.807548329247336
1001	0.813532661113238
1002	0.813360761479601
1003	0.813477822141682
1004	0.813388185127167
1005	0.813512121411569
1006	0.814278106970995
1007	0.814200289820426
1008	0.813627896342922
1009	0.81320579960049
1010	0.812357725231265
1011	0.811624630525744
1012	0.81094834758881
1013	0.810295264440097
1014	0.810142350555643
1015	0.810038385522922
1016	0.810217849322021
1017	0.811145551892497
1018	0.811464867927875
1019	0.811611818150989
1020	0.81175155024812
1021	0.811563260399976
1022	0.811771690951173
1023	0.812256786919971
1024	0.812520222571824
1025	0.812779881312396
1026	0.813173699775006
1027	0.813455145150333
1028	0.814049610428289
1029	0.813934142525712
1030	0.813739131339154
1031	0.81345022727573
1032	0.81221722386407
1033	0.812226831163017
1034	0.813154539745149
1035	0.813387367896709
1036	0.813633293110017
1037	0.814062019701193
1038	0.814764981627204
1039	0.81465796484162
1040	0.814067099651271
1041	0.8139489499113
1042	0.812751750880357
1043	0.812673862090179
1044	0.8132626482167
1045	0.815264374828559
1046	0.815760991292686
1047	0.816341324522411
1048	0.816325450490029
1049	0.815218596222124
1050	0.815061543532648
1051	0.815002240900541
1052	0.815234183219249
1053	0.816224600639173
1054	0.81645737219556
1055	0.816430167555184
1056	0.816484427878802
1057	0.815775412151357
1058	0.815818361125761
1059	0.816252810988207
1060	0.817196242902914
1061	0.817517294908016
1062	0.818189167160443
1063	0.817989822743624
1064	0.816840074985945
1065	0.816512772955559
1066	0.815904657086857
1067	0.816093420391227
1068	0.817393055318081
1069	0.817667961854374
1070	0.817912724885463
1071	0.817938348817892
1072	0.81685583578914
1073	0.81675944504299
1074	0.817743653365246
1075	0.817779453484074
1076	0.817517856777794
1077	0.817490872087432
1078	0.817305918258372
1079	0.816372793970469
1080	0.816351972985724
1081	0.816914747974882
1082	0.817247838527412
1083	0.817738413733233
1084	0.818007466538756
1085	0.81840473705882
1086	0.818612588928222
1087	0.818473261386461
1088	0.818556724052539
1089	0.818663019750664
1090	0.81870673071182
1091	0.818696568645451
1092	0.819031952173638
1093	0.818895530706026
1094	0.81859848994944
1095	0.818315713987553
1096	0.817977771079364
1097	0.817859835207533
1098	0.817972120377754
1099	0.817931695741277
1100	0.817947169556224
1101	0.817898982951588
1102	0.817558503526037
1103	0.81766050618723
1104	0.818127844315828
1105	0.81827467408724
1106	0.818708062151713
1107	0.818827027739268
1108	0.818460244045057
1109	0.818206686100587
1110	0.818493436760541
1111	0.818486327247695
1112	0.818747271077242
1113	0.819061901430921
1114	0.81905180746254
1115	0.818647470233998
1116	0.818526248876505
1117	0.818511421293841
1118	0.818366276330073
1119	0.818033612518415
1120	0.8181467064438
1121	0.818356254351101
1122	0.818468562768959
1123	0.819288624652664
1124	0.819385587010194
1125	0.818897382130522
1126	0.81849620316613
1127	0.818346621632363
1128	0.817639356117689
1129	0.817100830473267
1130	0.816957740902026
1131	0.816749620979655
1132	0.816706284013138
1133	0.816669245472929
1134	0.816924946399925
1135	0.816838846861042
1136	0.816840850490822
1137	0.816433574499119
1138	0.815443593907022
1139	0.815019897113684
1140	0.81461841931119
1141	0.814140125836616
1142	0.814053010629366
1143	0.813883556811827
1144	0.813870460620293
1145	0.812953028154126
1146	0.812432110061891
1147	0.812218532360411
1148	0.811535760308687
1149	0.811250986411244
1150	0.810712108248147
1151	0.810140848442417
1152	0.809313283680717
1153	0.808211855546231
1154	0.807438287185426
1155	0.806753629279484
1156	0.805939295743859
1157	0.805434003992172
1158	0.804330280675719
1159	0.802670209450327
1160	0.801368414629898
1161	0.800020025779041
1162	0.798636725222356
1163	0.797280715463379
1164	0.795734502289239
1165	0.794153528606713
1166	0.792671853101641
1167	0.79129607768166
1168	0.790015127349491
1169	0.788690574799858
1170	0.787429012031918
1171	0.786480612889171
1172	0.785933176106979
1173	0.785124696223604
1174	0.784086116803321
1175	0.783734604741328
1176	0.783750515934737
1177	0.78365727499629
1178	0.78399380430149
1179	0.784143926146364
1180	0.784155212281994
1181	0.784062051260047
1182	0.783997735297106
1183	0.784069745572215
1184	0.783971749314953
1185	0.783821753152841
1186	0.783639863618001
1187	0.783511946656455
1188	0.782920157955812
1189	0.781949128816682
1190	0.781330889684711
1191	0.780630339203741
1192	0.78012152488919
1193	0.779880704202344
1194	0.779573893130553
1195	0.779143106839165
1196	0.779003230613002
1197	0.77905108337483
1198	0.779189992883337
1199	0.779536899058812
1200	0.779695533496494
1201	0.780167996607584
1202	0.781527235003568
1203	0.782842841116014
1204	0.783983702651173
1205	0.785055282005939
1206	0.785920306876538
1207	0.787229636680222
1208	0.788937581856289
1209	0.790658899282073
1210	0.792000575450003
1211	0.793356370869438
1212	0.794312806659064
1213	0.795747547377002
1214	0.797624764292503
1215	0.799004694691361
1216	0.800154940478221
1217	0.801429158169462
1218	0.802549225222652
1219	0.803747973611576
1220	0.805006731051298
1221	0.805819173700072
1222	0.806476402484076
1223	0.807434562726296
1224	0.808352856301174
1225	0.809327100376591
1226	0.810292483853384
1227	0.810710212787885
1228	0.810994351662122
1229	0.811818846536914
1230	0.812554972013271
1231	0.812959505126349
1232	0.813483079346993
1233	0.814100856598804
1234	0.81447355080885
1235	0.814672722233753
1236	0.815106300283779
1237	0.815420151366407
1238	0.815834356147136
1239	0.816407032597015
1240	0.817108276045999
1241	0.817420687141108
1242	0.817745524000809
1243	0.818151720598342
1244	0.818327635989149
1245	0.818610413549859
1246	0.819172513705482
1247	0.819398827000362
1248	0.819280880436874
1249	0.819416617961519
1250	0.819743854434717
1251	0.819992045740025
1252	0.820216330546856
1253	0.820471445242231
1254	0.820337648500764
1255	0.820423993544287
1256	0.820787508084196
1257	0.821091097122188
1258	0.82121430934526
1259	0.821546073231016
1260	0.822100826258479
1261	0.822392112974252
1262	0.822521798436226
1263	0.822849220385514
1264	0.822849371260524
1265	0.822375699395901
1266	0.822336826265489
1267	0.822666259827524
1268	0.822798933682456
1269	0.823148825267858
1270	0.823429929736768
1271	0.823219401016102
1272	0.823221334774856
1273	0.823443016231061
1274	0.823353055609062
1275	0.823212836381164
1276	0.823311805871967
1277	0.823569102747355
1278	0.823751628169642
1279	0.824146646289241
1280	0.82434133448517
1281	0.824439349743399
1282	0.824393066326929
1283	0.824141256389902
1284	0.824056266947277
1285	0.824244926242675
1286	0.824297507169942
1287	0.824313924837584
1288	0.824576795519301
1289	0.824442452283314
1290	0.823999351062299
1291	0.824194393017789
1292	0.824725252619927
1293	0.824658972775357
1294	0.824452221128539
1295	0.824601246905595
1296	0.824332115435186
1297	0.824305521150174
1298	0.825161353976026
1299	0.825445825197103
1300	0.82519143412477
1301	0.825116190441225
1302	0.824904257224958
1303	0.824815966955402
1304	0.824699377463255
1305	0.824784562362429
1306	0.825112180947986
1307	0.825343924933957
1308	0.825247060812199
1309	0.825326435620911
1310	0.825451558927023
1311	0.825370325057467
1312	0.825543325084919
1313	0.825633372855983
1314	0.825488083107609
1315	0.825691377470983
1316	0.825929828647779
1317	0.825917022162045
1318	0.826096739210179
1319	0.826201920276085
1320	0.826111219110553
1321	0.826235250317008
1322	0.826253778759098
1323	0.826348630445479
1324	0.826600370211297
1325	0.826745715779943
1326	0.826989663462734
1327	0.827162053926
1328	0.827336742356586
1329	0.827440807435143
1330	0.827575441634393
1331	0.82778178573923
1332	0.827883818906522
1333	0.827904584361182
1334	0.82829087581932
1335	0.828601719591159
1336	0.82854888452089
1337	0.828526431754881
1338	0.828272890358689
1339	0.827910817276557
1340	0.827874426916074
1341	0.827869795165276
1342	0.827836959989045
1343	0.827848644193193
1344	0.827942701243829
1345	0.8280854970367
1346	0.827989416354504
1347	0.827832935327458
1348	0.827806899011412
1349	0.82768656436095
1350	0.827459604569456
1351	0.827468402141045
1352	0.82761268924949
1353	0.827404263710914
1354	0.827268698010218
1355	0.827408196212641
1356	0.827258148114778
1357	0.826957013020228
1358	0.826611043563303
1359	0.826337141745025
1360	0.826029385296853
1361	0.825645197265373
1362	0.825264003899423
1363	0.825093202100013
1364	0.82471557472267
1365	0.823995468327943
1366	0.823318535535652
1367	0.822706228293977
1368	0.82200329360101
1369	0.821163966402981
1370	0.820289352563071
1371	0.819395195162274
1372	0.81845803026321
1373	0.817663896582917
1374	0.817023319225034
1375	0.816218435531849
1376	0.814978997102821
1377	0.813588523724172
1378	0.812383116542027
1379	0.811154919168493
1380	0.809877374562737
1381	0.808758624818648
1382	0.807796164266595
1383	0.806863617234159
1384	0.805944028877149
1385	0.805285792610866
1386	0.804670150553044
1387	0.803910307685069
1388	0.803406168991956
1389	0.803187265262247
1390	0.802958297704041
1391	0.802572310361254
1392	0.802400488569808
1393	0.802178899530144
1394	0.801736877006893
1395	0.801290404086656
1396	0.800982825621985
1397	0.800559907806962
1398	0.799805335274833
1399	0.799027752190542
1400	0.798345703330623
1401	0.797617842327449
1402	0.797085952761786
1403	0.796802370432635
1404	0.796407483216999
1405	0.796017191409753
1406	0.795773177401429
1407	0.795608274158236
1408	0.795389880200228
1409	0.795195907149254
1410	0.795119451334602
1411	0.794903525970878
1412	0.794767850003424
1413	0.794777175250712
1414	0.794522439743664
1415	0.794151796457457
1416	0.793942441552659
1417	0.793802497384993
1418	0.793708758699449
1419	0.793541975659957
1420	0.793395595698208
1421	0.793431439294354
1422	0.793442534526106
1423	0.793494838686421
1424	0.793720489129004
1425	0.794092357362114
1426	0.794260681631397
1427	0.794668429107638
1428	0.795497775063495
1429	0.796309538967267
1430	0.797183000553166
1431	0.798111819673347
1432	0.798876917490579
1433	0.799761391022798
1434	0.800818201490435
1435	0.801830447266554
1436	0.802877566841306
1437	0.804044702916637
1438	0.805136708892361
1439	0.806103007773568
1440	0.807123486410835
1441	0.808172873944012
1442	0.808928769973462
1443	0.809655624379556
1444	0.810598244250155
1445	0.811261556002346
1446	0.811843002225592
1447	0.812599929204082
1448	0.813225275671929
1449	0.813738524530933
1450	0.814285027171128
1451	0.814834453564244
1452	0.815253966895965
1453	0.815608951174867
1454	0.816192931762275
1455	0.816662733482934
1456	0.816813120824957
1457	0.817277745083967
1458	0.817778794988545
1459	0.817994450919193
1460	0.818405177289639
1461	0.818745278270755
1462	0.818889425147778
1463	0.819113647027848
1464	0.819410766276267
1465	0.81970178405829
1466	0.820025153509317
1467	0.820266745885809
1468	0.820426284702895
1469	0.82065852515448
1470	0.820884667605293
1471	0.821082812524035
1472	0.82131898099792
1473	0.821545511815693
1474	0.82166726608855
1475	0.821726340265081
1476	0.821873709605398
1477	0.822091868640029
1478	0.822301470740571
1479	0.822507152282392
1480	0.822836596502339
1481	0.823204599991975
1482	0.823423942701748
1483	0.823621090001934
1484	0.8238480080948
1485	0.824061980617798
1486	0.824342359967787
1487	0.824702167125177
1488	0.824993410775449
1489	0.825213664981655
1490	0.825412191249733
1491	0.825826610285883
1492	0.826352368542957
1493	0.82652023770858
1494	0.826672306127528
1495	0.826873731179543
1496	0.826917461009548
1497	0.8272267414175
1498	0.827680414195777
1499	0.827834558116061
1500	0.827821408121343
1501	0.827858707323931
1502	0.828003246347366
1503	0.828166077027127
1504	0.828374994564177
1505	0.82854340739442
1506	0.828592619809533
1507	0.828779594116004
1508	0.829005295616357
1509	0.829136999283192
1510	0.829260527817406
1511	0.829328881730113
1512	0.829244971645861
1513	0.829266005708626
1514	0.829370852237843
1515	0.829544821338791
1516	0.829550471095994
1517	0.829601557624189
1518	0.829604967709771
1519	0.829364166501093
1520	0.829264959772437
1521	0.829391707794459
1522	0.829444453901453
1523	0.829427758210063
1524	0.82940165562108
1525	0.829618126877143
1526	0.829658040046091
1527	0.829646356134141
1528	0.829844927196039
1529	0.829891753298532
1530	0.82978027275047
1531	0.829821652480821
1532	0.829908110753888
1533	0.83008323273304
1534	0.830225172318798
1535	0.830135069996043
1536	0.830073903121442
1537	0.830139833871662
1538	0.830224136677079
1539	0.830327865923261
1540	0.830599146630979
1541	0.830706706193921
1542	0.830380631765034
1543	0.830324021775015
1544	0.83042585695433
1545	0.830262355415421
1546	0.83044942401319
1547	0.830766368474982
1548	0.830808188201443
1549	0.830871649462749
1550	0.831011985051735
1551	0.831098191626946
1552	0.831053742871318
1553	0.831347506384935
1554	0.831782162672046
1555	0.831818631204826
1556	0.831890057398675
1557	0.832041075390759
1558	0.832058375920961
1559	0.83203570947227
1560	0.832172637972694
1561	0.832291279269932
1562	0.832223869856717
1563	0.832377868879197
1564	0.832525734574927
1565	0.832578739924256
1566	0.832817244447234
1567	0.832916874610551
1568	0.832907247298347
1569	0.832929402451867
1570	0.832811241135285
1571	0.832618376877781
1572	0.832662964989314
1573	0.832807135816984
1574	0.832759390342491
1575	0.832799567719028
1576	0.832881496224201
1577	0.832810732795496
1578	0.832721569528411
1579	0.83286255769208
1580	0.833005311395015
1581	0.832928508217175
1582	0.832944595578524
1583	0.832973610954861
1584	0.832972208592251
1585	0.832911170036735
1586	0.832739972324851
1587	0.832662439488695
1588	0.832600204694145
1589	0.83259639082927
1590	0.832703498856765
1591	0.832726959648476
1592	0.832768253888016
1593	0.832727308374736
1594	0.832700337681854
1595	0.832783681419071
1596	0.832610340784802
1597	0.832518835719655
1598	0.832647035444895
1599	0.832646038322894
1600	0.832429111897033
1601	0.832128977462194
1602	0.831799812323916
1603	0.831417556246521
1604	0.831351912618555
1605	0.831470314000382
1606	0.831464767210488
1607	0.831510597065326
1608	0.831483437742565
1609	0.831333487089422
1610	0.831359312660255
1611	0.831573127019216
1612	0.831696222834475
1613	0.831611635303504
1614	0.831518016919533
1615	0.831529944902531
1616	0.83159051769773
1617	0.831626671840486
1618	0.831606819655956
1619	0.831562478072982
1620	0.831388817139726
1621	0.83118556545877
1622	0.831195986936333
1623	0.831214900182912
1624	0.831214161573708
1625	0.831291591589934
1626	0.831217261465463
1627	0.831130664737837
1628	0.830897933167988
1629	0.830525466046406
1630	0.830406857093264
1631	0.830228757603799
1632	0.830040142382803
1633	0.82997417085437
1634	0.829839440784917
1635	0.829669133449021
1636	0.829348267173392
1637	0.829058839618565
1638	0.828920216896656
1639	0.828751609942802
1640	0.828564306142783
1641	0.828372923426701
1642	0.828262928213893
1643	0.828176882613214
1644	0.8281517289843
1645	0.828261152594269
1646	0.82817001836069
1647	0.827906483424942
1648	0.827681001117804
1649	0.827640168607268
1650	0.827738404637601
1651	0.827784814977104
1652	0.827890652814803
1653	0.827761549347785
1654	0.827324280661552
1655	0.8270119013618
1656	0.826713264462976
1657	0.826185269288766
1658	0.825676521937215
1659	0.825028124190723
1660	0.824003865160302
1661	0.823169805694273
1662	0.822475991308035
1663	0.821580565837447
1664	0.820724037477457
1665	0.819845334361046
1666	0.818868493664672
1667	0.817860764611415
1668	0.816656180328306
1669	0.815418967163639
1670	0.814225510228079
1671	0.812872846650706
1672	0.811559823011118
1673	0.810239258501224
1674	0.808666313126123
1675	0.806978940378206
1676	0.805250421080168
1677	0.80348990280402
1678	0.801715450871484
1679	0.799866285907519
1680	0.797869799352319
1681	0.795565919344649
1682	0.792783412787915
1683	0.789941449544179
1684	0.787216575109645
1685	0.783947451716398
1686	0.780110683950445
1687	0.775722304688675
1688	0.770573621492917
1689	0.764737069718063
1690	0.758457230273869
1691	0.751589551805566
1692	0.743695916516078
1693	0.735290868970277
1694	0.726399991889618
1695	0.716687467251182
1696	0.706484029953699
1697	0.695753268993985
1698	0.684717357430415
1699	0.673383129574938
1700	0.661520280006636
1701	0.649500867803293
1702	0.636964502838679
1703	0.624211311765583
1704	0.611367586411734
1705	0.598090833875078
1706	0.584481381442088
1707	0.570500892712215
1708	0.555728559817505
1709	0.541568699904725
1710	0.526922840033863
1711	0.51343181629175
1712	0.500050822828087
1713	0.488878866075055
1714	0.478445612714668
1715	0.470432539606769
1716	0.464270922929127
1717	0.460669541508304
1718	0.459239951384927
1719	0.460953393879259
1720	0.464711588900115
1721	0.470279629622379
1722	0.477833780831328
1723	0.487079804498872
1724	0.49768122309963
1725	0.509405863598093
1726	0.521844261968833
1727	0.534184820272132
1728	0.546062058599932
1729	0.55714725942706
1730	0.56756568231213
1731	0.576901085663838
1732	0.584957503936141
1733	0.592114501332072
1734	0.597873472543727
1735	0.602004760665754
1736	0.605121779661943
1737	0.606969023773731
1738	0.607239772351428
1739	0.606665315899385
1740	0.605637245581555
1741	0.604049831209546
1742	0.602362529740929
1743	0.600762524274946
1744	0.598833623442333
1745	0.597259781343612
1746	0.596468094107426
1747	0.595641548644963
1748	0.595195649060019
1749	0.595277023717808
1750	0.595770661317002
1751	0.597325427853286
1752	0.598621979433178
1753	0.599739460034229
1754	0.601474144747315
1755	0.603059159695334
1756	0.605839284392632
1757	0.610046732197998
1758	0.613706229131029
1759	0.617782890251087
1760	0.621947667049278
1761	0.625866670692644
1762	0.630099394288524
1763	0.635041103153114
1764	0.639310247073542
1765	0.64351510061085
1766	0.647171217082325
1767	0.650642106550479
1768	0.653205347471636
1769	0.654851036392734
1770	0.656484290135078
1771	0.657888218082016
1772	0.659547854467519
1773	0.661400211700585
1774	0.662863219925918
1775	0.664106313279087
1776	0.66533416707001
1777	0.666552727185146
1778	0.667956819890247
1779	0.669588249782241
1780	0.671350746411024
1781	0.673105101636855
1782	0.674641478776858
1783	0.67623293728522
1784	0.677482098810836
1785	0.679196149682432
1786	0.681430241247894
1787	0.683412717867588
1788	0.685365327196188
1789	0.687528839892811
1790	0.689665899022755
1791	0.691921711192526
1792	0.694577822557586
1793	0.697020131357767
1794	0.699274568871266
1795	0.701688429956903
1796	0.704373067063412
1797	0.706555395109877
1798	0.708605284181654
1799	0.71033517633027
1800	0.711409984453794
1801	0.720956918893463
1802	0.721881419607011
1803	0.722389337284314
1804	0.722939699127773
1805	0.723605162671215
1806	0.724308079341291
1807	0.725072810229695
1808	0.725465131257775
1809	0.725873170529157
1810	0.726663778819096
1811	0.726846371389256
1812	0.727079395899328
1813	0.727725798605122
1814	0.727288539027977
1815	0.726974533793411
1816	0.727395518973809
1817	0.727402352516573
1818	0.72727808903537
1819	0.7273552431626
1820	0.726674718539346
1821	0.725605690680985
1822	0.725200264560841
1823	0.72427936823991
1824	0.723647032218186
1825	0.723663624854234
1826	0.722832566243466
1827	0.722276979097239
1828	0.721755499869438
1829	0.722259114521196
1830	0.722521347819529
1831	0.722645958980048
1832	0.723330952872008
1833	0.723995104585789
1834	0.7247145427227
1835	0.726073128530985
1836	0.727122615293729
1837	0.728338357571068
1838	0.729360403841109
1839	0.730059391413267
1840	0.73109444509554
1841	0.732398651546029
1842	0.733207926439478
1843	0.733725528114153
1844	0.733680292178142
1845	0.733417841796297
1846	0.733994508625143
1847	0.734442288061504
1848	0.735182452998807
1849	0.735696675865313
1850	0.736240887301457
1851	0.736523263897836
1852	0.736738986553948
1853	0.737086435363771
1854	0.737395893780418
1855	0.737943151818356
1856	0.73866732036568
1857	0.739671405668059
1858	0.740351240111273
1859	0.740423582072628
1860	0.741274123280954
1861	0.74236483240253
1862	0.743646503554319
1863	0.745114525418998
1864	0.746673227684301
1865	0.747639345022079
1866	0.748429620365609
1867	0.749349857166666
1868	0.750408983636193
1869	0.751293969687337
1870	0.751812832309273
1871	0.752770940168066
1872	0.753952140003871
1873	0.755194698303006
1874	0.756061889143251
1875	0.756716941161306
1876	0.757043522958404
1877	0.757474337428595
1878	0.758003170114733
1879	0.758902324704902
1880	0.759466034031864
1881	0.759860240274814
1882	0.760151663745666
1883	0.760242285368117
1884	0.760653185939023
1885	0.760781853491346
1886	0.760726610492881
1887	0.760562992194735
1888	0.760256706613249
1889	0.759868992891047
1890	0.759602666983976
1891	0.75858833024923
1892	0.756946913849974
1893	0.755656070885349
1894	0.754069449718658
1895	0.752458135984375
1896	0.750849291927105
1897	0.749497008405859
1898	0.747877023823262
1899	0.746293901499095
1900	0.745464541999759
1901	0.745270351206351
1902	0.745190229961054
1903	0.745567667687894
1904	0.745958343688392
1905	0.74643089024323
1906	0.74738246554543
1907	0.748663533370527
1908	0.750087597994452
1909	0.752003524451294
1910	0.75375474678537
1911	0.755167890828078
1912	0.756502172567456
1913	0.757486204488426
1914	0.757892600495217
1915	0.758787199713051
1916	0.759813435391889
1917	0.760478327212465
1918	0.761334655514905
1919	0.761897986282385
1920	0.762134214645635
1921	0.762079513290619
1922	0.761801567019243
1923	0.761491057780244
1924	0.761508402793293
1925	0.761596413909174
1926	0.761474640785787
1927	0.76146208584568
1928	0.761568301775176
1929	0.761563369945021
1930	0.761407457448686
1931	0.761407152023782
1932	0.761391154863569
1933	0.761078015153148
1934	0.761111979336943
1935	0.761254795069101
1936	0.762017774023718
1937	0.762043795239707
1938	0.761578574306337
1939	0.761594457624697
1940	0.761554537862074
1941	0.761619750415779
1942	0.762031117804906
1943	0.762337498270143
1944	0.76250981467918
1945	0.762778199288488
1946	0.763248423311239
1947	0.763454674453298
1948	0.763461184054254
1949	0.763013358848232
1950	0.763102570678588
1951	0.763170580090869
1952	0.763443623009682
1953	0.76418919616843
1954	0.764681424315368
1955	0.765236788580128
1956	0.765597478355261
1957	0.765939412182754
1958	0.765939280923931
1959	0.766320286128997
1960	0.766449954544738
1961	0.766783019795925
1962	0.767385259726055
1963	0.767812786540301
1964	0.768199463260237
1965	0.768496602018624
1966	0.768754450319989
1967	0.768958638966563
1968	0.769053309591366
1969	0.769145896369776
1970	0.769067882105982
1971	0.769201809248021
1972	0.769462549055164
1973	0.769716735609514
1974	0.769866138978925
1975	0.770020785443327
1976	0.770357812332864
1977	0.770728415874149
1978	0.770957492359379
1979	0.771358934086473
1980	0.771636136074192
1981	0.771742354820881
1982	0.771742139448294
1983	0.77159889794071
1984	0.771665438776765
1985	0.771660674354793
1986	0.771631815852461
1987	0.771763467334953
1988	0.772210827642131
1989	0.77245492284334
1990	0.77262006152215
1991	0.772791342925259
1992	0.773149718007743
1993	0.773167778970232
1994	0.772828844986185
1995	0.772752983447413
1996	0.772654235023886
1997	0.772519461941942
1998	0.772566774777063
1999	0.77249533717696
2000	0.7723433607369
2001	0.771947938868155
2002	0.771840452786661
2003	0.771774217117848
2004	0.771831623004756
2005	0.772147953480791
2006	0.772210585836112
2007	0.772378851717636
2008	0.772261364705993
2009	0.771643966976465
2010	0.771471115535651
2011	0.771605901044938
2012	0.771372574871759
2013	0.770846737907515
2014	0.770786635033492
2015	0.770828166296144
2016	0.770778635663387
2017	0.770697243569672
2018	0.771048989434865
2019	0.771092340283986
2020	0.770676950888592
2021	0.770531992049387
2022	0.77082606909441
2023	0.770630223767204
2024	0.769934128613514
2025	0.769604352464748
2026	0.769268787482087
2027	0.768967075954531
2028	0.768699843440857
2029	0.768684511184055
2030	0.768790997348219
2031	0.768994371453122
2032	0.769060083008496
2033	0.769345307804488
2034	0.769461826841391
2035	0.769404576367927
2036	0.769291528232715
2037	0.769086104264325
2038	0.7690812445755
2039	0.769240038315865
2040	0.768988181684691
2041	0.768411425959379
2042	0.768321599731559
2043	0.768385993085211
2044	0.768101641235886
2045	0.768119618134517
2046	0.767955167503119
2047	0.767728385578518
2048	0.766878996468098
2049	0.766542049521518
2050	0.766598498039583
2051	0.766455609665557
2052	0.766070584947459
2053	0.766036695028584
2054	0.766382774880694
2055	0.766435889197632
2056	0.766621555338972
2057	0.766553678410765
2058	0.766015021859101
2059	0.765798255272195
2060	0.765661265844424
2061	0.765513640105986
2062	0.765350988177096
2063	0.765500499344451
2064	0.765589290389757
2065	0.765646278909144
2066	0.765850815197762
2067	0.766225141933135
2068	0.766583996267227
2069	0.767108299031514
2070	0.767339316437976
2071	0.767496192218082
2072	0.767650029784245
2073	0.767396722534349
2074	0.767555074166773
2075	0.768412531696605
2076	0.768499709730446
2077	0.767873006443566
2078	0.767944654454872
2079	0.76838231032146
2080	0.76809620204675
2081	0.768013580930347
2082	0.76847569130537
2083	0.76858250081913
2084	0.768103771543212
2085	0.767945601581555
2086	0.768245562716151
2087	0.768083846284084
2088	0.767312895547417
2089	0.767130153646225
2090	0.767259759503304
2091	0.767233084428046
2092	0.767399545021782
2093	0.767449403596314
2094	0.767309115065943
2095	0.767213900670309
2096	0.76700179795941
2097	0.7671661562843
2098	0.767132633762895
2099	0.7669454445637
2100	0.767008427718218
2101	0.76743320628217
2102	0.767174106899212
2103	0.766479028077214
2104	0.766332685794103
2105	0.76615418644594
2106	0.765740388050618
2107	0.76564864102836
2108	0.765430910875496
2109	0.76459672178141
2110	0.764125108540887
2111	0.764154597700728
2112	0.763966614663192
2113	0.763674161193545
2114	0.763338232794113
2115	0.763022838463092
2116	0.762662774027279
2117	0.762112264866347
2118	0.761358931012126
2119	0.760702769832688
2120	0.759875302379441
2121	0.75946684653178
2122	0.759329120358322
2123	0.758934080323288
2124	0.758655544730798
2125	0.758210779574039
2126	0.757463087837352
2127	0.757019967243611
2128	0.756761099116842
2129	0.756402548882312
2130	0.756197394669469
2131	0.755777791909703
2132	0.755014032579876
2133	0.754650316096233
2134	0.754495294849247
2135	0.754066373975906
2136	0.75358351105775
2137	0.753464582360292
2138	0.752742348530009
2139	0.752244213743899
2140	0.751810642096341
2141	0.751472802640536
2142	0.7513042847017
2143	0.751169286620924
2144	0.751174400641736
2145	0.751510879666906
2146	0.751590942680493
2147	0.751629290073866
2148	0.751710877097607
2149	0.751750875189726
2150	0.75177453512008
2151	0.75193248138826
2152	0.751885534838146
2153	0.751786925908325
2154	0.751489214538167
2155	0.750599901375592
2156	0.750354091017732
2157	0.750248165292448
2158	0.750270725992639
2159	0.751077365713122
2160	0.751553967567594
2161	0.750972025438221
2162	0.750580103695495
2163	0.749990832209341
2164	0.748713816885832
2165	0.748111367089834
2166	0.747760362696669
2167	0.747476965591249
2168	0.747368813360571
2169	0.747289367607661
2170	0.747205183884285
2171	0.747564095417149
2172	0.748348830980198
2173	0.74875046609811
2174	0.749314208037499
2175	0.74983696934898
2176	0.750384326659291
2177	0.750453613146106
2178	0.750274635919911
2179	0.750193247310574
2180	0.749351865436879
2181	0.749151580065497
2182	0.750029571872942
2183	0.750038897613954
2184	0.749649362777868
2185	0.749263041807884
2186	0.74887156277241
2187	0.748782748618243
2188	0.74833511994168
2189	0.748170341008542
2190	0.748048216971158
2191	0.747351527809206
2192	0.747283946060008
2193	0.748068527402925
2194	0.748333456140956
2195	0.748318144414535
2196	0.748484521322259
2197	0.749151442862694
2198	0.748891566096696
2199	0.74801662437705
2200	0.747400893221093
2201	0.746172919669571
2202	0.745474684146898
2203	0.745378607014975
2204	0.744888939276005
2205	0.744427881038452
2206	0.74363667450698
2207	0.742439899327986
2208	0.741441399624989
2209	0.740390797334475
2210	0.739338875052039
2211	0.738408825462787
2212	0.737299729867981
2213	0.736535832121313
2214	0.73549583731307
2215	0.734276117288826
2216	0.73348007067732
2217	0.732393358404324
2218	0.730965159773339
2219	0.72965164510902
2220	0.728538158768162
2221	0.727104321956414
2222	0.725500617772621
2223	0.723868793163763
2224	0.72199828199956
2225	0.720365323968306
2226	0.718998440421303
2227	0.716886292164861
2228	0.714158141297153
2229	0.712423950000929
2230	0.710976666989934
2231	0.708783249149808
2232	0.706990171113212
2233	0.705016882430724
2234	0.702294978932575
2235	0.699524463860805
2236	0.697164176660471
2237	0.694354610095321
2238	0.690561567060391
2239	0.687251032179647
2240	0.684359415067171
2241	0.681205314747525
2242	0.677895504270984
2243	0.674612415497686
2244	0.671708578368344
2245	0.668325076433434
2246	0.663479265404358
2247	0.657750859209696
2248	0.652644228776641
2249	0.647890659167985
2250	0.643599601893643
2251	0.640126139799192
2252	0.63550966074455
2253	0.629892482536983
2254	0.624575613692035
2255	0.619176386344965
2256	0.613972093691575
2257	0.608809223581484
2258	0.603011678610946
2259	0.597121467681158
2260	0.591127868992992
2261	0.584424241200144
2262	0.578382951263142
2263	0.573223561848513
2264	0.566638455062126
2265	0.559197848878631
2266	0.552149752460774
2267	0.545231509267792
2268	0.536963543679408
2269	0.528159493277825
2270	0.519471607372373
2271	0.510169077859403
2272	0.499827205366418
2273	0.489379102998784
2274	0.478288813166839
2275	0.465647712091474
2276	0.452979097300267
2277	0.440630690898864
2278	0.427211498836275
2279	0.41251025433466
2280	0.397556588778418
2281	0.382041689644843
2282	0.366250679916397
2283	0.349743811734035
2284	0.33325368679545
2285	0.315687663532303
2286	0.299513493182797
2287	0.28371009442179
2288	0.268460623335825
2289	0.253847058997589
2290	0.240472924975486
2291	0.227645092941986
2292	0.215820299514779
2293	0.205709931974469
2294	0.196726765116433
2295	0.188145209390954
2296	0.17998618982963
2297	0.173593435728932
2298	0.168281417741873
2299	0.162370746108253
2300	0.157247793651653
2301	0.152475907742195
2302	0.147508424575161
2303	0.142708384439038
2304	0.138809218028826
2305	0.134920263156434
2306	0.13012029939905
2307	0.12712027986812
2308	0.125453323481672
2309	0.124422620421827
2310	0.123907980259103
2311	0.124499064483624
2312	0.126114840697387
2313	0.128987036161974
2314	0.13350585041057
2315	0.137544728104317
2316	0.142422237248874
2317	0.147826732773289
2318	0.153796942791889
2319	0.15921863126072
2320	0.166181880217648
2321	0.170680598629665
2322	0.172545680266139
2323	0.176185303945928
2324	0.179935739226974
2325	0.183473893901418
2326	0.187895766547666
2327	0.191313416401903
2328	0.194312787648374
2329	0.19601589023255
2330	0.195679606816071
2331	0.197373743200963
2332	0.199189219388498
2333	0.200842275602472
2334	0.203661663709021
2335	0.2064729926074
2336	0.208957425889851
2337	0.210908499723873
2338	0.213111297490013
2339	0.215638830568849
2340	0.217531613103788
2341	0.219360976282931
2342	0.222212309779899
2343	0.224260194022016
2344	0.225523045134834
2345	0.226261961813302
2346	0.226995523791931
2347	0.226910892177551
2348	0.225984208497207
[truncated: 152 more rows]
