# Supplementary material for: Machine learning-assisted non-destructive plasticizer identification and quantification in historical PVC objects based on IR spectroscopy
Source: Sci Rep. 2022 Mar 23;12:5017. doi: 10.1038/s41598-022-08862-1 (PMC8943100; doi:10.1038/s41598-022-08862-1)
Supplement: Supplementary file 1 — Supplementary Information 1. [file 41598_2022_8862_MOESM1_ESM.zip › Plasticizers_PVC_data/NIR_all/P414_idle.txt]

Wavelength	C:\Documents and Settings\All Users\Application Data\ASD\Indico Pro\Projects\David\P414_idle.txt
350	0.652379661902458
351	0.640514840661884
352	0.647494106518667
353	0.655850428833118
354	0.656253840547013
355	0.643329232515094
356	0.633970877532852
357	0.635592501592618
358	0.651241625148579
359	0.657381221451167
360	0.653134466139857
361	0.643572450272742
362	0.643593929056516
363	0.649771903056785
364	0.657393568375957
365	0.658491054567092
366	0.661970688482304
367	0.669893897947036
368	0.678563094307477
369	0.680293915983436
370	0.679263311525103
371	0.686630939505684
372	0.691274504712458
373	0.69650946119114
374	0.70827612675708
375	0.714731501098634
376	0.718527605584833
377	0.72349536491555
378	0.726769969679147
379	0.730531677274681
380	0.736397387305416
381	0.74511475383219
382	0.751095816389261
383	0.753238949009488
384	0.75575980110912
385	0.759110258347054
386	0.762374991674558
387	0.763276826414703
388	0.766758523505639
389	0.770542763038909
390	0.770602717341203
391	0.773970106817257
392	0.778172851272712
393	0.780389556546979
394	0.784775502476828
395	0.789053187069692
396	0.791469243436373
397	0.791670763108347
398	0.794855970833094
399	0.801362137901648
400	0.804973047627427
401	0.809117387977494
402	0.813923028758218
403	0.817767970470737
404	0.818768356264994
405	0.819027391691415
406	0.821797022220508
407	0.825214687905934
408	0.828265019545941
409	0.830210683436664
410	0.830408194964063
411	0.831507407443229
412	0.834454964748577
413	0.835746838644195
414	0.836559742410516
415	0.837604983624283
416	0.838975941667966
417	0.841781868146575
418	0.845204846552608
419	0.84704970477016
420	0.848235299617567
421	0.849363854666518
422	0.851038830744615
423	0.853824115952106
424	0.85766352769568
425	0.861961591718978
426	0.864275889533849
427	0.865863938334438
428	0.867610562375783
429	0.868834413353631
430	0.870613911486111
431	0.873027329550688
432	0.874842443183832
433	0.876813984646218
434	0.878812841570163
435	0.880253858767899
436	0.881355357559174
437	0.882455834032226
438	0.883878350960913
439	0.884927080351967
440	0.886218204428844
441	0.888246493969402
442	0.890176909087817
443	0.892038440661626
444	0.893820313828864
445	0.895223292952545
446	0.896972581751833
447	0.899102127582911
448	0.900858408427056
449	0.902740556816902
450	0.904825223209102
451	0.906992833411415
452	0.908595830799917
453	0.909719806793215
454	0.91066883286187
455	0.911455667003214
456	0.912487803953154
457	0.913870618335269
458	0.91456559218611
459	0.914684186853725
460	0.914581348632499
461	0.915067441632593
462	0.915698591147265
463	0.916159037930726
464	0.916113207218293
465	0.916244753360686
466	0.916628409821619
467	0.917089336105185
468	0.91761184802691
469	0.918127858150887
470	0.918642800496816
471	0.919650580988605
472	0.920634572274305
473	0.921188309303008
474	0.92125001392393
475	0.921614263280274
476	0.922320979798702
477	0.922345295924938
478	0.922540882032778
479	0.9227949018185
480	0.922483468984843
481	0.922273177832746
482	0.92211706960406
483	0.921804124417308
484	0.92151044621796
485	0.921199355444425
486	0.920850777317252
487	0.920611815337025
488	0.920344983508723
489	0.92002789484801
490	0.91985130698246
491	0.919792392909245
492	0.919793870317229
493	0.919758362520346
494	0.919531191405955
495	0.919147254907728
496	0.918734767527433
497	0.91846084438465
498	0.918224755404942
499	0.917894532596873
500	0.917462037985174
501	0.916909895257172
502	0.916224406404643
503	0.915315970200398
504	0.914705471714943
505	0.914395601983533
506	0.913852241739852
507	0.913180896944199
508	0.912483748535268
509	0.911891517258306
510	0.911373028243593
511	0.910841150246611
512	0.910232829734203
513	0.909735970834453
514	0.909165713196633
515	0.908433256415313
516	0.907762479029003
517	0.907025246482254
518	0.906236823703243
519	0.905594682439954
520	0.905003308251088
521	0.90440844216883
522	0.903764507769315
523	0.903105016641902
524	0.902476884157927
525	0.901918525778851
526	0.901379359580667
527	0.900845491984031
528	0.900310779222483
529	0.8998064996111
530	0.899103852271315
531	0.898256043999941
532	0.897756545804089
533	0.89719529084574
534	0.89660451498927
535	0.896229324858115
536	0.895744693653087
537	0.895198169619402
538	0.894717658804859
539	0.894271465068421
540	0.893855940541766
541	0.893465215332599
542	0.893100224357056
543	0.892724123669827
544	0.892315566481682
545	0.891853444011603
546	0.891516537863158
547	0.891298176633406
548	0.891082535051113
549	0.89076890210653
550	0.890468175685901
551	0.890304591747346
552	0.890011279850268
553	0.889735338897927
554	0.889559814620299
555	0.889236941043124
556	0.888926695380024
557	0.888694007895728
558	0.888481075377543
559	0.888288810972428
560	0.8880936768091
561	0.887861275119243
562	0.887651826946818
563	0.887504436035711
564	0.887426296629262
565	0.887263707069547
566	0.887122843903443
567	0.887054899090459
568	0.886885014967122
569	0.886732933393872
570	0.886660779750229
571	0.886689355513538
572	0.886608652873938
573	0.886434124345122
574	0.886296760914313
575	0.886210825911005
576	0.886204481838813
577	0.886275917037733
578	0.886282967667066
579	0.886323139654982
580	0.886380025873458
581	0.886152571395658
582	0.885696553391161
583	0.885023019639294
584	0.884068809719423
585	0.883510729612586
586	0.883355274554941
587	0.883382988975299
588	0.883763827977356
589	0.884415573149372
590	0.885208701162251
591	0.886038314522533
592	0.886854448150695
593	0.887763661950385
594	0.889250392908481
595	0.890918357588289
596	0.892542222939232
597	0.893975361074601
598	0.895158185134855
599	0.896754668651108
600	0.899387255879485
601	0.901623479766959
602	0.902970041467907
603	0.903237981934103
604	0.902533620149535
605	0.901503742103871
606	0.900443729565513
607	0.89925644249057
608	0.89823589323838
609	0.897695087560551
610	0.897877153981256
611	0.897718006858914
612	0.896989387177707
613	0.895802616383818
614	0.894985559295489
615	0.894624524619409
616	0.894557449965259
617	0.894308987199568
618	0.893915062131843
619	0.893407526118429
620	0.892848941327599
621	0.893012940711389
622	0.89378079848207
623	0.894743511589346
624	0.8958451905896
625	0.897024897213569
626	0.898228501229429
627	0.899402463183229
628	0.900569994224135
629	0.901731596408087
630	0.902863847223364
631	0.904042488470488
632	0.9052025347858
633	0.906217686005988
634	0.907059341074706
635	0.907778669366151
636	0.908433468765243
637	0.909006302428589
638	0.909621828656497
639	0.910335769326551
640	0.911098477661614
641	0.911823533902154
642	0.912499515900106
643	0.913163264498006
644	0.913876449646377
645	0.914590501528551
646	0.915262718833492
647	0.916082916993783
648	0.916868976797017
649	0.917532851427748
650	0.918246535993477
651	0.919016618284745
652	0.919818604410393
653	0.920591014251758
654	0.921498451594022
655	0.922430254069333
656	0.923211306191446
657	0.923935545053302
658	0.924683524003881
659	0.925484391881389
660	0.926235862539721
661	0.926999259478647
662	0.927782828353426
663	0.928532019454392
664	0.929294275971134
665	0.930039394226878
666	0.930713507379032
667	0.931364320919306
668	0.931995725983501
669	0.932624164614095
670	0.933346660248513
671	0.934012094469461
672	0.934624425824178
673	0.935399019243123
674	0.936225792783585
675	0.937087738694876
676	0.937996846564389
677	0.938907324867217
678	0.939849019218078
679	0.940842417471874
680	0.941824977437339
681	0.942777230244455
682	0.943738762997438
683	0.944851459380144
684	0.945903614024378
685	0.946873971400096
686	0.947827246599226
687	0.948751782434255
688	0.949707728038328
689	0.950714163186959
690	0.951591288715037
691	0.952415635998459
692	0.953246101747007
693	0.954110324744265
694	0.954930466747725
695	0.955681051626133
696	0.956369736073495
697	0.95707580767087
698	0.957831318521392
699	0.958635027922411
700	0.959428624103053
701	0.960130622169339
702	0.960744208424158
703	0.961395215383438
704	0.962085068731542
705	0.962757739656978
706	0.963330263813564
707	0.963922968973895
708	0.964525197084702
709	0.96510839390604
710	0.965668363337627
711	0.966262449484473
712	0.966863709945335
713	0.967315998283609
714	0.967741353669331
715	0.968170022448139
716	0.968594409296078
717	0.968996947182085
718	0.969356506390585
719	0.969685695450514
720	0.97012035313983
721	0.970521476123843
722	0.97082931123052
723	0.971081311995787
724	0.971271407238594
725	0.971479096149802
726	0.971791995604996
727	0.972044829242617
728	0.972245215673307
729	0.97243141276389
730	0.9726539838519
731	0.972911241710468
732	0.973173123535131
733	0.973379563646092
734	0.973479941245977
735	0.973589957454333
736	0.973836696556596
737	0.974004291440111
738	0.974089937275162
739	0.974124649222325
740	0.974157036557859
741	0.974205668101963
742	0.974290506591069
743	0.97442745469521
744	0.974473159359871
745	0.974482874626392
746	0.974549178311364
747	0.974685301144851
748	0.974755892184596
749	0.974713388968879
750	0.97465865881727
751	0.974674561913242
752	0.974726108962904
753	0.974720611286561
754	0.974820380316578
755	0.974935151991714
756	0.974962058141247
757	0.974904346129139
758	0.974857402024948
759	0.974860438408106
760	0.974889268636374
761	0.974898428580788
762	0.974877518545624
763	0.974840751249895
764	0.974884548349665
765	0.974830744517828
766	0.974611697791217
767	0.974471946947531
768	0.974405619525075
769	0.974436265463761
770	0.974589888512293
771	0.97455682441519
772	0.974433258370326
773	0.974375767981487
774	0.974303431073373
775	0.974274877894406
776	0.974318319427908
777	0.974432547745184
778	0.974346485356426
779	0.974154596173402
780	0.974095894129601
781	0.974035412491402
782	0.973912581698398
783	0.973737745602315
784	0.973693960868105
785	0.973652607395473
786	0.973578992329127
787	0.973513107018949
788	0.97349771412893
789	0.973495921139574
790	0.973461635372153
791	0.973440594813219
792	0.973296387651324
793	0.973043262912362
794	0.972943159903895
795	0.972901576487776
796	0.972905303096383
797	0.972948363097909
798	0.972883164754863
799	0.972763074312758
800	0.972658555926938
801	0.972611805091513
802	0.972580071968349
803	0.972513667482875
804	0.972357948788016
805	0.972179367652778
806	0.972045772123965
807	0.971989157663114
808	0.971896371507511
809	0.971823734534952
810	0.971775998409148
811	0.971681017552486
812	0.971633232207966
813	0.971625935597287
814	0.971608948344684
815	0.971517099496451
816	0.971340974401242
817	0.971135484120379
818	0.971089153325136
819	0.971013058042943
820	0.970875902055731
821	0.970731474834491
822	0.970642206685353
823	0.970612390295178
824	0.970639939865957
825	0.970767340145712
826	0.970805529403415
827	0.970691261499298
828	0.970473247801584
829	0.970251921186476
830	0.97009660635245
831	0.970050759577917
832	0.970117804085271
833	0.970220573459067
834	0.97025494167899
835	0.970078499174676
836	0.969855197196659
837	0.969699271556679
838	0.969672014074873
839	0.969627724196946
840	0.969455381832808
841	0.969181308246465
842	0.969059691099446
843	0.969048183892108
844	0.969093512094082
845	0.969122357141836
846	0.96908378999263
847	0.969094604618899
848	0.969169026583908
849	0.969034644819166
850	0.968787723679985
851	0.968532924081443
852	0.968393421412259
853	0.968440414714083
854	0.968560884486799
855	0.968619841248587
856	0.96852105065518
857	0.968349093039631
858	0.968141277297902
859	0.96790330236827
860	0.967704722610244
861	0.967574752957037
862	0.967519933894346
863	0.967533468314543
864	0.967449278026347
865	0.967286992901329
866	0.967245504960277
867	0.967184118964505
868	0.967108437581209
869	0.967044473083159
870	0.966950892009035
871	0.96685758013553
872	0.966776809810698
873	0.966698670371912
874	0.966616421951708
875	0.966540807013775
876	0.966473252775942
877	0.966334490730172
878	0.966246584262888
879	0.966200254198029
880	0.966004247569669
881	0.965792919678653
882	0.965590164645264
883	0.965397871396814
884	0.965271784174471
885	0.965187993242151
886	0.965091132797963
887	0.964882502832508
888	0.964757916382564
889	0.964639514583206
890	0.964377713193041
891	0.963989001475437
892	0.963580881602925
893	0.963229387931092
894	0.962967362469299
895	0.962687943550473
896	0.962396013564757
897	0.962132417730809
898	0.961879034700955
899	0.961742906814868
900	0.961714872779297
901	0.9616152202153
902	0.961326573460631
903	0.960999104984719
904	0.960842266455815
905	0.960785380994744
906	0.960647920734787
907	0.960374160496666
908	0.960085499206375
909	0.959862053746295
910	0.95964063199967
911	0.959346324012139
912	0.959148692138896
913	0.958883985054716
914	0.958536269521436
915	0.958294726084721
916	0.958229547917797
917	0.958289780984736
918	0.958371927743016
919	0.958362111641387
920	0.95841098094722
921	0.958533463163904
922	0.958582735656343
923	0.958705278144056
924	0.95885939601617
925	0.958977096684918
926	0.959091020991002
927	0.959184860497163
928	0.959290046817791
929	0.959475268807583
930	0.959526673417744
931	0.959570663798345
932	0.959717211565539
933	0.959753378085287
934	0.959793035463116
935	0.959865511673976
936	0.959934479245819
937	0.959993085435877
938	0.960007289403217
939	0.959979717136918
940	0.960022947056424
941	0.960044418069247
942	0.960023573653805
943	0.959972256167409
944	0.959772699341008
945	0.959734867906451
946	0.959938410464756
947	0.959874617155179
948	0.95978592144507
949	0.959735953519038
950	0.959712701455139
951	0.959618224569199
952	0.959533924592267
953	0.959486774244477
954	0.959401271960432
955	0.959253396076261
956	0.959170691239045
957	0.959251585161206
958	0.959216249794672
959	0.959159686963056
960	0.959092854834452
961	0.958928830439749
962	0.958762381802414
963	0.958678364585252
964	0.958714004255915
965	0.958791466062254
966	0.958748128491856
967	0.958560994596354
968	0.95833269678014
969	0.958339713648934
970	0.95835448801261
971	0.958228261411049
972	0.958157378118301
973	0.958040282331253
974	0.957929921215405
975	0.957907806273804
976	0.957818738256679
977	0.957732465095537
978	0.957699804249652
979	0.957722457687856
980	0.957568650401674
981	0.957324734721835
982	0.957145280128142
983	0.957039760786396
984	0.956994974725298
985	0.956954306257057
986	0.956831794269796
987	0.956611032449843
988	0.956518626768322
989	0.956613303589877
990	0.956462093709114
991	0.956341236353206
992	0.956227406859347
993	0.956014392952129
994	0.955879949489003
995	0.955806113571768
996	0.955669911461953
997	0.955245585421922
998	0.955111385078819
999	0.955124757960343
1000	0.955018972853111
1001	0.968619247168254
1002	0.969941797288012
1003	0.970381573229891
1004	0.970509307544408
1005	0.970622278521339
1006	0.970926853019927
1007	0.970245960376262
1008	0.968610562674885
1009	0.967639571096931
1010	0.965704237419045
1011	0.964750057777045
1012	0.964388396952575
1013	0.965208671742413
1014	0.965032098872654
1015	0.964793341363174
1016	0.964756588846303
1017	0.964577548886252
1018	0.964453900221819
1019	0.964950723680695
1020	0.964586047237601
1021	0.963021773093265
1022	0.962776405319743
1023	0.96281774583508
1024	0.962944634900279
1025	0.964273893336322
1026	0.964817996402993
1027	0.965045257301898
1028	0.964979936648212
1029	0.964574878869044
1030	0.963688573639134
1031	0.963248673360403
1032	0.962326111728838
1033	0.962317366228021
1034	0.963159065564011
1035	0.963354253789923
1036	0.96360930941512
1037	0.963842778177408
1038	0.964178050311208
1039	0.963941090259984
1040	0.963407607597484
1041	0.963016880288687
1042	0.961328386096651
1043	0.961069633800322
1044	0.961499560379048
1045	0.963130766153322
1046	0.963376978040513
1047	0.963968449005423
1048	0.963912246776826
1049	0.962682078294521
1050	0.962248833540305
1051	0.961958383222886
1052	0.962091832473862
1053	0.962793883798505
1054	0.962786233224899
1055	0.96264480514389
1056	0.962743610423233
1057	0.962330490095477
1058	0.962290389146634
1059	0.963050995951869
1060	0.963414973789319
1061	0.963444530716969
1062	0.963211287495108
1063	0.962938605326019
1064	0.962356850282137
1065	0.962036070228469
1066	0.961563249589896
1067	0.961433692115522
1068	0.961737150573058
1069	0.961598400171399
1070	0.961326303813385
1071	0.961270175526882
1072	0.960801826293074
1073	0.960832577961735
1074	0.961942065724724
1075	0.962058458181432
1076	0.961445447220825
1077	0.961428239165287
1078	0.961310370574681
1079	0.960645007645466
1080	0.960539968531729
1081	0.961011923921847
1082	0.96114111457644
1083	0.961209492368914
1084	0.961147488169221
1085	0.961083046096902
1086	0.96112135827841
1087	0.960900344994482
1088	0.960870536207064
1089	0.961167758117513
1090	0.961240656994018
1091	0.9612048610225
1092	0.961307967220158
1093	0.960962013862277
1094	0.960560794529528
1095	0.960060584121871
1096	0.959908895363538
1097	0.959879486491868
1098	0.960279094552108
1099	0.960373151632653
1100	0.960651370982679
1101	0.960333652717164
1102	0.959238143970918
1103	0.959121932995927
1104	0.959335575970374
1105	0.959289305902754
1106	0.959913856684789
1107	0.959990596906536
1108	0.959314516787233
1109	0.958832342560526
1110	0.958877787113945
1111	0.959077930466181
1112	0.959058813410189
1113	0.958593113528919
1114	0.95845221397273
1115	0.95803983988928
1116	0.957964601126491
1117	0.958728314784347
1118	0.958384131930908
1119	0.957167070786531
1120	0.956699177399415
1121	0.955907970951966
1122	0.955550538611358
1123	0.956483750730765
1124	0.956235158627142
1125	0.955433649730799
1126	0.95431448294927
1127	0.953727799744774
1128	0.953224799164163
1129	0.952812114329778
1130	0.952503211328192
1131	0.951840110145014
1132	0.951321663040708
1133	0.95101852272601
1134	0.951469797039375
1135	0.951046962281254
1136	0.950110642829828
1137	0.949440007827106
1138	0.948490215088928
1139	0.947775321704475
1140	0.94738279811787
1141	0.94690922683012
1142	0.946423628460492
1143	0.945951577881574
1144	0.945808464127665
1145	0.944868158290134
1146	0.944234121242141
1147	0.943796695939126
1148	0.943079456630841
1149	0.942682733670623
1150	0.941978114638543
1151	0.940995591430386
1152	0.940121399255897
1153	0.939261355579921
1154	0.938410854273941
1155	0.9377618843224
1156	0.936707542795005
1157	0.935429282207528
1158	0.934091035153808
1159	0.932569691391657
1160	0.930977977734806
1161	0.929233521334051
1162	0.927621920048153
1163	0.926141804539272
1164	0.924154497707004
1165	0.922294219964447
1166	0.920352087517925
1167	0.917858313563619
1168	0.916050503218525
1169	0.914859718828528
1170	0.913569822206588
1171	0.912290234502223
1172	0.911298967070676
1173	0.910167568671405
1174	0.908498624542905
1175	0.907746638323609
1176	0.907793200025832
1177	0.907291750778968
1178	0.907036424711842
1179	0.906584234970427
1180	0.905780176370957
1181	0.904927832578575
1182	0.904591989606561
1183	0.904049395915716
1184	0.903103788847197
1185	0.902245244956983
1186	0.901070653640296
1187	0.899886001947825
1188	0.899049101594684
1189	0.897867290378128
1190	0.896722255843535
1191	0.895427543057534
1192	0.894491075267138
1193	0.893450029544801
1194	0.8928606342131
1195	0.892674581480131
1196	0.892495546988476
1197	0.892505478233556
1198	0.892715717335695
1199	0.893114109003926
1200	0.893483752122686
1201	0.894308617568555
1202	0.89529344115066
1203	0.896267177219524
1204	0.897311969374603
1205	0.898251197467704
1206	0.899466779273441
1207	0.901158609460153
1208	0.902899132227355
1209	0.904372793358822
1210	0.905692228879959
1211	0.907246075638629
1212	0.908630435774814
1213	0.910265727688299
1214	0.91255616479982
1215	0.914101269880025
1216	0.91499775055773
1217	0.916410448253215
1218	0.91778126513052
1219	0.919281174189054
1220	0.921199205832579
1221	0.922751443801991
1222	0.923649838437201
1223	0.924690654805224
1224	0.925692447459629
1225	0.926628389737411
1226	0.927944999150557
1227	0.929291421971043
1228	0.930107656442922
1229	0.930632922237469
1230	0.931418119678413
1231	0.931983426843024
1232	0.932551570111479
1233	0.933370334826799
1234	0.933996445696135
1235	0.934291250517774
1236	0.934718941050127
1237	0.93522600378406
1238	0.93567744244837
1239	0.936094896831478
1240	0.936533983560407
1241	0.936925028759484
1242	0.937244529850665
1243	0.937498203032746
1244	0.937691920949976
1245	0.938212589933339
1246	0.938858021516595
1247	0.939010956903376
1248	0.939081425108722
1249	0.9393485065953
1250	0.939268530337443
1251	0.939341886537533
1252	0.93965728600087
1253	0.939739868490809
1254	0.939666798393051
1255	0.939694745146823
1256	0.939860392106234
1257	0.940091292898675
1258	0.940347634851632
1259	0.940579625841688
1260	0.941018260632637
1261	0.941032173317035
1262	0.940953699391006
1263	0.941032622961247
1264	0.940767745529308
1265	0.940357384445048
1266	0.940274333433986
1267	0.940315733442078
1268	0.940421843646925
1269	0.940854589833523
1270	0.94105585743393
1271	0.940603513524885
1272	0.940451399243436
1273	0.940534078536979
1274	0.94033606207177
1275	0.940386901000557
1276	0.940415712750043
1277	0.940250992435238
1278	0.940245979163942
1279	0.940488338180461
1280	0.940616875495702
1281	0.940812436577534
1282	0.940763407908223
1283	0.940585730871334
1284	0.940481533025311
1285	0.940250819860276
1286	0.939998220769618
1287	0.939939490386026
1288	0.939985887080285
1289	0.93991023178077
1290	0.93974398875958
1291	0.939935017411839
1292	0.940008162056148
1293	0.939656088483983
1294	0.939520552477749
1295	0.93955172385737
1296	0.939271318361029
1297	0.939114420191188
1298	0.939362698667323
1299	0.939336526097855
1300	0.939193691488001
1301	0.939482479963235
1302	0.939561100132758
1303	0.93941246613408
1304	0.938976054258182
1305	0.93891671554447
1306	0.938887700130281
1307	0.938631652782996
1308	0.93860383034201
1309	0.938604412312483
1310	0.938532160056904
1311	0.93841557741493
1312	0.938226311628114
1313	0.937948115610476
1314	0.937464337715472
1315	0.937628784640927
1316	0.93834620962243
1317	0.938452003387293
1318	0.93835881000528
1319	0.9383795701869
1320	0.938242645940347
1321	0.93814089347465
1322	0.938142934543874
1323	0.938146224167155
1324	0.938082941993344
1325	0.938173402056599
1326	0.938431059869868
1327	0.93836559102161
1328	0.938356948701845
1329	0.938231323240799
1330	0.938280330555625
1331	0.938490736360392
1332	0.938429697796972
1333	0.938282370450281
1334	0.938231039966753
1335	0.938097515693087
1336	0.937900926738831
1337	0.937886570477938
1338	0.937775228591467
1339	0.937508756638833
1340	0.937396646527241
1341	0.937473131836352
1342	0.93725307623101
1343	0.936829345356475
1344	0.936972143656534
1345	0.936953347692758
1346	0.936416064153208
1347	0.936208827332159
1348	0.936241810082555
1349	0.935993056987581
1350	0.935611196825081
1351	0.935521302569665
1352	0.93530282382196
1353	0.934604974919485
1354	0.934047739378962
1355	0.933796435101156
1356	0.933265832796719
1357	0.932493994838127
1358	0.931636124705873
1359	0.931007718739951
1360	0.930340471458285
1361	0.929473224144364
1362	0.92863216664149
1363	0.928069823276625
1364	0.927425005238483
1365	0.926338502830257
1366	0.925348456629383
1367	0.924564661228621
1368	0.923379236357033
1369	0.922034684793366
1370	0.920898231927638
1371	0.91973600638149
1372	0.918332133140539
1373	0.916804481852146
1374	0.915524197801841
1375	0.914166192334103
1376	0.912410312813869
1377	0.910699916840156
1378	0.909095561401404
1379	0.907351437535408
1380	0.905680363024917
1381	0.904278464119467
1382	0.902950335781185
1383	0.901594142474288
1384	0.900288772093958
1385	0.899241459423404
1386	0.898292919758785
1387	0.897348112951289
1388	0.896592793247066
1389	0.896098523465116
1390	0.895503198058232
1391	0.8949987754891
1392	0.894855620011496
1393	0.89453665377185
1394	0.894022760306643
1395	0.893646236679121
1396	0.893461790152524
1397	0.893259590811535
1398	0.892899316606318
1399	0.89253087577018
1400	0.892098222186187
1401	0.891580175335429
1402	0.89131344421704
1403	0.891160404984072
1404	0.890777863995459
1405	0.890464338873023
1406	0.890376435813181
1407	0.890306806859961
1408	0.890176545079629
1409	0.890060911366516
1410	0.890032314713559
1411	0.889963408711901
1412	0.889785615933955
1413	0.88966997424042
1414	0.889471852027919
1415	0.88918667152845
1416	0.889006207527497
1417	0.888875297754012
1418	0.888945952293427
1419	0.889056679357559
1420	0.88919840389866
1421	0.889498110751454
1422	0.889753214204717
1423	0.889985210332004
1424	0.890259225848184
1425	0.890631331530266
1426	0.890751632750647
1427	0.890994108287341
1428	0.891499454517646
1429	0.892129125369921
1430	0.893039328224873
1431	0.893926042887968
1432	0.894624578337188
1433	0.895667575746271
1434	0.896828152523864
1435	0.897800883205327
1436	0.898843367484113
1437	0.899931412768451
1438	0.901047960567035
1439	0.902247154929724
1440	0.903476643373771
1441	0.904563086546885
1442	0.905250134474618
1443	0.90590392808667
1444	0.906741161568127
1445	0.907385955888
1446	0.907820563489298
1447	0.908309320093375
1448	0.908913903363508
1449	0.909434960922343
1450	0.910035714010353
1451	0.910717890197778
1452	0.911218367767706
1453	0.911688072098033
1454	0.912249717095979
1455	0.912738989738793
1456	0.913179070664444
1457	0.913779246268651
1458	0.914324900649891
1459	0.914694619993459
1460	0.915091337598086
1461	0.91548778571067
1462	0.915783777801096
1463	0.916075682210729
1464	0.916433376979805
1465	0.91670621793643
1466	0.916875590303036
1467	0.917130390276515
1468	0.917265862042949
1469	0.917260866283484
1470	0.917305164400593
1471	0.9172947014894
1472	0.917388734254838
1473	0.917586795480064
1474	0.91772408592753
1475	0.917751860833081
1476	0.917683586237799
1477	0.917831015157826
1478	0.917999143158176
1479	0.918118796545787
1480	0.918450359808007
1481	0.918764979399937
1482	0.918939284598758
1483	0.919110142029175
1484	0.919384952757344
1485	0.919567543009898
1486	0.919700188241965
1487	0.920008922129416
1488	0.920178388558607
1489	0.92023620550727
1490	0.920387294698526
1491	0.920659270659938
1492	0.920919496716649
1493	0.920984218776946
1494	0.921211593430947
1495	0.921377013998232
1496	0.921325370943565
1497	0.921508412768156
1498	0.92175567524724
1499	0.921914571261544
1500	0.922061575231564
1501	0.922168060439006
1502	0.922204009711443
1503	0.922279448610773
1504	0.922508211657285
1505	0.92265454526751
1506	0.922734354097463
1507	0.92290910092756
1508	0.922991977981026
1509	0.922995972908335
1510	0.923173786671025
1511	0.923296480969068
1512	0.923075024586286
1513	0.922974362783714
1514	0.923065656296163
1515	0.923253881067967
1516	0.923308047565136
1517	0.923545687280783
1518	0.923603767240506
1519	0.923359574952792
1520	0.923242004898647
1521	0.923232006159153
1522	0.923335970650794
1523	0.92348592632945
1524	0.92354214810008
1525	0.923659505847166
1526	0.923636686566899
1527	0.923463222842048
1528	0.923378739017935
1529	0.923323587002149
1530	0.923253471765957
1531	0.923407684979523
1532	0.923462298605247
1533	0.923421579910188
1534	0.923503455665787
1535	0.923369251181531
1536	0.923272250670823
1537	0.923449859370191
1538	0.923521227706791
1539	0.923433500448376
1540	0.923449860201881
1541	0.923508062739103
1542	0.923394675564504
1543	0.92337161500383
1544	0.923384590254792
1545	0.923350778184262
1546	0.923764100396998
1547	0.924131194508077
1548	0.924177626185896
1549	0.92441258593531
1550	0.924533229158527
1551	0.924493904343074
1552	0.924565650313477
1553	0.924703554334142
1554	0.92480207229808
1555	0.92476623006232
1556	0.924740045052712
1557	0.924866600206815
1558	0.924885066196352
1559	0.924694430009991
1560	0.92486449183056
1561	0.925080336289468
1562	0.924802595377609
1563	0.924804644463691
1564	0.925157024352048
1565	0.925283054465795
1566	0.925343029851392
1567	0.925295064791048
1568	0.925127691515552
1569	0.924948948680575
1570	0.924673426644667
1571	0.92451080260322
1572	0.924516715107302
1573	0.924403469366397
1574	0.924240153047657
1575	0.924281482392135
1576	0.924185575968359
1577	0.923931906367483
1578	0.92385058151482
1579	0.923936291660146
1580	0.923851694539431
1581	0.923538245582565
1582	0.923544473838768
1583	0.923567794219795
1584	0.923415649582241
1585	0.923418521354004
1586	0.923275178704142
1587	0.922974187395546
1588	0.922905456933543
1589	0.923058095419723
1590	0.922997751076715
1591	0.922889039203854
1592	0.922860487415589
1593	0.922434804304777
1594	0.922142467360031
1595	0.922148809768768
1596	0.921919987293368
1597	0.921865357624132
1598	0.92193994507012
1599	0.921746634972043
1600	0.921446193701039
1601	0.921174082188083
1602	0.920837828719771
1603	0.920322508566599
1604	0.919997712393225
1605	0.919921278337828
1606	0.91976158556067
1607	0.919693870176747
1608	0.919558196100249
1609	0.919309105744269
1610	0.919246732985183
1611	0.919130214993227
1612	0.918864327393358
1613	0.918572512810113
1614	0.918257402071343
1615	0.918020542000889
1616	0.917766318303491
1617	0.917337588051994
1618	0.916936922034297
1619	0.916468938579901
1620	0.915972115476988
1621	0.915619400778334
1622	0.915149252921224
1623	0.914678572047592
1624	0.914387999106759
1625	0.914078576017208
1626	0.913578892775971
1627	0.913135320236569
1628	0.912774224745211
1629	0.912363959216532
1630	0.912093828255619
1631	0.911756734202331
1632	0.911260730357917
1633	0.910911044513328
1634	0.91079809557059
1635	0.910685696954491
1636	0.910430886463493
1637	0.910001679795707
1638	0.909388113323235
1639	0.908946321032283
1640	0.908679981287653
1641	0.908272535381489
1642	0.907902999361755
1643	0.907403840328186
1644	0.906559902278948
1645	0.905772051085002
1646	0.90493839328894
1647	0.903793671467658
1648	0.902532305861196
1649	0.901249584294752
1650	0.899658979118018
1651	0.897845176443762
1652	0.895871091247115
1653	0.893484522644113
1654	0.891146965372844
1655	0.888715640820353
1656	0.885763462704931
1657	0.882663123886351
1658	0.879574647103955
1659	0.876518943858557
1660	0.873747828071419
1661	0.871272150849509
1662	0.868795104131197
1663	0.866341622755503
1664	0.86441824324964
1665	0.862962551817491
1666	0.861537030520667
1667	0.860271504341722
1668	0.859120290238604
1669	0.857898504798861
1670	0.856746737128239
1671	0.855897062007732
1672	0.854893431655912
1673	0.853528553616965
1674	0.85237936658807
1675	0.851096368397162
1676	0.849330048949908
1677	0.847670109570879
1678	0.846001917022968
1679	0.84394479539925
1680	0.84182829734022
1681	0.839481128652802
1682	0.836299488015113
1683	0.832624982713195
1684	0.82865559158917
1685	0.824092317289875
1686	0.819118824264302
1687	0.813422337209042
1688	0.807073119034917
1689	0.80009049763336
1690	0.792179731571873
1691	0.783831607781786
1692	0.774738051520103
1693	0.764948402262214
1694	0.755090417755337
1695	0.744668302894929
1696	0.733558748062705
1697	0.722033348433534
1698	0.710337854226482
1699	0.698411734193709
1700	0.685995829163463
1701	0.673538057664803
1702	0.66071406971364
1703	0.647512290911881
1704	0.634311431375997
1705	0.620575002951651
1706	0.606182137762891
1707	0.591755842544709
1708	0.576855993972788
1709	0.562454366723808
1710	0.547483127672746
1711	0.533818071277013
1712	0.520389505186012
1713	0.508883511028546
1714	0.498161353009532
1715	0.490004212646922
1716	0.483342548583255
1717	0.47983107211462
1718	0.478793314696053
1719	0.480768237059496
1720	0.485558199946708
1721	0.492385630824138
1722	0.501369778485475
1723	0.512228760270086
1724	0.524236407586197
1725	0.537444301792012
1726	0.551258139744109
1727	0.564967672194118
1728	0.578473481031782
1729	0.590699184064817
1730	0.601812449340679
1731	0.611856140752178
1732	0.620491345425666
1733	0.627881905630039
1734	0.63410353663515
1735	0.63878122204575
1736	0.641855593006519
1737	0.64399565755396
1738	0.645054708222815
1739	0.6448952591582
1740	0.644140858935976
1741	0.643041119771894
1742	0.641645029422784
1743	0.640150285270854
1744	0.638676356527685
1745	0.637411119231308
1746	0.636447576811466
1747	0.636077418922706
1748	0.636125138814815
1749	0.635698267444188
1750	0.635838554704011
1751	0.636093116273293
1752	0.636839448674486
1753	0.638144013064259
1754	0.639847847321805
1755	0.641867766115651
1756	0.644451001446587
1757	0.647807905383539
1758	0.651150590800811
1759	0.654713810363932
1760	0.65868308676704
1761	0.663123248402999
1762	0.667470133089274
1763	0.672305451432444
1764	0.676581074011436
1765	0.680661225900075
1766	0.684384182876869
1767	0.687948111911097
1768	0.691138598411643
1769	0.693885006737191
1770	0.696216744793471
1771	0.698304741772498
1772	0.700857247546229
1773	0.703451696780283
1774	0.705653202305144
1775	0.707899873950534
1776	0.709781452643141
1777	0.711584713939401
1778	0.714118335368202
1779	0.716568606461124
1780	0.718424787755147
1781	0.720439222997223
1782	0.722579064281793
1783	0.724529869377535
1784	0.726579122691288
1785	0.728574518544495
1786	0.730106966898807
1787	0.732051895941601
1788	0.734470749826851
1789	0.736584100860327
1790	0.738525124710087
1791	0.740838022939232
1792	0.743297460904675
1793	0.745580379574242
1794	0.748194709882504
1795	0.750461604487259
1796	0.752226601801301
1797	0.75428993693048
1798	0.756623016924165
1799	0.758486861574012
1800	0.760241988793752
1801	0.757142056707676
1802	0.758593484954952
1803	0.760081084956922
1804	0.760400400707374
1805	0.760612636181968
1806	0.761213483505241
1807	0.761817711445311
1808	0.761942793182248
1809	0.762585757678549
1810	0.763387875520457
1811	0.763387230393548
1812	0.763315683286476
1813	0.763424612542878
1814	0.763190280644453
1815	0.763168088061769
1816	0.763276442234321
1817	0.763179251953582
1818	0.763034770361759
1819	0.762974467341002
1820	0.762436119629456
1821	0.761625810733683
1822	0.761212454562391
1823	0.760829287052161
1824	0.760448196462191
1825	0.76028217122847
1826	0.759854726564286
1827	0.75964823491316
1828	0.759363317861793
1829	0.759563591381381
1830	0.75993646441719
1831	0.760832597818581
1832	0.762102970312803
1833	0.762891346872336
1834	0.76400100246232
1835	0.765606360396625
1836	0.766862291025286
1837	0.768194305258336
1838	0.769323030694549
1839	0.770332698614189
1840	0.770892587385031
1841	0.771890072301225
1842	0.772996902460263
1843	0.773776543528673
1844	0.774399807089842
1845	0.774937400680749
1846	0.775686692514619
1847	0.776356310983009
1848	0.777289416950034
1849	0.778058196805784
1850	0.778680291539143
1851	0.779195427228979
1852	0.779988058461722
1853	0.780769757976011
1854	0.780970375996122
1855	0.781181343028458
1856	0.78164430670429
1857	0.782393339777399
1858	0.783197551131106
1859	0.784346945507753
1860	0.785453585872985
1861	0.786502173856339
1862	0.787871673470168
1863	0.789156711590568
1864	0.79020914279114
1865	0.791049446591599
1866	0.79183697187957
1867	0.792725722925088
1868	0.793838953233469
1869	0.794668324864371
1870	0.795304534498095
1871	0.795942410323178
1872	0.796280914409879
1873	0.796968521407279
1874	0.797806967598639
1875	0.798750726356629
1876	0.799649093925739
1877	0.800323148693774
1878	0.800942095356819
1879	0.801443958873574
1880	0.801899835920952
1881	0.802322461586169
1882	0.80263163715917
1883	0.802844622179766
1884	0.802912795141646
1885	0.803200851898661
1886	0.803474629943759
1887	0.803421819491782
1888	0.803227946488327
1889	0.80300997122879
1890	0.802671914679757
1891	0.802019847520643
1892	0.801204396197887
1893	0.800298829100119
1894	0.799026204232261
1895	0.797679693759094
1896	0.796409258813766
1897	0.79582098278953
1898	0.795394569716879
1899	0.794743841344927
1900	0.794464963920268
1901	0.794403672523784
1902	0.794610593748245
1903	0.794980525310588
1904	0.795610596420234
1905	0.796789862747893
1906	0.797837755919383
1907	0.799178067230754
1908	0.800132409009373
1909	0.801283653763852
1910	0.801955535285798
1911	0.802811696082406
1912	0.803908430548959
1913	0.804456747550586
1914	0.80452702094713
1915	0.804962727099587
1916	0.805281430763275
1917	0.805466988827811
1918	0.806007194059414
1919	0.806192391646748
1920	0.805948584214572
1921	0.805560501383249
1922	0.805299777042568
1923	0.805343134474692
1924	0.805303798786669
1925	0.805507988394276
1926	0.805244324917309
1927	0.80442236805708
1928	0.804373603380524
1929	0.80470240571941
1930	0.804650955908458
1931	0.804985239985432
1932	0.805014520896542
1933	0.804672392642451
1934	0.804329443253206
1935	0.803855426924505
1936	0.803386310332979
1937	0.803053501577572
1938	0.802289285305755
1939	0.802122010793174
1940	0.802551678018124
1941	0.802749496023318
1942	0.803228023638149
1943	0.803367198041243
1944	0.803316513806351
1945	0.803317677054226
1946	0.803006121064507
1947	0.802594933668442
1948	0.802477061880163
1949	0.802422458045364
1950	0.802466382651253
1951	0.802721079711766
1952	0.802928038143279
1953	0.80305447629002
1954	0.803364847227966
1955	0.80403049225853
1956	0.804403712282124
1957	0.804692741277329
1958	0.804968117121897
1959	0.805741751156784
1960	0.805658465547907
1961	0.805819772194885
1962	0.805873694360574
1963	0.806495527597679
1964	0.807357444288782
1965	0.807844297562055
1966	0.808722526589776
1967	0.809309744422235
1968	0.809220103173245
1969	0.809463560132981
1970	0.810022734177142
1971	0.810483760041716
1972	0.810761607299382
1973	0.811215486689473
1974	0.811618348673873
1975	0.81225797504106
1976	0.812464663246164
1977	0.812194749456296
1978	0.812496653022218
1979	0.813008972938916
1980	0.813268576662514
1981	0.813955410584739
1982	0.814183563424552
1983	0.813762275784538
1984	0.813586121032927
1985	0.813123477360041
1986	0.813122858865044
1987	0.813293189501238
1988	0.813742463201935
1989	0.813969732414667
1990	0.814501188912466
1991	0.814700189386574
1992	0.814598210388239
1993	0.814581599398494
1994	0.814557074296242
1995	0.81448617818878
1996	0.814108115388395
1997	0.814113829590903
1998	0.814593735212355
1999	0.814652863102203
2000	0.814625098836096
2001	0.814683218627402
2002	0.814605905159931
2003	0.814027192525929
2004	0.81400348324255
2005	0.814236184167102
2006	0.814533394209295
2007	0.815242723316621
2008	0.815492566472093
2009	0.81559681736837
2010	0.815775197454934
2011	0.81582176420829
2012	0.815748534121125
2013	0.815479120510974
2014	0.81553406999473
2015	0.815663064136567
2016	0.815701108700812
2017	0.815813029141269
2018	0.816346124171605
2019	0.81648564209071
2020	0.816377362038238
2021	0.816229813146438
2022	0.816074758856747
2023	0.815774328188118
2024	0.815092427849286
2025	0.814710725450192
2026	0.81451890367401
2027	0.814157040708794
2028	0.813502210484093
2029	0.813330089238959
2030	0.81334047932913
2031	0.81350767393515
2032	0.813451516032428
2033	0.813631081381828
2034	0.813799688923812
2035	0.813784868959965
2036	0.813724376107032
2037	0.813938472257166
2038	0.813944560571078
2039	0.813489235348099
2040	0.813293989303209
2041	0.813249784511391
2042	0.81326552706213
2043	0.813541301084438
2044	0.813479382354777
2045	0.813502766943668
2046	0.813069507688399
2047	0.81287361015384
2048	0.812364535765831
2049	0.812189677455745
2050	0.812236237868667
2051	0.812288042779018
2052	0.812400566882224
2053	0.8124989515189
2054	0.812984361090476
2055	0.812911513382796
2056	0.812276573679292
2057	0.812084158416412
2058	0.811659604195753
2059	0.811546504081139
2060	0.812237897943618
2061	0.812365132499353
2062	0.81202627059995
2063	0.812048142042701
2064	0.811948563584076
2065	0.811496235355454
2066	0.811485341276991
2067	0.811932471155578
2068	0.811990997259803
2069	0.811874982519211
2070	0.811998918878343
2071	0.812351873481775
2072	0.812245940327895
2073	0.811805770586133
2074	0.811811201219891
2075	0.811971920349615
2076	0.8117006294946
2077	0.811347683122981
2078	0.811342737381276
2079	0.811510607989629
2080	0.810933001295981
2081	0.810467754761528
2082	0.810202652324067
2083	0.810095780452923
2084	0.809758306182589
2085	0.809343405164652
2086	0.809261540136355
2087	0.809128278553631
2088	0.808398066076555
2089	0.808140893066222
2090	0.808711317901427
2091	0.808730500411051
2092	0.808439128602952
2093	0.808181038382496
2094	0.807512112827535
2095	0.807300234200886
2096	0.807204253261576
2097	0.807469590722945
2098	0.807413864911893
2099	0.807705016512883
2100	0.80797390346125
2101	0.80839640852193
2102	0.808063239029774
2103	0.807437775262563
2104	0.807182679080807
2105	0.806379631135918
2106	0.806004465222928
2107	0.806436699965271
2108	0.806260007711264
2109	0.805652354968137
2110	0.805114576448771
2111	0.804613526526999
2112	0.804021039247993
2113	0.8035672009437
2114	0.802659371985911
2115	0.801437543833871
2116	0.800003835767239
2117	0.798673586943495
2118	0.797064452367475
2119	0.796160066987144
2120	0.796004810300712
2121	0.7950448717417
2122	0.794259587421325
2123	0.79287515198688
2124	0.790611326913301
2125	0.788856034475772
2126	0.787238994785521
2127	0.785389444104035
2128	0.784029373308116
2129	0.781624271687114
2130	0.778081944044529
2131	0.775212952478688
2132	0.771981840586577
2133	0.768995673816848
2134	0.766718564384415
2135	0.764019687257861
2136	0.760578772106043
2137	0.7576929292629
2138	0.755713360570752
2139	0.753780570881023
2140	0.752201141532969
2141	0.751057747657718
2142	0.750750488167679
2143	0.750795118736835
2144	0.751255200214387
2145	0.752680159482493
2146	0.754198239832135
2147	0.756095496894327
2148	0.757764606461758
2149	0.76035547288974
2150	0.761804094769853
2151	0.762502850136021
2152	0.763165360077655
2153	0.763460085382309
2154	0.763490360692082
2155	0.76301643425607
2156	0.762743068163412
2157	0.762213316279664
2158	0.761823203701529
2159	0.761993605265095
2160	0.76141750195512
2161	0.760340762421339
2162	0.759752311065687
2163	0.759982805812384
2164	0.760772787542967
2165	0.761204978831927
2166	0.762218001639755
2167	0.763114789250191
2168	0.763355396971662
2169	0.764596282568075
2170	0.766748857685193
2171	0.768603782825287
2172	0.770863786489348
2173	0.772667614034336
2174	0.774612238847286
2175	0.776035131648829
2176	0.777185192376825
2177	0.777845158085806
2178	0.777743798022581
2179	0.777873699444922
2180	0.77762907594063
2181	0.777547390681305
2182	0.777885217671575
2183	0.777744688518381
2184	0.77741504759193
2185	0.776834243908906
2186	0.775933685241153
2187	0.774699243401225
2188	0.773824721613566
2189	0.772939798772602
2190	0.772159718016255
2191	0.771355097276619
2192	0.771328968859334
2193	0.77184017541529
2194	0.771790031648712
2195	0.772011656476698
2196	0.772287103505457
2197	0.772525607907447
2198	0.7722000568343
2199	0.771931694600725
2200	0.771565495461661
2201	0.770329055612862
2202	0.769451666559903
2203	0.769274639741402
2204	0.768455119395814
2205	0.766822140993408
2206	0.765679082732173
2207	0.764615481199539
2208	0.763658708942311
2209	0.763145651259536
2210	0.762315904001661
2211	0.761470298324086
2212	0.760166802336034
2213	0.759705475034371
2214	0.759027832612935
2215	0.758600068837848
2216	0.758512587571676
2217	0.757680611033694
2218	0.756204938794152
2219	0.755205486167598
2220	0.754456757953791
2221	0.752654374858755
2222	0.750151429209778
2223	0.748625205492461
2224	0.747012739037948
2225	0.745112651014952
2226	0.744220740499291
2227	0.741955810141087
2228	0.737836627513288
2229	0.735196817085683
2230	0.733362776153132
2231	0.730637611640063
2232	0.728120521513454
2233	0.724992980508141
2234	0.721080109937545
2235	0.717107153328072
2236	0.712848344445449
2237	0.708559473498091
2238	0.70427979623181
2239	0.699440283368559
2240	0.693899976304068
2241	0.688923540181057
2242	0.684488647563687
2243	0.678756142889265
2244	0.672590882948353
2245	0.666702182974038
2246	0.658989607990973
2247	0.650609849336096
2248	0.642391360821706
2249	0.634038607308654
2250	0.626325522310675
2251	0.618660138103292
2252	0.610015164781771
2253	0.60147437562399
2254	0.591949993360758
2255	0.581050289289153
2256	0.570651179189422
2257	0.560221488410658
2258	0.54957237613031
2259	0.538720177947522
2260	0.527619092656872
2261	0.515900065347091
2262	0.504969276640464
2263	0.494223716401627
2264	0.483278306639233
2265	0.47291641977357
2266	0.462081108394003
2267	0.450144817716494
2268	0.439562867042958
2269	0.429283176835271
2270	0.419849361933302
2271	0.411913001822739
2272	0.403093566866395
2273	0.39436964317557
2274	0.385635378555666
2275	0.37643706594615
2276	0.367633042133574
2277	0.360392284167628
2278	0.350835894400991
2279	0.339930449629491
2280	0.329018839057236
2281	0.316623305172384
2282	0.304252205354785
2283	0.292153343379261
2284	0.279489208838925
2285	0.265248523061246
2286	0.252144103734302
2287	0.239354478914571
2288	0.226884449252049
2289	0.214930199778654
2290	0.203548553547157
2291	0.192025975422511
2292	0.181013948546695
2293	0.171212870853735
2294	0.161945117430069
2295	0.153996673380452
2296	0.146429442053804
2297	0.138930199915556
2298	0.132279320955685
2299	0.125633985815644
2300	0.119197304050728
2301	0.113264181294606
2302	0.107308215820956
2303	0.103101645154011
2304	9.99044984588779E-02
2305	9.70169297799322E-02
2306	9.56191251769324E-02
2307	9.39079072484243E-02
2308	9.16377019667598E-02
2309	9.15839050883633E-02
2310	9.28549533641847E-02
2311	9.44370381946461E-02
2312	9.70234110493885E-02
2313	0.10101166138666
2314	0.106586616345936
2315	0.111157005803325
2316	0.116756900379287
2317	0.122157299807489
2318	0.127188442787101
2319	0.131443897612562
2320	0.135580405821955
2321	0.14053183553623
2322	0.145202916082025
2323	0.149036811588406
2324	0.154380747095875
2325	0.15762418521066
2326	0.157974054866775
2327	0.159454501929151
2328	0.160894597309299
2329	0.162284175834125
2330	0.163802669752876
2331	0.164527280332371
2332	0.164790124705141
2333	0.165234212531822
2334	0.164331371457785
2335	0.164896717786797
2336	0.166950170785048
2337	0.168257552390832
2338	0.169590520134061
2339	0.171173888267647
2340	0.172271650868043
2341	0.174053111500859
2342	0.176855147598443
2343	0.17941897378075
2344	0.182853168139965
2345	0.184846671839104
2346	0.185892566473501
2347	0.18694100447475
2348	0.18723761733535
[truncated: 152 more rows]
