# Supplementary material for: Machine learning-assisted non-destructive plasticizer identification and quantification in historical PVC objects based on IR spectroscopy
Source: Sci Rep. 2022 Mar 23;12:5017. doi: 10.1038/s41598-022-08862-1 (PMC8943100; doi:10.1038/s41598-022-08862-1)
Supplement: Supplementary file 1 — Supplementary Information 1. [file 41598_2022_8862_MOESM1_ESM.zip › Plasticizers_PVC_data/NIR_all/P415_idle.txt]

Wavelength	C:\Documents and Settings\All Users\Application Data\ASD\Indico Pro\Projects\David\P415_idle.txt
350	0.772683209835825
351	0.775707847509347
352	0.779100136502269
353	0.770433907963433
354	0.757122483847984
355	0.755049438424389
356	0.753217971581554
357	0.752451334323014
358	0.75656547967916
359	0.774006176936038
360	0.780660017071729
361	0.765458999984008
362	0.767803749057203
363	0.772929124479486
364	0.77389037433835
365	0.780443461124428
366	0.791205545152182
367	0.80439553700936
368	0.818046803030242
369	0.81894677425086
370	0.816302284933817
371	0.832361406172069
372	0.838727653754252
373	0.841864239525688
374	0.85612081687979
375	0.866236417203499
376	0.872461962020661
377	0.877450604808548
378	0.880983867414493
379	0.889367784419985
380	0.904291830384421
381	0.917094050802049
382	0.92635610877645
383	0.931623906780769
384	0.93251318784117
385	0.936261815452111
386	0.942606783052039
387	0.946338486120597
388	0.953034358540993
389	0.958234655239902
390	0.955579129418473
391	0.959301004760325
392	0.965468134867136
393	0.968508939325734
394	0.971526160151843
395	0.974298817681017
396	0.976638521752552
397	0.978845627718298
398	0.981467529276894
399	0.984409261139156
400	0.986145297836896
401	0.991764840119881
402	0.999058345876917
403	1.00067825091977
404	1.00039016839228
405	1.00028124203673
406	1.00192055998939
407	1.00379019468099
408	1.0054672647127
409	1.006977408637
410	1.00979637113969
411	1.01149696263406
412	1.01124846682035
413	1.01276249706846
414	1.01334860577668
415	1.01275085125219
416	1.01401941223615
417	1.0155073101269
418	1.01654630593709
419	1.01681507900075
420	1.01691140567243
421	1.01754230816299
422	1.01932076242279
423	1.02106448639514
424	1.0229434415091
425	1.02499140180443
426	1.02529377946483
427	1.02542613978806
428	1.02629471466415
429	1.02676646420468
430	1.02723504150555
431	1.02788700647731
432	1.02870071081802
433	1.02966277622979
434	1.03046955248673
435	1.0306095727979
436	1.03065851384345
437	1.03075746745716
438	1.03088177738645
439	1.03060823934666
440	1.03019271496873
441	1.03001518995609
442	1.0305981657716
443	1.03093897874805
444	1.03077968395622
445	1.03179781006609
446	1.03228877298341
447	1.03199794491391
448	1.03222473944931
449	1.03291568742771
450	1.03376781991194
451	1.03423644359086
452	1.03439726020322
453	1.03461437186904
454	1.03516776012792
455	1.03466580132277
456	1.03443712997984
457	1.03534194754718
458	1.03545184564569
459	1.0350021759894
460	1.03438324232019
461	1.0341919819829
462	1.03419510933059
463	1.03413741630391
464	1.03365108842589
465	1.03296565684664
466	1.03249887354418
467	1.03271437054922
468	1.03277178244878
469	1.0325246349947
470	1.03212198938542
471	1.03246474564423
472	1.03289055942894
473	1.0328590920208
474	1.0323450710424
475	1.03212388336441
476	1.03229624749409
477	1.03207142812148
478	1.03176798033689
479	1.03153338635029
480	1.03147386072105
481	1.03109386455536
482	1.03050207208185
483	1.02997093273329
484	1.02946963920893
485	1.02904051224793
486	1.02871198356467
487	1.02849857555886
488	1.02813553886814
489	1.02754595768897
490	1.02692547948792
491	1.0266106646072
492	1.02661125245853
493	1.02667695404053
494	1.02646377474837
495	1.02594211466609
496	1.02525934384225
497	1.02488374875994
498	1.02454904020318
499	1.02399705694294
500	1.02372228674327
501	1.02325687551219
502	1.02240264876213
503	1.02158273602408
504	1.02102762494057
505	1.02066278255189
506	1.02007332285747
507	1.01928214743301
508	1.01844078566189
509	1.01778675341624
510	1.01734826401392
511	1.01679276487561
512	1.01584022388313
513	1.01493730286579
514	1.01426223183465
515	1.01380925932171
516	1.01323563772035
517	1.01238040151379
518	1.01135938425536
519	1.0106881345845
520	1.00986255660061
521	1.00898863725691
522	1.00845814579848
523	1.00782909453454
524	1.0070898907786
525	1.00633082756612
526	1.00552439653995
527	1.00490262945845
528	1.00451804168854
529	1.00390505219139
530	1.00297984331435
531	1.0019114670932
532	1.0013028766137
533	1.00058470430625
534	0.999731045412724
535	0.998976310896958
536	0.998237455768055
537	0.997473253619881
538	0.996655136719409
539	0.995825574989888
540	0.995078556355225
541	0.99441891517625
542	0.993597350681687
543	0.992741443703513
544	0.991921362346739
545	0.991154027604513
546	0.990310947191224
547	0.989469416047177
548	0.98882811490344
549	0.987969000964417
550	0.987058373480032
551	0.986362890462834
552	0.985669846205199
553	0.984928798048384
554	0.984118797547246
555	0.983223028470052
556	0.982343610780851
557	0.981542788679661
558	0.980840333694788
559	0.980207662482702
560	0.979551779414913
561	0.978743796989789
562	0.978136065323078
563	0.977689410971722
564	0.977261824792156
565	0.976778678067418
566	0.97628865223947
567	0.975838662459053
568	0.975429922417365
569	0.975051184848302
570	0.974743563112794
571	0.974644040802732
572	0.974477364582085
573	0.97419908399254
574	0.973883838413278
575	0.97370694407893
576	0.973616863427782
577	0.973526712409624
578	0.973494793753215
579	0.973399870608492
580	0.973183255972919
581	0.972990216271923
582	0.972546098618023
583	0.971734425641222
584	0.970511545982966
585	0.969569236172104
586	0.968965818030006
587	0.968552864592899
588	0.968367217898595
589	0.968442980679418
590	0.968769476118187
591	0.969127163066387
592	0.969585790533249
593	0.970203474193327
594	0.971042859947481
595	0.971932174697541
596	0.972559997391474
597	0.972443271425141
598	0.972064289778873
599	0.97223131626595
600	0.973557064361427
601	0.974420032421508
602	0.974375292018342
603	0.973430362260734
604	0.972130975385025
605	0.97085603789581
606	0.969778947244513
607	0.96884487313153
608	0.96828731373706
609	0.96832158340205
610	0.96908585184839
611	0.969857223547107
612	0.970209903598422
613	0.969962203609493
614	0.969982483976192
615	0.97031311469611
616	0.970776723512613
617	0.970879333456114
618	0.970721117523317
619	0.970326122046023
620	0.969688974057671
621	0.969751154238838
622	0.970365392049171
623	0.97106653607619
624	0.9720391837553
625	0.97306965810321
626	0.974047658681313
627	0.97522813064526
628	0.976585797594306
629	0.977986231171604
630	0.979134942344375
631	0.980428886633015
632	0.981810565286506
633	0.98303237640122
634	0.983990401969467
635	0.984823666460092
636	0.985658972644322
637	0.986328907063022
638	0.98700128762251
639	0.987763214793758
640	0.988564851861865
641	0.989316218148349
642	0.99000491090623
643	0.99066523689441
644	0.991245418436525
645	0.991795312242245
646	0.992382446046446
647	0.993024524429274
648	0.993600852746144
649	0.994092978836782
650	0.994745776639836
651	0.995374710629586
652	0.995930098160573
653	0.996465124557954
654	0.997085389755079
655	0.997740926503782
656	0.998331228199345
657	0.998840569729067
658	0.999325969595426
659	0.999809631119413
660	1.00017392448198
661	1.0006043301118
662	1.00113428817824
663	1.00163148900565
664	1.00212101595996
665	1.00258476879599
666	1.00299877528486
667	1.0034078548125
668	1.00384172513218
669	1.00429850989157
670	1.00468038418521
671	1.00508731773289
672	1.00553011927623
673	1.00588755040149
674	1.00635261305288
675	1.00693492029215
676	1.00755948277344
677	1.00817880145949
678	1.00875625109636
679	1.00928125010448
680	1.00981444161235
681	1.01031112757776
682	1.01077272604817
683	1.01126686345944
684	1.01183046070245
685	1.0123630712306
686	1.01270434232052
687	1.01303404253197
688	1.01348440915174
689	1.01407809776591
690	1.01446005256397
691	1.01483644210198
692	1.0152678456776
693	1.0155562850165
694	1.01583546659724
695	1.01612488258646
696	1.01639722938566
697	1.01666855074396
698	1.01694524461237
699	1.01722340160329
700	1.0174795158531
701	1.01764825367915
702	1.01775529961404
703	1.01797361644003
704	1.01820332680796
705	1.01841220631842
706	1.01858858614332
707	1.01865254704147
708	1.018755657491
709	1.01901743596093
710	1.01929777426211
711	1.01950327404573
712	1.01960975298919
713	1.01967794404622
714	1.01975874388424
715	1.01989822449633
716	1.02011801072806
717	1.02022493837717
718	1.02025594922945
719	1.02029421365387
720	1.02045820763586
721	1.02050222370415
722	1.02039317565625
723	1.02036422363596
724	1.0202776569359
725	1.02021535328729
726	1.02030515022186
727	1.0203234159132
728	1.02023750893936
729	1.02008484792008
730	1.01999763959069
731	1.02005192262755
732	1.02017676559603
733	1.02014924668325
734	1.01998078737658
735	1.0197575107339
736	1.01960691781564
737	1.01968441934989
738	1.01972062203775
739	1.01958047059418
740	1.01952957830814
741	1.01941231154633
742	1.01922390753273
743	1.01906316949079
744	1.01895027963067
745	1.01882462627373
746	1.01864681782789
747	1.01861190848607
748	1.01855423539731
749	1.01840107126113
750	1.01826005926619
751	1.01818964454149
752	1.01814323987731
753	1.01802722190633
754	1.01805125746935
755	1.01813863335188
756	1.018145785585
757	1.01787463922304
758	1.01754490496399
759	1.01729784824032
760	1.01718318500214
761	1.01720057799562
762	1.01722744031023
763	1.01711920645752
764	1.01698827346507
765	1.0168187021329
766	1.01659367429561
767	1.01629902858651
768	1.01612398941663
769	1.01610183746083
770	1.01614237617063
771	1.01606341524124
772	1.01589523862398
773	1.01573132752727
774	1.01566252381608
775	1.01562216385925
776	1.01554964726911
777	1.01539603906554
778	1.01522516922651
779	1.01511746592982
780	1.01512751794132
781	1.01497555207391
782	1.01464916025645
783	1.01425284414739
784	1.01409383759384
785	1.01402444994309
786	1.01392815926549
787	1.01370685466669
788	1.01356218535991
789	1.01349749069941
790	1.01346233534982
791	1.01344898869174
792	1.01330716999907
793	1.01301715277857
794	1.01275801258328
795	1.01260458915365
796	1.01249549054314
797	1.01230678920236
798	1.012058897316
799	1.01186172022606
800	1.01178272023689
801	1.01179203593493
802	1.01158838197796
803	1.01124445477448
804	1.01111447212597
805	1.01090692840979
806	1.01071011479962
807	1.01062809603413
808	1.01047434745244
809	1.01030119617787
810	1.0101386014383
811	1.00997591584206
812	1.0098666714735
813	1.00977400678786
814	1.00964780757261
815	1.00961113968316
816	1.0095405698511
817	1.00936753670041
818	1.00918220512036
819	1.00889318897821
820	1.00858469529997
821	1.00842921974119
822	1.008377133987
823	1.00837581591781
824	1.00838078433814
825	1.00840256400668
826	1.00829442224392
827	1.00803310376017
828	1.00770624971982
829	1.00741629734064
830	1.00720067064049
831	1.00708348251551
832	1.0071559226712
833	1.00722517767484
834	1.00715513432629
835	1.00688409490368
836	1.00654532997859
837	1.00625885882897
838	1.00610211556838
839	1.00592366966348
840	1.00571979669508
841	1.00551546518338
842	1.00535853696229
843	1.00528458869567
844	1.00527051083797
845	1.00526407803591
846	1.00527862605761
847	1.00522506158388
848	1.005068471261
849	1.00492192800564
850	1.00472020702928
851	1.00447393048279
852	1.00423897046046
853	1.00405492301397
854	1.00399251473
855	1.00404706481858
856	1.00401041136834
857	1.00388553440739
858	1.00368306898996
859	1.00342764335848
860	1.00316187393848
861	1.00291961149061
862	1.00273895838924
863	1.002706661181
864	1.00263340659719
865	1.00249080726079
866	1.0024069999036
867	1.00223964513952
868	1.00203384463321
869	1.00188369870594
870	1.00189859824347
871	1.001782538144
872	1.0015224097174
873	1.00143960656943
874	1.00125786189021
875	1.0010406873073
876	1.0009117762853
877	1.00080374593486
878	1.0006663104681
879	1.00048915068857
880	1.00031195862785
881	1.00009439289666
882	0.999884260426056
883	0.99973027473682
884	0.999518289310782
885	0.99938985025531
886	0.999311895358263
887	0.998982005799154
888	0.998704012326175
889	0.998475779145728
890	0.998202343725219
891	0.99787481792249
892	0.997544322503064
893	0.997218175777193
894	0.996832655762668
895	0.996587850920255
896	0.996339166894503
897	0.995888709746987
898	0.995455168664972
899	0.995212900078669
900	0.995122619549927
901	0.994843357104866
902	0.994513107496977
903	0.994249625111106
904	0.994134183409787
905	0.994041588337019
906	0.993837922076789
907	0.99350321327909
908	0.99316939894672
909	0.992888513027058
910	0.992611945734994
911	0.992283521344306
912	0.992029199239552
913	0.991763699241923
914	0.99146800423259
915	0.991220391706096
916	0.9909717153639
917	0.990811740736973
918	0.990819827730042
919	0.990849461139513
920	0.990918534758389
921	0.991010697912021
922	0.991066066829583
923	0.991177979872134
924	0.991259407126396
925	0.991237256771405
926	0.991280053660161
927	0.991359466038565
928	0.991446712036974
929	0.991514795765913
930	0.991529413173798
931	0.991492160551779
932	0.991424340422081
933	0.991361232295464
934	0.99138669188281
935	0.991497216566361
936	0.99161203563838
937	0.991618776081586
938	0.991495569079463
939	0.991321387416639
940	0.991397195478739
941	0.991410762698314
942	0.99134392810354
943	0.991322502384631
944	0.991100439050999
945	0.991001805322156
946	0.991146844616133
947	0.991081537353167
948	0.991053585207102
949	0.991000397893201
950	0.990782525261127
951	0.990582996643366
952	0.990526948021142
953	0.990569826185762
954	0.99042867883806
955	0.990169325094636
956	0.989977373564821
957	0.989996488249971
958	0.989959170387933
959	0.989849910807978
960	0.989682701336306
961	0.989494495244444
962	0.989357086795571
963	0.989271487864094
964	0.989211434903084
965	0.989130055548152
966	0.989085242398735
967	0.988984178027282
968	0.988663895769038
969	0.988399910431786
970	0.988219876523677
971	0.988110264864185
972	0.98806486485201
973	0.988023464450759
974	0.987939840454967
975	0.987794379007788
976	0.987674657167146
977	0.987567421792911
978	0.987450400970242
979	0.987300253516763
980	0.987150633891224
981	0.986923586175343
982	0.986592475343314
983	0.986440233072943
984	0.986267985884927
985	0.986038124171688
986	0.985851629086024
987	0.985766449742854
988	0.9856729367445
989	0.985506950241989
990	0.985379775367598
991	0.985252224592036
992	0.985122613848272
993	0.984998380538533
994	0.984876640217209
995	0.984630003251447
996	0.984266275397152
997	0.983975093796839
998	0.983876892442249
999	0.983943759007374
1000	0.984032212264986
1001	0.973852633409145
1002	0.97589432565137
1003	0.976157722786101
1004	0.975814360320237
1005	0.975754138879961
1006	0.975220198722652
1007	0.974449418276907
1008	0.973589975664957
1009	0.973018724159032
1010	0.971787167248091
1011	0.971090898667007
1012	0.970764824761759
1013	0.971452852327737
1014	0.970906147006551
1015	0.969727688994765
1016	0.969429367121491
1017	0.969086802713873
1018	0.968855374045023
1019	0.96918916798015
1020	0.96937470420903
1021	0.969237041904463
1022	0.969394602379864
1023	0.97042315841683
1024	0.970509322422693
1025	0.969885317203578
1026	0.969605523675347
1027	0.969040492201165
1028	0.968513131378394
1029	0.968167040484782
1030	0.968184169632811
1031	0.967936502862069
1032	0.967191932313669
1033	0.967499257462361
1034	0.968537233981377
1035	0.968983988117818
1036	0.970067647007167
1037	0.9703095535079
1038	0.969931357702232
1039	0.969387815454207
1040	0.968047293683176
1041	0.967482922535758
1042	0.966625689925398
1043	0.966427080774448
1044	0.966724073905949
1045	0.968087747534555
1046	0.968242968598104
1047	0.968503483611739
1048	0.968125173559322
1049	0.966650727847153
1050	0.966324985020543
1051	0.966077903939809
1052	0.966174697191569
1053	0.967277390511257
1054	0.967478049048948
1055	0.96737006331517
1056	0.967313826743771
1057	0.966898849973702
1058	0.966602331088394
1059	0.966420416729123
1060	0.966031342146516
1061	0.966113936806662
1062	0.966484577223726
1063	0.966217551780875
1064	0.966087151730319
1065	0.965708828602916
1066	0.964220896405175
1067	0.964167308702587
1068	0.965198304698073
1069	0.965353099939075
1070	0.965996015162782
1071	0.965925321913287
1072	0.964358997542374
1073	0.964081961621156
1074	0.964641306955242
1075	0.964644957231712
1076	0.964824696134669
1077	0.965384026505643
1078	0.96508004064133
1079	0.963617068687521
1080	0.963526561932402
1081	0.963894768448541
1082	0.963939594164725
1083	0.964549652466675
1084	0.964610833180247
1085	0.964059766467024
1086	0.963905476625122
1087	0.963722081983157
1088	0.963805355446353
1089	0.964304702330964
1090	0.964393453414976
1091	0.96442671630351
1092	0.964539177946817
1093	0.964219284270629
1094	0.963738994957991
1095	0.963439116707684
1096	0.963555244597582
1097	0.963400135273212
1098	0.963269666518652
1099	0.963153046623234
1100	0.962965960351866
1101	0.96269878945792
1102	0.962226595636468
1103	0.962245906613148
1104	0.962650490712969
1105	0.962640262540556
1106	0.962931901075499
1107	0.962876339789074
1108	0.962355940448667
1109	0.961680669319949
1110	0.961063235089662
1111	0.960826352576529
1112	0.960948284556454
1113	0.960962483417409
1114	0.960952400602612
1115	0.961041550038347
1116	0.961198197059587
1117	0.96172566120832
1118	0.961388633708588
1119	0.960559233413708
1120	0.960229740925302
1121	0.95939476885559
1122	0.958832835421199
1123	0.959361013487625
1124	0.95896077901643
1125	0.957940060397485
1126	0.956610426891269
1127	0.956151799270922
1128	0.955696017917583
1129	0.955266771802328
1130	0.954919923218764
1131	0.95405319128954
1132	0.953431585326791
1133	0.953154286934548
1134	0.95362255084999
1135	0.953303151628743
1136	0.952820258250845
1137	0.952246625526863
1138	0.950932651658249
1139	0.950373224139448
1140	0.95054424949998
1141	0.950149606014054
1142	0.949867936620975
1143	0.949429618993649
1144	0.948716929563812
1145	0.94749870294271
1146	0.947077945502323
1147	0.946813705287876
1148	0.946415162090912
1149	0.946163654502402
1150	0.945525610042662
1151	0.944438818334837
1152	0.943601842897162
1153	0.942802526555746
1154	0.941956637904191
1155	0.941126896549205
1156	0.94025091553956
1157	0.9394828039001
1158	0.938264947681381
1159	0.936988285278612
1160	0.935462536413292
1161	0.933447600097753
1162	0.931492377495032
1163	0.929810068979472
1164	0.928030419608975
1165	0.926585530698959
1166	0.924973782228497
1167	0.922891047915933
1168	0.921067331168381
1169	0.919496655321746
1170	0.918138654731082
1171	0.916888014763134
1172	0.916169867581453
1173	0.915062323747106
1174	0.913449474931637
1175	0.912574633069308
1176	0.912196252448514
1177	0.911539452844239
1178	0.9112264609652
1179	0.910675923728571
1180	0.909881939974302
1181	0.908959547674417
1182	0.908274678554791
1183	0.907682373283204
1184	0.907002233665741
1185	0.906014853865221
1186	0.904857082038599
1187	0.903983325175294
1188	0.902849530204737
1189	0.901609764156899
1190	0.900513378608765
1191	0.899250134366424
1192	0.898258930092514
1193	0.897529237956535
1194	0.896887514251447
1195	0.896141786850294
1196	0.895874758776134
1197	0.895941996362341
1198	0.89604284751741
1199	0.896298634005483
1200	0.89700715488475
1201	0.897781299487675
1202	0.898494987378458
1203	0.899549326061151
1204	0.900671422655079
1205	0.90147859466897
1206	0.902309883261956
1207	0.903652328044887
1208	0.905425599662594
1209	0.906977960392528
1210	0.908346936781743
1211	0.909805761109223
1212	0.910774714966428
1213	0.91221123724808
1214	0.914331462739051
1215	0.915910280653961
1216	0.917125928552779
1217	0.918591761516986
1218	0.920108081034885
1219	0.9213777635915
1220	0.922725926270669
1221	0.924104398898773
1222	0.925084421044961
1223	0.926163284142636
1224	0.92748495410968
1225	0.928591229371305
1226	0.929474571801314
1227	0.930367950120951
1228	0.931197479637148
1229	0.931862064612153
1230	0.932635584093988
1231	0.933316928582469
1232	0.933882842231733
1233	0.934239207401532
1234	0.934848050623797
1235	0.935578117670601
1236	0.93607433312257
1237	0.936412224010699
1238	0.936900544827463
1239	0.937245738301069
1240	0.937985923867069
1241	0.938537075820824
1242	0.93896219694358
1243	0.939297545331123
1244	0.939307733041945
1245	0.939646100327299
1246	0.94036089063735
1247	0.940709279679305
1248	0.940605867572022
1249	0.940569168751495
1250	0.940691496272875
1251	0.940874416899942
1252	0.940982621494869
1253	0.940900890701818
1254	0.940790576606776
1255	0.940797290735048
1256	0.940903271345472
1257	0.941033842512732
1258	0.941295961489834
1259	0.941381694202963
1260	0.941373564224837
1261	0.941368636946008
1262	0.94139920526919
1263	0.941618316357971
1264	0.941535922965405
1265	0.941049824017958
1266	0.940958543466104
1267	0.941030775919091
1268	0.941018673965086
1269	0.941410606503231
1270	0.941578372286094
1271	0.941044530557862
1272	0.940765780652258
1273	0.940882276213605
1274	0.94080480499434
1275	0.940648518542429
1276	0.940531281812902
1277	0.940412066258342
1278	0.940365099543838
1279	0.940515077849408
1280	0.940503007256589
1281	0.940444553076559
1282	0.940379117518907
1283	0.940212865113075
1284	0.940042733551325
1285	0.940314575577301
1286	0.940362432793807
1287	0.939880488901987
1288	0.939900319165968
1289	0.939770609299404
1290	0.939249527921355
1291	0.939492702933656
1292	0.939656544657389
1293	0.939274679392284
1294	0.939329116885904
1295	0.939739807824182
1296	0.939780414232922
1297	0.939817667440152
1298	0.940167733260954
1299	0.940170702098078
1300	0.939986879424214
1301	0.939911423675365
1302	0.939874077481136
1303	0.93991709345592
1304	0.940053914187999
1305	0.940014043780766
1306	0.940023312557698
1307	0.939982822461361
1308	0.939762933002046
1309	0.939561741174691
1310	0.939548425172164
1311	0.939384893262558
1312	0.939226195167761
1313	0.939048608279261
1314	0.938848370507578
1315	0.939065192684505
1316	0.939146909760931
1317	0.938688866998362
1318	0.938526236319801
1319	0.938494549842751
1320	0.938080930216702
1321	0.93801392311709
1322	0.938016837218473
1323	0.937652760757516
1324	0.937642184864317
1325	0.937921792725417
1326	0.93801530628473
1327	0.93801252738191
1328	0.938079524613112
1329	0.938009529379785
1330	0.938027290992579
1331	0.938208833492532
1332	0.938167512497691
1333	0.938043865120055
1334	0.938136817800996
1335	0.938144116286339
1336	0.937974040971814
1337	0.937725986855978
1338	0.937185160480028
1339	0.936748140170466
1340	0.936802454851845
1341	0.936643603665656
1342	0.936335642568211
1343	0.93617820672316
1344	0.93606668477775
1345	0.936149046816824
1346	0.936015237790978
1347	0.93556328075682
1348	0.935024200654079
1349	0.934412878787346
1350	0.934095567771531
1351	0.933980033124109
1352	0.933476895292896
1353	0.93261135942153
1354	0.931959365217921
1355	0.931613165597
1356	0.931044276478215
1357	0.930314842125991
1358	0.929710360235617
1359	0.929052148631147
1360	0.928036458066843
1361	0.927188322177582
1362	0.92664700710992
1363	0.926040145679831
1364	0.925245444977602
1365	0.924252953502813
1366	0.923379318811116
1367	0.922509770571171
1368	0.921273264777338
1369	0.919992813633264
1370	0.91879466254793
1371	0.917362350944705
1372	0.915795786010999
1373	0.914389468524618
1374	0.913230536713636
1375	0.911936888232225
1376	0.910226944111808
1377	0.90862029854674
1378	0.907154840183663
1379	0.90543859513811
1380	0.903800946879449
1381	0.90243331348953
1382	0.901132690639822
1383	0.899910140357843
1384	0.898850422112289
1385	0.897954734087021
1386	0.897012031747081
1387	0.896040004734794
1388	0.895263920405117
1389	0.894777780346101
1390	0.894336795255314
1391	0.893820872168709
1392	0.893566587985314
1393	0.893340685864715
1394	0.892879429768614
1395	0.892466378384586
1396	0.892276410322485
1397	0.892088012633181
1398	0.891888409330282
1399	0.891573361957184
1400	0.890909461224094
1401	0.890242324845566
1402	0.889794097606335
1403	0.889504588192799
1404	0.889229254326447
1405	0.888860055846995
1406	0.888574435805978
1407	0.888411713457775
1408	0.888177643463275
1409	0.887976772727844
1410	0.887907001739296
1411	0.887733299871531
1412	0.887498813778281
1413	0.887338899848918
1414	0.887055988248081
1415	0.88682150472707
1416	0.886777336574238
1417	0.886565630116116
1418	0.88642190315153
1419	0.886542932071404
1420	0.886697878928544
1421	0.886836030492948
1422	0.886968640741483
1423	0.887037972830505
1424	0.887265026261363
1425	0.887518368037613
1426	0.887846596382181
1427	0.888223657426789
1428	0.888528651245669
1429	0.88892867017712
1430	0.889587845161685
1431	0.890364668168847
1432	0.891083489581172
1433	0.891752981100813
1434	0.892654304667567
1435	0.893775135325138
1436	0.894816559334796
1437	0.895762815940981
1438	0.896719143058823
1439	0.897673559751739
1440	0.898664973400288
1441	0.899759172678364
1442	0.900517745472586
1443	0.90103912327003
1444	0.90184810063074
1445	0.90255571912936
1446	0.903053020955284
1447	0.903639796113315
1448	0.904251939487628
1449	0.904768746507098
1450	0.905293197823209
1451	0.905851403689218
1452	0.906307885185521
1453	0.906751267330799
1454	0.907459866806339
1455	0.908087815683153
1456	0.908281092900194
1457	0.908636578277536
1458	0.90913392486046
1459	0.909449694709106
1460	0.909872139481872
1461	0.910239686613827
1462	0.910461468373637
1463	0.910674274170984
1464	0.910946136329337
1465	0.91115258992692
1466	0.91130534127541
1467	0.911424615975588
1468	0.911517253499278
1469	0.911588853596669
1470	0.911625845548343
1471	0.91178008609064
1472	0.912048392905607
1473	0.9122263481718
1474	0.912379382679469
1475	0.912426358025563
1476	0.91242984594306
1477	0.912607869924352
1478	0.91284807037242
1479	0.913091392031025
1480	0.913398200471366
1481	0.91357037877763
1482	0.913609753044182
1483	0.913762696216266
1484	0.913958902204352
1485	0.914073243465137
1486	0.914183472247571
1487	0.914455819359913
1488	0.914706014144912
1489	0.914810459684816
1490	0.91485816161588
1491	0.914960231105687
1492	0.915124673162433
1493	0.915211015700516
1494	0.915447272010957
1495	0.915594472375012
1496	0.915544127881162
1497	0.91565160037052
1498	0.915897419912023
1499	0.916232297446321
1500	0.916435213313058
1501	0.916460029207815
1502	0.916456986791423
1503	0.916578420828969
1504	0.916801812889847
1505	0.91681235921142
1506	0.916793376080762
1507	0.91696490559869
1508	0.91702452092279
1509	0.916961383279918
1510	0.917029334155752
1511	0.917083367762524
1512	0.916986235360208
1513	0.916955816836182
1514	0.916929547394559
1515	0.916843231135131
1516	0.916851545487282
1517	0.916931013756333
1518	0.916902159696004
1519	0.916894059996988
1520	0.916838500076017
1521	0.916649119910582
1522	0.916734932331462
1523	0.917021582509533
1524	0.917108671520452
1525	0.917118312518956
1526	0.917064221113674
1527	0.9169394221238
1528	0.916920691858484
1529	0.917017865246071
1530	0.917048273094711
1531	0.917088053115065
1532	0.917000725746923
1533	0.916905643248194
1534	0.916940148879231
1535	0.916826554496
1536	0.916691438066404
1537	0.916619960097955
1538	0.91646339268151
1539	0.916421901426231
1540	0.91664561731612
1541	0.916844714087326
1542	0.916778680037058
1543	0.916744352026396
1544	0.916767279668498
1545	0.916696671461171
1546	0.91685108654373
1547	0.916952949831989
1548	0.916913592080496
1549	0.916948382167535
1550	0.91686814412382
1551	0.916851152766176
1552	0.916716334504681
1553	0.916616915084645
1554	0.916799714888305
1555	0.916772643215296
1556	0.916761800638748
1557	0.916929447267838
1558	0.916982056991017
1559	0.916961458806466
1560	0.917015849187444
1561	0.916965361970454
1562	0.916791643637272
1563	0.916857994773399
1564	0.917017950365437
1565	0.916983564713055
1566	0.916907257717322
1567	0.916917235461498
1568	0.916873675241037
1569	0.916647977720056
1570	0.916363866042516
1571	0.916125747247968
1572	0.915976232580283
1573	0.915876632134663
1574	0.915712544815648
1575	0.915642090578106
1576	0.915487035236589
1577	0.915231444694566
1578	0.915207175633117
1579	0.915244155161475
1580	0.915147757382309
1581	0.914998311675397
1582	0.914868244774698
1583	0.914703799657753
1584	0.914578293208154
1585	0.914465343420442
1586	0.914281888577872
1587	0.914115645373565
1588	0.914017226665368
1589	0.914146197796891
1590	0.914246572083456
1591	0.913987313347719
1592	0.913676652308925
1593	0.913401014390943
1594	0.913199431963748
1595	0.913139168384126
1596	0.913050769587691
1597	0.912804638441488
1598	0.912439546515327
1599	0.912175448396715
1600	0.911847932679553
1601	0.91145113430862
1602	0.911167100501167
1603	0.910816212280154
1604	0.910551812522284
1605	0.91049258917477
1606	0.910409670522245
1607	0.910299253258094
1608	0.91010644548504
1609	0.909944506055155
1610	0.909864035933091
1611	0.909591009967436
1612	0.909331066443103
1613	0.909111933869333
1614	0.908751958932802
1615	0.908559157562028
1616	0.908529812521557
1617	0.908299133930997
1618	0.908000697391209
1619	0.907766767475598
1620	0.907375045121409
1621	0.9069054849748
1622	0.906524690450835
1623	0.906162381689827
1624	0.905806952268165
1625	0.905412961097515
1626	0.904852827238563
1627	0.904315870227723
1628	0.903850935023085
1629	0.903353455135098
1630	0.903019021472154
1631	0.902785678440559
1632	0.902352785619397
1633	0.901863182347433
1634	0.901661247838914
1635	0.901371105926073
1636	0.900957734154493
1637	0.900838766317935
1638	0.900301679760789
1639	0.899413628388697
1640	0.898906317148106
1641	0.898388085647998
1642	0.897968544875219
1643	0.897675555497655
1644	0.896877114056181
1645	0.895840932878866
1646	0.894843419883852
1647	0.893649198368361
1648	0.892409925321004
1649	0.891171042503959
1650	0.889508530584007
1651	0.887483115180678
1652	0.885481882375526
1653	0.883177155551108
1654	0.880672002217768
1655	0.878247768194153
1656	0.875441804701675
1657	0.872370127061069
1658	0.869328982125398
1659	0.866254460466584
1660	0.863306465014854
1661	0.860639058113542
1662	0.858060420257115
1663	0.855593167686402
1664	0.853547692873932
1665	0.851831865629411
1666	0.850511635744723
1667	0.849235747201149
1668	0.847779706899145
1669	0.846660847360426
1670	0.845475952751383
1671	0.84431397057376
1672	0.843335298667587
1673	0.842035602624194
1674	0.84075997280017
1675	0.839543806173635
1676	0.838065827794822
1677	0.83660028963217
1678	0.835068071907111
1679	0.833054394184694
1680	0.830793940122296
1681	0.828291132054911
1682	0.825076003580151
1683	0.82165876719467
1684	0.818061464571961
1685	0.813636042043603
1686	0.80872688200124
1687	0.803302604473198
1688	0.797307378693507
1689	0.790761359962187
1690	0.783502041184359
1691	0.775922369773545
1692	0.767709881588724
1693	0.758779625418499
1694	0.749654101351857
1695	0.739863669597233
1696	0.729585889006696
1697	0.719176124585909
1698	0.70836889839441
1699	0.697379463037918
1700	0.686083078610356
1701	0.674642676013039
1702	0.662841718380798
1703	0.650686917176874
1704	0.638162204090191
1705	0.625489701065854
1706	0.612731709305781
1707	0.599561817033906
1708	0.585541525592627
1709	0.572453795409246
1710	0.559198295059795
1711	0.546645111793129
1712	0.534293947785643
1713	0.523845467955714
1714	0.513747156760851
1715	0.506290451963961
1716	0.500640252516932
1717	0.497427618402206
1718	0.496159699332693
1719	0.49813993995858
1720	0.50257782297609
1721	0.50894041714551
1722	0.517174973884754
1723	0.527107652998111
1724	0.538319309796551
1725	0.550373617745799
1726	0.563147774314592
1727	0.575689946847654
1728	0.587490131169811
1729	0.598824833426038
1730	0.609295048127924
1731	0.61842703537209
1732	0.626769042371473
1733	0.633878777250437
1734	0.639203842871937
1735	0.643302782565097
1736	0.646524890963541
1737	0.6487249974271
1738	0.649876353198534
1739	0.650031233183136
1740	0.649384752950813
1741	0.648254922405816
1742	0.647234901400732
1743	0.646278577759958
1744	0.644969022160407
1745	0.643993950542862
1746	0.643323586359542
1747	0.642948247577644
1748	0.643008969118618
1749	0.642284660377258
1750	0.642389689766666
1751	0.642968674388962
1752	0.643674406295731
1753	0.644890222958893
1754	0.646524136545554
1755	0.648168020861197
1756	0.650333289075993
1757	0.653309461724491
1758	0.656307736757113
1759	0.659416938647121
1760	0.663026154898455
1761	0.667184175055884
1762	0.671326308761142
1763	0.675939401818735
1764	0.680083150647529
1765	0.684313702519397
1766	0.687918358365435
1767	0.691137686273062
1768	0.694151653982227
1769	0.696711093170813
1770	0.699142866004365
1771	0.701325355508495
1772	0.703940925289801
1773	0.706621649190307
1774	0.708991761686284
1775	0.711406650156457
1776	0.713407404140051
1777	0.714930002840913
1778	0.716926277341537
1779	0.719206431942435
1780	0.721189470969903
1781	0.723553176651365
1782	0.725707219486509
1783	0.727648994561198
1784	0.729486105539553
1785	0.731266036505236
1786	0.732643047460568
1787	0.734434298830935
1788	0.736493205612754
1789	0.738401122221118
1790	0.740542913367604
1791	0.742626023492451
1792	0.744466074923816
1793	0.746440347496044
1794	0.748526555798348
1795	0.750618586463586
1796	0.752951714295576
1797	0.754772467872959
1798	0.756412249356323
1799	0.757948983040579
1800	0.758908258458567
1801	0.746344934926228
1802	0.747014113061601
1803	0.747966975684842
1804	0.748578343805813
1805	0.749195279801378
1806	0.749938131211916
1807	0.750760639928841
1808	0.751133619594556
1809	0.75161833534028
1810	0.752310816906879
1811	0.752654881854288
1812	0.752803193687506
1813	0.75293491108721
1814	0.75263570287168
1815	0.752102251804484
1816	0.751716304347633
1817	0.75156052876035
1818	0.75168396871544
1819	0.751961291702226
1820	0.751755782242246
1821	0.751337628564522
1822	0.75121739953201
1823	0.750913229619818
1824	0.750636725442756
1825	0.750561822511125
1826	0.749592231572525
1827	0.749263064467749
1828	0.748760167767007
1829	0.749447168955482
1830	0.750029783207598
1831	0.750740889744688
1832	0.751806179466302
1833	0.752355164450972
1834	0.753200048462376
1835	0.754764521839606
1836	0.755892401282883
1837	0.756778776287446
1838	0.757888231750101
1839	0.758981820979931
1840	0.760154045687543
1841	0.761210562795618
1842	0.762136957476798
1843	0.762989077647231
1844	0.763391826679194
1845	0.763985269214831
1846	0.764676902904602
1847	0.765178047020075
1848	0.765257662986614
1849	0.765869026864962
1850	0.766759947183564
1851	0.767554804081548
1852	0.768017927335434
1853	0.768198443297357
1854	0.768611347263742
1855	0.769257516414998
1856	0.770234750828962
1857	0.771535822024326
1858	0.772405668220998
1859	0.772458667996427
1860	0.773263632612751
1861	0.77441340911148
1862	0.775556171457554
1863	0.776389112372219
1864	0.777430305551881
1865	0.778175056640847
1866	0.778919269842912
1867	0.779756484205909
1868	0.781080461092156
1869	0.781846722835113
1870	0.782023040879152
1871	0.782675325610189
1872	0.783461437999303
1873	0.784278726271349
1874	0.784923462742238
1875	0.785476785397232
1876	0.785811171544428
1877	0.78613633876248
1878	0.786434021290874
1879	0.786859645422316
1880	0.787134272249286
1881	0.787251644071765
1882	0.787347588411423
1883	0.787480474945092
1884	0.787559568798952
1885	0.78714502213612
1886	0.78696631172678
1887	0.787110867481695
1888	0.786900591281913
1889	0.786496316154252
1890	0.786122667114031
1891	0.785526583288926
1892	0.784569777985089
1893	0.783557035854956
1894	0.782474744299414
1895	0.781316681815948
1896	0.780028165993193
1897	0.779110447113955
1898	0.778593230980972
1899	0.778150862061293
1900	0.777721915024135
1901	0.77699679989093
1902	0.777085470358142
1903	0.77775958786138
1904	0.778285017645943
1905	0.77938741074054
1906	0.780232303335654
1907	0.780988797689125
1908	0.781402357042138
1909	0.782356474292237
1910	0.783279187060462
1911	0.784016321131079
1912	0.78486690280067
1913	0.78535465140436
1914	0.785383489962288
1915	0.785759652116508
1916	0.786183439250691
1917	0.786447301151004
1918	0.786835848393468
1919	0.787094396663157
1920	0.787189261164618
1921	0.787225308770486
1922	0.786903040806755
1923	0.786646297053201
1924	0.78656609183453
1925	0.78657410713756
1926	0.786168313944695
1927	0.785503359818831
1928	0.785356177998849
1929	0.785189964411864
1930	0.784929018484815
1931	0.785121137639787
1932	0.785197641265759
1933	0.784819101199613
1934	0.784466254784219
1935	0.784263077902733
1936	0.784434244104093
1937	0.784205905756648
1938	0.783679200940095
1939	0.783364531605345
1940	0.782826545275689
1941	0.782732588602756
1942	0.783133211624702
1943	0.783202874926754
1944	0.783212845407379
1945	0.78341266756888
1946	0.783786413597226
1947	0.783895940634851
1948	0.783732070561638
1949	0.783410782948748
1950	0.783411160151748
1951	0.783114507651512
1952	0.783039569086419
1953	0.783320488507874
1954	0.783685154074418
1955	0.784184834822302
1956	0.784389743236566
1957	0.784575449448651
1958	0.784960455438529
1959	0.785285813025848
1960	0.785482047042884
1961	0.785837738085324
1962	0.786592038685109
1963	0.787181185488002
1964	0.78759462505571
1965	0.788081241355934
1966	0.788809986381872
1967	0.789332912531803
1968	0.789734641307858
1969	0.790046651456596
1970	0.790133773808004
1971	0.790449808748647
1972	0.790754485624312
1973	0.791130539696409
1974	0.791463704893686
1975	0.79189671627028
1976	0.792386790759596
1977	0.792904455350364
1978	0.793308669532958
1979	0.793943073088194
1980	0.794269406481923
1981	0.794161827824093
1982	0.794273655220512
1983	0.794464319917569
1984	0.794570580602394
1985	0.794575998333339
1986	0.794743475809692
1987	0.794913548914771
1988	0.794985354840663
1989	0.795247244026818
1990	0.795878504468016
1991	0.796023978021447
1992	0.79600806105994
1993	0.79598087393419
1994	0.795531337876623
1995	0.795449391335465
1996	0.795684004163715
1997	0.79570245081733
1998	0.795640063669569
1999	0.795707229730715
2000	0.795790523988724
2001	0.795808863998824
2002	0.795835767735128
2003	0.79586186960766
2004	0.796148554092599
2005	0.796620263193343
2006	0.796799039958852
2007	0.797084180942705
2008	0.797328009066853
2009	0.797180920557244
2010	0.797294117095929
2011	0.79791347998943
2012	0.798095068218578
2013	0.797854417932082
2014	0.797878559658311
2015	0.79792631548435
2016	0.797943345891544
2017	0.797823455260812
2018	0.797827130432899
2019	0.797673661350929
2020	0.797268882118546
2021	0.79689638499922
2022	0.796439031635464
2023	0.796187712871196
2024	0.795932733179269
2025	0.795682944822659
2026	0.795708176980906
2027	0.795580902140013
2028	0.795119832002539
2029	0.794936395224912
2030	0.794868924948972
2031	0.794858024571135
2032	0.795074852966398
2033	0.795622254046699
2034	0.795903814545772
2035	0.796291544449297
2036	0.796529041906084
2037	0.796672610715339
2038	0.796689660164938
2039	0.796667225309758
2040	0.79648564361197
2041	0.795696312863974
2042	0.795572599964825
2043	0.796062528805472
2044	0.796062217803218
2045	0.796295390254005
2046	0.796197566889167
2047	0.796057046296483
2048	0.795291583458099
2049	0.795109993906316
2050	0.795200910223497
2051	0.795286222321609
2052	0.795652739559601
2053	0.795618670663447
2054	0.795353569990152
2055	0.795349453267898
2056	0.795390925103245
2057	0.795192343815468
2058	0.794915020448546
2059	0.79486919152774
2060	0.794821669090258
2061	0.794552623307739
2062	0.794151972305423
2063	0.79423416191982
2064	0.794235120762135
2065	0.794049222506922
2066	0.793903790863258
2067	0.794059880690428
2068	0.794077871123493
2069	0.793795099881372
2070	0.793647708191589
2071	0.793817012375626
2072	0.793730585569942
2073	0.793113923584711
2074	0.793096113467783
2075	0.793777957985335
2076	0.793731936093777
2077	0.793443115319521
2078	0.793363805689167
2079	0.793123316403557
2080	0.792512015028507
2081	0.792068271471514
2082	0.791857796798636
2083	0.791689250797682
2084	0.791454691041254
2085	0.791012440388678
2086	0.790541840410784
2087	0.790461190272234
2088	0.790243398355105
2089	0.79009912431683
2090	0.790518372313734
2091	0.790714249966147
2092	0.790697297501462
2093	0.790577970791122
2094	0.790323892239232
2095	0.790397999320613
2096	0.790502547789324
2097	0.790584730439105
2098	0.79049760895172
2099	0.790655579978047
2100	0.790726390506482
2101	0.790614730793184
2102	0.790141372332349
2103	0.789501731039416
2104	0.789254992568155
2105	0.788769186142998
2106	0.788249304090352
2107	0.788252051917128
2108	0.787989284516565
2109	0.787222069318835
2110	0.786554204784689
2111	0.786065392247754
2112	0.785572282346344
2113	0.785005011564328
2114	0.78429334926375
2115	0.783788310555729
2116	0.783013697906006
2117	0.781985995129096
2118	0.780479583761234
2119	0.779234027339128
2120	0.777962022573696
2121	0.776733151297122
2122	0.775544635927716
2123	0.774238669543363
2124	0.773114794992258
2125	0.771371470203993
2126	0.769081458712272
2127	0.767244482952938
2128	0.765378243092883
2129	0.763231044821711
2130	0.761509893636673
2131	0.759148537826394
2132	0.755981967954663
2133	0.753026128301629
2134	0.749876785655275
2135	0.746792886490247
2136	0.743681459468683
2137	0.740289913841907
2138	0.737863328019887
2139	0.735455533724983
2140	0.733687829680501
2141	0.732374886344274
2142	0.732092129055811
2143	0.732455035544953
2144	0.733114800254558
2145	0.73488485378969
2146	0.736390081966854
2147	0.738111689122593
2148	0.739738710564619
2149	0.741777338199144
2150	0.743424818655909
2151	0.745158993735254
2152	0.746161849675571
2153	0.746805085885329
2154	0.747077043374761
2155	0.746297557583276
2156	0.746030388743026
2157	0.745761372851746
2158	0.745583127288165
2159	0.745596179156235
2160	0.745592709129103
2161	0.745178858680088
2162	0.745059067365608
2163	0.745282006453135
2164	0.745659024865583
2165	0.745983589673285
2166	0.746523722138574
2167	0.747341334247722
2168	0.747967245850245
2169	0.749326696228706
2170	0.751606240601324
2171	0.753406630096341
2172	0.755419816272046
2173	0.757203668876673
2174	0.758930365426429
2175	0.760391810475535
2176	0.762007230493232
2177	0.762933520285426
2178	0.763086247078594
2179	0.763517010587163
2180	0.763624833294498
2181	0.763739039562669
2182	0.764491717740548
2183	0.764299059797815
2184	0.76354791300637
2185	0.762138952128487
2186	0.761021786498046
2187	0.760056541274977
2188	0.759213644767329
2189	0.758901709983338
2190	0.758546535838138
2191	0.75782031487369
2192	0.757783486503899
2193	0.75848104504762
2194	0.758792217300694
2195	0.759451219638342
2196	0.759577330448912
2197	0.759347563080851
2198	0.759176965173596
2199	0.758765717047544
2200	0.75839275503482
2201	0.758113307157186
2202	0.757638967101953
2203	0.756878336679962
2204	0.756276778833108
2205	0.755976732240825
2206	0.75512796743985
2207	0.753774213144011
2208	0.752786763392388
2209	0.751644158653693
2210	0.750543902698507
2211	0.750027386262756
2212	0.748934486255981
2213	0.747661483447845
2214	0.746811589031146
2215	0.745857893309314
2216	0.744893915179742
2217	0.743960529991737
2218	0.742911366014996
2219	0.741906986291305
2220	0.7412655069816
2221	0.739795651649621
2222	0.737828189726243
2223	0.736203506830501
2224	0.734234738147001
2225	0.73236885639797
2226	0.730994194864695
2227	0.728779423278062
2228	0.725876045391541
2229	0.72352542279967
2230	0.72116001975722
2231	0.718555890274201
2232	0.71605105724991
2233	0.71332723116799
2234	0.710973519471952
2235	0.707224463698956
2236	0.70217881793534
2237	0.698060855254122
2238	0.693695768374421
2239	0.68896367143591
2240	0.68495053316281
2241	0.680363266546103
2242	0.67482121460589
2243	0.668910859597608
2244	0.662955750291128
2245	0.657033224491565
2246	0.648997041767515
2247	0.640209511370292
2248	0.632299164441793
2249	0.624041064322547
2250	0.615542653533322
2251	0.60800353211598
2252	0.599929293884441
2253	0.591545142586795
2254	0.582399798442845
2255	0.573262318929574
2256	0.563661318280501
2257	0.553264709659054
2258	0.542332755257427
2259	0.530696666923897
2260	0.520111045739555
2261	0.509366514484069
2262	0.498427633010715
2263	0.48815613004562
2264	0.477480120440689
2265	0.465266624082464
2266	0.454949923216851
2267	0.446178292791559
2268	0.436884925890253
2269	0.427592664394526
2270	0.419200813989962
2271	0.411517486070929
2272	0.403395486696022
2273	0.395989030398096
2274	0.388120701776762
2275	0.379714485269965
2276	0.371213277693586
2277	0.36312978059968
2278	0.3542175943152
2279	0.344753361185443
2280	0.334571010665654
2281	0.323514144224401
2282	0.312465636307366
2283	0.301030197305224
2284	0.289142549725989
2285	0.276495763602767
2286	0.264400751338787
2287	0.252028605395704
2288	0.239721025056452
2289	0.227634340308302
2290	0.215910426136902
2291	0.204550285453551
2292	0.193585253325955
2293	0.184434186327917
2294	0.176261644639934
2295	0.167969794773746
2296	0.160653696644299
2297	0.152982389563815
2298	0.144985205870302
2299	0.138528098545979
2300	0.132933185126706
2301	0.127237626156062
2302	0.122391859865219
2303	0.117891595673028
2304	0.112882316600134
2305	0.109605736062855
2306	0.107943596682282
2307	0.106105642773709
2308	0.104251084073202
2309	0.104819508150922
2310	0.106879419567699
2311	0.109052680845559
2312	0.112886913936618
2313	0.117045451589485
2314	0.121711756352524
2315	0.126429749841761
2316	0.132732635069261
2317	0.137529597607462
2318	0.140602624370875
2319	0.14568401283288
2320	0.152197193069834
2321	0.157155695982164
2322	0.162909353775104
2323	0.167007825040134
2324	0.169119225180778
2325	0.171460133640451
2326	0.1733964936793
2327	0.175149949436087
2328	0.176004874681694
2329	0.17722706927597
2330	0.178949680843671
2331	0.179717923441949
2332	0.179644937959427
2333	0.180012399131499
2334	0.179735808277561
2335	0.180210563201426
2336	0.181728832955976
2337	0.182251432960212
2338	0.18160951005762
2339	0.183102907414812
2340	0.186055517951148
2341	0.18742439565349
2342	0.18930870120624
2343	0.191201300668089
2344	0.190883395449733
2345	0.192373835219681
2346	0.197640248425292
2347	0.199336003775114
2348	0.19927964316783
[truncated: 152 more rows]
