# Supplementary material for: Machine learning-assisted non-destructive plasticizer identification and quantification in historical PVC objects based on IR spectroscopy
Source: Sci Rep. 2022 Mar 23;12:5017. doi: 10.1038/s41598-022-08862-1 (PMC8943100; doi:10.1038/s41598-022-08862-1)
Supplement: Supplementary file 1 — Supplementary Information 1. [file 41598_2022_8862_MOESM1_ESM.zip › Plasticizers_PVC_data/NIR_all/P417_idle.txt]

Wavelength	C:\Documents and Settings\All Users\Application Data\ASD\Indico Pro\Projects\David\P417_idle.txt
350	0.703879930075391
351	0.68497135069968
352	0.680325187877822
353	0.679581208951983
354	0.678710825186139
355	0.675667791755306
356	0.682437060149506
357	0.690604928608004
358	0.688587762343223
359	0.693347918119259
360	0.695570794870008
361	0.689768337026872
362	0.691983334508645
363	0.692032280565033
364	0.688877535786531
365	0.702180479996737
366	0.711639384059318
367	0.715177655594161
368	0.731216210515396
369	0.731752982243926
370	0.722768067098384
371	0.727822538359376
372	0.731583048313373
373	0.738283918255662
374	0.754853003062241
375	0.757902618375628
376	0.758780331013221
377	0.768515765354336
378	0.769173333638196
379	0.771649893158839
380	0.781836723243964
381	0.79070296609272
382	0.796538302236722
383	0.799032239215281
384	0.798884052514544
385	0.800452142601382
386	0.804293246870864
387	0.808526084890741
388	0.814238953197676
389	0.818504027549384
390	0.817936183506928
391	0.821387075289865
392	0.826085345347036
393	0.828468063816162
394	0.831831508695642
395	0.835094635190151
396	0.837601971062821
397	0.840489277331185
398	0.842829232450892
399	0.844880113827373
400	0.848442721003858
401	0.854073733941298
402	0.860341419747735
403	0.864206711689379
404	0.866030742033037
405	0.866426708521361
406	0.866350871262142
407	0.868335847266016
408	0.87020022194975
409	0.870071385094819
410	0.871955806581266
411	0.874206937624237
412	0.875512780544081
413	0.87633893926849
414	0.876242362773401
415	0.87570422179501
416	0.87642383864731
417	0.878820661898712
418	0.881710048026299
419	0.882610389415708
420	0.882036590952257
421	0.881642964930988
422	0.883292396315976
423	0.884945957999132
424	0.886871278393569
425	0.889356379039512
426	0.891020762080431
427	0.891916888595368
428	0.892316071497121
429	0.892639394425872
430	0.893349558765422
431	0.894487848593704
432	0.895598541312356
433	0.896645247882896
434	0.897425204071449
435	0.897645608198262
436	0.898090809410894
437	0.898484396907751
438	0.898326550152496
439	0.898450242602032
440	0.898865067344136
441	0.899446546551357
442	0.900223338617479
443	0.900623015607547
444	0.900628640684129
445	0.901532396664018
446	0.902582312459519
447	0.903431739928211
448	0.904055709798681
449	0.904924275885758
450	0.906019186311686
451	0.907058444160824
452	0.908250626220066
453	0.909185238820255
454	0.90939015811759
455	0.909160359922517
456	0.909298275782377
457	0.910204729292043
458	0.910791861002926
459	0.910993062715409
460	0.911026516373864
461	0.911671352669797
462	0.912147587935329
463	0.912223881388157
464	0.912063475163653
465	0.911803564466276
466	0.911751302435798
467	0.912237440701807
468	0.912671977817578
469	0.912978540467631
470	0.91327167264066
471	0.914119148941541
472	0.91494118133672
473	0.915335626842622
474	0.915496956224306
475	0.915876837888334
476	0.916424074204263
477	0.916313684160326
478	0.916541799611739
479	0.917003860322176
480	0.916990052121836
481	0.917167210743792
482	0.917380047859515
483	0.91730938044455
484	0.917246829586239
485	0.917296084691512
486	0.9174539391436
487	0.91743342153003
488	0.917428042318366
489	0.917534560057325
490	0.917652993862628
491	0.917931501139342
492	0.9183055391454
493	0.918525000299664
494	0.918833858671417
495	0.919100731490283
496	0.919101797812835
497	0.919297362553155
498	0.919518697079065
499	0.919566252102164
500	0.919615936592589
501	0.919793129127395
502	0.920057339569014
503	0.919968903928698
504	0.9200577139976
505	0.920323212650518
506	0.920219954772233
507	0.919942533716982
508	0.919784325717195
509	0.920089393410715
510	0.920305826462561
511	0.920338991505703
512	0.920228932865993
513	0.920106942753003
514	0.920117556170758
515	0.920290673201076
516	0.920387574826914
517	0.920532884698791
518	0.920678252560838
519	0.920542531199033
520	0.92025314052357
521	0.920045435607923
522	0.920229450053921
523	0.920382906375078
524	0.920442584924399
525	0.920453349010268
526	0.920549700773404
527	0.920660368127643
528	0.92072666523045
529	0.920806161209535
530	0.920745640123307
531	0.920588703819085
532	0.920704885643542
533	0.920625150376855
534	0.920419492826602
535	0.920444547199645
536	0.920481881542147
537	0.920464688501914
538	0.920386430184433
539	0.920425348572072
540	0.920474682937107
541	0.920437941241931
542	0.920327668859187
543	0.920230261334663
544	0.920188158402688
545	0.920199384085405
546	0.920181828515895
547	0.920148014506221
548	0.920164884962882
549	0.920072731227411
550	0.920028384094183
551	0.920210350247324
552	0.920314690435321
553	0.920399929872729
554	0.92051035038697
555	0.920520919116218
556	0.920495148217346
557	0.920493063570725
558	0.92058045874652
559	0.920738522012338
560	0.920900435589434
561	0.920968985227412
562	0.921176397981234
563	0.9213997993966
564	0.921478811509742
565	0.921633618960695
566	0.921788743807954
567	0.921892673617514
568	0.922024610598265
569	0.922226085934449
570	0.922495406851497
571	0.92278436027415
572	0.923001951589053
573	0.923141683932535
574	0.923246817712084
575	0.923371942341061
576	0.923558122652522
577	0.923823868855357
578	0.924123847780455
579	0.924404968201897
580	0.92459648780126
581	0.924571236083085
582	0.924458567783899
583	0.924289303509543
584	0.92398966173212
585	0.923988101007451
586	0.924219659613141
587	0.924443823955581
588	0.924840660519552
589	0.925371202402483
590	0.925967272743156
591	0.926637458232523
592	0.927243740321992
593	0.927798253700333
594	0.92862992612574
595	0.929692938366281
596	0.930948241182728
597	0.932335873781414
598	0.93352055684304
599	0.934876613215967
600	0.936859713941338
601	0.938638262483916
602	0.93998615818952
603	0.940748820937652
604	0.940688667758457
605	0.940344662704705
606	0.939923311518267
607	0.939249893233392
608	0.938562506484041
609	0.937991551358708
610	0.937589762842952
611	0.936918607076646
612	0.936056609141623
613	0.935242178505483
614	0.934764887324484
615	0.934594242939954
616	0.934602941157049
617	0.934563774637493
618	0.934527097996717
619	0.934560626228669
620	0.934763602801144
621	0.935441615068205
622	0.936416369946455
623	0.937396639766306
624	0.938506499761912
625	0.939575287055946
626	0.94051209174887
627	0.941508920344019
628	0.942556340248371
629	0.943557358079676
630	0.94428032342851
631	0.945135888193458
632	0.94607191920243
633	0.946847441988841
634	0.947492435742285
635	0.94808397991595
636	0.94867838583187
637	0.949184155401421
638	0.949650681664559
639	0.950133866789059
640	0.950713515654717
641	0.951254307864812
642	0.951733561125562
643	0.952192748858314
644	0.952662126496958
645	0.953132906396731
646	0.953592734972087
647	0.9540947175136
648	0.954535493903577
649	0.95487125136603
650	0.955194184678906
651	0.955614893134066
652	0.956080679884415
653	0.956384557069321
654	0.956816547765029
655	0.957310279977363
656	0.95769547044967
657	0.957958071922471
658	0.958214822952333
659	0.958524122204292
660	0.958726447197869
661	0.958984133568965
662	0.959307895466723
663	0.959538127340667
664	0.959785458464708
665	0.960031599472336
666	0.960221300800671
667	0.960431843148128
668	0.960617909348613
669	0.960746673992861
670	0.960886902116294
671	0.961015401197958
672	0.961123515269408
673	0.961214574714456
674	0.961386987208211
675	0.961603744134331
676	0.961772231780875
677	0.961997685368008
678	0.962182074408461
679	0.962250140405357
680	0.962326141314661
681	0.962414844700567
682	0.96253481438127
683	0.962743969160448
684	0.962920818155526
685	0.963026454905177
686	0.963065789042381
687	0.963107268467114
688	0.963184673880976
689	0.963296706211826
690	0.963345453463648
691	0.963371524725105
692	0.963404357924012
693	0.963453136253528
694	0.963504733288489
695	0.963542027668535
696	0.96354829896834
697	0.963567369456778
698	0.963623993897074
699	0.96371712878927
700	0.963779913558103
701	0.963752153305858
702	0.963657280991991
703	0.963643061787416
704	0.963714569903648
705	0.963784323180414
706	0.963716797550151
707	0.963599883975982
708	0.963530378380951
709	0.963558593180868
710	0.963559294053609
711	0.963575929197935
712	0.963600339237171
713	0.963538811805538
714	0.963477377833456
715	0.963435743646954
716	0.963406150014315
717	0.963381224240585
718	0.963335960575969
719	0.963278987041955
720	0.963352525824968
721	0.963379199453355
722	0.96331946522514
723	0.963309894475983
724	0.963196258774272
725	0.963051205353056
726	0.963014661760367
727	0.962961713365292
728	0.962890491177663
729	0.962827648718286
730	0.96283656791333
731	0.962874166504715
732	0.962876900149204
733	0.96275421986561
734	0.96261033707861
735	0.962517998455681
736	0.962524191907712
737	0.96257795041336
738	0.962574125313964
739	0.96246418583552
740	0.962314277667129
741	0.962230017905648
742	0.962203072583605
743	0.962136905495169
744	0.962063588949856
745	0.962001286642178
746	0.961957950212096
747	0.961901815726809
748	0.961809776345079
749	0.961693681196286
750	0.96161927437475
751	0.961624761307616
752	0.961675805745909
753	0.96169654405269
754	0.96170859520261
755	0.961710757545246
756	0.961680995471805
757	0.961522751139194
758	0.961350993073309
759	0.961254002935684
760	0.961295269790987
761	0.961352486621672
762	0.961361378485002
763	0.96129469523469
764	0.961252864358531
765	0.961161503092137
766	0.961002950743645
767	0.960938119937941
768	0.960899274948869
769	0.960878189889089
770	0.960901444364696
771	0.960880998128456
772	0.960840404519159
773	0.960814177073086
774	0.960742703279868
775	0.960707962228972
776	0.96074318351073
777	0.960814136189232
778	0.960796312427027
779	0.960698973617694
780	0.960590776093162
781	0.960446782036411
782	0.960254862097239
783	0.960071092303399
784	0.960161152984221
785	0.960219227600078
786	0.960172039957854
787	0.96013484218029
788	0.960066242053413
789	0.959980659600868
790	0.959905720286024
791	0.959880793773482
792	0.959799583198841
793	0.959640945229304
794	0.95952725039581
795	0.959385119641838
796	0.959254507840285
797	0.959208749173016
798	0.959174504230835
799	0.959113946403361
800	0.959036107036544
801	0.959077301393115
802	0.959006216121087
803	0.958830726753666
804	0.958736995575364
805	0.958641340612057
806	0.958592450887654
807	0.958618297257986
808	0.958555265142273
809	0.958470442184193
810	0.958387758784347
811	0.958262442060256
812	0.958197349518734
813	0.958157489105022
814	0.95806938333587
815	0.957976016539034
816	0.957887515074145
817	0.957816711787378
818	0.957806609026882
819	0.957688100374445
820	0.957482715733631
821	0.957325606983545
822	0.957317450185334
823	0.957395753487111
824	0.95747055804048
825	0.957474613595222
826	0.957431484695296
827	0.957351766342366
828	0.957236006971649
829	0.95705329353894
830	0.956841383233465
831	0.95666862281026
832	0.956651968007734
833	0.956709879585221
834	0.956712679064467
835	0.956465016917115
836	0.95633173150084
837	0.95633173969328
838	0.956354436298624
839	0.956306315999206
840	0.9561686484371
841	0.9559597958948
842	0.955725337829469
843	0.955680100340225
844	0.955776280943341
845	0.955843943531404
846	0.955896826211948
847	0.955897244362534
848	0.95583356354081
849	0.95576289215827
850	0.955607954163511
851	0.955435017436968
852	0.955387467630805
853	0.955383533483733
854	0.95541704247676
855	0.955464125021121
856	0.955414510795824
857	0.955358155489252
858	0.955286775377949
859	0.955123320860771
860	0.955009042725352
861	0.954893206334554
862	0.954728038442591
863	0.95462813262661
864	0.954553511170127
865	0.954491507335583
866	0.954455369354462
867	0.954376247110875
868	0.954306461549873
869	0.954303445486848
870	0.954313974407777
871	0.954275879537545
872	0.954198421367241
873	0.954172847137114
874	0.954043978801231
875	0.953892144762317
876	0.953821264981146
877	0.953685375871174
878	0.95359255107482
879	0.953570208175301
880	0.953530606122275
881	0.953413062541015
882	0.953211336134406
883	0.952980077112706
884	0.9529450955329
885	0.95297152909995
886	0.952938773960675
887	0.952770786984471
888	0.952615521468539
889	0.952484513847962
890	0.952340814846238
891	0.952160866937241
892	0.951967887369285
893	0.951760822935627
894	0.951499312060478
895	0.951239614563572
896	0.951024919684995
897	0.95087146273569
898	0.950663223419982
899	0.950536703991142
900	0.950492502068336
901	0.95031299582169
902	0.950045919148009
903	0.949808303815407
904	0.949713586562986
905	0.949682545675454
906	0.949540728980922
907	0.949285663852717
908	0.949158910415717
909	0.949035769876359
910	0.948874244597347
911	0.948670287905406
912	0.948506702349044
913	0.948286005291062
914	0.948012534714365
915	0.947830503850092
916	0.947648387488736
917	0.947541270778432
918	0.947568984655397
919	0.947487371814505
920	0.947570946964292
921	0.947821968903077
922	0.9479201496925
923	0.94795171387188
924	0.947989565334021
925	0.948081546681408
926	0.948150210797644
927	0.948272638485506
928	0.948410165767458
929	0.948417915565452
930	0.948410514057576
931	0.948459577664748
932	0.948569615827889
933	0.948552518190183
934	0.948566147729594
935	0.948643535923912
936	0.948716826591106
937	0.948730814193098
938	0.94866255889786
939	0.948548532375502
940	0.94856064501965
941	0.948551111634806
942	0.94855913526332
943	0.948687464708821
944	0.948537096285497
945	0.948453038757109
946	0.948599606492571
947	0.948562087990841
948	0.9485286336536
949	0.948507560981623
950	0.948442898906119
951	0.948304926524223
952	0.948157803792422
953	0.948070432128294
954	0.948114751701598
955	0.947958435724448
956	0.947802533354341
957	0.947890097436119
958	0.947774683284106
959	0.947714811089516
960	0.947725416155064
961	0.947551121076572
962	0.947438299359679
963	0.947399295112363
964	0.947399683986807
965	0.947440842220377
966	0.947490643508575
967	0.947444460252366
968	0.947195076393834
969	0.947182994190436
970	0.947203975289853
971	0.947099415673206
972	0.947021703670803
973	0.94697552486084
974	0.946902157112093
975	0.946744778764523
976	0.946683448537188
977	0.946654362436246
978	0.946635021354976
979	0.946685141855708
980	0.946530690676615
981	0.946295936893562
982	0.946162707352855
983	0.946048766173972
984	0.945911482198968
985	0.945790642101321
986	0.945780188152587
987	0.945757195547481
988	0.945642197700313
989	0.945467551920922
990	0.945518873070819
991	0.945510612813084
992	0.945399270658752
993	0.945259376566361
994	0.945212261663911
995	0.945146880521124
996	0.944991978931314
997	0.94475621284706
998	0.944832881483542
999	0.944885210867458
1000	0.944624246842197
1001	0.954689637153583
1002	0.95384695423597
1003	0.953944960771601
1004	0.953822053932813
1005	0.954358629461418
1006	0.95669636153076
1007	0.957134358923526
1008	0.956430002773467
1009	0.956395109635698
1010	0.956070703594335
1011	0.955394914077374
1012	0.954692241328725
1013	0.95453685349841
1014	0.953777746917702
1015	0.951755944137602
1016	0.951483838115298
1017	0.95199796277962
1018	0.952490514543569
1019	0.954262861065562
1020	0.954551488956845
1021	0.954066441996625
1022	0.953967765136076
1023	0.953391637186394
1024	0.952934941946267
1025	0.95255706014501
1026	0.952482616641674
1027	0.952355530962939
1028	0.952435669538113
1029	0.952318528964729
1030	0.952691927444811
1031	0.952364272730191
1032	0.951083827598986
1033	0.951014228047307
1034	0.951522898756617
1035	0.951575591307536
1036	0.951851745109961
1037	0.952164357290894
1038	0.952437859614002
1039	0.952379694954312
1040	0.952528188495696
1041	0.952452628261618
1042	0.951263424576562
1043	0.950971945364871
1044	0.951057730886661
1045	0.951709796836608
1046	0.951758410748644
1047	0.952351432633514
1048	0.951883743812454
1049	0.950245078784009
1050	0.949834262920233
1051	0.949158257603263
1052	0.949386688228587
1053	0.951294187066
1054	0.951653899241657
1055	0.951650465907867
1056	0.951609749444788
1057	0.950366863446184
1058	0.95002488079741
1059	0.950341610254404
1060	0.950459995990818
1061	0.950937819549965
1062	0.952201838711385
1063	0.952074181280882
1064	0.951542236814882
1065	0.951076589023969
1066	0.94919117871086
1067	0.949088657854152
1068	0.950479075346122
1069	0.950639933236989
1070	0.951016023112919
1071	0.951173988657823
1072	0.950171205765644
1073	0.950020269141968
1074	0.950934041340036
1075	0.950988293078372
1076	0.950842239019836
1077	0.950608334224705
1078	0.950108945676201
1079	0.948875856933365
1080	0.948640020761916
1081	0.948624633139542
1082	0.948816496638425
1083	0.949651443003651
1084	0.949859380216466
1085	0.949993548789604
1086	0.950123028369796
1087	0.949979526023612
1088	0.949962205533442
1089	0.950018204657636
1090	0.949991862786643
1091	0.94989750768075
1092	0.949921947321501
1093	0.949594364609232
1094	0.949287027895963
1095	0.948786868456859
1096	0.948276582516235
1097	0.9482012400009
1098	0.948589021144069
1099	0.948589420816768
1100	0.948841338124573
1101	0.94861848227415
1102	0.947452299663468
1103	0.947434933548041
1104	0.948224526694962
1105	0.948252435693807
1106	0.948520294967011
1107	0.948701376849071
1108	0.948330361884717
1109	0.947938183086469
1110	0.947943098088357
1111	0.947633638664808
1112	0.947514797270477
1113	0.947315324006136
1114	0.947319426912607
1115	0.947882803780873
1116	0.947805667197544
1117	0.947469347420102
1118	0.947152091658201
1119	0.946427451485594
1120	0.946246146987511
1121	0.946426584307557
1122	0.946180195254167
1123	0.946133164114746
1124	0.945793745936665
1125	0.944852489140586
1126	0.944255446702897
1127	0.944189537415196
1128	0.944000919249963
1129	0.943458687634487
1130	0.942872979622836
1131	0.942515462365849
1132	0.942257491673142
1133	0.942116300817048
1134	0.942765605873395
1135	0.942573431063885
1136	0.941711338502369
1137	0.941340947254582
1138	0.940928673463087
1139	0.940574578034894
1140	0.940657235213598
1141	0.940364492402444
1142	0.939758123752885
1143	0.939322611231595
1144	0.939021721851166
1145	0.938261975366237
1146	0.937500301322593
1147	0.937145768509841
1148	0.937097805715505
1149	0.937138113576378
1150	0.936774856169412
1151	0.936575168827588
1152	0.935931984832034
1153	0.934467034971965
1154	0.933826856206635
1155	0.933745434871103
1156	0.933065703093686
1157	0.932506428385965
1158	0.931551896135722
1159	0.929906988380833
1160	0.928682079417597
1161	0.927495069036254
1162	0.926415162900193
1163	0.925543141082088
1164	0.924258829385263
1165	0.922786842306605
1166	0.92143649835094
1167	0.919979940121965
1168	0.918630054885961
1169	0.91764998062369
1170	0.916803285873236
1171	0.915853078251194
1172	0.914866163405947
1173	0.914098458387235
1174	0.913155523083423
1175	0.912751731878581
1176	0.913177969216527
1177	0.912870256789047
1178	0.912292254162227
1179	0.911914920730744
1180	0.911207788378745
1181	0.91071373834408
1182	0.910798810385578
1183	0.910877019217799
1184	0.910469203064048
1185	0.909483776446615
1186	0.908321814914298
1187	0.907702289888285
1188	0.907097510647753
1189	0.906398662635488
1190	0.905675222526327
1191	0.904746899913724
1192	0.904067911720934
1193	0.903451578066798
1194	0.902952231983401
1195	0.902594495591449
1196	0.90239357239091
1197	0.902100560068144
1198	0.902229463436645
1199	0.902814443789239
1200	0.903242305523021
1201	0.903785078988379
1202	0.904665564090147
1203	0.905131354823016
1204	0.905705627372106
1205	0.906609581151846
1206	0.907260561345959
1207	0.908126255616729
1208	0.909387769516013
1209	0.910494444975693
1210	0.911242005034087
1211	0.912170558771714
1212	0.913200537881591
1213	0.914180469327911
1214	0.915090964078135
1215	0.916119955673006
1216	0.917273381794097
1217	0.918228607405784
1218	0.91905655220764
1219	0.920013276232885
1220	0.921075620353271
1221	0.921941640564104
1222	0.922773074260897
1223	0.923815775393234
1224	0.924444708794353
1225	0.924754697387698
1226	0.925444205697218
1227	0.926187950255446
1228	0.926678502696827
1229	0.92720535132264
1230	0.927534948056589
1231	0.927638424830359
1232	0.92805422112897
1233	0.928898208033114
1234	0.929350742486575
1235	0.929737918157078
1236	0.930118198099544
1237	0.930225871974426
1238	0.930510933938098
1239	0.931005365606147
1240	0.931286307972512
1241	0.931189002055216
1242	0.931403421057339
1243	0.931564471744619
1244	0.931594575507595
1245	0.932150862880728
1246	0.9328718475975
1247	0.932910180464635
1248	0.932594694954728
1249	0.932716325487843
1250	0.932720000359946
1251	0.932626945184995
1252	0.932895792382379
1253	0.932911370563394
1254	0.932663182645557
1255	0.932697651103658
1256	0.933179096394261
1257	0.933312123190985
1258	0.933276666802028
1259	0.933434350486688
1260	0.933657031492212
1261	0.933564856963502
1262	0.933693786452484
1263	0.93382689047318
1264	0.933389286764842
1265	0.933070352189462
1266	0.933119388637818
1267	0.933070840849213
1268	0.933210883394269
1269	0.933597419909139
1270	0.933590240161349
1271	0.933199582175955
1272	0.932999809780289
1273	0.932890175434557
1274	0.932828047193061
1275	0.932874602260149
1276	0.932727816974766
1277	0.93269787274738
1278	0.932719337918113
1279	0.932877209705553
1280	0.932806326580576
1281	0.932744534768665
1282	0.93259953361349
1283	0.93217179828644
1284	0.932083728895905
1285	0.932187457982431
1286	0.932091094272208
1287	0.932159198332872
1288	0.932331658513066
1289	0.932223524117769
1290	0.932038020242986
1291	0.932233017168923
1292	0.932303953740883
1293	0.931970420600099
1294	0.931789355001936
1295	0.931840926434351
1296	0.931723061073437
1297	0.93172554320774
1298	0.932068649434785
1299	0.931959127167474
1300	0.931626443922131
1301	0.931652798385166
1302	0.93161138879816
1303	0.931476138414992
1304	0.9311547957342
1305	0.931000336327911
1306	0.930827290658616
1307	0.930803336376377
1308	0.930921164814255
1309	0.931205204800314
1310	0.931390224690996
1311	0.931182744543991
1312	0.930965121280807
1313	0.930644081928362
1314	0.930242398097679
1315	0.930402754221921
1316	0.9306007011285
1317	0.930385121295983
1318	0.930297121637224
1319	0.930280714771378
1320	0.930054288254705
1321	0.929971770630862
1322	0.930013840577336
1323	0.929888307959181
1324	0.929943919928847
1325	0.930124218022525
1326	0.930333872960686
1327	0.930530825437623
1328	0.930544383533093
1329	0.930323612755833
1330	0.930302545291158
1331	0.930308710807433
1332	0.930083036660555
1333	0.930139567719995
1334	0.930402227287088
1335	0.930243591939656
1336	0.930214889303588
1337	0.930374593919378
1338	0.930013157724247
1339	0.929692390870133
1340	0.929806115510915
1341	0.929734198150469
1342	0.929428092012788
1343	0.92911726363808
1344	0.929048945048838
1345	0.929096146774509
1346	0.92874000772945
1347	0.928578704640336
1348	0.92865119337106
1349	0.92818024032941
1350	0.927845420625535
1351	0.927952053422734
1352	0.927750873498154
1353	0.927215090880584
1354	0.926851037799506
1355	0.926781865159378
1356	0.926473870293586
1357	0.925957055115021
1358	0.925371302961108
1359	0.924972419472816
1360	0.924510810377477
1361	0.923985698073054
1362	0.923505137180483
1363	0.923143782229982
1364	0.922567090798962
1365	0.921720294394038
1366	0.921263680829601
1367	0.920957600356534
1368	0.92010349399174
1369	0.919063231596485
1370	0.918222344662071
1371	0.917329652401893
1372	0.916392997051939
1373	0.915586785942408
1374	0.914980307360462
1375	0.914018897638586
1376	0.912693531992682
1377	0.911666952259609
1378	0.910431140874238
1379	0.908893482058728
1380	0.907693599582894
1381	0.906744314397895
1382	0.905811781789383
1383	0.904947408301731
1384	0.904196096492177
1385	0.903592128148756
1386	0.903033669337631
1387	0.902489128494757
1388	0.902003006407777
1389	0.90167766020397
1390	0.90121535920381
1391	0.900742885772634
1392	0.900557525278025
1393	0.900471292231451
1394	0.900201327879621
1395	0.899868968668131
1396	0.899731850662886
1397	0.899545461378362
1398	0.899162297835623
1399	0.898811498824358
1400	0.89839963267068
1401	0.898029237772224
1402	0.89789832176542
1403	0.897706518530303
1404	0.897310839670693
1405	0.89701773499515
1406	0.896948561747193
1407	0.89682026163029
1408	0.896724197320398
1409	0.896836443728066
1410	0.896774985365661
1411	0.896573473632899
1412	0.896537164923579
1413	0.896414762161571
1414	0.89599967304322
1415	0.895719894781961
1416	0.895574632648195
1417	0.895339071408895
1418	0.895389516656839
1419	0.895462210094319
1420	0.895438961214057
1421	0.895634351312513
1422	0.895789687829789
1423	0.89583203336221
1424	0.895998422471299
1425	0.896327505332065
1426	0.896531293259246
1427	0.896696687189852
1428	0.89703974755998
1429	0.897399016469893
1430	0.897823103932493
1431	0.898396242849515
1432	0.898798603188936
1433	0.89922013512221
1434	0.899875880358536
1435	0.900451617420518
1436	0.901000368911048
1437	0.901768982785873
1438	0.902589759283809
1439	0.903282507954215
1440	0.904028230362731
1441	0.904776220807822
1442	0.905197910294257
1443	0.905519780447266
1444	0.906016222841672
1445	0.906502177195841
1446	0.906819830309775
1447	0.907118021713342
1448	0.907591004183143
1449	0.908032333844138
1450	0.908380663179524
1451	0.908709086298123
1452	0.908908570794346
1453	0.909123544563324
1454	0.909554136975916
1455	0.909957392374379
1456	0.910141688879442
1457	0.910458902183646
1458	0.910818767578024
1459	0.910983207767972
1460	0.911285605804725
1461	0.911566667461688
1462	0.911721366488528
1463	0.911844942090334
1464	0.912065605318905
1465	0.912172443657548
1466	0.912155719684865
1467	0.912141614635153
1468	0.912148776366223
1469	0.912032321298568
1470	0.911902026315132
1471	0.911972146632944
1472	0.911992325826786
1473	0.911977004033778
1474	0.911983443929718
1475	0.911903373511385
1476	0.912078348607634
1477	0.912392079110185
1478	0.912589407395775
1479	0.912850486259595
1480	0.913026448807748
1481	0.913028726934693
1482	0.913118427764999
1483	0.913260322502003
1484	0.913297495185973
1485	0.913312049066573
1486	0.913427174316534
1487	0.913644173331683
1488	0.913773047418742
1489	0.913787253806082
1490	0.913811613662428
1491	0.913861192188019
1492	0.913825661070117
1493	0.913775540715126
1494	0.914015733067357
1495	0.914230481313211
1496	0.914116751552424
1497	0.914162032452551
1498	0.914569733239226
1499	0.914844926905821
1500	0.914860834240435
1501	0.914960988146452
1502	0.915019146868199
1503	0.91505228407538
1504	0.915249087910201
1505	0.915348213013817
1506	0.915322786878777
1507	0.915276051838552
1508	0.91521992265985
1509	0.91519484406753
1510	0.915225856877687
1511	0.9152169477276
1512	0.915079368217819
1513	0.915038555873506
1514	0.915019317877234
1515	0.914944573087452
1516	0.914893906909785
1517	0.914909553402552
1518	0.914864083566224
1519	0.914743380809146
1520	0.914624929796879
1521	0.914534263898841
1522	0.914564184135682
1523	0.914661293851107
1524	0.914656157462055
1525	0.91466883980899
1526	0.914588617585817
1527	0.914470304097253
1528	0.914360620180073
1529	0.914260170660793
1530	0.914284469495737
1531	0.914291867543288
1532	0.914158715988892
1533	0.914104690411304
1534	0.914116399764998
1535	0.913905040359658
1536	0.913723389876228
1537	0.913899139267539
1538	0.9138814373065
1539	0.913699423828375
1540	0.913985579342944
1541	0.914185586310037
1542	0.913874324928292
1543	0.913777769558664
1544	0.913805980644193
1545	0.913473234444845
1546	0.913480892888785
1547	0.91373037928847
1548	0.913689385641411
1549	0.913746666881255
1550	0.913925749671939
1551	0.914082217430425
1552	0.914007686691337
1553	0.913996534206784
1554	0.914311802687383
1555	0.914392929895434
1556	0.91438224897673
1557	0.914468245872627
1558	0.91446106617341
1559	0.914328273450168
1560	0.914289867571219
1561	0.914405217987741
1562	0.914361398928882
1563	0.914339757270013
1564	0.914486669685348
1565	0.914661654853042
1566	0.91472658342245
1567	0.914648513421275
1568	0.914532862656402
1569	0.914314844340937
1570	0.914116109797416
1571	0.913993260841759
1572	0.913904276134391
1573	0.913923359089356
1574	0.91380084998847
1575	0.913604437669943
1576	0.913587086942585
1577	0.913595990720146
1578	0.913562230322214
1579	0.913565841082781
1580	0.913458281620538
1581	0.913239058733799
1582	0.913145799350971
1583	0.913126093372325
1584	0.913179429951453
1585	0.913232990991789
1586	0.913111417481697
1587	0.91305594135142
1588	0.913108364384764
1589	0.913110256827177
1590	0.913164455781478
1591	0.913163521856964
1592	0.912916932613204
1593	0.912628285480492
1594	0.912565988165968
1595	0.912465318856603
1596	0.912309812809472
1597	0.912264422249086
1598	0.911950636865552
1599	0.911630627042782
1600	0.911512480139413
1601	0.911253002962055
1602	0.911022153900834
1603	0.910783935888947
1604	0.910472795425893
1605	0.910304350178867
1606	0.91027139766206
1607	0.910300284296487
1608	0.910163099748352
1609	0.909993132962651
1610	0.910035384005103
1611	0.910111940001493
1612	0.910041674779003
1613	0.909852465772739
1614	0.909799272731637
1615	0.90969974816715
1616	0.909416435458266
1617	0.90932423778589
1618	0.909184208307103
1619	0.908744902148335
1620	0.908570967371981
1621	0.908454627051686
1622	0.908071353492662
1623	0.907898460684571
1624	0.907800129100742
1625	0.907477681017834
1626	0.906942972031903
1627	0.90654062918827
1628	0.906297982873135
1629	0.905787216586032
1630	0.90532737888641
1631	0.905057958879375
1632	0.904521919671732
1633	0.903943416905076
1634	0.903842525346607
1635	0.903804635245044
1636	0.903536537094766
1637	0.903375694399474
1638	0.903094811957123
1639	0.902678174727073
1640	0.902431314347166
1641	0.902257741800751
1642	0.902274648624621
1643	0.902141055935183
1644	0.901542759808953
1645	0.900997807027528
1646	0.900509544652085
1647	0.89984848401514
1648	0.899112063461491
1649	0.898390208875006
1650	0.897379452960977
1651	0.896031787488851
1652	0.894667495642456
1653	0.893023196463743
1654	0.89133151267447
1655	0.88963026872284
1656	0.88746715648784
1657	0.885225049919447
1658	0.883103833035702
1659	0.881025282059862
1660	0.879074754336977
1661	0.877255111997462
1662	0.875536987704556
1663	0.874004472154942
1664	0.872681142826033
1665	0.871483842636104
1666	0.870523783657821
1667	0.869442462037674
1668	0.86838158968915
1669	0.867699601942777
1670	0.866900740353626
1671	0.866108297868916
1672	0.865268611987803
1673	0.864322329198792
1674	0.863421600178313
1675	0.862220237010798
1676	0.860975234559466
1677	0.859965116742951
1678	0.858836534362183
1679	0.85739475345002
1680	0.855681080208333
1681	0.853682621953151
1682	0.851275507163464
1683	0.848673387141891
1684	0.846024777461577
1685	0.84287324301595
1686	0.839153505078941
1687	0.835051109584102
1688	0.830708718267367
1689	0.82590881860637
1690	0.820677410063757
1691	0.815125768891727
1692	0.808664803197084
1693	0.801710509285238
1694	0.794663168783476
1695	0.786980101162363
1696	0.779069338318736
1697	0.771146698945399
1698	0.762665299488599
1699	0.753946068177107
1700	0.745035085306035
1701	0.735894771026706
1702	0.726710284416207
1703	0.716924504210885
1704	0.706876457558968
1705	0.69639676317452
1706	0.685272844133464
1707	0.67407181161471
1708	0.662271728727096
1709	0.651082773543143
1710	0.639726900425956
1711	0.629045340455955
1712	0.618422434296737
1713	0.609381380541479
1714	0.600559228652888
1715	0.594055400412467
1716	0.589101353461981
1717	0.586421499532392
1718	0.58568439832537
1719	0.587282293962361
1720	0.59090494369099
1721	0.596639429029321
1722	0.60420581047232
1723	0.613153953938914
1724	0.623162645030916
1725	0.63371982520713
1726	0.644601534944044
1727	0.655219896355989
1728	0.66555645010903
1729	0.675446610155791
1730	0.684076756521194
1731	0.69179409790414
1732	0.699235942193042
1733	0.705113918620364
1734	0.709404961329523
1735	0.713094530330349
1736	0.715420229297478
1737	0.716708600196657
1738	0.717811650970949
1739	0.717917524037237
1740	0.717183724758685
1741	0.716460117701685
1742	0.7155104852725
1743	0.714227112472359
1744	0.712990804337968
1745	0.711955239613283
1746	0.71104895237115
1747	0.710668819666166
1748	0.710524209199243
1749	0.710023361923133
1750	0.710101531098894
1751	0.710538055521605
1752	0.71106780329155
1753	0.711886386241388
1754	0.713075907859158
1755	0.714380104568469
1756	0.716229925664405
1757	0.718692667580916
1758	0.721152072202488
1759	0.723959683441925
1760	0.726849531898467
1761	0.729937348689129
1762	0.733215244797735
1763	0.736823802954171
1764	0.739940627022799
1765	0.743204804594116
1766	0.745914367967318
1767	0.748049099418654
1768	0.750392435215712
1769	0.752678874073356
1770	0.754314750229111
1771	0.755957238783833
1772	0.757476527166662
1773	0.758919957178081
1774	0.760615409981789
1775	0.762196086941685
1776	0.763727053747395
1777	0.765286319689221
1778	0.766947689875038
1779	0.768989486530616
1780	0.770619750404784
1781	0.772174798587724
1782	0.773512002408344
1783	0.774915280679105
1784	0.776402305671417
1785	0.777839391586801
1786	0.779193121038866
1787	0.780718583501964
1788	0.782310540483432
1789	0.783811469016409
1790	0.785375902807724
1791	0.787048639558352
1792	0.788635714598948
1793	0.790324396047183
1794	0.79231782805658
1795	0.794038312286739
1796	0.795780110531447
1797	0.797162846274296
1798	0.798136637707353
1799	0.79939407038492
1800	0.800477979988564
1801	0.823449293726858
1802	0.824356894803746
1803	0.825131441741119
1804	0.825300581694123
1805	0.825279109143277
1806	0.825470947841258
1807	0.825403675198491
1808	0.824962198201868
1809	0.825510432667382
1810	0.826389491533301
1811	0.826724247254426
1812	0.827307557339627
1813	0.827528307170326
1814	0.827038050775038
1815	0.826848890655781
1816	0.826736384851078
1817	0.826504770867193
1818	0.826239027096365
1819	0.82647458428584
1820	0.826210844767623
1821	0.825455901977458
1822	0.825431224318838
1823	0.825371209473377
1824	0.824943369254095
1825	0.824744940105605
1826	0.823956429925563
1827	0.823614526678056
1828	0.823107928335712
1829	0.823556459613859
1830	0.823696108656541
1831	0.824031468634383
1832	0.824791171317309
1833	0.82504718382852
1834	0.825788324463835
1835	0.827458702714135
1836	0.828483920550045
1837	0.828977704621257
1838	0.829837961731264
1839	0.830707467356398
1840	0.831781596964441
1841	0.832808773545363
1842	0.833904915992648
1843	0.834758968285047
1844	0.834892373854453
1845	0.835002890236098
1846	0.835761409840849
1847	0.836261844958988
1848	0.836667484432681
1849	0.837091024460306
1850	0.837491823698875
1851	0.837949673755272
1852	0.83826043642428
1853	0.838660840845735
1854	0.839223920992969
1855	0.839901080546829
1856	0.840547867941389
1857	0.84128594421632
1858	0.84183012220264
1859	0.841812241505999
1860	0.842340028962519
1861	0.842891272571238
1862	0.843971820936159
1863	0.845357943602514
1864	0.846346631260537
1865	0.84733131938892
1866	0.848237451999562
1867	0.849013166431012
1868	0.849799353838332
1869	0.850557712979653
1870	0.850982214556908
1871	0.851586915525683
1872	0.852308583609795
1873	0.852932757706467
1874	0.853500228076531
1875	0.854026460326184
1876	0.854184018564599
1877	0.854585034913845
1878	0.855089924136102
1879	0.855824768497456
1880	0.856087882774041
1881	0.856323296230242
1882	0.856471376391277
1883	0.856136135588005
1884	0.856061403302374
1885	0.85640054365479
1886	0.856719978702323
1887	0.857079835643641
1888	0.857052424743839
1889	0.856707098729254
1890	0.856153189165851
1891	0.855381681175469
1892	0.853841431002994
1893	0.85291225544867
1894	0.852334762560261
1895	0.851296713633424
1896	0.850096334979574
1897	0.849579031416565
1898	0.848771353937349
1899	0.847990871274579
1900	0.847754314168284
1901	0.847946571917767
1902	0.848174969207876
1903	0.848995740115859
1904	0.849347422184999
1905	0.849373259539155
1906	0.849968036085878
1907	0.851020314199342
1908	0.851347973626087
1909	0.851801649777121
1910	0.852796131299679
1911	0.853426841655747
1912	0.85367371156303
1913	0.853916608313396
1914	0.854153204236633
1915	0.854559822503992
1916	0.854979309011385
1917	0.855155460374153
1918	0.855459071421403
1919	0.855607673862586
1920	0.855269348487141
1921	0.855094719424695
1922	0.855085293924293
1923	0.855015692721002
1924	0.854954037749122
1925	0.85480780455503
1926	0.854605441733632
1927	0.854396939497716
1928	0.854282197431872
1929	0.854129800234942
1930	0.853877226812964
1931	0.853731335530079
1932	0.853392364335437
1933	0.853154446571132
1934	0.853213706617947
1935	0.853018734109536
1936	0.852925261188391
1937	0.852805172970393
1938	0.852437217687797
1939	0.852308191744855
1940	0.852424031654854
1941	0.852429416116135
1942	0.852415444372419
1943	0.852371433283359
1944	0.852110792972851
1945	0.852292752652995
1946	0.852614322373171
1947	0.85263411474099
1948	0.852600500608926
1949	0.852630088104435
1950	0.852485877179517
1951	0.851959258458136
1952	0.851738489415263
1953	0.851368760765676
1954	0.851448785329589
1955	0.852028748708743
1956	0.852344191209512
1957	0.852919919266873
1958	0.85326974447728
1959	0.853581471852183
1960	0.853597680597356
1961	0.853747916919724
1962	0.853984228641387
1963	0.854121457224929
1964	0.853987860773437
1965	0.8542583310319
1966	0.854796698982892
1967	0.855140065710566
1968	0.855567505123866
1969	0.856011252266846
1970	0.856430857886291
1971	0.856730543497632
1972	0.85704357972425
1973	0.857379608590608
1974	0.857659179400938
1975	0.857712310400184
1976	0.857986160419864
1977	0.858430574548618
1978	0.858768120840715
1979	0.859216876527437
1980	0.859394704164522
1981	0.859293974805182
1982	0.859430874288394
1983	0.859686597907488
1984	0.859670133055771
1985	0.859382151675757
1986	0.859547486415112
1987	0.859582354641663
1988	0.85926956795559
1989	0.859432311795676
1990	0.860061169527367
1991	0.860437435960008
1992	0.861054870093954
1993	0.861176871596816
1994	0.860737680272985
1995	0.860884214410149
1996	0.861265734928208
1997	0.861272068126123
1998	0.861372705922485
1999	0.861553961633668
2000	0.861634144588145
2001	0.861222686535054
2002	0.861150901786874
2003	0.861297313867538
2004	0.861610918831641
2005	0.861953161106107
2006	0.862239194210143
2007	0.863039525703707
2008	0.863312880790474
2009	0.862994624714529
2010	0.863007665920719
2011	0.863139713163554
2012	0.863125434757204
2013	0.862987350581809
2014	0.863022539350552
2015	0.863093601188801
2016	0.863106678434463
2017	0.863164596727676
2018	0.863461819512264
2019	0.863512312449366
2020	0.863424189702351
2021	0.863290077667399
2022	0.863188291465016
2023	0.862864298639471
2024	0.861992798311785
2025	0.861740310841812
2026	0.86198037305805
2027	0.861747363837012
2028	0.861459838510145
2029	0.861364701060067
2030	0.86121813768891
2031	0.860620987950534
2032	0.860447925930037
2033	0.860817291726273
2034	0.860722970314798
2035	0.860332128384771
2036	0.860165450188866
2037	0.860023785855527
2038	0.859897094208664
2039	0.859829834527196
2040	0.859737460632773
2041	0.859624113785696
2042	0.859569950003522
2043	0.859631640228443
2044	0.859583216712346
2045	0.859847185871823
2046	0.859371279182855
2047	0.859208357398431
2048	0.858982326027637
2049	0.858744229823671
2050	0.858361552868742
2051	0.858284568069107
2052	0.858375521640369
2053	0.858299229989929
2054	0.858164560728235
2055	0.858362254829456
2056	0.85881193563927
2057	0.858910407217012
2058	0.859139332886232
2059	0.85932555594059
2060	0.85918914754715
2061	0.859022385293943
2062	0.858656547403936
2063	0.858910983694008
2064	0.858835068432297
2065	0.858215539888323
2066	0.858548570460451
2067	0.859713501620918
2068	0.860080399469592
2069	0.860600819660064
2070	0.860862628955908
2071	0.860536776516764
2072	0.860410276367654
2073	0.860336402341518
2074	0.860381674543936
2075	0.860381665623685
2076	0.860318629987934
2077	0.860356234627167
2078	0.860471617193933
2079	0.860696376923033
2080	0.860731485049634
2081	0.860488924774833
2082	0.860100911517067
2083	0.859887909854272
2084	0.859311766309973
2085	0.859107122702112
2086	0.859475812262414
2087	0.859324130651367
2088	0.858851651862351
2089	0.858549272914076
2090	0.858115042269335
2091	0.857843696516079
2092	0.857801692857874
2093	0.857618364496762
2094	0.857150221113536
2095	0.857103569988442
2096	0.857309732733357
2097	0.857495821828337
2098	0.857768807527023
2099	0.857930415557554
2100	0.858042680664558
2101	0.858069157309351
2102	0.85765443471934
2103	0.856971754135489
2104	0.856546074454478
2105	0.855776503077714
2106	0.855178353339567
2107	0.854822095228257
2108	0.854558635570148
2109	0.854146576406114
2110	0.853814578831458
2111	0.854177895420275
2112	0.853860177338796
2113	0.853018104423345
2114	0.852352536889686
2115	0.851755840494341
2116	0.850534577980105
2117	0.849497091090966
2118	0.848432022506413
2119	0.847483606806089
2120	0.846455089575551
2121	0.845439559194733
2122	0.844609451335862
2123	0.843629508784115
2124	0.842472771231719
2125	0.841313599029069
2126	0.840243873270935
2127	0.839031804767066
2128	0.837755734299006
2129	0.83630121864718
2130	0.835062040586164
2131	0.833150184905162
2132	0.830397134748586
2133	0.828093856624127
2134	0.825480700448928
2135	0.823058020330933
2136	0.82070901541872
2137	0.818862961473081
2138	0.817030179847474
2139	0.81525510098687
2140	0.81416503135147
2141	0.813683611426271
2142	0.813372843141468
2143	0.813305079879522
2144	0.813813574425136
2145	0.81496883823311
2146	0.815875472975987
2147	0.81712198921958
2148	0.818501461187732
2149	0.82031259623156
2150	0.821253157148028
2151	0.821907916301233
2152	0.82277378730811
2153	0.823508850542786
2154	0.82358606558311
2155	0.823369657933712
2156	0.823394873450641
2157	0.822736786879987
2158	0.82215712427405
2159	0.82181930752325
2160	0.822045211594251
2161	0.820998644370953
2162	0.820408676981106
2163	0.820358991296464
2164	0.820735229351267
2165	0.821092816026593
2166	0.821878928910574
2167	0.82252723705753
2168	0.823060759804214
2169	0.824038846165541
2170	0.825268182505133
2171	0.826642328347011
2172	0.828471550948703
2173	0.829966005757413
2174	0.831574445230429
2175	0.832994019226292
2176	0.834882309857569
2177	0.835512794407823
2178	0.83490506417692
2179	0.834916536916987
2180	0.834258227921005
2181	0.833908818131937
2182	0.834481829296575
2183	0.834477523859176
2184	0.834289572182884
2185	0.833318164523394
2186	0.832717797540102
2187	0.832216979380795
2188	0.831665742912761
2189	0.831158899749901
2190	0.830843491316911
2191	0.830408381833301
2192	0.830346132791382
2193	0.830647452011085
2194	0.83089679743017
2195	0.831216582822069
2196	0.831792001825323
2197	0.833187301660247
2198	0.833094835999144
2199	0.832348215726175
2200	0.831921958961515
2201	0.830495161357722
2202	0.829577997832492
2203	0.829475402527949
2204	0.828793368539078
2205	0.827619329342139
2206	0.826519872387233
2207	0.825131720554505
2208	0.82413493155385
2209	0.823470374209391
2210	0.822525022803477
2211	0.821564491328498
2212	0.82083509752981
2213	0.819882493255271
2214	0.819250176021264
2215	0.819176309622969
2216	0.819016258485513
2217	0.818624218084405
2218	0.818163179784347
2219	0.81743530960049
2220	0.816482409201591
2221	0.81542283531656
2222	0.813843205943584
2223	0.812955154952669
2224	0.812850915343048
2225	0.811476684027146
2226	0.809691917704301
2227	0.808041692544294
2228	0.805416963933968
2229	0.803495720485117
2230	0.802685997264791
2231	0.800660641016164
2232	0.797478880281323
2233	0.795230192102813
2234	0.793938070525963
2235	0.790927673418663
2236	0.786855994336688
2237	0.783859359398742
2238	0.780366628137691
2239	0.776626512468923
2240	0.774209803019507
2241	0.770835596728258
2242	0.766005296852256
2243	0.76125948392481
2244	0.756504769393959
2245	0.751794341256229
2246	0.746390023141567
2247	0.740467304372901
2248	0.73466672210164
2249	0.728518927336962
2250	0.721678600529228
2251	0.715378775658162
2252	0.708514634199585
2253	0.701493235780616
2254	0.693597025259213
2255	0.685076389071256
2256	0.676703131468972
2257	0.667783349534459
2258	0.658806395852111
2259	0.649821248430342
2260	0.640967177521882
2261	0.631487119460026
2262	0.622809561983761
2263	0.615120317598974
2264	0.606428418097794
2265	0.597305176716779
2266	0.588597987890478
2267	0.579520875501418
2268	0.570839051441077
2269	0.562661686452493
2270	0.554495079380839
2271	0.546398574092818
2272	0.538253996453945
2273	0.530872719153469
2274	0.522206647056222
2275	0.512183190457543
2276	0.503310642300375
2277	0.495126050223442
2278	0.485441467842985
2279	0.475596497394313
2280	0.465549225637348
2281	0.454791770827418
2282	0.442737329419838
2283	0.429993069941464
2284	0.417303608490143
2285	0.402858321985258
2286	0.388896358530755
2287	0.375414972930317
2288	0.362170369347411
2289	0.348499148879408
2290	0.335095303306955
2291	0.323437495656331
2292	0.312180407916177
2293	0.301450942318245
2294	0.29202073568154
2295	0.281645791847738
2296	0.271324325171756
2297	0.262705689203827
2298	0.254337598745666
2299	0.246574311392485
2300	0.240348795931501
2301	0.233616658845012
2302	0.226750689094611
2303	0.220396325934853
2304	0.214184185879949
2305	0.209382355947929
2306	0.204951073724282
2307	0.20166093472274
2308	0.199375211467077
2309	0.199126903237284
2310	0.200510429939391
2311	0.202124154604916
2312	0.204901245474126
2313	0.209910792700378
2314	0.216596182612084
2315	0.222481422702172
2316	0.23044015171548
2317	0.238277213989509
2318	0.245696485852267
2319	0.252575076701253
2320	0.261568635378488
2321	0.267352302883654
2322	0.269685801531778
2323	0.273694907270013
2324	0.277537488403848
2325	0.280973397619117
2326	0.284727616632046
2327	0.287503511182875
2328	0.28932997139199
2329	0.291059039784965
2330	0.292160964315029
2331	0.293190854163571
2332	0.293656089932895
2333	0.294539765371042
2334	0.295206808977408
2335	0.296546178454686
2336	0.29818830086404
2337	0.300003596159545
2338	0.302430244300138
2339	0.304941092364825
2340	0.308108841826012
2341	0.310348960834814
2342	0.312677709566437
2343	0.314141788228362
2344	0.314284723325148
2345	0.314863918792581
2346	0.314964475497446
2347	0.315427068646575
2348	0.316568145014904
[truncated: 152 more rows]
