# Supplementary material for: Machine learning-assisted non-destructive plasticizer identification and quantification in historical PVC objects based on IR spectroscopy
Source: Sci Rep. 2022 Mar 23;12:5017. doi: 10.1038/s41598-022-08862-1 (PMC8943100; doi:10.1038/s41598-022-08862-1)
Supplement: Supplementary file 1 — Supplementary Information 1. [file 41598_2022_8862_MOESM1_ESM.zip › Plasticizers_PVC_data/NIR_all/P418_idle.txt]

Wavelength	C:\Documents and Settings\All Users\Application Data\ASD\Indico Pro\Projects\David\P418_idle.txt
350	0.781950984277697
351	0.773949403789072
352	0.754879903794802
353	0.750521526424928
354	0.758631829055935
355	0.766587882031888
356	0.773572115993762
357	0.781198735657766
358	0.790954854066233
359	0.793357127732405
360	0.788369777447268
361	0.781794844076418
362	0.797336296422432
363	0.808862751058347
364	0.807333832185263
365	0.818033523654872
366	0.824522136521395
367	0.822123213100665
368	0.815384298436223
369	0.819446887749415
370	0.830788660245606
371	0.834674058747256
372	0.834553883847765
373	0.837299490333705
374	0.849307328804115
375	0.852939906270549
376	0.854779099943103
377	0.862281680669437
378	0.868371782023767
379	0.87133874729092
380	0.871360218806119
381	0.871486360716224
382	0.874732602482253
383	0.880318736263326
384	0.881994564928296
385	0.883057223288181
386	0.88500983967708
387	0.888892359632925
388	0.889619649811805
389	0.888790612835875
390	0.890101405251379
391	0.893307749943146
392	0.897343541706628
393	0.901112489904752
394	0.904532194862115
395	0.907505057879058
396	0.909442524609889
397	0.907525884542022
398	0.907710841454936
399	0.911618053702563
400	0.916056049036141
401	0.917379616816884
402	0.917232581276295
403	0.921342578932887
404	0.92448290241719
405	0.925790205978516
406	0.925862913888951
407	0.926354854377714
408	0.928060059181119
409	0.93089101156865
410	0.931934011776212
411	0.931148674865643
412	0.929676561064583
413	0.931185113433851
414	0.932560922609118
415	0.932799721468098
416	0.933417909203691
417	0.935052455693936
418	0.936523401461599
419	0.935176669977376
420	0.93479434034946
421	0.935809926454425
422	0.937547941605484
423	0.939492501608072
424	0.941139213512156
425	0.942236908316821
426	0.943434436465136
427	0.944543960867329
428	0.945377566029834
429	0.945800004551638
430	0.946541868415819
431	0.947694643747704
432	0.948601701182865
433	0.949106090440692
434	0.949262976969756
435	0.949302958624037
436	0.949763207952035
437	0.950490776776014
438	0.951046076353958
439	0.950607058040018
440	0.950119837838676
441	0.950461593183879
442	0.950962889006613
443	0.951660604420483
444	0.952439888622121
445	0.952681977072256
446	0.953052370647418
447	0.953663477415828
448	0.95397198710048
449	0.954821641992152
450	0.956044220698435
451	0.95692651172905
452	0.957224649141555
453	0.957267710585109
454	0.957476154623609
455	0.957202900050358
456	0.957282044991783
457	0.958144866333719
458	0.958203167247434
459	0.95799429665084
460	0.957908043362153
461	0.95805322068429
462	0.95786220646464
463	0.957450257628334
464	0.957589618514761
465	0.957314063254966
466	0.95684389489071
467	0.956845468691342
468	0.956882107968414
469	0.95697595635916
470	0.957193815381932
471	0.957380287641196
472	0.957530467711041
473	0.957699998158387
474	0.958137212466043
475	0.958268711882174
476	0.957973503238919
477	0.957652419596835
478	0.957636294906436
479	0.957874764564417
480	0.958052952437546
481	0.9581272833085
482	0.957936619092394
483	0.957379732624106
484	0.956904492720503
485	0.956815424510416
486	0.957126572252203
487	0.956979364526586
488	0.956688218918762
489	0.956465623657243
490	0.956299375963457
491	0.956202339407232
492	0.956263055631742
493	0.956665620428343
494	0.956722904140282
495	0.956575028563677
496	0.956647535493461
497	0.956628587209053
498	0.95662233771706
499	0.956733738753792
500	0.956786635746059
501	0.956648797601433
502	0.956346422574608
503	0.956234343828957
504	0.956178945222368
505	0.956108078734695
506	0.955983310233812
507	0.955875108169911
508	0.955854084481604
509	0.955977346131322
510	0.955890357727024
511	0.955717821334447
512	0.955645722134557
513	0.95556703522122
514	0.955368798048375
515	0.95507828238099
516	0.955106220869711
517	0.955073416964543
518	0.954880885253068
519	0.954743600914602
520	0.954738408167684
521	0.954779194761307
522	0.954681340983771
523	0.954640886129036
524	0.954624473311031
525	0.954574021769559
526	0.954658459111344
527	0.954734271965986
528	0.954733079914223
529	0.954919301209895
530	0.954949924522346
531	0.95479725509783
532	0.954900261427516
533	0.954881160141072
534	0.954744150588999
535	0.954684246331569
536	0.954648124725581
537	0.954521992347662
538	0.954235647127851
539	0.954165299689687
540	0.954262015461662
541	0.954394190017973
542	0.95434640141436
543	0.954201007102511
544	0.954045571317129
545	0.954000894315695
546	0.953912721649481
547	0.953812409796958
548	0.953831989290971
549	0.953845249992596
550	0.953819805613415
551	0.953767117396442
552	0.953829098201606
553	0.953918819999849
554	0.953963892542942
555	0.954007291386404
556	0.954056752227825
557	0.95411921775781
558	0.954198938685994
559	0.954328793275658
560	0.954492178568632
561	0.954642564283135
562	0.95475601219074
563	0.954928278131603
564	0.955250541968392
565	0.955593416195754
566	0.955823694266304
567	0.955931209028065
568	0.956236422528864
569	0.95652660726711
570	0.956725351379334
571	0.956888222352226
572	0.957250014079035
573	0.957722553281374
574	0.958053530940565
575	0.958365817974309
576	0.958685595923658
577	0.959019716317789
578	0.959372054628051
579	0.959601711266196
580	0.959887194841767
581	0.961238376196604
582	0.962616050806793
583	0.963564365224735
584	0.964046825662864
585	0.964029798237071
586	0.963761345669955
587	0.963591381807246
588	0.963321394751002
589	0.96307852867147
590	0.962997854792529
591	0.962984556484055
592	0.963160247125747
593	0.963497324559228
594	0.963704200481964
595	0.963625422788811
596	0.963101547759297
597	0.961968051296279
598	0.961053545693126
599	0.960524949465621
600	0.960207427295424
601	0.95951839011092
602	0.958645015032227
603	0.957985766709137
604	0.958213973912679
605	0.95887279219514
606	0.959730355959259
607	0.960780468300853
608	0.9620609930146
609	0.963552963565189
610	0.965234151068792
611	0.967492559700779
612	0.9701549281094
613	0.972840131916446
614	0.975105911262392
615	0.976965064432943
616	0.978529308686371
617	0.979869204761993
618	0.980912668362248
619	0.981599598423082
620	0.981877406990426
621	0.981886099805845
622	0.981773956153258
623	0.981679240680257
624	0.98166711186705
625	0.981664628034694
626	0.98165954268925
627	0.981851815175911
628	0.982163847902598
629	0.982528126589434
630	0.982868734803072
631	0.983372095836024
632	0.983984065448936
633	0.984557391003902
634	0.985194425981974
635	0.985920489095461
636	0.986698246713775
637	0.987275282474647
638	0.987883688682291
639	0.988614982877844
640	0.989294375121794
641	0.989947673133316
642	0.990573597554811
643	0.991160088177915
644	0.991739258619727
645	0.992339554623825
646	0.99295785495128
647	0.99341896380424
648	0.993835727254615
649	0.994316626816529
650	0.994944839777108
651	0.995443910878473
652	0.995803263061097
653	0.996241427928167
654	0.996695803946414
655	0.997127532916912
656	0.997508367514957
657	0.997894458806572
658	0.998291024118146
659	0.998690171159429
660	0.999077586200683
661	0.999422277709175
662	0.999713233653846
663	0.999954488662792
664	1.00022333040292
665	1.00053869320595
666	1.0008770499781
667	1.00106122755242
668	1.0012292765297
669	1.00148733438903
670	1.0016819102843
671	1.00180901189976
672	1.00189122279908
673	1.00197773738542
674	1.00215493542877
675	1.00235552886794
676	1.00245238552848
677	1.00262235373816
678	1.00279478454654
679	1.00290467527509
680	1.00306835034548
681	1.00324870348069
682	1.00341339586359
683	1.00353330137451
684	1.00367800611674
685	1.00382965693956
686	1.00392856983314
687	1.00398145791979
688	1.00401054755692
689	1.00403946062214
690	1.00406976841311
691	1.00416256329962
692	1.00430570271737
693	1.00437219584221
694	1.00437848761542
695	1.00436151621863
696	1.00437054260118
697	1.00429632385345
698	1.00422476269548
699	1.00422650678142
700	1.00415556360618
701	1.0040836857058
702	1.00405977918029
703	1.00409961303472
704	1.00413164040121
705	1.00415749496355
706	1.00420902236457
707	1.00419775955212
708	1.00417689914073
709	1.00420171426879
710	1.00423457041322
711	1.00427549337822
712	1.00428728796903
713	1.00416485903941
714	1.00404826880097
715	1.00398934740181
716	1.00399659496687
717	1.00400583750342
718	1.00399286198726
719	1.00394840722441
720	1.00388297514094
721	1.00378991855406
722	1.00369351935628
723	1.00366307670225
724	1.0035818739553
725	1.00346928705417
726	1.00340119541408
727	1.0034446656174
728	1.00348661556896
729	1.00342723838902
730	1.00325251746692
731	1.00312619829602
732	1.00306684460366
733	1.00294794787896
734	1.00290942600316
735	1.00287287585779
736	1.00273787713875
737	1.00276579874459
738	1.0028238514571
739	1.00278302912476
740	1.00258599919733
741	1.00241422534007
742	1.00228533331741
743	1.00210089744757
744	1.00203605481967
745	1.00201224061362
746	1.00191688235586
747	1.00179469739845
748	1.00176037484466
749	1.00180919587368
750	1.00171710147591
751	1.00159790332819
752	1.00146959724874
753	1.00132157440201
754	1.00128785542515
755	1.00128365693785
756	1.00121833050205
757	1.00113707751307
758	1.00098156196816
759	1.00076278671768
760	1.00057127258818
761	1.00047350641984
762	1.00046101309965
763	1.00048409916276
764	1.00049260502145
765	1.00036592454385
766	1.00010589622711
767	1.00000674191942
768	0.999980581271251
769	0.999937006791545
770	0.9997744442446
771	0.999651723916193
772	0.999575829417966
773	0.999511568792422
774	0.999403653416502
775	0.999348914580243
776	0.999360720112443
777	0.999320530338119
778	0.999250613995659
779	0.999141717475792
780	0.998981658881398
781	0.99879237239912
782	0.998675482505439
783	0.998683355249553
784	0.99874373031456
785	0.998693370679208
786	0.998529801242521
787	0.99838929497055
788	0.998249643510249
789	0.998177020101929
790	0.998205372882774
791	0.99813942466633
792	0.998024803858818
793	0.997912874578844
794	0.997849053108462
795	0.997785381372829
796	0.99772191772206
797	0.997668074497865
798	0.997529517228368
799	0.997386369370617
800	0.997299843908794
801	0.997223349534139
802	0.997181528637821
803	0.997148497140254
804	0.99706052413237
805	0.996920659433676
806	0.99678406545349
807	0.996708442365922
808	0.996707141902776
809	0.996705842275926
810	0.996666262947882
811	0.996602448295352
812	0.996394320308855
813	0.996171365287793
814	0.996120024176917
815	0.996114606053992
816	0.996110216159782
817	0.996063561527654
818	0.995901276517085
819	0.995773463183277
820	0.99566937857149
821	0.995506205025903
822	0.995465595621143
823	0.995471000237745
824	0.995431531843381
825	0.995348780808759
826	0.995233802312859
827	0.995105773629431
828	0.994989814024192
829	0.994791425013431
830	0.994689084910903
831	0.994814997906792
832	0.994835574808563
833	0.994746917374473
834	0.99457778927086
835	0.994380900795647
836	0.994212549648592
837	0.99407848459436
838	0.993966576442041
839	0.99390424388189
840	0.993827663867958
841	0.993721738464512
842	0.993668483885565
843	0.993628053153133
844	0.99358858219679
845	0.993546522441317
846	0.993487904721773
847	0.993442219590749
848	0.99340035367273
849	0.993244556941834
850	0.993067074237089
851	0.992930430207377
852	0.992869789893245
853	0.992734386391879
854	0.992550904792681
855	0.992363296535428
856	0.992149639309724
857	0.992075342871241
858	0.99211218344662
859	0.992078102348801
860	0.991943942234317
861	0.991812976227685
862	0.991771882180922
863	0.991739576127284
864	0.99162518764256
865	0.991444246912628
866	0.991316282808494
867	0.991295131084581
868	0.991261089425831
869	0.991110943618653
870	0.99102471992949
871	0.990941894880224
872	0.990810028287479
873	0.990592394805319
874	0.990438501444847
875	0.990317141837358
876	0.990162318479736
877	0.990008686682822
878	0.989946860452402
879	0.989962933952284
880	0.989907121178469
881	0.989770838140858
882	0.989588873503591
883	0.989413650927901
884	0.989262987043121
885	0.98912273444218
886	0.988988162612578
887	0.988872701266086
888	0.98870419638542
889	0.98848714722839
890	0.988254418536817
891	0.988016938239381
892	0.987847711481832
893	0.987742015449688
894	0.987581748812269
895	0.987443576268397
896	0.987274955716996
897	0.986998289212742
898	0.9866260913166
899	0.986339228569805
900	0.986214386711432
901	0.986172828077618
902	0.986023276711927
903	0.985850055087136
904	0.985784726392447
905	0.985622876813501
906	0.98534730027794
907	0.985023282412658
908	0.984811905263141
909	0.984646759258844
910	0.984537917021766
911	0.984481317703424
912	0.984305689807055
913	0.984102818397749
914	0.983957601017945
915	0.983928182691183
916	0.983918535162028
917	0.983871263422587
918	0.983794034682586
919	0.983937470070778
920	0.984046169534905
921	0.984082697763677
922	0.9842724913405
923	0.984442050385462
924	0.984530516946801
925	0.98454539793314
926	0.984639399041125
927	0.984730721248132
928	0.984822289934705
929	0.984994436694454
930	0.98507074201645
931	0.985077527294654
932	0.985105088958819
933	0.985297454918006
934	0.985470831575624
935	0.98555174101114
936	0.985560875905145
937	0.985576965620331
938	0.985613765737484
939	0.985669265621474
940	0.98575728780664
941	0.985706130495001
942	0.985597148653311
943	0.985642196417373
944	0.985701834305522
945	0.985794827769784
946	0.985898812843924
947	0.985866089434913
948	0.985749110309758
949	0.985651443280542
950	0.98568976132806
951	0.985861082426373
952	0.9859933315107
953	0.98598076179469
954	0.985828751916018
955	0.985836283204087
956	0.985878328996503
957	0.985769670587571
958	0.985756484090857
959	0.985814368154684
960	0.985886638641285
961	0.985892416449448
962	0.985692453339884
963	0.98555047751923
964	0.985661545460532
965	0.985693372736132
966	0.985666433924016
967	0.985615556102503
968	0.98557630035318
969	0.985367798206127
970	0.985255272424658
971	0.985360605131259
972	0.985360858378624
973	0.985349177650735
974	0.9853593340442
975	0.985387738193136
976	0.985286301979247
977	0.985163905387652
978	0.985099506811332
979	0.985102785589153
980	0.984956493156721
981	0.984744701336444
982	0.984608608296913
983	0.984509538311797
984	0.984651371870928
985	0.98479656812231
986	0.98442952063356
987	0.984388387098284
988	0.984475632137911
989	0.9844466119461
990	0.98435962186353
991	0.984301862173142
992	0.984298745720929
993	0.984299650321413
994	0.983990540633978
995	0.983707088355252
996	0.983621321634464
997	0.983626191435322
998	0.983524740764569
999	0.983453654022962
1000	0.983552131872967
1001	0.960721237580532
1002	0.959255596254559
1003	0.958995540476679
1004	0.959732275118739
1005	0.959884837898166
1006	0.960451319059651
1007	0.960656648570741
1008	0.960651383283385
1009	0.960362094522429
1010	0.959869181381493
1011	0.959355571056452
1012	0.958688962301546
1013	0.957424920451332
1014	0.957123009094456
1015	0.956964467074184
1016	0.95739031635754
1017	0.958796715476229
1018	0.959276618909209
1019	0.959910592635699
1020	0.96010211381756
1021	0.959785561091954
1022	0.9593921683081
1023	0.958449896125171
1024	0.958144339073559
1025	0.958087679521304
1026	0.957779941954431
1027	0.95767107826824
1028	0.957704753597391
1029	0.957528599099748
1030	0.956819801081139
1031	0.95676456277772
1032	0.956983338897179
1033	0.957307663829802
1034	0.958104026578416
1035	0.958325568103409
1036	0.958832306088308
1037	0.958608468316603
1038	0.957222027706349
1039	0.956726481627941
1040	0.95634299518133
1041	0.955933240525282
1042	0.95586268770749
1043	0.955915049386716
1044	0.9559984823782
1045	0.955916728878198
1046	0.956007136613276
1047	0.956432867701844
1048	0.956574234363023
1049	0.956812106363833
1050	0.95646956059434
1051	0.955631242175709
1052	0.955191915063441
1053	0.954166159711312
1054	0.953972290316016
1055	0.954615733065106
1056	0.955000968102655
1057	0.956038926553885
1058	0.956195995974967
1059	0.95597453978822
1060	0.955483209524602
1061	0.954773642715055
1062	0.952999418086106
1063	0.952981149833235
1064	0.953622425668352
1065	0.954021566076078
1066	0.95575997373239
1067	0.955842264063734
1068	0.954667711032338
1069	0.954304192143897
1070	0.953409035712326
1071	0.95310925353025
1072	0.953838409432886
1073	0.953855016903121
1074	0.953580432626936
1075	0.953466770606537
1076	0.953606683990996
1077	0.952781776172665
1078	0.952317548078729
1079	0.951655315392967
1080	0.951725977455928
1081	0.95209650164594
1082	0.95230962849786
1083	0.953200469241408
1084	0.953367722735144
1085	0.952857019540113
1086	0.952644347217658
1087	0.952476660338235
1088	0.952313122462832
1089	0.952042350371637
1090	0.951920650509219
1091	0.951791532532607
1092	0.951807944615307
1093	0.952292672761822
1094	0.952307357899167
1095	0.95200005124957
1096	0.951908080178165
1097	0.951648759383045
1098	0.950842054867228
1099	0.950803326707832
1100	0.951420405765286
1101	0.951374965937321
1102	0.951303080881573
1103	0.951213689793305
1104	0.950552467323464
1105	0.950398415967551
1106	0.950691245704311
1107	0.950764929082916
1108	0.951060527205455
1109	0.951077227110797
1110	0.950198575966745
1111	0.950561997609775
1112	0.950595502430179
1113	0.949699515019996
1114	0.949450522627524
1115	0.949464954230629
1116	0.949012712545949
1117	0.948519950712946
1118	0.948311233476112
1119	0.947816283986381
1120	0.947683703192159
1121	0.948043784791463
1122	0.947894677211994
1123	0.947849915983758
1124	0.947547395838489
1125	0.946651444178164
1126	0.946241361735529
1127	0.946395465804198
1128	0.94584146238582
1129	0.945865790578053
1130	0.946150251900339
1131	0.945448405975893
1132	0.94455572335098
1133	0.944045056188295
1134	0.943451077711139
1135	0.94298846016395
1136	0.942852793059531
1137	0.942566990285433
1138	0.942280725752891
1139	0.941825085097265
1140	0.941139505539282
1141	0.940844240450694
1142	0.940749999517546
1143	0.940323306705623
1144	0.939717686729208
1145	0.93964456918784
1146	0.939635058463823
1147	0.939261594614567
1148	0.938908294905366
1149	0.938860754829427
1150	0.938498302913151
1151	0.937728356614865
1152	0.9370075202587
1153	0.936380245053649
1154	0.935504406801204
1155	0.934304881321921
1156	0.933366596160041
1157	0.932498469274278
1158	0.931604207614138
1159	0.930949698330725
1160	0.929739848399904
1161	0.928045284139864
1162	0.926782504427497
1163	0.925562040869849
1164	0.924155523533301
1165	0.923179323302436
1166	0.922380017526523
1167	0.920827122649664
1168	0.919386037174073
1169	0.918312855094826
1170	0.917136137371246
1171	0.916279822106173
1172	0.915933806437714
1173	0.915170844518566
1174	0.914214149630642
1175	0.913685097909273
1176	0.913190945873362
1177	0.912748256172893
1178	0.912905154461338
1179	0.912478198965096
1180	0.911631573880061
1181	0.910829704169087
1182	0.910455115598337
1183	0.909942367520795
1184	0.908981308768459
1185	0.908525078457133
1186	0.908079821821936
1187	0.906885537554208
1188	0.905893582730886
1189	0.905361035336609
1190	0.904626744914042
1191	0.903444717382547
1192	0.902846995644749
1193	0.902698040838904
1194	0.902303189267853
1195	0.901895811756636
1196	0.90179123950973
1197	0.901606449876467
1198	0.901779285974049
1199	0.902371098069584
1200	0.902940627978915
1201	0.90351721523086
1202	0.904101802764322
1203	0.904611084389144
1204	0.905857645056309
1205	0.907250506088722
1206	0.908206878646046
1207	0.909493776209454
1208	0.910498588434519
1209	0.911060963025343
1210	0.912248804601548
1211	0.913414452213069
1212	0.914494493718419
1213	0.915638336106024
1214	0.917229762508253
1215	0.918533609454623
1216	0.919589733424561
1217	0.920707015190964
1218	0.921972925952932
1219	0.922762631594556
1220	0.923435557882019
1221	0.924875010969987
1222	0.926008362115603
1223	0.926565848281737
1224	0.927537415365218
1225	0.928359383732062
1226	0.928875366373413
1227	0.929815525881129
1228	0.930614969238427
1229	0.930965352716305
1230	0.931408195943351
1231	0.932192492117559
1232	0.932821794576219
1233	0.933230189870965
1234	0.933862933087311
1235	0.9348005907784
1236	0.93532109311472
1237	0.935700011005706
1238	0.936188597622056
1239	0.936656491414979
1240	0.93678260423106
1241	0.9369502332081
1242	0.937523966914662
1243	0.937642264138725
1244	0.937728927134362
1245	0.938439740598226
1246	0.938539982622699
1247	0.938485404100765
1248	0.9389554646615
1249	0.939008984944515
1250	0.9387136851993
1251	0.938971478389179
1252	0.939386023049819
1253	0.939398258595871
1254	0.939605719578654
1255	0.939712093642363
1256	0.939513629000933
1257	0.939412587664472
1258	0.939441140859892
1259	0.939558191271393
1260	0.939769770045086
1261	0.939702494395348
1262	0.939939966228312
1263	0.940110495914831
1264	0.939890697635418
1265	0.940038934355088
1266	0.940486135174832
1267	0.940508189125627
1268	0.940478543263763
1269	0.940767939652399
1270	0.940667479574836
1271	0.94022072692112
1272	0.940201653709667
1273	0.940328343728966
1274	0.940071379874298
1275	0.939909627144002
1276	0.939863146296668
1277	0.939678774978386
1278	0.939722084234742
1279	0.940180782808411
1280	0.940334361609409
1281	0.940507523689622
1282	0.940508228765608
1283	0.940279086815994
1284	0.940034431481238
1285	0.940220766440055
1286	0.94049699138255
1287	0.940430762301325
1288	0.940521742744065
1289	0.940767738433096
1290	0.940515525733248
1291	0.939997042812067
1292	0.939827884867544
1293	0.939704941020677
1294	0.93935257614191
1295	0.939226884992015
1296	0.939358475305677
1297	0.939315321478047
1298	0.939213986937858
1299	0.939422565226819
1300	0.939553725328621
1301	0.939395070226901
1302	0.939620363098572
1303	0.939697546074907
1304	0.939684443399496
1305	0.939676320858669
1306	0.93967149297379
1307	0.939817717528479
1308	0.939753292058907
1309	0.939707896781431
1310	0.939812830605443
1311	0.939639211658265
1312	0.939095272123509
1313	0.939131735555034
1314	0.939535161899892
1315	0.939417165636678
1316	0.938919607828142
1317	0.938806767373902
1318	0.939076797118283
1319	0.938965077237376
1320	0.939025631458185
1321	0.93945642247019
1322	0.939517009292947
1323	0.939027631848057
1324	0.938847349804508
1325	0.939131447612237
1326	0.938927546146293
1327	0.938509493390365
1328	0.938358112335468
1329	0.938378399308775
1330	0.938210319480319
1331	0.937904436864702
1332	0.93804260317591
1333	0.938311194437377
1334	0.938065050210329
1335	0.937948722336115
1336	0.938097205909571
1337	0.938032318173909
1338	0.937937801693796
1339	0.937994625664104
1340	0.937840960026007
1341	0.937326246940153
1342	0.937075016434459
1343	0.937204310091397
1344	0.937290447192056
1345	0.937293131690147
1346	0.937107849984295
1347	0.93680586735421
1348	0.936528302771082
1349	0.936227176466125
1350	0.936064132854186
1351	0.935862591023068
1352	0.935429502548746
1353	0.935043496706734
1354	0.934706304238031
1355	0.934299187204084
1356	0.933782025555749
1357	0.933231097335423
1358	0.932717249043457
1359	0.932180327744134
1360	0.931514921366632
1361	0.93101537372149
1362	0.930644135001543
1363	0.930245148059564
1364	0.929829481934591
1365	0.929115829336029
1366	0.928174725852807
1367	0.927283144387979
1368	0.926449926609028
1369	0.925794295386421
1370	0.925081067178155
1371	0.924047507236755
1372	0.922881514368049
1373	0.921441477849344
1374	0.920125747724788
1375	0.919213913982368
1376	0.918152172897754
1377	0.916882188911336
1378	0.915591311745692
1379	0.914364627815367
1380	0.913074073078066
1381	0.911741380379525
1382	0.910703010577438
1383	0.909748689822383
1384	0.908717111848097
1385	0.907951317925757
1386	0.90733016749392
1387	0.906532839893184
1388	0.905910893643473
1389	0.905407099159705
1390	0.905153939258158
1391	0.90475287467421
1392	0.904362452086007
1393	0.903975529447412
1394	0.903505569653807
1395	0.903127473123416
1396	0.902785811915612
1397	0.902491139960399
1398	0.902153205481032
1399	0.901775546044895
1400	0.901598626654161
1401	0.901449421735846
1402	0.901199278675258
1403	0.900995613619661
1404	0.900690249691601
1405	0.900360987610573
1406	0.900218206756142
1407	0.900064194592332
1408	0.899951794598687
1409	0.900019900910139
1410	0.899957429911024
1411	0.899809111674643
1412	0.899825345487524
1413	0.899729831152825
1414	0.899551512393618
1415	0.899615547255642
1416	0.899662215500062
1417	0.899478812096178
1418	0.899451467057811
1419	0.89951514037484
1420	0.899491233697176
1421	0.899766898174384
1422	0.89998061038364
1423	0.900319103929133
1424	0.900370201720031
1425	0.9003044088851
1426	0.900137387279153
1427	0.900140549604929
1428	0.900173514370919
1429	0.900370164453866
1430	0.900903197132705
1431	0.901361048727188
1432	0.901940619115906
1433	0.902692989259787
1434	0.903352679938387
1435	0.90407107810273
1436	0.904751689394419
1437	0.905412266246593
1438	0.906327314515377
1439	0.907280741419338
1440	0.908189895789098
1441	0.909078934657944
1442	0.909576210372507
1443	0.909894874442164
1444	0.910449919000428
1445	0.910847842595501
1446	0.911075553067723
1447	0.911642237791427
1448	0.912150106006135
1449	0.912344114384598
1450	0.912747001826292
1451	0.913145994590365
1452	0.913204628923253
1453	0.913599566918891
1454	0.914289640755278
1455	0.914625186138635
1456	0.914955542315507
1457	0.915324714270322
1458	0.915470705354255
1459	0.915645932171981
1460	0.915944498803932
1461	0.916123098312209
1462	0.916145471697546
1463	0.916262581232968
1464	0.916450406157163
1465	0.916525622371533
1466	0.916500652695197
1467	0.91666496217198
1468	0.9169090032265
1469	0.916966397594791
1470	0.916980876935851
1471	0.917085901423572
1472	0.917149916708041
1473	0.917259528587052
1474	0.91745585844256
1475	0.917560360772628
1476	0.917692421253624
1477	0.917805153802127
1478	0.917916844729529
1479	0.918260017897869
1480	0.918603467739947
1481	0.918647755295119
1482	0.918621563450897
1483	0.918720828261282
1484	0.918742220964831
1485	0.918829472014071
1486	0.918936696576468
1487	0.91897065326877
1488	0.919189693274865
1489	0.91928919541951
1490	0.919356066635421
1491	0.919544500028797
1492	0.919541947719348
1493	0.919467461275475
1494	0.919498954472442
1495	0.919629570167113
1496	0.919711838851415
1497	0.919776063900595
1498	0.91991385398205
1499	0.920120958377161
1500	0.92016420626103
1501	0.919986145396426
1502	0.919997461927162
1503	0.920063981362769
1504	0.92010624554807
1505	0.920276164204913
1506	0.920330098854313
1507	0.920298917194486
1508	0.920316954841054
1509	0.920310251105593
1510	0.920444855590263
1511	0.920675674443402
1512	0.92074392910035
1513	0.920825268049835
1514	0.9208723287917
1515	0.92076919248636
1516	0.920733016464112
1517	0.92080838779908
1518	0.920766890978879
1519	0.920680966789518
1520	0.920622067212146
1521	0.920424504790865
1522	0.920291727411623
1523	0.920202204493776
1524	0.920222107445677
1525	0.920251498631913
1526	0.920305139188571
1527	0.920425477498344
1528	0.920545047114074
1529	0.92051485863604
1530	0.920581323429986
1531	0.920748848426965
1532	0.920750432036562
1533	0.920737420081867
1534	0.920871189946518
1535	0.920903087861787
1536	0.920782208511758
1537	0.920740955605167
1538	0.920711039946576
1539	0.920710495915108
1540	0.920976788459941
1541	0.921217571502439
1542	0.921066260526692
1543	0.920924476618251
1544	0.920903591224463
1545	0.92072895640624
1546	0.920731301966374
1547	0.920857173128176
1548	0.920835254769437
1549	0.920673892358872
1550	0.920418531267415
1551	0.92034695412365
1552	0.920315624688851
1553	0.920112967298803
1554	0.920142943102748
1555	0.920299766652914
1556	0.920150814922482
1557	0.920158043377394
1558	0.920309376241604
1559	0.920166873247447
1560	0.919871621781036
1561	0.919603184153207
1562	0.919582954893333
1563	0.919620854731394
1564	0.919437589528322
1565	0.919341345651826
1566	0.91945107197373
1567	0.919553094392173
1568	0.919476336890965
1569	0.91936844166875
1570	0.919370343020306
1571	0.919122212551858
1572	0.918935399304414
1573	0.919244912636789
1574	0.919239365715512
1575	0.918893260913674
1576	0.918963937648173
1577	0.918996047957011
1578	0.918790498339653
1579	0.91876443270979
1580	0.918672164523226
1581	0.918435029590462
1582	0.918303132007982
1583	0.918261929734683
1584	0.918231670019027
1585	0.918160841591797
1586	0.917944341522384
1587	0.917577218069959
1588	0.917501058144418
1589	0.917648764201218
1590	0.917638634996753
1591	0.917731237235386
1592	0.91769737859053
1593	0.917403789656958
1594	0.917337026584858
1595	0.917373845370943
1596	0.9172961405683
1597	0.917324731177831
1598	0.917351287623277
1599	0.917144991819875
1600	0.91699511453182
1601	0.91702804326793
1602	0.916855080543064
1603	0.916512430166512
1604	0.916392094416604
1605	0.916277798082313
1606	0.915979844620624
1607	0.915789246991914
1608	0.915736961713273
1609	0.915568456851691
1610	0.915368857920036
1611	0.915415606813752
1612	0.915474475491299
1613	0.915206340831059
1614	0.914792565673056
1615	0.914590760422483
1616	0.914536034263847
1617	0.914356647319658
1618	0.914098739336498
1619	0.913880389948807
1620	0.913482710082875
1621	0.913075577012974
1622	0.912926573355959
1623	0.912588451516963
1624	0.911992997716065
1625	0.911410560402581
1626	0.910958933671573
1627	0.910679920144877
1628	0.910345047175712
1629	0.909968111779952
1630	0.90980780372177
1631	0.909625956502853
1632	0.90924437439183
1633	0.908945640934873
1634	0.908624870511079
1635	0.908264663454678
1636	0.908079733904275
1637	0.908009454703325
1638	0.907910094572033
1639	0.907649976165608
1640	0.90727996496184
1641	0.906891033126748
1642	0.906309889953977
1643	0.905786094311524
1644	0.905597668592138
1645	0.905180524698337
1646	0.904515302334608
1647	0.903850420267886
1648	0.902762999348569
1649	0.901393938252055
1650	0.900201257467613
1651	0.898889609338238
1652	0.897214302877371
1653	0.89550068337569
1654	0.893724151502376
1655	0.891569082191637
1656	0.889339468148011
1657	0.887219008133809
1658	0.885034101279325
1659	0.882657955508319
1660	0.880320633222923
1661	0.878470802409379
1662	0.876650063780111
1663	0.874920004921251
1664	0.873496695069642
1665	0.871902801836055
1666	0.870473443279166
1667	0.869329020363669
1668	0.868424703737416
1669	0.867714019623645
1670	0.866714465915796
1671	0.865614689236406
1672	0.864679884042434
1673	0.863715683641939
1674	0.862862314427996
1675	0.862025171477923
1676	0.860669138796259
1677	0.85917910516875
1678	0.85812117303824
1679	0.85691109559753
1680	0.855236587253246
1681	0.853293832787169
1682	0.850711419618168
1683	0.847879573378949
1684	0.845166761692891
1685	0.841967539143203
1686	0.838106179697026
1687	0.833743797058592
1688	0.82900723894731
1689	0.823660487025982
1690	0.817745886023291
1691	0.811453095782285
1692	0.804679893851133
1693	0.79771284997233
1694	0.790402704522926
1695	0.782385876798246
1696	0.773691525872448
1697	0.764624542944603
1698	0.755657351357543
1699	0.746389494344655
1700	0.736790130673558
1701	0.727213355591895
1702	0.7170410052453
1703	0.706480725876316
1704	0.695753317135749
1705	0.68453504459208
1706	0.672580572236228
1707	0.660784312089845
1708	0.648759760410437
1709	0.636840035392214
1710	0.624483263990323
1711	0.613101886699482
1712	0.601441455603915
1713	0.591705498465322
1714	0.582678327651727
1715	0.575911754260344
1716	0.570693562732975
1717	0.567996598983032
1718	0.567365887538889
1719	0.569168600383283
1720	0.573183907819745
1721	0.578949736676674
1722	0.586777172035805
1723	0.596514299471096
1724	0.607025355982721
1725	0.618032053017046
1726	0.629843951135276
1727	0.641082377837735
1728	0.651715454555864
1729	0.662211519290576
1730	0.671677375869811
1731	0.679812778965642
1732	0.687282284241257
1733	0.693551815869538
1734	0.698258753770407
1735	0.702116368437945
1736	0.705003948615273
1737	0.706638472228983
1738	0.707541634171849
1739	0.707632551134689
1740	0.706884318732224
1741	0.705912390891569
1742	0.70474136089695
1743	0.703775418784986
1744	0.703072975422821
1745	0.701848889005344
1746	0.700844068685629
1747	0.700540574829326
1748	0.700089216217198
1749	0.700743200100687
1750	0.701116883692912
1751	0.700981999267976
1752	0.701558233389277
1753	0.702336414272819
1754	0.703591826763885
1755	0.705729421217885
1756	0.707758257123035
1757	0.709598850505423
1758	0.7123124545397
1759	0.715661742312789
1760	0.718756755549637
1761	0.722563009061694
1762	0.726049763773318
1763	0.729217872935215
1764	0.732381730972944
1765	0.735731942893689
1766	0.738686122171182
1767	0.741245789853905
1768	0.743996867240263
1769	0.746979260502683
1770	0.749047947645922
1771	0.750682668695507
1772	0.751789245942416
1773	0.752961334036716
1774	0.75518583950146
1775	0.757147385495269
1776	0.758548701816546
1777	0.760288116762303
1778	0.761812899211081
1779	0.763253078900795
1780	0.765304840102729
1781	0.76742288990401
1782	0.768849827817447
1783	0.770449842534038
1784	0.771874299759345
1785	0.7733782291433
1786	0.774995673513454
1787	0.77670860622708
1788	0.778583848018834
1789	0.780403108863717
1790	0.78232705105869
1791	0.784077507565326
1792	0.785691460903576
1793	0.787197591610802
1794	0.788421556975484
1795	0.790030960728338
1796	0.791820451565372
1797	0.793460928470027
1798	0.795438256252409
1799	0.79694001909195
1800	0.797906047125071
1801	0.801259306030525
1802	0.801211083569753
1803	0.80147513706298
1804	0.802217978802361
1805	0.802776010273468
1806	0.803309875818794
1807	0.803941146884462
1808	0.804338593615043
1809	0.804674224013278
1810	0.805098234852056
1811	0.805317499368835
1812	0.805602482974429
1813	0.805855556149159
1814	0.805723556075532
1815	0.80575461353031
1816	0.805743599866341
1817	0.805439121253856
1818	0.804858430721626
1819	0.804300777428176
1820	0.803311392613711
1821	0.802335741056902
1822	0.801807448382299
1823	0.801620357501294
1824	0.802346515330052
1825	0.802980233209933
1826	0.802613729917081
1827	0.802486664376783
1828	0.802013048546547
1829	0.801988911405074
1830	0.802514549028962
1831	0.80301300933217
1832	0.804163023314264
1833	0.805394505117671
1834	0.805755310247379
1835	0.806566477902352
1836	0.807430267851917
1837	0.808489286533786
1838	0.808991593767503
1839	0.809154397860082
1840	0.809602435909864
1841	0.810690609727635
1842	0.811491459786991
1843	0.812136260979537
1844	0.813333101599414
1845	0.814232987013445
1846	0.814222090875764
1847	0.814287728141072
1848	0.814338223408037
1849	0.814692699491052
1850	0.814738268709782
1851	0.814998525034505
1852	0.816166640860812
1853	0.816763442559037
1854	0.816774671959032
1855	0.817614663601152
1856	0.818626979432932
1857	0.819456964425421
1858	0.820044484006647
1859	0.820337853748529
1860	0.820933572955589
1861	0.821290622439833
1862	0.82193126864371
1863	0.823179433245077
1864	0.824216562912722
1865	0.825436416420154
1866	0.826824439240364
1867	0.82766175441263
1868	0.828415961899054
1869	0.829107287128799
1870	0.829086748874917
1871	0.829455233389174
1872	0.830091593651077
1873	0.830739102884083
1874	0.830857800380668
1875	0.831254478823973
1876	0.831447942393541
1877	0.831056371833592
1878	0.83136082577734
1879	0.83219755270753
1880	0.832584603879614
1881	0.833078587202571
1882	0.833605189404593
1883	0.834243728969387
1884	0.834094254348079
1885	0.83429412085698
1886	0.834538883577066
1887	0.833982039073257
1888	0.833721800626704
1889	0.833413611157846
1890	0.833009577597868
1891	0.832533051800632
1892	0.832081852301635
1893	0.831570400115079
1894	0.830911499921516
1895	0.83038968391845
1896	0.829651208244914
1897	0.828797268745711
1898	0.827986837651198
1899	0.827221494421369
1900	0.826789282811616
1901	0.826578391010353
1902	0.826606619172653
1903	0.826986936421277
1904	0.827364165731438
1905	0.827956596682845
1906	0.828555511244639
1907	0.829211409647497
1908	0.829846298066865
1909	0.830734506171198
1910	0.831937281619654
1911	0.832525330705648
1912	0.832886433807097
1913	0.833208521974001
1914	0.833163651809182
1915	0.833348004959584
1916	0.833619337613989
1917	0.833834338102932
1918	0.833933513889908
1919	0.834100826561373
1920	0.834242041122207
1921	0.834763864255245
1922	0.835003965024787
1923	0.834732587766402
1924	0.8346301023835
1925	0.834217341898508
1926	0.834087947924639
1927	0.83428013260128
1928	0.834134980532466
1929	0.83378950526185
1930	0.833571730051858
1931	0.833252226494998
1932	0.832942042911048
1933	0.832827457562926
1934	0.832820710739744
1935	0.832732588408767
1936	0.832745056577453
1937	0.832451398434535
1938	0.831804102670628
1939	0.831700640350575
1940	0.831651227985418
1941	0.831633964929003
1942	0.832221409297566
1943	0.832326036455487
1944	0.831891776158482
1945	0.831887755418643
1946	0.831885285061242
1947	0.831693398313944
1948	0.831698843882824
1949	0.831825660812214
1950	0.831905874789303
1951	0.832031300318749
1952	0.832159581448934
1953	0.832282267013083
1954	0.832494614728581
1955	0.832668952486729
1956	0.832974862647423
1957	0.833527184838148
1958	0.834000892839476
1959	0.83404140207074
1960	0.834030675267529
1961	0.83408090361806
1962	0.83369862936141
1963	0.833839019975717
1964	0.834439537359501
1965	0.834757583711155
1966	0.835089294644043
1967	0.835403919911368
1968	0.835663390347705
1969	0.835938859877422
1970	0.836283351706207
1971	0.836532860529221
1972	0.836816566783526
1973	0.836901930163524
1974	0.836967316566126
1975	0.836852536259856
1976	0.836994300956105
1977	0.837206590207342
1978	0.83734027736607
1979	0.837492744610177
1980	0.837778269988523
1981	0.838123751220547
1982	0.838367681543719
1983	0.838926667568286
1984	0.839135535579191
1985	0.838993703971071
1986	0.83872304349633
1987	0.838800335704779
1988	0.838877066841694
1989	0.839087634544946
1990	0.839817054568119
1991	0.83986484545653
1992	0.839521362826781
1993	0.83939371872816
1994	0.838944904442934
1995	0.838761894325619
1996	0.838849109482994
1997	0.838876607263991
1998	0.839178344870674
1999	0.839066781689836
2000	0.838784327625307
2001	0.838253544996889
2002	0.838124784365258
2003	0.837843906222212
2004	0.837726395127629
2005	0.838015130952171
2006	0.838120751013322
2007	0.838030906764202
2008	0.838067944011404
2009	0.838322239700456
2010	0.838451321150489
2011	0.838367855021984
2012	0.838493566153456
2013	0.838860160438126
2014	0.839040669469209
2015	0.839187616249489
2016	0.839401135328804
2017	0.839503311914744
2018	0.839474116057557
2019	0.839402288308127
2020	0.839322743546306
2021	0.839173180036777
2022	0.83879160044144
2023	0.838608921426548
2024	0.838613557593134
2025	0.838412236014008
2026	0.837909438741187
2027	0.837829369974111
2028	0.838110351006757
2029	0.838053468411091
2030	0.837972317962345
2031	0.83823689710418
2032	0.837925148436543
2033	0.836823932950689
2034	0.836584932374327
2035	0.836759480656194
2036	0.836535883620774
2037	0.836342805287564
2038	0.836306677259425
2039	0.836178125064606
2040	0.835960622020694
2041	0.835855571335069
2042	0.83587961196073
2043	0.835932801632796
2044	0.835713005336056
2045	0.835295175330804
2046	0.835324134890923
2047	0.835328831542402
2048	0.835165252698698
2049	0.834985002014515
2050	0.835014330845135
2051	0.835111282850679
2052	0.835109924181369
2053	0.83495421615331
2054	0.835013919846405
2055	0.834999354263565
2056	0.834578329579516
2057	0.834318359032227
2058	0.834224626900794
2059	0.834228199915583
2060	0.834292199470459
2061	0.834238730932123
2062	0.834327923569447
2063	0.83431163751097
2064	0.834370598983305
2065	0.834195088442307
2066	0.834327082094521
2067	0.834832824084304
2068	0.834985361943737
2069	0.835088015549124
2070	0.835077823219697
2071	0.834909899842013
2072	0.834735748735011
2073	0.83442912674407
2074	0.834219482500754
2075	0.833838722921332
2076	0.833720457991762
2077	0.834117289002721
2078	0.83402551048683
2079	0.833799389497368
2080	0.833410771254261
2081	0.833291097183546
2082	0.832965727216071
2083	0.83282515265249
2084	0.833122521196861
2085	0.833053083889096
2086	0.832659795457781
2087	0.832457775356724
2088	0.832213693593043
2089	0.83220131943547
2090	0.832329312532299
2091	0.83246146410773
2092	0.832998948136692
2093	0.833076120915116
2094	0.832767343727207
2095	0.832661576558995
2096	0.832448025332932
2097	0.832259615961362
2098	0.832076199357159
2099	0.831971329506295
2100	0.831802525299936
2101	0.831329855576217
2102	0.831306146526522
2103	0.831783535028575
2104	0.831676809681364
2105	0.831599995109354
2106	0.831203847643412
2107	0.830162841234579
2108	0.829495918607728
2109	0.828905390561247
2110	0.828258682178654
2111	0.82786620874192
2112	0.827108790568778
2113	0.825921019169916
2114	0.825011771236774
2115	0.823820866395536
2116	0.823094478572003
2117	0.822788249177838
2118	0.822378103529504
2119	0.82168528144204
2120	0.821103929040134
2121	0.819995541995162
2122	0.818089721117987
2123	0.817028871623463
2124	0.816346440526347
2125	0.81510419386243
2126	0.814128628482515
2127	0.812747116229678
2128	0.810730463690509
2129	0.808760338074588
2130	0.806774575827937
2131	0.804749322296246
2132	0.802688938351871
2133	0.800215514749794
2134	0.797204320995308
2135	0.794683148921951
2136	0.79174881994662
2137	0.789433676691105
2138	0.787218182180991
2139	0.785926370523348
2140	0.78509732503768
2141	0.78461905117233
2142	0.784481906722431
2143	0.785242126803424
2144	0.785855875720105
2145	0.786388810492577
2146	0.787543660665054
2147	0.789434161948713
2148	0.791067211488604
2149	0.793448401926271
2150	0.794644793337288
2151	0.795339003673871
2152	0.79582390937098
2153	0.795317190659078
2154	0.79527878961418
2155	0.795393374584667
2156	0.7952909779518
2157	0.795417660642941
2158	0.79506202308907
2159	0.79445099473534
2160	0.793264656748107
2161	0.792444659635624
2162	0.792079761739526
2163	0.791865477778461
2164	0.791909976332277
2165	0.792702114455689
2166	0.79401721973642
2167	0.795043338550778
2168	0.796897883532875
2169	0.798135712508045
2170	0.798564436000056
2171	0.799818857013921
2172	0.801756132974
2173	0.802998710832929
2174	0.804055214373751
2175	0.805244367792365
2176	0.806480851854964
2177	0.807240668977196
2178	0.808005199347942
2179	0.808567009182414
2180	0.808668859231681
2181	0.808337886445035
2182	0.807165230669868
2183	0.80697831394327
2184	0.807293781411199
2185	0.807008522039768
2186	0.80661276463957
2187	0.806450518487673
2188	0.806107844816345
2189	0.804792983292947
2190	0.804100611226633
2191	0.803891351345387
2192	0.80394815379567
2193	0.803799887331945
2194	0.803868872678994
2195	0.805007124899205
2196	0.805341758396727
2197	0.805232142321508
2198	0.80490365805276
2199	0.804259960326546
2200	0.803773628651964
2201	0.802946818862185
2202	0.802226346648824
2203	0.801589699269443
2204	0.80119123192473
2205	0.801087260830121
2206	0.800459017162937
2207	0.79981835949141
2208	0.79920663627143
2209	0.798117101788506
2210	0.797043118290063
2211	0.796126387564806
2212	0.795251897889846
2213	0.793982912106914
2214	0.79305956653351
2215	0.792430731821046
2216	0.792059588219563
2217	0.791482456833367
2218	0.791102103846991
2219	0.79016696668741
2220	0.788937135756948
2221	0.787747948004398
2222	0.786367876027728
2223	0.78483759812996
2224	0.782906751889992
2225	0.781650548717357
2226	0.781002454576903
2227	0.779201776357673
2228	0.777433648376118
2229	0.775159662596577
2230	0.771380449281547
2231	0.768623807868156
2232	0.767021829103171
2233	0.764015516774682
2234	0.759545031153556
2235	0.756705188540037
2236	0.754508234421374
2237	0.751431369587354
2238	0.749559902528378
2239	0.746456773608823
2240	0.74145830996271
2241	0.736934932677006
2242	0.732454935560112
2243	0.727957010658849
2244	0.723367472384021
2245	0.718630643966948
2246	0.71358870515844
2247	0.707945075629138
2248	0.702117208426536
2249	0.695366333176372
2250	0.688023524261956
2251	0.68070519324649
2252	0.673410444937781
2253	0.6658116538891
2254	0.657579151151288
2255	0.649519717552591
2256	0.640676857130517
2257	0.630515816872275
2258	0.621068693422251
2259	0.611568897161953
2260	0.602401457909463
2261	0.593488433072202
2262	0.584249673823967
2263	0.575058977398752
2264	0.565951978387879
2265	0.556250979303995
2266	0.547322004907799
2267	0.538871629798626
2268	0.530659940816612
2269	0.52331812336415
2270	0.515200828613532
2271	0.506802676125611
2272	0.498742634566278
2273	0.490425567286731
2274	0.482046216125364
2275	0.474302579571551
2276	0.465843754065448
2277	0.456837630251147
2278	0.447632219553646
2279	0.438789629825969
2280	0.428444038172989
2281	0.416496864905651
2282	0.405164994249897
2283	0.393811039113359
2284	0.381193415978273
2285	0.367678744108399
2286	0.354881075225388
2287	0.340754618491207
2288	0.327473396447873
2289	0.315039727328364
2290	0.303549252962537
2291	0.291446021987052
2292	0.279096425632448
2293	0.26828935900309
2294	0.257930497352162
2295	0.24774474306218
2296	0.238181577464954
2297	0.230001274441729
2298	0.222316981839231
2299	0.214737014893776
2300	0.208270206207523
2301	0.201854709554219
2302	0.194867638508941
2303	0.189734212326826
2304	0.186348256831288
2305	0.181967803787184
2306	0.17746829942882
2307	0.174592937236027
2308	0.171518445774251
2309	0.170967740080026
2310	0.173003311219906
2311	0.174804438229274
2312	0.176954616546719
2313	0.181370379312758
2314	0.187910463667108
2315	0.193850597819995
2316	0.201752285261382
2317	0.208439030603899
2318	0.214235939741858
2319	0.220638262714098
2320	0.228429280335321
2321	0.233983445187242
2322	0.237941050973634
2323	0.24254420193526
2324	0.246793621434283
2325	0.24985975341739
2326	0.252754027596994
2327	0.255224707684129
2328	0.255943443539712
2329	0.256894531070458
2330	0.258058646712919
2331	0.259158983715078
2332	0.259166057013284
2333	0.25998056429066
2334	0.261866323685487
2335	0.263200414760589
2336	0.264052409602093
2337	0.265573619231681
2338	0.266885753267404
2339	0.268962452648115
2340	0.272066875615391
2341	0.27486198526435
2342	0.279055626193159
2343	0.281501110110937
2344	0.282111855555532
2345	0.283832949159901
2346	0.286413572750634
2347	0.286745887192381
2348	0.286548978821145
[truncated: 152 more rows]
