# Supplementary material for: Machine learning-assisted non-destructive plasticizer identification and quantification in historical PVC objects based on IR spectroscopy
Source: Sci Rep. 2022 Mar 23;12:5017. doi: 10.1038/s41598-022-08862-1 (PMC8943100; doi:10.1038/s41598-022-08862-1)
Supplement: Supplementary file 1 — Supplementary Information 1. [file 41598_2022_8862_MOESM1_ESM.zip › Plasticizers_PVC_data/NIR_all/P419A_idle.txt]

Wavelength	C:\Documents and Settings\All Users\Application Data\ASD\Indico Pro\Projects\David\P419A_idle.txt
350	0.301176966047444
351	0.273901226164752
352	0.253976941308059
353	0.242793273975678
354	0.235970684261092
355	0.226895770850362
356	0.217019435605305
357	0.199373282875248
358	0.169841388464511
359	0.16679753980019
360	0.164703227934107
361	0.146676294991943
362	0.15077028265342
363	0.149017183348179
364	0.132035525600265
365	0.129546902136279
366	0.123677332552004
367	0.112789388334262
368	0.111555583642854
369	0.109886197873
370	0.106144184692676
371	0.102302005715075
372	0.100939600247108
373	0.101184931898285
374	0.101106401254236
375	9.99414803623712E-02
376	9.86422820811319E-02
377	9.79605963748528E-02
378	9.62195489290667E-02
379	9.33443841926197E-02
380	9.08943876920408E-02
381	9.54164142293988E-02
382	9.61321846546838E-02
383	9.15568005749639E-02
384	0.092435638596807
385	0.090531350539168
386	8.91579386845011E-02
387	9.91778150807986E-02
388	0.1020791877669
389	9.85568330239979E-02
390	9.55902866740163E-02
391	9.59979757746604E-02
392	9.89926981813583E-02
393	0.102705633203975
394	0.104284104270954
395	0.107141700196446
396	0.112448815646043
397	0.114381792129859
398	0.117427076396566
399	0.122376133150542
400	0.12516213745553
401	0.128176284740643
402	0.131877129022117
403	0.135861344161967
404	0.13813875260891
405	0.140473303492376
406	0.145634299327329
407	0.150832549721115
408	0.156563294505144
409	0.163294504081069
410	0.168395106948546
411	0.172864031742318
412	0.177631266431106
413	0.182846707070204
414	0.188297849726877
415	0.193876881557076
416	0.199605348289254
417	0.206489623253584
418	0.213669308911375
419	0.218916457929077
420	0.225881038619529
421	0.23351750850623
422	0.239599877933683
423	0.24543934063832
424	0.252271374954146
425	0.260605300255628
426	0.267866949448062
427	0.274747061862922
428	0.281822845919002
429	0.289044422278815
430	0.29631760923159
431	0.303764884456573
432	0.311944829756011
433	0.319289660681168
434	0.326126342384436
435	0.333956664235405
436	0.342468371566607
437	0.350680165503583
438	0.357600192018851
439	0.364763486902849
440	0.37209024010315
441	0.379376526605528
442	0.387041066478875
443	0.394797255247957
444	0.402353657754429
445	0.40938853599211
446	0.416643162871604
447	0.424150096454412
448	0.431145205539279
449	0.438671181291108
450	0.446405304183444
451	0.453304408918656
452	0.460457528584802
453	0.467756970289115
454	0.474794237184673
455	0.48137244696186
456	0.487878545466984
457	0.494659093682415
458	0.501535518859693
459	0.508392097013464
460	0.515096519181524
461	0.521404555072283
462	0.527742301741158
463	0.534072007167891
464	0.539933637112053
465	0.545901212673834
466	0.551955509447899
467	0.557826939226325
468	0.563628103277003
469	0.569511915873705
470	0.575502401496754
471	0.580987697796148
472	0.586410760473201
473	0.592056079928495
474	0.597507499714023
475	0.602740129989865
476	0.607792221247888
477	0.612783801938196
478	0.617594470536475
479	0.622518893696896
480	0.628117731445801
481	0.633228277025998
482	0.637791664969617
483	0.642118100844751
484	0.646662810674618
485	0.651376282904715
486	0.656085981965623
487	0.66051302686964
488	0.664878304738897
489	0.669231420074552
490	0.673192017125212
491	0.67713891152288
492	0.681223107970504
493	0.685434176377454
494	0.68931419721631
495	0.692947161845469
496	0.69660066032515
497	0.700203949512198
498	0.703672879229575
499	0.706996008832487
500	0.710571065122369
501	0.714128833383369
502	0.71743910038389
503	0.720382408040587
504	0.723543223938408
505	0.72691328598083
506	0.729864504727944
507	0.732939190787179
508	0.736072632392492
509	0.738962760058191
510	0.741954772622071
511	0.744865612670229
512	0.747483724265394
513	0.750024199103848
514	0.752604792298709
515	0.755272098400822
516	0.758015609839593
517	0.760454193887112
518	0.762578567637077
519	0.764858581189851
520	0.76710886854415
521	0.769353806561325
522	0.771687316057657
523	0.773866305815903
524	0.77586236474451
525	0.777713099388205
526	0.779513295163437
527	0.781369113546299
528	0.78330285606467
529	0.785146923446825
530	0.786794520622381
531	0.788321629609877
532	0.790092802360922
533	0.791670057409396
534	0.793131390381236
535	0.79484423220953
536	0.796442229752525
537	0.797843948205172
538	0.799118786775438
539	0.800798430263355
540	0.802485338907986
541	0.803903147406175
542	0.805409603654471
543	0.806841149673188
544	0.808168540966642
545	0.809559425740127
546	0.810831958254616
547	0.812059663795743
548	0.813452193905968
549	0.814720185536477
550	0.815846540148414
551	0.816895399332259
552	0.817951878736767
553	0.819018392740864
554	0.820092752121467
555	0.821240645862637
556	0.82223372906954
557	0.823026926872753
558	0.823806099068081
559	0.824726926186428
560	0.825657735571833
561	0.826295187197133
562	0.827037762706709
563	0.827875426173671
564	0.828708569483738
565	0.829572683142536
566	0.830348191672469
567	0.831001211826043
568	0.831750676416815
569	0.832555696397963
570	0.833363587046859
571	0.834074751942905
572	0.834916655904733
573	0.835846878101036
574	0.836690263910824
575	0.837487025735674
576	0.838299213110932
577	0.839177964893438
578	0.840076503031686
579	0.840903044569007
580	0.841834986279589
581	0.843739894232435
582	0.845656335193473
583	0.847112517101176
584	0.847961348695263
585	0.848358163429384
586	0.848515111002197
587	0.848660935053863
588	0.848755648840218
589	0.84887438149344
590	0.849076180045513
591	0.849260104773063
592	0.849679426580595
593	0.85035704777791
594	0.850910626492703
595	0.851102822751146
596	0.850806489676782
597	0.849999942653804
598	0.849358407750092
599	0.849031388618033
600	0.848867131291
601	0.848260128745335
602	0.84733346014361
603	0.846467530458046
604	0.846416810420463
605	0.846780270992855
606	0.847400974833873
607	0.848399360373854
608	0.8496699878381
609	0.851198340314863
610	0.853019506141072
611	0.855319820353901
612	0.857896483958418
613	0.860390138153907
614	0.862453939287388
615	0.864093819560137
616	0.865410304545686
617	0.866481084913772
618	0.867265995931233
619	0.867649541712895
620	0.867443909457989
621	0.867060143771181
622	0.866637322904332
623	0.86622159490391
624	0.865943272673689
625	0.865733147391311
626	0.865553622037843
627	0.865510405945321
628	0.865580247658222
629	0.865743317881586
630	0.865977481476336
631	0.866359723833703
632	0.866800644324022
633	0.867151835905312
634	0.867577806422687
635	0.868021772827877
636	0.868414915926012
637	0.868803460388149
638	0.869201612205757
639	0.869610792442171
640	0.870012932542571
641	0.870416824991708
642	0.870819966103521
643	0.871211751530426
644	0.87162921642231
645	0.872050971198709
646	0.872442926059014
647	0.872787094237823
648	0.873129952794515
649	0.873521552189794
650	0.874034664667763
651	0.874474024778254
652	0.87482286909096
653	0.875216789337721
654	0.875639609874798
655	0.876050465913019
656	0.876421851266401
657	0.876952702726958
658	0.877475592137434
659	0.877875503954889
660	0.878292966575851
661	0.878781174417432
662	0.879312201960076
663	0.879757430340467
664	0.880216587041522
665	0.880712835867886
666	0.881236530744743
667	0.881737470316502
668	0.882207056575589
669	0.882652356067302
670	0.883111705880525
671	0.883536757881841
672	0.883918065222873
673	0.884292452596332
674	0.884710040730167
675	0.885155426455433
676	0.885582626013119
677	0.886020431190255
678	0.886416199582122
679	0.886748693851272
680	0.887163290506213
681	0.887543555794982
682	0.887872847860674
683	0.888298261278724
684	0.888679724099507
685	0.888992782791037
686	0.889266020361381
687	0.889548024843863
688	0.889830874697927
689	0.890098433162169
690	0.890338786880015
691	0.890665343476227
692	0.891086816680678
693	0.891458106524717
694	0.891693772445457
695	0.89184423096369
696	0.892038110585198
697	0.892217498912867
698	0.892472545174408
699	0.89283863408615
700	0.893039619305612
701	0.893218328532991
702	0.893456803939168
703	0.893735464672463
704	0.894006434603387
705	0.894287239300762
706	0.894623600786954
707	0.894948964701458
708	0.895196167021405
709	0.895361980686219
710	0.895676958624048
711	0.895991325776665
712	0.89624017648071
713	0.896492967888711
714	0.896650153600028
715	0.896772623743461
716	0.896980952758726
717	0.897162011571424
718	0.897303401713939
719	0.897433636977993
720	0.897682682485217
721	0.897826800037424
722	0.89785059632329
723	0.898006774078594
724	0.898061179122927
725	0.89809505930451
726	0.898284569203944
727	0.898504211435897
728	0.898707040715589
729	0.89885261330055
730	0.898858830605994
731	0.898982567227284
732	0.89918893485969
733	0.899147242941087
734	0.899151741132768
735	0.899185129708142
736	0.899169230512158
737	0.899295377675515
738	0.899487097534327
739	0.89963352464262
740	0.899578955022154
741	0.899550590688722
742	0.899603964288653
743	0.899673136535931
744	0.899722878056318
745	0.899746455785616
746	0.899748771083946
747	0.899725273577381
748	0.899760650934448
749	0.899866513600241
750	0.899923637815728
751	0.899947117991779
752	0.899959129245549
753	0.899999846353198
754	0.900171467998263
755	0.900416140579332
756	0.900634392565478
757	0.900701073373813
758	0.900673442153454
759	0.9006081394916
760	0.900555483611105
761	0.900624840910587
762	0.900797867742445
763	0.900993715352865
764	0.901129608791956
765	0.901152979793501
766	0.901092623486576
767	0.901148159549376
768	0.901260464243693
769	0.901398176145848
770	0.901540366909852
771	0.901624144465751
772	0.901653001257131
773	0.901655756304637
774	0.901670872664779
775	0.901741967779338
776	0.901865287044028
777	0.901968678897086
778	0.902064835194149
779	0.902130728771884
780	0.90213607469093
781	0.902099959442619
782	0.902080617697347
783	0.902128327785582
784	0.902274702351704
785	0.902416338375595
786	0.902507728263269
787	0.902550700738568
788	0.902500537295936
789	0.902486269856787
790	0.90263188990061
791	0.902829336040299
792	0.902939253705629
793	0.902928003714079
794	0.902920398006807
795	0.9029027664366
796	0.902897310824512
797	0.902923276722182
798	0.902863461209899
799	0.902843876769361
800	0.902934223325905
801	0.902984455599671
802	0.90300972749632
803	0.90303982727041
804	0.903118851199136
805	0.903177464796641
806	0.903223938883611
807	0.903291920040698
808	0.903459573986054
809	0.903523266153198
810	0.903474485964841
811	0.903571990200905
812	0.903619276258003
813	0.90365865478758
814	0.903795805549595
815	0.9039932007051
816	0.904138444669316
817	0.904173444236542
818	0.904152710636888
819	0.904100222307268
820	0.904079693688669
821	0.904166558563971
822	0.904292804158359
823	0.904413053686886
824	0.904512229180258
825	0.904668024047884
826	0.904725491935741
827	0.904683379024758
828	0.904674237431622
829	0.904754240028854
830	0.904904985930898
831	0.905072473608069
832	0.905176537151236
833	0.905219703267331
834	0.905240510035014
835	0.905321021865378
836	0.905396275380177
837	0.905446118950608
838	0.905490526519209
839	0.90571096886347
840	0.905926354243557
841	0.906030871967147
842	0.90609013186454
843	0.906160831112264
844	0.906278362751901
845	0.906443902408782
846	0.906476877491724
847	0.906531715135518
848	0.90668637290667
849	0.906752214921182
850	0.906736977791986
851	0.906709047616694
852	0.906776899417158
853	0.906902819128443
854	0.907026181338435
855	0.907105191817149
856	0.90714681452519
857	0.907303204418925
858	0.907547179979028
859	0.907708733249663
860	0.907770682344717
861	0.907821880669121
862	0.907937141670387
863	0.908045204357334
864	0.908124210115449
865	0.908197334978848
866	0.908330529201399
867	0.908455167098747
868	0.908509554335794
869	0.908470621622843
870	0.908438372174181
871	0.908557940147464
872	0.908784973345123
873	0.908859516258975
874	0.908869198251888
875	0.908864613324262
876	0.908878762331047
877	0.908862211513784
878	0.908917705395752
879	0.909022153415753
880	0.908983276174534
881	0.908851896349331
882	0.908766025925957
883	0.908856505347416
884	0.909049539508636
885	0.909106356052829
886	0.908989421160655
887	0.90895265313179
888	0.908819514517978
889	0.908647457901849
890	0.908551078602011
891	0.908525272279413
892	0.908454381536757
893	0.90834622014303
894	0.908403847334119
895	0.908408663628626
896	0.908292495665212
897	0.908071473828417
898	0.907902340486711
899	0.907824407472167
900	0.907866366161586
901	0.908067975641425
902	0.908116910878281
903	0.908070696508497
904	0.908097380167271
905	0.908191889914867
906	0.908141725362403
907	0.907959083605181
908	0.907984465914829
909	0.908039658978244
910	0.908079376281297
911	0.908090238520181
912	0.908034751515767
913	0.907970985364333
914	0.907960888251173
915	0.908064364795051
916	0.90826810731957
917	0.908420345523088
918	0.908431658502243
919	0.908687672778365
920	0.909013223652207
921	0.909338065811196
922	0.909732664748
923	0.910020098044873
924	0.910231463686087
925	0.910462891285948
926	0.910829445225666
927	0.911116016470066
928	0.911341343171719
929	0.911742145824487
930	0.912075332481779
931	0.912378250658629
932	0.912710964617007
933	0.912987607736236
934	0.913317590763111
935	0.913652413455074
936	0.91384018975574
937	0.914122715140561
938	0.914405857161912
939	0.914601955459859
940	0.914806903173785
941	0.914998044260895
942	0.915169174221043
943	0.915326155751423
944	0.915519497140365
945	0.915698660068839
946	0.91583591226223
947	0.915980472718839
948	0.916101119607368
949	0.916174957134256
950	0.916214628325987
951	0.916445797582651
952	0.916690957447749
953	0.9168107127968
954	0.91676517410198
955	0.916914306715503
956	0.917143280750847
957	0.917245786969537
958	0.917396316346629
959	0.917570818716707
960	0.917719866322263
961	0.917778576352696
962	0.917766693761604
963	0.917815476424039
964	0.918002959508749
965	0.918168861397318
966	0.918241241416748
967	0.918271016202298
968	0.918379574464954
969	0.918388757400014
970	0.918417867578281
971	0.918548690299965
972	0.918698866991709
973	0.918785632919333
974	0.918844429442728
975	0.918949807331459
976	0.919033442057708
977	0.919067269506648
978	0.919080334047423
979	0.919172686589846
980	0.919215942064997
981	0.919280165114028
982	0.919418760244085
983	0.919390132710887
984	0.9194529442414
985	0.919599901311767
986	0.919618559512509
987	0.919661653827181
988	0.919744874291188
989	0.919834866777277
990	0.919813909182443
991	0.919985514839458
992	0.920152432793752
993	0.919996611940405
994	0.919992283272009
995	0.919962291836585
996	0.91992388970155
997	0.920195778526841
998	0.920278883951505
999	0.92026997286616
1000	0.920335388779381
1001	0.898147465322001
1002	0.895940290819174
1003	0.895772033510771
1004	0.896425789526396
1005	0.896919221056702
1006	0.898864929539162
1007	0.899613655749448
1008	0.899919970446976
1009	0.8997818422423
1010	0.898723059931044
1011	0.898190620051761
1012	0.89766646805374
1013	0.896706475383178
1014	0.896518056569205
1015	0.896745154338025
1016	0.897259371497194
1017	0.898243234305652
1018	0.898937136914614
1019	0.900347119437484
1020	0.900652723706601
1021	0.900048889707784
1022	0.899945063498648
1023	0.899492497484178
1024	0.89927846308039
1025	0.899681011252126
1026	0.899583533846611
1027	0.899072751362987
1028	0.898473587646226
1029	0.898635651942069
1030	0.898997602474853
1031	0.899273671742171
1032	0.900244967893153
1033	0.900516566039838
1034	0.900302460777599
1035	0.900220748884626
1036	0.8998315035689
1037	0.899981860280586
1038	0.900337168705471
1039	0.900602159800512
1040	0.901377934408528
1041	0.901747153944773
1042	0.901551420022168
1043	0.901739429094134
1044	0.902025051500185
1045	0.902439665578237
1046	0.902670794755442
1047	0.90306312412252
1048	0.90326208238481
1049	0.903307492371624
1050	0.903199846163013
1051	0.902772534045841
1052	0.90279425099485
1053	0.902816937315068
1054	0.902965944256251
1055	0.903620881209011
1056	0.904019279106515
1057	0.904109818928808
1058	0.904407633810475
1059	0.904996591183814
1060	0.905439731563535
1061	0.905272619507835
1062	0.904634083219178
1063	0.904744718067793
1064	0.904533952854157
1065	0.904727314040965
1066	0.906122801203797
1067	0.906273886694893
1068	0.905461557844496
1069	0.905438012780995
1070	0.905188444449818
1071	0.905282243454179
1072	0.906085430139489
1073	0.906602365969723
1074	0.907343166289358
1075	0.907642148004192
1076	0.908000123851965
1077	0.907429205760748
1078	0.90745999806332
1079	0.907176958967898
1080	0.907443307183581
1081	0.908339341641876
1082	0.908779067684465
1083	0.909148603604304
1084	0.909386172247465
1085	0.909464368279562
1086	0.909559848891153
1087	0.909491561581467
1088	0.90974374907233
1089	0.910353890475944
1090	0.91049592252702
1091	0.910705946204137
1092	0.910360969540805
1093	0.910553756097166
1094	0.911132328502929
1095	0.911190593082219
1096	0.911614647329369
1097	0.91164978960353
1098	0.910752380331843
1099	0.910740830384878
1100	0.911258915129184
1101	0.91159841402091
1102	0.912456492681665
1103	0.912555239327678
1104	0.912094228434198
1105	0.912031066792524
1106	0.911424785791844
1107	0.911365147001079
1108	0.912084516986895
1109	0.91248118779485
1110	0.911991109988941
1111	0.912391745466122
1112	0.912189097095332
1113	0.91176781170214
1114	0.91177829145997
1115	0.912180076994204
1116	0.912120026037397
1117	0.912191086730537
1118	0.91200394064079
1119	0.911137991014012
1120	0.911201070122435
1121	0.911591813784727
1122	0.911785866375186
1123	0.913067176512329
1124	0.913175388411805
1125	0.912392843724592
1126	0.911612067423329
1127	0.911401494153995
1128	0.910879615528531
1129	0.91056250059786
1130	0.910697520056962
1131	0.910648481608579
1132	0.910440999251242
1133	0.910230362767348
1134	0.910453491468196
1135	0.910065716424219
1136	0.908920105997108
1137	0.908415562661744
1138	0.908340064420205
1139	0.907722926907894
1140	0.906865701346354
1141	0.906420405953301
1142	0.905857905995583
1143	0.905224383213099
1144	0.904988782479387
1145	0.904472720325912
1146	0.903783927037109
1147	0.903382525042117
1148	0.903293446391962
1149	0.903408524246576
1150	0.902774881151662
1151	0.901647526338845
1152	0.900734464868013
1153	0.899368605488155
1154	0.898487017939762
1155	0.89813099337999
1156	0.897194643882629
1157	0.896089809712427
1158	0.895004531127536
1159	0.893852519008897
1160	0.892462487983424
1161	0.891150518369353
1162	0.889294666845313
1163	0.887389280119808
1164	0.885678700963808
1165	0.884171586766325
1166	0.882892941674588
1167	0.881281756270006
1168	0.879520155397764
1169	0.877980657824577
1170	0.876667621633822
1171	0.875650874414852
1172	0.875112185536692
1173	0.874452234566568
1174	0.873831800819323
1175	0.873411043998177
1176	0.873068747976606
1177	0.872895670360357
1178	0.873177088479005
1179	0.873080096248585
1180	0.872861370111883
1181	0.872654733941451
1182	0.872573172190109
1183	0.872506949393902
1184	0.872154693145486
1185	0.871754622566104
1186	0.871359276460251
1187	0.870782476786011
1188	0.870315257402839
1189	0.870124392982298
1190	0.869616734714787
1191	0.868501040605192
1192	0.8680400245794
1193	0.867882152031981
1194	0.867664815736458
1195	0.867659184640139
1196	0.867827962290607
1197	0.867903023709718
1198	0.868198032894718
1199	0.868750401612824
1200	0.869432810332647
1201	0.870163928845424
1202	0.871086792288221
1203	0.872440017442018
1204	0.874009914587622
1205	0.875518173811029
1206	0.877163307633872
1207	0.878763840975595
1208	0.880468654798358
1209	0.882338859085491
1210	0.884249758719247
1211	0.886044767770277
1212	0.887758819345734
1213	0.889408783642569
1214	0.891035896281168
1215	0.892719239908087
1216	0.894436867920418
1217	0.89595347168564
1218	0.897466896470884
1219	0.898698441782994
1220	0.899769599458862
1221	0.90143085297919
1222	0.902991881157454
1223	0.904085363087965
1224	0.905194144381084
1225	0.905958916045927
1226	0.906812132310051
1227	0.908026048866983
1228	0.908928721284205
1229	0.909699198757618
1230	0.910448470981245
1231	0.911055011351461
1232	0.911726586410463
1233	0.912460763933757
1234	0.913212205018913
1235	0.913949798939425
1236	0.914672876455672
1237	0.915593091801366
1238	0.91618693326834
1239	0.916561464141257
1240	0.916950179623685
1241	0.917483113530888
1242	0.917947042705083
1243	0.918224033337773
1244	0.918581575604863
1245	0.919151730572999
1246	0.919516770190676
1247	0.919781993435332
1248	0.920422368209338
1249	0.920697013002536
1250	0.920445297100556
1251	0.920741320037126
1252	0.921242266061357
1253	0.9213908168152
1254	0.921687900269503
1255	0.921872344399735
1256	0.921886530092571
1257	0.92194870021563
1258	0.921916393140112
1259	0.922189098099588
1260	0.922744772178061
1261	0.923007838998685
1262	0.923271453528635
1263	0.923555561906199
1264	0.923447408907505
1265	0.923393397264154
1266	0.923686173487601
1267	0.92379532932015
1268	0.923840866135173
1269	0.924260846489159
1270	0.924449830432143
1271	0.924402143296496
1272	0.924564021410412
1273	0.924606179454635
1274	0.924549734892631
1275	0.92456557561784
1276	0.924615894779879
1277	0.924897521955102
1278	0.925024177516952
1279	0.925106205631453
1280	0.925199899792997
1281	0.925323251332389
1282	0.925342055503941
1283	0.925305648043857
1284	0.925412977431607
1285	0.92534708363761
1286	0.925223987233976
1287	0.92533044037068
1288	0.925359907180772
1289	0.925406583513809
1290	0.925333346912347
1291	0.924709972613047
1292	0.92427660425086
1293	0.924574885708454
1294	0.924771226496536
1295	0.924740078961956
1296	0.924877208046428
1297	0.924953058766306
1298	0.924951849340286
1299	0.924939939971369
1300	0.925142724107693
1301	0.925372469468631
1302	0.925312072985266
1303	0.925344711847906
1304	0.925634291224582
1305	0.925716723948089
1306	0.925549641251865
1307	0.925724018308403
1308	0.926090171636019
1309	0.926092357108349
1310	0.925996495856058
1311	0.926100198191233
1312	0.925864308962378
1313	0.925642689013374
1314	0.925893770642863
1315	0.925635236124575
1316	0.925190487898364
1317	0.925420764540062
1318	0.925604601454663
1319	0.925559996500424
1320	0.92585498199911
1321	0.926317511538831
1322	0.92670861710998
1323	0.926874899755706
1324	0.926838218901182
1325	0.926515941899055
1326	0.926099965211727
1327	0.926062510112746
1328	0.9259932778349
1329	0.925978702306213
1330	0.925955012571008
1331	0.92591538838922
1332	0.926046581417077
1333	0.926377864347318
1334	0.926450512579445
1335	0.926431704592073
1336	0.926366520940316
1337	0.926308306024728
1338	0.92639003526624
1339	0.926653953971795
1340	0.926850246073141
1341	0.926367416011079
1342	0.925944454460966
1343	0.926052308157648
1344	0.926224051118177
1345	0.926611052037364
1346	0.926783869242051
1347	0.926458998137983
1348	0.926112281852703
1349	0.925809010925341
1350	0.92565680818088
1351	0.92570998478017
1352	0.925493172680788
1353	0.925034314809337
1354	0.924860850946798
1355	0.924795239230219
1356	0.924519380007808
1357	0.924179604489966
1358	0.923873601376105
1359	0.923456579782221
1360	0.923014353361548
1361	0.922735074935077
1362	0.922540899798179
1363	0.922323212696313
1364	0.921799759876105
1365	0.920896610909247
1366	0.91999117834179
1367	0.919103780665705
1368	0.918210709590793
1369	0.91753951577571
1370	0.916772113466633
1371	0.915705242572591
1372	0.914599720418938
1373	0.913326316071833
1374	0.912026171684022
1375	0.910978859275268
1376	0.909756443784776
1377	0.908296643517531
1378	0.906995020114854
1379	0.905692647692097
1380	0.904275548120598
1381	0.902987139124089
1382	0.901853185999064
1383	0.900774370799146
1384	0.899706467606451
1385	0.898852411835721
1386	0.89819552535367
1387	0.897451175489529
1388	0.896799295928838
1389	0.896232725041404
1390	0.895856857975099
1391	0.895426228458795
1392	0.89491858732798
1393	0.894597229615696
1394	0.894297266346814
1395	0.893777414418518
1396	0.893312038086952
1397	0.892791391643104
1398	0.89194573732009
1399	0.891185941964777
1400	0.890802447549886
1401	0.890425008762361
1402	0.889905931032084
1403	0.88937089838577
1404	0.888891042606447
1405	0.888500407386175
1406	0.888220405036835
1407	0.888099508516524
1408	0.887937428755831
1409	0.887745899586076
1410	0.887606279350441
1411	0.887480290280782
1412	0.887345658295254
1413	0.887042473796169
1414	0.886747347131269
1415	0.886678663721391
1416	0.886618286937883
1417	0.886358910289818
1418	0.886151162913357
1419	0.886065504026765
1420	0.885975801956907
1421	0.886040592945656
1422	0.886205838508914
1423	0.886647383993619
1424	0.886836050908842
1425	0.886906345184724
1426	0.8870902991182
1427	0.887540800752322
1428	0.887901722710312
1429	0.888374227585887
1430	0.889203711553789
1431	0.890081618195368
1432	0.89099594857324
1433	0.892151105886127
1434	0.893432234780292
1435	0.894603663678668
1436	0.895707802203056
1437	0.897013518305856
1438	0.898405158139268
1439	0.899646809055513
1440	0.900956460723045
1441	0.902259228332117
1442	0.903268860391692
1443	0.904191221548759
1444	0.905292657383459
1445	0.906243980324788
1446	0.906933812459841
1447	0.907828905003742
1448	0.908765366668536
1449	0.909526702740237
1450	0.91036368909925
1451	0.911142971561707
1452	0.911611782623818
1453	0.912190477275917
1454	0.913049058250052
1455	0.913763773632129
1456	0.914455024837387
1457	0.915129676792325
1458	0.915583994317145
1459	0.915956530688503
1460	0.916394506866805
1461	0.916878772999184
1462	0.917390668214543
1463	0.917750308709228
1464	0.91815943991031
1465	0.91845959447695
1466	0.918535002049774
1467	0.918782904970037
1468	0.91908261127413
1469	0.919303779230539
1470	0.919560043350054
1471	0.91967937481292
1472	0.919871781870934
1473	0.92029553927912
1474	0.920661070381872
1475	0.920895483944486
1476	0.921316239443545
1477	0.921712418795788
1478	0.92201959257698
1479	0.922692116068003
1480	0.923455340088279
1481	0.923789722750985
1482	0.924092774189721
1483	0.924550159320477
1484	0.924777545965582
1485	0.925069357239053
1486	0.925552373929531
1487	0.926059678471299
1488	0.926449094626163
1489	0.926652685512541
1490	0.92705802358573
1491	0.927354047214119
1492	0.927404965251091
1493	0.927710488153816
1494	0.928013792868863
1495	0.928253639157871
1496	0.92862407794775
1497	0.928961964326641
1498	0.929352986355179
1499	0.929740055252537
1500	0.929910225252296
1501	0.930006534656073
1502	0.930055188466173
1503	0.929995802698992
1504	0.930057981085828
1505	0.930188835260427
1506	0.93015017441597
1507	0.930181495663694
1508	0.930383649110462
1509	0.930495390591109
1510	0.930627375380815
1511	0.930848251148041
1512	0.930954632793672
1513	0.930940714167543
1514	0.93095466152397
1515	0.931015419729465
1516	0.931075150463626
1517	0.931131145661502
1518	0.931141443719348
1519	0.9311956954079
1520	0.931136505295969
1521	0.93075866731468
1522	0.930663595316082
1523	0.930720337720094
1524	0.930846919662454
1525	0.930817225643706
1526	0.930977404048876
1527	0.931071093233959
1528	0.930982009770755
1529	0.931051959047776
1530	0.931247579668612
1531	0.931426776153619
1532	0.93156218409023
1533	0.931700302377197
1534	0.932017969051195
1535	0.932293249469901
1536	0.932397111378135
1537	0.9326553930149
1538	0.932809884971635
1539	0.932872167029997
1540	0.93313597512896
1541	0.933258922536301
1542	0.933101575790222
1543	0.932935114647534
1544	0.932993514135475
1545	0.932909778556498
1546	0.932778715356657
1547	0.93283379549175
1548	0.932767663218224
1549	0.932682804627531
1550	0.932672697990779
1551	0.932726293432209
1552	0.932672174998554
1553	0.93258281691675
1554	0.932748449380613
1555	0.932915852137406
1556	0.932966114596241
1557	0.93314720393753
1558	0.933290374013385
1559	0.933238762137293
1560	0.933290926807568
1561	0.933402453991218
1562	0.933547681651375
1563	0.933871844020559
1564	0.933957701947007
1565	0.933865987388034
1566	0.93399007328039
1567	0.934041446157269
1568	0.933981863224154
1569	0.933957164487725
1570	0.933836559663305
1571	0.93360610741568
1572	0.933578548342782
1573	0.933825035306302
1574	0.933785548302401
1575	0.933589071566809
1576	0.933561533708866
1577	0.933499862257891
1578	0.933553875722086
1579	0.933559622958102
1580	0.933366698351716
1581	0.933194277201463
1582	0.933139206968877
1583	0.933331888442453
1584	0.933411204092903
1585	0.933218283773083
1586	0.932958089908373
1587	0.932722796506406
1588	0.932823152391429
1589	0.932910436464911
1590	0.932806968925534
1591	0.932825092846616
1592	0.932718232860672
1593	0.932532071852277
1594	0.932414951469065
1595	0.93231658080835
1596	0.932216621720882
1597	0.932209794754417
1598	0.932379983366874
1599	0.932314208928199
1600	0.932081844309693
1601	0.93212354542174
1602	0.932106136925833
1603	0.931791712725914
1604	0.931593238436694
1605	0.931579517228498
1606	0.931429346954036
1607	0.931389290318888
1608	0.93159941818858
1609	0.931482086226427
1610	0.931143039941042
1611	0.931142132666887
1612	0.931238323010326
1613	0.930959333056021
1614	0.930574258891418
1615	0.930580555883805
1616	0.930682947083043
1617	0.930415702994393
1618	0.93017599796207
1619	0.930022426049194
1620	0.929520687813328
1621	0.92902547683983
1622	0.928847875439869
1623	0.928529574743954
1624	0.927872751258065
1625	0.927484543708179
1626	0.927302029596035
1627	0.926852540347264
1628	0.926312913642524
1629	0.925778368023973
1630	0.925308783772797
1631	0.924896980713802
1632	0.924467809015555
1633	0.924058703783534
1634	0.923527247996724
1635	0.923044270810427
1636	0.922734164569366
1637	0.922516791003499
1638	0.922444480430498
1639	0.922328982946885
1640	0.922094716399729
1641	0.921915568507921
1642	0.921750030921088
1643	0.921663751496647
1644	0.921845124729249
1645	0.922026181736279
1646	0.922281676269397
1647	0.922486027230076
1648	0.922187497347788
1649	0.921887840800468
1650	0.92178282026877
1651	0.921618308210166
1652	0.921453638145958
1653	0.921145601520579
1654	0.920439559564408
1655	0.919668000621597
1656	0.919117405245373
1657	0.918319064085252
1658	0.917251013231247
1659	0.915869917871092
1660	0.914152841327117
1661	0.912714899178648
1662	0.91117931620353
1663	0.909300979799285
1664	0.907312002513021
1665	0.904931355403921
1666	0.902705147726407
1667	0.900821011257422
1668	0.898756515940002
1669	0.896474774223324
1670	0.893887584479322
1671	0.891102417614934
1672	0.888520318420333
1673	0.886179467133711
1674	0.883679527362054
1675	0.880897793347371
1676	0.878140554975925
1677	0.875424130106462
1678	0.87299459876584
1679	0.870810336065052
1680	0.868140539671348
1681	0.865043139004671
1682	0.86179029842228
1683	0.858486401656775
1684	0.855116833138386
1685	0.851431496724733
1686	0.847363154285919
1687	0.842527314104994
1688	0.836897923905142
1689	0.830722107038495
1690	0.823698864016231
1691	0.815833471110252
1692	0.807301346415368
1693	0.798126327067647
1694	0.788438973090101
1695	0.778080490141536
1696	0.766774792637187
1697	0.754820273793724
1698	0.742584806407468
1699	0.729924392727678
1700	0.717157253760694
1701	0.704346008837047
1702	0.690444664562565
1703	0.676448382750666
1704	0.662390664066824
1705	0.647601826147879
1706	0.632273116224549
1707	0.616806666734746
1708	0.600453380183109
1709	0.584795035661312
1710	0.568916139575919
1711	0.553983069520134
1712	0.538782196603534
1713	0.526184170975622
1714	0.51434187426578
1715	0.505550055673376
1716	0.499079636542354
1717	0.49531120834694
1718	0.49407105537558
1719	0.495876625287301
1720	0.500096931979826
1721	0.506680763325953
1722	0.515527328424602
1723	0.526396707656372
1724	0.538527313446696
1725	0.551260256796006
1726	0.565019495223908
1727	0.578685210409181
1728	0.591761777221449
1729	0.60479126059563
1730	0.616961254836518
1731	0.627457184003096
1732	0.637029811350349
1733	0.645267884645087
1734	0.651438451992177
1735	0.656365083805387
1736	0.660035588795847
1737	0.661887668735965
1738	0.662612428083404
1739	0.662298805715416
1740	0.660823087253438
1741	0.659014876199847
1742	0.65718979776046
1743	0.65502849974599
1744	0.653186500187076
1745	0.651687223881804
1746	0.650043541370559
1747	0.649450661486431
1748	0.649760612158175
1749	0.650785585039234
1750	0.651791474725136
1751	0.652871069202119
1752	0.654498238318036
1753	0.656342014509083
1754	0.658742313663255
1755	0.661853936349437
1756	0.665290441768787
1757	0.669037931347162
1758	0.673342485053158
1759	0.678295381922982
1760	0.683276797114821
1761	0.688849096780251
1762	0.694252321813768
1763	0.700006064799169
1764	0.704977758937585
1765	0.709794827080704
1766	0.713951658351709
1767	0.717398399532974
1768	0.720774357602697
1769	0.724003569009905
1770	0.726333312251272
1771	0.727915206557078
1772	0.729549396371736
1773	0.731241625327882
1774	0.733251944123633
1775	0.735148626254633
1776	0.735999315996864
1777	0.73716584594355
1778	0.739214859803665
1779	0.74118975358926
1780	0.743645758602464
1781	0.745831153259686
1782	0.74678279229769
1783	0.748589700732969
1784	0.750911335953198
1785	0.753082625925881
1786	0.755520033107664
1787	0.758102861558487
1788	0.760829736836282
1789	0.763402086655115
1790	0.766206161151148
1791	0.768641754558362
1792	0.77033989484305
1793	0.772901541304744
1794	0.776021458663106
1795	0.778684788275493
1796	0.781731542328821
1797	0.784256727621963
1798	0.786135214744766
1799	0.788245655094939
1800	0.790376953132334
1801	0.799995088333386
1802	0.801057460356299
1803	0.801914586433154
1804	0.802982419788609
1805	0.804058182187972
1806	0.804930542452054
1807	0.805646302654635
1808	0.806017225845492
1809	0.806846180811767
1810	0.807876512004493
1811	0.808299467821029
1812	0.808687379819581
1813	0.808916831819445
1814	0.808686429743908
1815	0.808424243602545
1816	0.808331630895917
1817	0.808073398450699
1818	0.807766691855691
1819	0.806899718817325
1820	0.805880739733802
1821	0.80522163339698
1822	0.80465117547398
1823	0.804464641869398
1824	0.804687206217535
1825	0.804383912928937
1826	0.803727626208746
1827	0.803536269212921
1828	0.803321078392467
1829	0.803436394343447
1830	0.803770188898385
1831	0.804295731401675
1832	0.805203818760089
1833	0.806081507319194
1834	0.807101644033679
1835	0.808425840155026
1836	0.809517057886358
1837	0.810385121767793
1838	0.811288224924078
1839	0.812236867474139
1840	0.812989683012083
1841	0.813838783462099
1842	0.814577885015499
1843	0.815167841284869
1844	0.815591244851169
1845	0.81628104106183
1846	0.816855628471768
1847	0.81707613749655
1848	0.817124534365348
1849	0.817490970786335
1850	0.817657526560263
1851	0.817540706130095
1852	0.818489453250495
1853	0.819148874490821
1854	0.819507076566646
1855	0.820435009573953
1856	0.821521342786833
1857	0.822603993198583
1858	0.823561873166719
1859	0.824550383668615
1860	0.825613858339741
1861	0.826395069241445
1862	0.827593956362964
1863	0.829350206156441
1864	0.830582837777108
1865	0.831690712179629
1866	0.83298127059301
1867	0.834144256829557
1868	0.835244706849907
1869	0.836354671522065
1870	0.837405170175722
1871	0.838418808066469
1872	0.839415577099232
1873	0.84030346631192
1874	0.840909395664091
1875	0.841438978195262
1876	0.841480879421233
1877	0.841357805899918
1878	0.841897293390948
1879	0.843180167212899
1880	0.843608969990418
1881	0.844034582548735
1882	0.844462495919775
1883	0.844608590113196
1884	0.844263407179248
1885	0.844560880096224
1886	0.844934271432376
1887	0.844682760001928
1888	0.844312939347084
1889	0.843503238668496
1890	0.842249811035614
1891	0.840836300074529
1892	0.83898032179296
1893	0.837145358679274
1894	0.834971702217113
1895	0.833175833335833
1896	0.831258468504975
1897	0.829230619432053
1898	0.827327129928443
1899	0.825251068864287
1900	0.823746149971033
1901	0.822146606094633
1902	0.821431016396036
1903	0.82148338563153
1904	0.821720509790231
1905	0.822413515456146
1906	0.823284669356605
1907	0.824634224083598
1908	0.826006319301271
1909	0.827209606939576
1910	0.828772387306319
1911	0.829994834844034
1912	0.831146238681996
1913	0.831943968504269
1914	0.832479212212835
1915	0.833095988373955
1916	0.833375016758592
1917	0.833773906513422
1918	0.834226814167855
1919	0.834810654522719
1920	0.835575255832077
1921	0.836200880765056
1922	0.836494217819636
1923	0.83643262570895
1924	0.836613167688109
1925	0.836364659185043
1926	0.836586670730521
1927	0.837417120938347
1928	0.837711489850562
1929	0.837826747142138
1930	0.837903755288758
1931	0.83761195568757
1932	0.837544999889379
1933	0.838088515265991
1934	0.838834549865075
1935	0.83922116513484
1936	0.839876932267549
1937	0.840226970690133
1938	0.840104301115943
1939	0.840152699766315
1940	0.840055211896912
1941	0.840424905778807
1942	0.84092157331082
1943	0.84148432911745
1944	0.842509223479808
1945	0.843503050540823
1946	0.844046377888476
1947	0.844482401714891
1948	0.844869617962395
1949	0.844849710486673
1950	0.845415949741276
1951	0.846232217016015
1952	0.846981097360529
1953	0.848130546244132
1954	0.848968737460567
1955	0.849430976254932
1956	0.850163136434897
1957	0.851001270947567
1958	0.851963618178433
1959	0.852136750105417
1960	0.852736635182436
1961	0.853331354738915
1962	0.853632990378375
1963	0.854093470796414
1964	0.854970868953662
1965	0.855599187636961
1966	0.855833779035046
1967	0.856427903605926
1968	0.85749639684217
1969	0.858175303399633
1970	0.85867186130277
1971	0.859222111551608
1972	0.859783842408706
1973	0.859953857784127
1974	0.86044015678034
1975	0.861065529503569
1976	0.861687892654271
1977	0.862573357060348
1978	0.862957802647039
1979	0.863018205051374
1980	0.863304935400485
1981	0.863385322502622
1982	0.863536625691874
1983	0.863747280251669
1984	0.864183358343629
1985	0.864973861020315
1986	0.865210665884382
1987	0.865568490273425
1988	0.866194791060831
1989	0.866482473165867
1990	0.866352997116566
1991	0.866428344730641
1992	0.866578565574855
1993	0.86666616357598
1994	0.866639608711179
1995	0.866682373524715
1996	0.866849250217844
1997	0.866871931879013
1998	0.866768635986894
1999	0.866737156462225
2000	0.866699963246717
2001	0.866385533129307
2002	0.866805072814727
2003	0.867955681382304
2004	0.868087910521246
2005	0.868092763536822
2006	0.86819629954496
2007	0.867694024656549
2008	0.867424117604424
2009	0.867450385139535
2010	0.867532910080433
2011	0.867547199091592
2012	0.867428425635016
2013	0.867615115713468
2014	0.867605197158555
2015	0.867416988659402
2016	0.866730572992105
2017	0.866488427748949
2018	0.86625345567968
2019	0.866343847873259
2020	0.866942618861753
2021	0.866879407504112
2022	0.866574487282572
2023	0.866606177252761
2024	0.8665612288388
2025	0.86630480805787
2026	0.865848146484606
2027	0.866014280752945
2028	0.866708178060714
2029	0.866663708705365
2030	0.866524753187168
2031	0.866885729320006
2032	0.866698640984466
2033	0.865448063154265
2034	0.865008601748439
2035	0.865201634287462
2036	0.864919534443011
2037	0.864049069519877
2038	0.863973071161965
2039	0.864764848403118
2040	0.86460453360465
2041	0.86409037106632
2042	0.863968724529399
2043	0.863403804371868
2044	0.862953360741451
2045	0.862835585438003
2046	0.863112236014313
2047	0.863118592174717
2048	0.862834876898113
2049	0.862628912928349
2050	0.86280307281533
2051	0.862409337248317
2052	0.861239614623257
2053	0.860886314195045
2054	0.860741147780879
2055	0.860563613568818
2056	0.860940081363807
2057	0.860910786630234
2058	0.860736892384213
2059	0.860386330077389
2060	0.859383403904874
2061	0.859080465507228
2062	0.859336591962985
2063	0.859088122551476
2064	0.858843001338741
2065	0.858856542638239
2066	0.858962275353743
2067	0.858732869903684
2068	0.858695771936568
2069	0.8593127510642
2070	0.859383780352233
2071	0.858909167767863
2072	0.858691591194581
2073	0.858242878039758
2074	0.858351696414189
2075	0.859266357183328
2076	0.859335481849282
2077	0.859321929811392
2078	0.859236836631887
2079	0.858450787578801
2080	0.857596938962904
2081	0.857229746884396
2082	0.857221576835379
2083	0.857270955213133
2084	0.857624402519886
2085	0.857644837762942
2086	0.857731413449137
2087	0.85779308490496
2088	0.857705726542791
2089	0.85751647725198
2090	0.857260013845875
2091	0.857170740489968
2092	0.857088179276486
2093	0.856813246056221
2094	0.856619519724656
2095	0.856379205986544
2096	0.855826115115978
2097	0.855466158834763
2098	0.854744983690155
2099	0.85429300530249
2100	0.853914996904489
2101	0.853177152599823
2102	0.853135009547859
2103	0.854089049871944
2104	0.85389212087261
2105	0.853471194057114
2106	0.852992688584733
2107	0.851866999456432
2108	0.850946670822017
2109	0.849986639995846
2110	0.849311947200369
2111	0.848861614418291
2112	0.848075794338201
2113	0.847305561657471
2114	0.846635761028067
2115	0.845836311335404
2116	0.844804539469235
2117	0.843747431777569
2118	0.843154709988525
2119	0.842624700868643
2120	0.841973117574934
2121	0.841466385098849
2122	0.841442392734306
2123	0.841094226413807
2124	0.840555446310093
2125	0.84004234010732
2126	0.839865123824452
2127	0.839023305409099
2128	0.837583335664325
2129	0.836376078117705
2130	0.83506678338584
2131	0.833585529074118
2132	0.832157041729071
2133	0.830513523780398
2134	0.828829434355905
2135	0.826612966676871
2136	0.823523307377373
2137	0.821096137352051
2138	0.818869946404714
2139	0.816953300948058
2140	0.815534871435282
2141	0.815006845061277
2142	0.814488275809086
2143	0.814078314490514
2144	0.813831804614971
2145	0.814020498766575
2146	0.814412665398538
2147	0.814978490215361
2148	0.815648724098491
2149	0.817032319169991
2150	0.817739971807544
2151	0.818158276039849
2152	0.818452334768966
2153	0.818268552864968
2154	0.818402273743015
2155	0.819080798008199
2156	0.818847442408923
2157	0.818187085172042
2158	0.817547781163153
2159	0.816346905433154
2160	0.814948278287426
2161	0.81374057392294
2162	0.812485420801852
2163	0.811776331612173
2164	0.811146669794276
2165	0.81074313810037
2166	0.811014879103004
2167	0.810859915879424
2168	0.810359045363624
2169	0.81029668568536
2170	0.810022131383387
2171	0.810860261421378
2172	0.812820313776643
2173	0.813923559839338
2174	0.815425162391731
2175	0.816672277552801
2176	0.817383704225661
2177	0.818122733044546
2178	0.819385056785394
2179	0.819906645635311
2180	0.819792450275571
2181	0.819501043981749
2182	0.818438425251745
2183	0.817799749595918
2184	0.817226544679062
2185	0.816403232161256
2186	0.815559186842516
2187	0.815897819862281
2188	0.816271024225778
2189	0.817040681828716
2190	0.817475636480667
2191	0.818384321694058
2192	0.818819129463061
2193	0.818661422290913
2194	0.818857092870295
2195	0.819222606348977
2196	0.819600591815585
2197	0.820204430047774
2198	0.820395897752798
2199	0.820646506079175
2200	0.820301497067595
2201	0.819055558053713
2202	0.818415696882885
2203	0.817798395753133
2204	0.81722859879763
2205	0.817107179944151
2206	0.816482635313559
2207	0.815561182181582
2208	0.814574757491271
2209	0.813474606767675
2210	0.812241785869102
2211	0.810863689360953
2212	0.809355150750086
2213	0.807802171104681
2214	0.805634592189584
2215	0.804206521148558
2216	0.802977729219434
2217	0.801801808970714
2218	0.801590715001894
2219	0.799360412087204
2220	0.796009858695142
2221	0.793447767305974
2222	0.790141320394039
2223	0.787093597216413
2224	0.784585144288352
2225	0.781895638751686
2226	0.778677220561721
2227	0.775768302299602
2228	0.773614944017104
2229	0.770676650539865
2230	0.767161552095599
2231	0.763733962548966
2232	0.760252231766211
2233	0.756539854772104
2234	0.75207991078962
2235	0.748623552522213
2236	0.746131070598899
2237	0.742482764253027
2238	0.73926821109989
2239	0.735110452668371
2240	0.72922362052714
2241	0.723954553994758
2242	0.719113603394607
2243	0.713694064508936
2244	0.708095402564191
2245	0.702072651029395
2246	0.696098677903947
2247	0.688703733120779
2248	0.681112318563782
2249	0.674734718814269
2250	0.668050144795897
2251	0.661720839627041
2252	0.65586502442868
2253	0.650846471865004
2254	0.644624699852569
2255	0.63814384516096
2256	0.632002491137694
2257	0.625372473772663
2258	0.619153893818359
2259	0.613677872935517
2260	0.607589142883385
2261	0.601028996274253
2262	0.594561150997712
2263	0.588167294891907
2264	0.58162119141704
2265	0.575562715617037
2266	0.567854015026154
2267	0.559077843130981
2268	0.550499973914074
2269	0.541410279390925
2270	0.531375943067967
2271	0.521143115657508
2272	0.510508561139339
2273	0.498488887431766
2274	0.486528190264474
2275	0.475318267337171
2276	0.46235998733756
2277	0.448328533531519
2278	0.433333276307838
2279	0.416541309211518
2280	0.400096960614124
2281	0.382833168273552
2282	0.365644628884776
2283	0.347757283397114
2284	0.330970973586686
2285	0.314625095171127
2286	0.298434641176653
2287	0.282882250370859
2288	0.267790425220961
2289	0.252618296051609
2290	0.237778013005591
2291	0.224586523514594
2292	0.212753173389251
2293	0.201760443178987
2294	0.191884959790462
2295	0.182762045133436
2296	0.174906944472894
2297	0.168146737597569
2298	0.161797046682532
2299	0.156095588754579
2300	0.151377707256251
2301	0.146484682912488
2302	0.141894883298658
2303	0.138098638513266
2304	0.134999360782198
2305	0.131359143908299
2306	0.127877812507024
2307	0.124919667285941
2308	0.121085524938205
2309	0.119881038822857
2310	0.120392401273424
2311	0.121596629157097
2312	0.124496801180812
2313	0.127282450140143
2314	0.130497731755739
2315	0.134941244567374
2316	0.140587800927211
2317	0.146013086492661
2318	0.15267430055148
2319	0.158508724019005
2320	0.164105955253345
2321	0.16962570444035
2322	0.175905078964538
2323	0.180086581868244
2324	0.182339114478795
2325	0.185773091727487
2326	0.188979329915144
2327	0.191309473990859
2328	0.193632215221507
2329	0.195956824228357
2330	0.197269103327579
2331	0.198391083631734
2332	0.199848611456176
2333	0.201430041486861
2334	0.202070701964294
2335	0.203043130433617
2336	0.204392783689954
2337	0.206430400143778
2338	0.208350372621064
2339	0.210491017260425
2340	0.214033245227037
2341	0.21704033585579
2342	0.219815679699882
2343	0.222235821239367
2344	0.225391728937137
2345	0.226814084528405
2346	0.227423427664771
2347	0.22680657402196
2348	0.223769247523791
[truncated: 152 more rows]
