# Supplementary material for: Machine learning-assisted non-destructive plasticizer identification and quantification in historical PVC objects based on IR spectroscopy
Source: Sci Rep. 2022 Mar 23;12:5017. doi: 10.1038/s41598-022-08862-1 (PMC8943100; doi:10.1038/s41598-022-08862-1)
Supplement: Supplementary file 1 — Supplementary Information 1. [file 41598_2022_8862_MOESM1_ESM.zip › Plasticizers_PVC_data/NIR_all/P421_idle.txt]

Wavelength	C:\Documents and Settings\All Users\Application Data\ASD\Indico Pro\Projects\David\P421_idle.txt
350	0.296552049916653
351	0.282202300219972
352	0.283516206208856
353	0.274215165840442
354	0.255300299703518
355	0.236915006717245
356	0.210424655906251
357	0.189678409562541
358	0.189991237084538
359	0.18435483091776
360	0.175254372338963
361	0.167047309559166
362	0.157407966926393
363	0.142622650808558
364	0.125834789454524
365	0.12720654427731
366	0.12777387837969
367	0.123293571531375
368	0.123279854935416
369	0.128806699190245
370	0.132812963443715
371	0.122514260482524
372	0.115895633466255
373	0.113207464923893
374	0.110313835835041
375	0.112393603393088
376	0.112927813299824
377	0.106640845197687
378	0.100284183631289
379	0.100475231788548
380	0.107648065095542
381	0.109126279755843
382	0.107945669674465
383	0.106270501700951
384	0.104997138069297
385	0.107587291787619
386	0.111767969619312
387	0.111052119727192
388	0.112594404068498
389	0.116609072615629
390	0.120984042854495
391	0.122870000284432
392	0.124610848366734
393	0.128517577075781
394	0.132100983313033
395	0.134220553601791
396	0.135129417734147
397	0.137965616948265
398	0.142806401010283
399	0.148266488432078
400	0.150210261023957
401	0.154265414485526
402	0.16043976326195
403	0.165242411307535
404	0.170586372573415
405	0.176337765055638
406	0.181656566886736
407	0.185020424442232
408	0.18956363177842
409	0.197694879736087
410	0.20542606180194
411	0.210627335744003
412	0.213602861706851
413	0.219923557673758
414	0.226791105988953
415	0.233194888837826
416	0.240525845722762
417	0.247690442819894
418	0.254237708144309
419	0.259994474625229
420	0.267709473058463
421	0.276182159834769
422	0.283214578337832
423	0.290180472563662
424	0.297663783197172
425	0.30579339718067
426	0.313014660218504
427	0.320373490808629
428	0.328324065841841
429	0.335645464123737
430	0.342997886431718
431	0.350630229189243
432	0.358339653026073
433	0.365946509878947
434	0.373466550681042
435	0.381086797399422
436	0.389039646679628
437	0.396835595541219
438	0.403924455880246
439	0.411535286405764
440	0.41900579644392
441	0.425802564605535
442	0.433391445724911
443	0.441187344456291
444	0.448741915803676
445	0.456148303193743
446	0.463212060100131
447	0.470035544682554
448	0.477143229514687
449	0.484629774502323
450	0.492194118130925
451	0.499239725528817
452	0.506244751054594
453	0.513103260884826
454	0.519595721456182
455	0.525842570807458
456	0.532121370459756
457	0.53868702807567
458	0.545736720694096
459	0.552582406766941
460	0.55885463923727
461	0.564819359104718
462	0.570558340198147
463	0.576212122083953
464	0.582020612450819
465	0.587791571842474
466	0.593489071694548
467	0.599111580023077
468	0.605163183783546
469	0.610903870071424
470	0.6157094520267
471	0.621210438367863
472	0.626713387169079
473	0.631763349837065
474	0.636862499545669
475	0.641866612603284
476	0.64671557519445
477	0.651402332488711
478	0.656159095155668
479	0.660965173205109
480	0.665658685175023
481	0.670227831158304
482	0.674512305402752
483	0.678437749679574
484	0.682941442029492
485	0.687370648256211
486	0.691238883676387
487	0.695494517597774
488	0.699394292214234
489	0.70279088573176
490	0.706651630182657
491	0.710554914752568
492	0.714324418445697
493	0.71788902250602
494	0.72126939993531
495	0.724744308759263
496	0.72859321279294
497	0.731777311948441
498	0.734705859719323
499	0.73789908208092
500	0.741151249486171
501	0.744251660480674
502	0.747112025777878
503	0.749892103639598
504	0.752844881828595
505	0.755867873629213
506	0.758458293249882
507	0.761096926045447
508	0.763775532909088
509	0.766285241317311
510	0.768734266286386
511	0.771105393945823
512	0.773373069680951
513	0.775540648407418
514	0.777770108734356
515	0.78009041897584
516	0.782172722605027
517	0.784241050819659
518	0.786325640509433
519	0.788235885699697
520	0.789990420344838
521	0.791784212769308
522	0.793908172032233
523	0.79574641802108
524	0.79741348887024
525	0.79915505954281
526	0.800802309353867
527	0.802413188848417
528	0.804035688135791
529	0.80564197473319
530	0.807191045709024
531	0.808652696822353
532	0.809967482312917
533	0.811304522311626
534	0.812690302072806
535	0.814084406122524
536	0.815380936985666
537	0.816590175735964
538	0.817768974526084
539	0.818989865645274
540	0.820152152744196
541	0.821242078759233
542	0.822577966139888
543	0.823744640052378
544	0.824655898450501
545	0.825687837449015
546	0.82668568729026
547	0.827634887296422
548	0.828575119335915
549	0.829547020621429
550	0.83052934113649
551	0.831492604619268
552	0.832510967758779
553	0.833501787397033
554	0.834381869509419
555	0.835087122876876
556	0.835839570851344
557	0.836686005871586
558	0.83742734170417
559	0.838215857218793
560	0.839049535068377
561	0.839852772143824
562	0.840661443611046
563	0.841423685984229
564	0.842105386686106
565	0.842919347804352
566	0.843681255975995
567	0.84428710014754
568	0.844933396213315
569	0.845639177985777
570	0.846435549348386
571	0.847398591090788
572	0.848140680053146
573	0.848728686965998
574	0.849451169745489
575	0.850219353372227
576	0.850916826041388
577	0.851478886046099
578	0.852161460700078
579	0.8529064462049
580	0.853814386924651
581	0.855459631809709
582	0.857127028165032
583	0.858421258126
584	0.859136299550388
585	0.85954929767415
586	0.859800223978316
587	0.859975752830512
588	0.860108410993398
589	0.860178359855206
590	0.860210916395228
591	0.860488641035021
592	0.860881619618729
593	0.861303220181263
594	0.861855023110217
595	0.862110361554977
596	0.861897017552364
597	0.86122878026426
598	0.8607188060242
599	0.860414641932897
600	0.8601105734071
601	0.859583353479423
602	0.85876397144376
603	0.857884217748308
604	0.857844850441116
605	0.858245070256553
606	0.858904852200937
607	0.859891739050992
608	0.8610856592828
609	0.862474797710762
610	0.864111555220791
611	0.86615015714982
612	0.868454998592488
613	0.870736751460155
614	0.872543731343099
615	0.873967883032584
616	0.875142656942136
617	0.87603295098608
618	0.876784088579543
619	0.877281253390846
620	0.877177508679439
621	0.87675285247455
622	0.876285465316168
623	0.875978532069213
624	0.875526468366548
625	0.875135778125091
626	0.87494991000698
627	0.874807710840319
628	0.874753187053886
629	0.874797671853947
630	0.874912600150535
631	0.875190254920287
632	0.875497057328311
633	0.875628965731276
634	0.875944060319926
635	0.876351833342549
636	0.876712361192394
637	0.877051557813476
638	0.877329651419772
639	0.8775572119271
640	0.87783137589735
641	0.878178326230885
642	0.878535088360186
643	0.878772421103439
644	0.879048541743158
645	0.879367490901968
646	0.879697553209532
647	0.880048073656954
648	0.880363739193309
649	0.880629735574875
650	0.880936727574379
651	0.881182713104738
652	0.881393016950729
653	0.881704379347689
654	0.882021871479701
655	0.882344116204477
656	0.882688272709718
657	0.883011524419192
658	0.883249361561295
659	0.883406001091016
660	0.883680248163903
661	0.88398291180155
662	0.884246568485195
663	0.884407149850046
664	0.884675524111697
665	0.885022257537599
666	0.885322929806885
667	0.885553066434438
668	0.885786311601079
669	0.886084558582352
670	0.886430863055047
671	0.886732043112837
672	0.886957356010511
673	0.887146685489078
674	0.887387323539847
675	0.887675834077543
676	0.887967613777118
677	0.8883300790249
678	0.888606942751877
679	0.888719022252155
680	0.888995057052001
681	0.889349818986362
682	0.889705138460458
683	0.889995583863234
684	0.890300380091354
685	0.890591494412019
686	0.890797646365309
687	0.891005066679924
688	0.891273774628147
689	0.891626229644047
690	0.891979727763442
691	0.892291603967417
692	0.892557333989302
693	0.892828887161456
694	0.893052828463533
695	0.893226461518447
696	0.893374141643622
697	0.893525467056036
698	0.893760753425993
699	0.89411669520829
700	0.894457726294461
701	0.894700115194814
702	0.894854012521979
703	0.895061865138375
704	0.895329588893275
705	0.895640711293277
706	0.89595551152809
707	0.896230762846681
708	0.896466143609077
709	0.896685352326909
710	0.896959111059261
711	0.897251914854648
712	0.897541185319047
713	0.897829862271831
714	0.898054450449915
715	0.898271322456611
716	0.898580210324436
717	0.898859608196981
718	0.89911417578993
719	0.89936675385959
720	0.899637631749099
721	0.899852898005401
722	0.900013269936538
723	0.900211039028815
724	0.900467889513485
725	0.90073998819867
726	0.900960223559898
727	0.901189601481431
728	0.901379058262129
729	0.901518069923657
730	0.901741377988315
731	0.902011575275112
732	0.902283824164061
733	0.902501231889898
734	0.902665079889435
735	0.902855760196068
736	0.903157976506562
737	0.903480557380779
738	0.903773240869968
739	0.904011968333105
740	0.904211853102638
741	0.904384410466842
742	0.904571157120938
743	0.904834502202893
744	0.905056773804844
745	0.905305365968144
746	0.905639110074478
747	0.905834979803677
748	0.906037747952887
749	0.906300749669137
750	0.906483284217501
751	0.906629975583798
752	0.906825008156822
753	0.907167697390047
754	0.907482325767729
755	0.907779196222705
756	0.908085899949494
757	0.908375712890115
758	0.908550863455975
759	0.908650826312363
760	0.908886460444568
761	0.909048643865187
762	0.909238540273781
763	0.909618128564313
764	0.909952237553632
765	0.910187065006837
766	0.910334500952371
767	0.910497293221436
768	0.910693813265318
769	0.910941690031452
770	0.911249849337113
771	0.911435155464337
772	0.911592958510721
773	0.911822370365683
774	0.911880647925914
775	0.912028758429683
776	0.912352958570199
777	0.912660917371628
778	0.912911777883503
779	0.913095625970969
780	0.913232297917315
781	0.913354360445949
782	0.913528013931341
783	0.913778827045812
784	0.914028359552176
785	0.914233339598625
786	0.914379174267925
787	0.914478947088278
788	0.914567635281029
789	0.914692230923901
790	0.914891679851465
791	0.915159403646307
792	0.915492224826673
793	0.915823620672955
794	0.915968359695147
795	0.916173647694854
796	0.916414902221894
797	0.916567758515024
798	0.916737034975143
799	0.916887310350155
800	0.916982931008539
801	0.917035248066762
802	0.916998217862249
803	0.916955635067502
804	0.91708736657296
805	0.917260659119316
806	0.917438845051385
807	0.917587620262159
808	0.917582030161182
809	0.917626374192412
810	0.917814048601017
811	0.918093390358235
812	0.918356899208069
813	0.918490555739704
814	0.918428046302095
815	0.918387706574397
816	0.918446345646375
817	0.918581782545597
818	0.918599181687967
819	0.918617160868692
820	0.918683143666313
821	0.918804909431267
822	0.918887962736372
823	0.918878224995914
824	0.918786042071868
825	0.918770117166583
826	0.918823343200111
827	0.918906777342082
828	0.918951881423298
829	0.919031884561767
830	0.91910461741515
831	0.919125932945633
832	0.919165764778392
833	0.919192337796845
834	0.919196786018914
835	0.919204113401276
836	0.919175827707919
837	0.919111463299293
838	0.919034396167463
839	0.919016037993745
840	0.919028544475021
841	0.919064300562795
842	0.919185263823819
843	0.919181401570881
844	0.919047047783383
845	0.918872851506172
846	0.918664282727634
847	0.918528333134625
848	0.918527938694402
849	0.918623290029471
850	0.91871488575539
851	0.918743408584416
852	0.918683357028693
853	0.918593396957343
854	0.918481068526905
855	0.918364066735533
856	0.918309655897501
857	0.91836545350146
858	0.91843225665459
859	0.918302097614409
860	0.918145045853198
861	0.91797439802717
862	0.91777350017623
863	0.917530653922634
864	0.917282645374132
865	0.91707619728233
866	0.916962337353208
867	0.916768182647965
868	0.916615301946308
869	0.916612225973892
870	0.916493802104952
871	0.916265418876047
872	0.915985944036357
873	0.915765240276136
874	0.915666268433076
875	0.915578114831538
876	0.915395890482475
877	0.915339322678485
878	0.915244152899236
879	0.915059373886564
880	0.914901851788945
881	0.914627494689422
882	0.914359000212658
883	0.914243556847364
884	0.914087413282621
885	0.913875456726767
886	0.91360505835808
887	0.913273687086846
888	0.912879516407999
889	0.912514293343888
890	0.912274871306095
891	0.912113614970919
892	0.91190692076386
893	0.911627987465674
894	0.911396837278853
895	0.911186247110815
896	0.910927993901628
897	0.9105756281473
898	0.910305721546623
899	0.910068130809175
900	0.909840303374874
901	0.909661513555591
902	0.909514733125896
903	0.909356520758858
904	0.909132695273345
905	0.908774398937517
906	0.908480487421847
907	0.908267789830292
908	0.907870963827307
909	0.907699484576819
910	0.907596878065405
911	0.907305838233672
912	0.90707494784283
913	0.906824374788132
914	0.906551465881881
915	0.906369608993628
916	0.90633209755865
917	0.90637951349313
918	0.906407600088616
919	0.906291000301044
920	0.906293619486661
921	0.906453993679797
922	0.906544009493959
923	0.906729043626397
924	0.90691514456169
925	0.9069956592775
926	0.907062840119038
927	0.907246823710416
928	0.907491892067158
929	0.90756979631845
930	0.907556317830374
931	0.907573685139911
932	0.907690287408667
933	0.907758507512613
934	0.907783795499983
935	0.907790086784964
936	0.907817719489071
937	0.907883908176478
938	0.907978459686536
939	0.90807473157203
940	0.908125482026853
941	0.90811394337593
942	0.90810463625742
943	0.908185520877066
944	0.908116938393685
945	0.90814559435959
946	0.908350781483257
947	0.908321276036137
948	0.908386941313462
949	0.908511406100169
950	0.908545429910233
951	0.908657689372271
952	0.908793394442269
953	0.908858107542552
954	0.908717726167008
955	0.908727709823308
956	0.908839131412207
957	0.90888055392323
958	0.908779269293865
959	0.908768213665583
960	0.908852528393424
961	0.908794987404585
962	0.908808501275619
963	0.90878704966568
964	0.908651544232683
965	0.908636232942805
966	0.908687642644672
967	0.908741127295898
968	0.908735545558439
969	0.908803649437719
970	0.908827044389168
971	0.908768534011622
972	0.90884441098507
973	0.908965657727322
974	0.909158620715563
975	0.909461058357247
976	0.909724775739031
977	0.909903422213207
978	0.9100166520769
979	0.910159722517466
980	0.910258416943732
981	0.910390015920142
982	0.910573053255403
983	0.910423924363185
984	0.910406484560133
985	0.910538532575995
986	0.910492145095554
987	0.910537972199963
988	0.910661749324809
989	0.910754385902555
990	0.910568426732164
991	0.91051680546205
992	0.910500634250718
993	0.910300253269505
994	0.910509077297964
995	0.910512764595437
996	0.910227979841596
997	0.910354406536213
998	0.910394989364134
999	0.910445976343911
1000	0.910661884504367
1001	0.892305137407571
1002	0.893071554176211
1003	0.893259074828529
1004	0.892933783555205
1005	0.892985716921675
1006	0.892955426431585
1007	0.893142503074933
1008	0.893709546040624
1009	0.8940249331012
1010	0.893815304205004
1011	0.894383545822373
1012	0.895259204660908
1013	0.896676327480947
1014	0.896925706092417
1015	0.897384358808233
1016	0.897242626793295
1017	0.895739189077605
1018	0.895267397541807
1019	0.89484083993342
1020	0.895151980142551
1021	0.896226217845407
1022	0.896756600558755
1023	0.897895395490824
1024	0.898457528894396
1025	0.898132088465994
1026	0.89821603714338
1027	0.898264210875362
1028	0.898746919300785
1029	0.898713750492181
1030	0.898124122121139
1031	0.89891336310763
1032	0.900440051292617
1033	0.901028673505571
1034	0.902442825893909
1035	0.902825665406521
1036	0.901409886469571
1037	0.901444287725087
1038	0.902156799158979
1039	0.90259873569338
1040	0.903838514677054
1041	0.904157870200043
1042	0.903024093548462
1043	0.903215249300078
1044	0.903775197245279
1045	0.904515333763167
1046	0.904986780263064
1047	0.906407807917554
1048	0.906846796538681
1049	0.905996688531939
1050	0.906410390693809
1051	0.90769891140229
1052	0.908116007546507
1053	0.908551684686034
1054	0.9088104820851
1055	0.908075800579196
1056	0.908202304645881
1057	0.9090473817633
1058	0.909558017562606
1059	0.910266001817448
1060	0.910932529633655
1061	0.911225698117659
1062	0.910930993898596
1063	0.911489604668544
1064	0.912150862316511
1065	0.913081396403749
1066	0.915117601622819
1067	0.915611561213537
1068	0.915363912597912
1069	0.915377468647514
1070	0.914438340304671
1071	0.914342082720246
1072	0.914984950199681
1073	0.915323063718608
1074	0.915648488619882
1075	0.916056591818651
1076	0.916322647290296
1077	0.916825755240823
1078	0.917460010176265
1079	0.918431170019894
1080	0.91875833949433
1081	0.918953719984832
1082	0.919238261026504
1083	0.918959291372912
1084	0.919443926094938
1085	0.920690508158303
1086	0.921181632683582
1087	0.92163166947825
1088	0.92195153205502
1089	0.921367170562998
1090	0.921711431518141
1091	0.922460094921059
1092	0.923562954155683
1093	0.924703084699688
1094	0.925503329235111
1095	0.925907979951916
1096	0.926092363965617
1097	0.926415833259455
1098	0.926682696922725
1099	0.927075558533049
1100	0.927579644170862
1101	0.927969453986178
1102	0.928267427024632
1103	0.928778391941816
1104	0.929397780084571
1105	0.929794821695728
1106	0.930367222630493
1107	0.930734885000895
1108	0.930671044925985
1109	0.930869329986968
1110	0.9315834500913
1111	0.931854582095012
1112	0.931725396606685
1113	0.931873189279062
1114	0.932059812571778
1115	0.931833461199834
1116	0.932089563891518
1117	0.932917217451974
1118	0.933523291950588
1119	0.934365179006069
1120	0.934563344809966
1121	0.934142745626769
1122	0.934317107844345
1123	0.934389585186485
1124	0.934673546143919
1125	0.935658800874363
1126	0.936228472888975
1127	0.936530118271618
1128	0.936661725357476
1129	0.936902162569479
1130	0.937330418854402
1131	0.937126103239035
1132	0.936749849516531
1133	0.936871738902262
1134	0.937213941806815
1135	0.937067373306894
1136	0.937179571949044
1137	0.936955776674504
1138	0.935859148668295
1139	0.935417252262021
1140	0.935521601121691
1141	0.935320206811093
1142	0.9351374609122
1143	0.934771486225438
1144	0.934103173928583
1145	0.933638210839829
1146	0.933445531736955
1147	0.933174140703036
1148	0.933046186341084
1149	0.932627146567505
1150	0.932061553420381
1151	0.93102767225761
1152	0.930480358595445
1153	0.930230874669462
1154	0.929603291007433
1155	0.928994280475263
1156	0.928194276554985
1157	0.92719279117751
1158	0.925956943983059
1159	0.924409044365786
1160	0.923133701492512
1161	0.921850033012762
1162	0.92045905751804
1163	0.919152459723244
1164	0.917674793096607
1165	0.915745116137323
1166	0.914007754761759
1167	0.912710950081559
1168	0.911518385434246
1169	0.910402960302763
1170	0.909360814389863
1171	0.908541691315534
1172	0.907703928308118
1173	0.90723804731951
1174	0.907253964423237
1175	0.907090216618732
1176	0.907009452777258
1177	0.90695239456096
1178	0.906849579617895
1179	0.906778353351588
1180	0.906727764520184
1181	0.906963097607295
1182	0.906769899407296
1183	0.906702366648597
1184	0.906605023568768
1185	0.906025952209605
1186	0.905554612742616
1187	0.90519147221871
1188	0.904863049641416
1189	0.904566303428762
1190	0.904013450579056
1191	0.903180081485002
1192	0.902737766738146
1193	0.902156964458044
1194	0.901885478205902
1195	0.902032381301043
1196	0.90211731783403
1197	0.902197070759231
1198	0.902476065733374
1199	0.902868352265272
1200	0.903338516171603
1201	0.904347463389406
1202	0.905471418804838
1203	0.906444784269372
1204	0.907842176890866
1205	0.909587662622948
1206	0.911216583057636
1207	0.913099866874784
1208	0.915127853762187
1209	0.916558321975455
1210	0.917817390336213
1211	0.91944592629293
1212	0.921420904587434
1213	0.92299064741549
1214	0.924456743581718
1215	0.926063704417103
1216	0.927289149724092
1217	0.928952867215383
1218	0.931074448705022
1219	0.933298807423941
1220	0.934612558993645
1221	0.935626931799001
1222	0.93674536712877
1223	0.937724936777535
1224	0.938976357515771
1225	0.940475928750948
1226	0.941558553395139
1227	0.942112767514436
1228	0.942955459974327
1229	0.944212409348895
1230	0.944914904877595
1231	0.945519791973013
1232	0.946253813392512
1233	0.946821698050422
1234	0.947331164548977
1235	0.948144433012189
1236	0.948676685892931
1237	0.948691685840937
1238	0.949110685835237
1239	0.949753417454869
1240	0.950193025006756
1241	0.950452358717738
1242	0.950851681234569
1243	0.951108292056146
1244	0.951296910818227
1245	0.95169334721743
1246	0.951847685038629
1247	0.951628366266102
1248	0.951480276444899
1249	0.951532480718009
1250	0.951628632349708
1251	0.951494332396092
1252	0.951518689278167
1253	0.951883950598555
1254	0.951846997622444
1255	0.951898672086172
1256	0.952329292971234
1257	0.952494245619632
1258	0.952365715532738
1259	0.952349365980707
1260	0.952417691298185
1261	0.952308741847184
1262	0.952520141383724
1263	0.95270262977238
1264	0.953038862748782
1265	0.953370134624107
1266	0.953213384975641
1267	0.953191939840877
1268	0.953624670864371
1269	0.953815672944785
1270	0.95378774251814
1271	0.953917081635554
1272	0.954035637636635
1273	0.954315708998706
1274	0.954697525872501
1275	0.954907297433717
1276	0.955032452444971
1277	0.955101604493086
1278	0.955097644183039
1279	0.955105832971347
1280	0.955073958466764
1281	0.954915674165524
1282	0.954736969556636
1283	0.954498363435986
1284	0.954397084199233
1285	0.954384407179324
1286	0.954132960703603
1287	0.953905751800055
1288	0.953805122020161
1289	0.953400617255637
1290	0.953112331608593
1291	0.953132815707464
1292	0.953046766409582
1293	0.953095714520022
1294	0.953003732874817
1295	0.952478411803667
1296	0.951989316205807
1297	0.951782180852258
1298	0.951860325232562
1299	0.951995942621268
1300	0.951942289991254
1301	0.951648123809388
1302	0.951308550254171
1303	0.951192337240949
1304	0.951507537699423
1305	0.951442016384935
1306	0.951268750633201
1307	0.9510865039649
1308	0.951179544198082
1309	0.951621652784083
1310	0.952181318935263
1311	0.95229864766351
1312	0.952129080121569
1313	0.952070780917326
1314	0.952117334309161
1315	0.952247812306512
1316	0.952153939996819
1317	0.952091078690426
1318	0.952348821487303
1319	0.952624391745675
1320	0.952690726679764
1321	0.952518099245861
1322	0.952450345351957
1323	0.952643342922395
1324	0.952891130480437
1325	0.95319616704686
1326	0.953007965965084
1327	0.952322418832404
1328	0.95211519568393
1329	0.952382338261704
1330	0.952267805328662
1331	0.952097946230669
1332	0.952036593593794
1333	0.9516953609431
1334	0.951113359193838
1335	0.950739594413338
1336	0.950487149985694
1337	0.950127484034855
1338	0.949576829557905
1339	0.949130208210908
1340	0.948831202152844
1341	0.948470355126048
1342	0.948188124429231
1343	0.94791494019623
1344	0.947465203119841
1345	0.946964898967123
1346	0.946630579471709
1347	0.946336957813923
1348	0.9458021305295
1349	0.945297520788299
1350	0.945130904667708
1351	0.944979817431067
1352	0.944540225661876
1353	0.944118081480811
1354	0.943821569885651
1355	0.94329000605498
1356	0.942708251111273
1357	0.942287103920713
1358	0.942049533409849
1359	0.941646391631566
1360	0.941205278962645
1361	0.940957992627365
1362	0.940718317640893
1363	0.940084905227384
1364	0.939392098501614
1365	0.938880299904632
1366	0.938191425263196
1367	0.937376513815234
1368	0.936550491160528
1369	0.935714653506883
1370	0.934668534786975
1371	0.933426854378723
1372	0.932228992982702
1373	0.930797749010521
1374	0.929329518628748
1375	0.928103862903723
1376	0.926668981732902
1377	0.92518376020663
1378	0.923716314876853
1379	0.92210380284642
1380	0.920611239822275
1381	0.918986179896181
1382	0.917271866074621
1383	0.915782205045753
1384	0.914316194101969
1385	0.91288351769676
1386	0.911779958931289
1387	0.91087358979532
1388	0.90978453482836
1389	0.908663990694616
1390	0.907621965855413
1391	0.906551580809102
1392	0.905409753654756
1393	0.904428739613286
1394	0.903543717150886
1395	0.902551405759977
1396	0.901370053517366
1397	0.900154618790958
1398	0.898866280567925
1399	0.89752610506287
1400	0.896318566760027
1401	0.895283933330939
1402	0.894343744271195
1403	0.893399428478269
1404	0.892568990764849
1405	0.891999545081687
1406	0.891610569874105
1407	0.891364176296366
1408	0.891201102802893
1409	0.89088233382315
1410	0.890506911598139
1411	0.890396099641109
1412	0.89019702726447
1413	0.889791933300796
1414	0.889615895473017
1415	0.889457448427254
1416	0.889121412679351
1417	0.888965903731388
1418	0.888853060170749
1419	0.888576555238106
1420	0.88842132126446
1421	0.888454306920709
1422	0.888492051265938
1423	0.888485225486271
1424	0.888576522435621
1425	0.888774245991042
1426	0.88904199464536
1427	0.889193594618823
1428	0.889399253287838
1429	0.889956723773033
1430	0.890589111371584
1431	0.891140019085781
1432	0.891956880102133
1433	0.892878974609168
1434	0.893592383892594
1435	0.89448188593351
1436	0.895536217094754
1437	0.896387813345467
1438	0.897270972073278
1439	0.898203167327837
1440	0.89903678498814
1441	0.899845062014525
1442	0.900412549160326
1443	0.900797606622931
1444	0.901081423672431
1445	0.901313617985365
1446	0.901657046237983
1447	0.901783436599426
1448	0.90178136035387
1449	0.901893483271931
1450	0.901883820832163
1451	0.901886489800768
1452	0.902029024720342
1453	0.902058010331925
1454	0.901904606925629
1455	0.901878858078786
1456	0.902087195923106
1457	0.902214904523817
1458	0.902159825837577
1459	0.902169453701002
1460	0.902371635244435
1461	0.902611812850113
1462	0.903005491284432
1463	0.903346623251029
1464	0.9037291362746
1465	0.904050916171319
1466	0.90426045834959
1467	0.904686787130113
1468	0.905285737509747
1469	0.905648785272112
1470	0.906036968101625
1471	0.906592238610179
1472	0.907002849123901
1473	0.907454656125512
1474	0.908040322975541
1475	0.908583502833849
1476	0.908932596672662
1477	0.909239989880249
1478	0.909684076095866
1479	0.90998043003178
1480	0.910065791916481
1481	0.910275007304356
1482	0.910611791861038
1483	0.910801894804664
1484	0.911099642135571
1485	0.911609913508132
1486	0.912004280630251
1487	0.91220210995925
1488	0.91230519731146
1489	0.912535941796889
1490	0.912841626451327
1491	0.912922591287133
1492	0.913010096197979
1493	0.913253874889093
1494	0.913383303981685
1495	0.913459871710467
1496	0.913473837962748
1497	0.913380681246732
1498	0.913307082288865
1499	0.913218382728978
1500	0.913126558943096
1501	0.913216353717862
1502	0.9132670105242
1503	0.912899554498513
1504	0.912652698291105
1505	0.912628730884697
1506	0.912348928593527
1507	0.912149554971155
1508	0.91201083117426
1509	0.911676965232389
1510	0.911499408155771
1511	0.911318950347399
1512	0.910820566286279
1513	0.910537857280872
1514	0.910423657067287
1515	0.910302630380739
1516	0.910043097868385
1517	0.909988680376183
1518	0.909932152255277
1519	0.909642664133194
1520	0.909372794819237
1521	0.909308968733365
1522	0.909293032185637
1523	0.90910048829664
1524	0.909025172707235
1525	0.90929246672737
1526	0.909308040700164
1527	0.908940560101036
1528	0.908715837906397
1529	0.908705140116115
1530	0.908694689323918
1531	0.90869225721216
1532	0.908752568813107
1533	0.908960759703074
1534	0.909255947399533
1535	0.909597630961637
1536	0.909959561793178
1537	0.910190290996319
1538	0.910324968979587
1539	0.910554980369309
1540	0.910875255756127
1541	0.9111528024671
1542	0.911247830785199
1543	0.911307052626627
1544	0.91151693887387
1545	0.911642632869627
1546	0.911623083842204
1547	0.911546596241464
1548	0.91154876950841
1549	0.91157644169687
1550	0.911539110107465
1551	0.911569503632872
1552	0.911560766422314
1553	0.911593963514525
1554	0.911758332670065
1555	0.911810729231897
1556	0.911786209355256
1557	0.911761753432468
1558	0.911617372337206
1559	0.911449381956712
1560	0.911331108668337
1561	0.91118401072756
1562	0.911038577461531
1563	0.910792455302317
1564	0.910555403500124
1565	0.910375439929819
1566	0.910159497916643
1567	0.910162469806446
1568	0.910143922564519
1569	0.909878500365705
1570	0.909536058744885
1571	0.909206214940562
1572	0.908864606420032
1573	0.908512749163902
1574	0.908489874459584
1575	0.908613995660285
1576	0.908537249308392
1577	0.908228102480658
1578	0.907809766962639
1579	0.907624857513116
1580	0.907519182303556
1581	0.90740866563113
1582	0.907264363603452
1583	0.906999112488616
1584	0.906782932967304
1585	0.906739887002292
1586	0.906718501412964
1587	0.906320807287144
1588	0.90599369373223
1589	0.906089137123655
1590	0.905974464890457
1591	0.905776210367708
1592	0.905870342848915
1593	0.905905042862553
1594	0.905892304857092
1595	0.90612101020946
1596	0.906246783467853
1597	0.905948509717163
1598	0.905746932757271
1599	0.905861712321884
1600	0.905765776883562
1601	0.905629160152925
1602	0.905755298569183
1603	0.905677728573837
1604	0.905578046680682
1605	0.905572146721636
1606	0.9053098383065
1607	0.905283887966832
1608	0.905535621854655
1609	0.905567112473692
1610	0.905537693911233
1611	0.905470771510878
1612	0.905251203964628
1613	0.905029690873228
1614	0.904841181577788
1615	0.904677421970401
1616	0.904453565441144
1617	0.904355608259261
1618	0.904394136941768
1619	0.904196355002279
1620	0.903930256862802
1621	0.903618999272612
1622	0.903239216524699
1623	0.902909037231758
1624	0.902658923966754
1625	0.902349907360491
1626	0.901763319645659
1627	0.901226512479095
1628	0.900683558785924
1629	0.899953792044114
1630	0.899376113899265
1631	0.898823461771138
1632	0.898001542544844
1633	0.897359531316046
1634	0.896973266591557
1635	0.896347571637415
1636	0.895995250601342
1637	0.895855500714296
1638	0.895326267278755
1639	0.89501912061218
1640	0.89495602319075
1641	0.894738863890589
1642	0.894661781903231
1643	0.894694657903378
1644	0.894611943713569
1645	0.894514229274292
1646	0.894487236768024
1647	0.894437211654932
1648	0.893978918003782
1649	0.893411562559617
1650	0.893184169244238
1651	0.892780847698242
1652	0.892388383137008
1653	0.892099454910739
1654	0.89129974966238
1655	0.8904228964519
1656	0.889811562446189
1657	0.888839970099571
1658	0.887502753538311
1659	0.886301870979178
1660	0.884877437938504
1661	0.883240480777117
1662	0.881821568338889
1663	0.880420162616203
1664	0.878809332219507
1665	0.876928725549442
1666	0.874980897945384
1667	0.872876258225337
1668	0.87044522872334
1669	0.868375810016109
1670	0.86653072611335
1671	0.864056025852159
1672	0.861393084052177
1673	0.859020292806274
1674	0.856514357739377
1675	0.853871814919773
1676	0.851675087802615
1677	0.849314872784263
1678	0.846349560957726
1679	0.8436920421432
1680	0.84102070427736
1681	0.838028967640576
1682	0.835280685501878
1683	0.832342841449634
1684	0.828737540987606
1685	0.824767449248312
1686	0.820422985916632
1687	0.81531496241856
1688	0.809775121059649
1689	0.803691584653586
1690	0.796677221623444
1691	0.789028302231102
1692	0.780709202569909
1693	0.771613826484874
1694	0.761968691696042
1695	0.751574393644644
1696	0.740420712566342
1697	0.728768461856075
1698	0.716611455234063
1699	0.704228095790974
1700	0.691689258104655
1701	0.678812823984283
1702	0.665825945913462
1703	0.652259517095948
1704	0.638439733136588
1705	0.623944695701084
1706	0.608494934331496
1707	0.593243404890529
1708	0.577559343249313
1709	0.562282502323822
1710	0.54660473181144
1711	0.532204303059917
1712	0.517673425945975
1713	0.505362656072204
1714	0.494116293795743
1715	0.485407032737625
1716	0.478171110934489
1717	0.474391425223493
1718	0.473367923355551
1719	0.475241832892248
1720	0.47979874794067
1721	0.486435743441433
1722	0.495091363640405
1723	0.505378753343577
1724	0.517079528788847
1725	0.529842196519405
1726	0.543061105644662
1727	0.556123179000705
1728	0.569141454184063
1729	0.581364128313358
1730	0.592676203502156
1731	0.60327292005044
1732	0.612420547605266
1733	0.619899490915985
1734	0.626118240510309
1735	0.631303069948355
1736	0.635004811262904
1737	0.636875041460167
1738	0.63769365615922
1739	0.637279582488172
1740	0.63564903253607
1741	0.634091183302884
1742	0.632544096991825
1743	0.630574653612088
1744	0.628824615443309
1745	0.627462860087868
1746	0.626075055888125
1747	0.625260221451564
1748	0.625166933029764
1749	0.625626696864779
1750	0.626362859063675
1751	0.627477873090529
1752	0.628994570660356
1753	0.630898962435571
1754	0.633179633274029
1755	0.63577054014341
1756	0.638920306221446
1757	0.642579067363177
1758	0.646657100931942
1759	0.651469559568114
1760	0.656249598619049
1761	0.661393769177138
1762	0.666482033779594
1763	0.671891499245503
1764	0.676744710090402
1765	0.681659407007113
1766	0.685846928953637
1767	0.68951654970478
1768	0.692855647772269
1769	0.695711735381267
1770	0.697858352321578
1771	0.699761281165504
1772	0.701781296302628
1773	0.703718710735408
1774	0.705251316568631
1775	0.706832045728175
1776	0.708328208749031
1777	0.709595515451325
1778	0.711864518844045
1779	0.714361508055663
1780	0.716130500704528
1781	0.718282049456265
1782	0.720124928774336
1783	0.722217978501682
1784	0.724808332853695
1785	0.72728318797374
1786	0.729928398524265
1787	0.732394414513735
1788	0.734477151794451
1789	0.736991623077876
1790	0.739547373944643
1791	0.742279804120235
1792	0.745754709065238
1793	0.7486440843556
1794	0.751172981673116
1795	0.753820373734609
1796	0.756267709636128
1797	0.758772042230825
1798	0.761505565754443
1799	0.76380017438603
1800	0.765755317382041
1801	0.815848729520626
1802	0.817123498558122
1803	0.818367118566016
1804	0.819468308370996
1805	0.820004226353222
1806	0.820875120645883
1807	0.821897105500279
1808	0.822847896343258
1809	0.823795389692793
1810	0.825490207074626
1811	0.826009510274529
1812	0.825455984840339
1813	0.825470453152293
1814	0.824976487866333
1815	0.824801461136729
1816	0.825587072176963
1817	0.825508750234643
1818	0.824816171965485
1819	0.823881112326704
1820	0.823724309488958
1821	0.823605881387388
1822	0.824195240934551
1823	0.824843711360499
1824	0.824216353871675
1825	0.823243821913658
1826	0.823135989161274
1827	0.823453436337061
1828	0.824175457468712
1829	0.825442650205589
1830	0.826611556388763
1831	0.827320482255969
1832	0.827571822346302
1833	0.827457502620604
1834	0.828451820557132
1835	0.830048959418774
1836	0.831490390809593
1837	0.833780284754192
1838	0.835166144159602
1839	0.836275415940419
1840	0.836739480729811
1841	0.837150123405003
1842	0.837972930767964
1843	0.839583054856031
1844	0.841349510403797
1845	0.842206934091326
1846	0.842527205686516
1847	0.843094331043172
1848	0.843066540430253
1849	0.843237177236291
1850	0.843297141990991
1851	0.844652427393501
1852	0.845476562416484
1853	0.845565512376149
1854	0.846432104390885
1855	0.847121585835807
1856	0.847653004132287
1857	0.84900004852169
1858	0.850311371228396
1859	0.852035126371675
1860	0.853472381962668
1861	0.855100280581601
1862	0.856277223785522
1863	0.856868773466433
1864	0.857636769555701
1865	0.858963915876293
1866	0.861257178363306
1867	0.863013232236543
1868	0.865587992013797
1869	0.867177264656951
1870	0.867669667819528
1871	0.868594813653032
1872	0.86929065459673
1873	0.870790808765166
1874	0.872259583718765
1875	0.87350633114691
1876	0.874073956150849
1877	0.873873555933336
1878	0.874516708422387
1879	0.875237082695264
1880	0.875683769814549
1881	0.876830039224448
1882	0.877508980405434
1883	0.877914733712337
1884	0.877171111095107
1885	0.877073101413009
1886	0.877248158068987
1887	0.877112259690537
1888	0.877385648895946
1889	0.876596332043396
1890	0.875346474459791
1891	0.873727745378183
1892	0.871052874473412
1893	0.868683784828835
1894	0.865734636200323
1895	0.864070026229504
1896	0.862400461044643
1897	0.860669053439445
1898	0.859120021056957
1899	0.856753026829979
1900	0.855295888208442
1901	0.853472367496081
1902	0.852836367687142
1903	0.853323587020799
1904	0.853801348950423
1905	0.854850324592144
1906	0.855664734837926
1907	0.856469942531242
1908	0.857842169497941
1909	0.859110279521226
1910	0.860389008611042
1911	0.861865890283428
1912	0.86380694356923
1913	0.865220872302439
1914	0.866838489432844
1915	0.867640298075677
1916	0.86756647787918
1917	0.868013201622304
1918	0.868026046171245
1919	0.868526032520887
1920	0.869740214981283
1921	0.870448000234947
1922	0.871437459534764
1923	0.871995741757081
1924	0.872392250432456
1925	0.872368251104821
1926	0.872851058883406
1927	0.873208411414554
1928	0.873813188888935
1929	0.875198147214869
1930	0.875795532582924
1931	0.876204375128399
1932	0.876151242886511
1933	0.876105269881492
1934	0.876336937772275
1935	0.876760683676747
1936	0.87769464756611
1937	0.878311412557229
1938	0.878885421849142
1939	0.879339721388375
1940	0.879545060178521
1941	0.880032114134973
1942	0.880556135481307
1943	0.881264058453307
1944	0.882385213238511
1945	0.883277572341401
1946	0.884063672056457
1947	0.884270057340627
1948	0.884617017052287
1949	0.884457954664461
1950	0.884931255553036
1951	0.885537667892323
1952	0.886446588968416
1953	0.887908776667014
1954	0.888996183985835
1955	0.890284294057958
1956	0.891264585718104
1957	0.891643132127857
1958	0.892506275283171
1959	0.893681021538592
1960	0.894970151709797
1961	0.895758039614737
1962	0.896708220545262
1963	0.897210807583529
1964	0.896888460749728
1965	0.897064333767385
1966	0.897143798458575
1967	0.897705287823805
1968	0.898654375971056
1969	0.89947929519308
1970	0.901087774410699
1971	0.901837028205139
1972	0.902082061881374
1973	0.901897735411824
1974	0.902168515361419
1975	0.901888720992707
1976	0.902604984190383
1977	0.904378225515972
1978	0.905283380292799
1979	0.906357007729962
1980	0.907027667735868
1981	0.906975671312549
1982	0.907281714555232
1983	0.907575802380892
1984	0.907970423461547
1985	0.908528277284399
1986	0.909068178674264
1987	0.909375926330112
1988	0.909635036981517
1989	0.909835494590869
1990	0.909610486876498
1991	0.909954135546012
1992	0.910609186852253
1993	0.911157373366378
1994	0.912170308154275
1995	0.91265794528884
1996	0.91292366598539
1997	0.913033132442621
1998	0.912567227640295
1999	0.91246990672317
2000	0.912453376118309
2001	0.9123865137664
2002	0.912552792036016
2003	0.913045266305597
2004	0.913352120293963
2005	0.913793382431505
2006	0.913945219311355
2007	0.913838815167662
2008	0.913969563112698
2009	0.914057006635319
2010	0.914138730243212
2011	0.914614087922821
2012	0.914653513083677
2013	0.914043289497779
2014	0.913908036198445
2015	0.913881901706633
2016	0.913837475724311
2017	0.913867550289213
2018	0.914213764442327
2019	0.914440823351168
2020	0.914749416768728
2021	0.914666107151325
2022	0.914409795026529
2023	0.914307516390496
2024	0.913836869584345
2025	0.913596037185377
2026	0.913660140887582
2027	0.91369191000362
2028	0.913755699456065
2029	0.913707273199104
2030	0.913647597177118
2031	0.913697206586763
2032	0.913699074152443
2033	0.913454176425333
2034	0.913544870991228
2035	0.913914424566311
2036	0.91411284850542
2037	0.914563539585221
2038	0.914559010033929
2039	0.914279242194854
2040	0.914006221269677
2041	0.913425290703967
2042	0.912913530312097
2043	0.912067543031853
2044	0.911797147987722
2045	0.911791418358428
2046	0.911993949754569
2047	0.911971233253207
2048	0.912337441501228
2049	0.912307675180609
2050	0.911845428679966
2051	0.911584020219951
2052	0.911344045333689
2053	0.911286996225758
2054	0.911290057455504
2055	0.911196686200891
2056	0.91126263782215
2057	0.911262595838668
2058	0.911034570361837
2059	0.910932404834807
2060	0.911021388744232
2061	0.91102538125402
2062	0.910761777983623
2063	0.910787887347464
2064	0.911109797964715
2065	0.911609435443168
2066	0.912176692833257
2067	0.913424337662249
2068	0.913830149760842
2069	0.913947641578194
2070	0.9139377211044
2071	0.913386073031936
2072	0.913057359106918
2073	0.912511118384928
2074	0.912317419116317
2075	0.91229021241093
2076	0.912358765352761
2077	0.912863462943397
2078	0.913101261821963
2079	0.913303633012199
2080	0.913309716411699
2081	0.913463710364209
2082	0.913560625918826
2083	0.913709053150412
2084	0.914094139210524
2085	0.914054339782121
2086	0.913786279959073
2087	0.913554058677326
2088	0.912810559837532
2089	0.91271061344107
2090	0.913291124045296
2091	0.913187175713417
2092	0.912744658609647
2093	0.912839735729287
2094	0.913093063866687
2095	0.912881430511748
2096	0.912723958406708
2097	0.912815541867524
2098	0.912563738371493
2099	0.911911792509206
2100	0.911499297588095
2101	0.911404670554802
2102	0.911311073692225
2103	0.911154357608825
2104	0.910810870916766
2105	0.910734653265431
2106	0.910415001726386
2107	0.909612896709047
2108	0.908942481065407
2109	0.908380715589553
2110	0.907778368938865
2111	0.907076405253388
2112	0.906261858392691
2113	0.905371452916043
2114	0.9046430779147
2115	0.90369646931792
2116	0.902991267477175
2117	0.902837285229223
2118	0.902411539392131
2119	0.902142451298661
2120	0.902003158269582
2121	0.901861926412925
2122	0.902024393055073
2123	0.901434856871318
2124	0.900262729835205
2125	0.899711506907131
2126	0.899076427220812
2127	0.898384193799515
2128	0.898326614504728
2129	0.897603881511571
2130	0.896326600727238
2131	0.894995883901991
2132	0.89330977089756
2133	0.89187604426998
2134	0.890676630642278
2135	0.888956732389817
2136	0.886918843840369
2137	0.885046610136397
2138	0.883355880288901
2139	0.881166063293304
2140	0.879555945330831
2141	0.878301490756514
2142	0.877614107358502
2143	0.87723581582837
2144	0.876929767822448
2145	0.877191023711782
2146	0.877636698827401
2147	0.878036641051607
2148	0.878694196682678
2149	0.880218662159715
2150	0.88110489450996
2151	0.881957466180052
2152	0.882379887909381
2153	0.882112087246682
2154	0.882389576045025
2155	0.883177694697687
2156	0.882956991798527
2157	0.882246342987362
2158	0.881829478270023
2159	0.880856072128738
2160	0.879676187034112
2161	0.879164117498936
2162	0.878959781155866
2163	0.878703279542844
2164	0.878238491436549
2165	0.878225618842726
2166	0.878954800306196
2167	0.878732704327044
2168	0.877795277494592
2169	0.877906586431731
2170	0.877710271908817
2171	0.878475695449084
2172	0.880597980958838
2173	0.882244398065092
2174	0.884100214274286
2175	0.885796219594789
2176	0.88796381114876
2177	0.889397950581283
2178	0.890319696536445
2179	0.89123508264538
2180	0.89206323778679
2181	0.89217537357759
2182	0.891615372105184
2183	0.891375584195376
2184	0.890639827733342
2185	0.889733514058419
2186	0.889936120119455
2187	0.890304244428947
2188	0.890945321558169
2189	0.892155607673823
2190	0.892849068649963
2191	0.893570652240116
2192	0.894184767082358
2193	0.894709379984085
2194	0.894906011039718
2195	0.894775654931234
2196	0.895218691748175
2197	0.895898939286693
2198	0.895823783490929
2199	0.895759178042576
2200	0.895666691118506
2201	0.894941477514342
2202	0.894137701563083
2203	0.89330573570977
2204	0.892866618636201
2205	0.892561875761066
2206	0.891615559656795
2207	0.890798873146371
2208	0.889978811462217
2209	0.888377566985069
2210	0.88687122356382
2211	0.885766339144973
2212	0.884653440760141
2213	0.88282403424967
2214	0.880961347095706
2215	0.87948293325859
2216	0.877688796508858
2217	0.875498045166981
2218	0.872907036726003
2219	0.870604350800557
2220	0.868181738078334
2221	0.865532935628977
2222	0.862836242744419
2223	0.860188228221021
2224	0.857306425169068
2225	0.854403931974144
2226	0.851761481642691
2227	0.848812347816215
2228	0.845749039935425
2229	0.842074893667204
2230	0.837822002304674
2231	0.834021587538738
2232	0.829712295233318
2233	0.825867856369266
2234	0.822835630464388
2235	0.819342885480001
2236	0.816239448656705
2237	0.811901788272492
2238	0.806879842332816
2239	0.801664456041127
2240	0.795077944866811
2241	0.789230219811937
2242	0.784138307304243
2243	0.778305946299185
2244	0.772124925359849
2245	0.766100662920461
2246	0.759290257623299
2247	0.751767377728217
2248	0.745548172870648
2249	0.739034330884148
2250	0.730456343202628
2251	0.722377455095778
2252	0.715083223692934
2253	0.706991425430625
2254	0.699654318788242
2255	0.693777942426793
2256	0.687577423340674
2257	0.680856119392338
2258	0.674336838373323
2259	0.668608072702833
2260	0.662677397037907
2261	0.656771593479375
2262	0.649926114376552
2263	0.643264326486184
2264	0.635808119113671
2265	0.626957665096147
2266	0.618174798583648
2267	0.609592874543286
2268	0.600360115835868
2269	0.59074723895328
2270	0.580006534957046
2271	0.568517132168477
2272	0.5566013513011
2273	0.543959412760565
2274	0.530307835289436
2275	0.516101539266535
2276	0.501017306366516
2277	0.484271382225968
2278	0.467559915935001
2279	0.450249056913768
2280	0.432779931690031
2281	0.414884865997211
2282	0.396604961128273
2283	0.377662185137949
2284	0.359192970259902
2285	0.340203585044362
2286	0.322038038350017
2287	0.303810833829113
2288	0.286902473691447
2289	0.270936631083441
2290	0.255618764997915
2291	0.241776755843173
2292	0.228933311390009
2293	0.216914793228284
2294	0.205843939698985
2295	0.19547826194743
2296	0.187191755212925
2297	0.179491326357128
2298	0.172019813946551
2299	0.165169499119618
2300	0.158894432230571
2301	0.153361941494469
2302	0.148644772183591
2303	0.144097840194547
2304	0.140419799428516
2305	0.136631057226942
2306	0.13248619035518
2307	0.130014085715617
2308	0.128516397144656
2309	0.127232236354161
2310	0.126362078499583
2311	0.127545530380779
2312	0.129849082408537
2313	0.132738846184233
2314	0.137650034704532
2315	0.14257422600938
2316	0.147750380786896
2317	0.153432451147132
2318	0.160251721920673
2319	0.167230403970982
2320	0.175171516268447
2321	0.181492111030964
2322	0.188009759590094
2323	0.193738046010664
2324	0.198245765247199
2325	0.20181383399873
2326	0.205377362043707
2327	0.207181417060268
2328	0.205723706042275
2329	0.206598614947867
2330	0.207621588039479
2331	0.20880708732919
2332	0.210675929642155
2333	0.212764352853592
2334	0.215333889306422
2335	0.217230056777424
2336	0.218158904419585
2337	0.221499119591127
2338	0.226541101103882
2339	0.229863030730172
2340	0.23481198293278
2341	0.238309577472539
2342	0.239311549190427
2343	0.240425190988507
2344	0.242322272484871
2345	0.242555011328988
2346	0.24026596351827
2347	0.239253128222014
2348	0.238212424436134
[truncated: 152 more rows]
