# Supplementary material for: Machine learning-assisted non-destructive plasticizer identification and quantification in historical PVC objects based on IR spectroscopy
Source: Sci Rep. 2022 Mar 23;12:5017. doi: 10.1038/s41598-022-08862-1 (PMC8943100; doi:10.1038/s41598-022-08862-1)
Supplement: Supplementary file 1 — Supplementary Information 1. [file 41598_2022_8862_MOESM1_ESM.zip › Plasticizers_PVC_data/NIR_all/P423_idle.txt]

Wavelength	C:\Documents and Settings\All Users\Application Data\ASD\Indico Pro\Projects\David\P423_idle.txt
350	0.351947070415564
351	0.319006801087167
352	0.300028431834925
353	0.29441465572054
354	0.291368894117855
355	0.276360078325858
356	0.272439359392167
357	0.266489849590793
358	0.243639353721247
359	0.234613756600468
360	0.233184162942576
361	0.231331348430899
362	0.234187616156481
363	0.233885490742281
364	0.227613293208314
365	0.220674759375659
366	0.220077874204261
367	0.225504354640338
368	0.229350306642153
369	0.23034069500143
370	0.229122808208666
371	0.227906751473836
372	0.232338445000539
373	0.239431198014901
374	0.244397687197293
375	0.253859574031977
376	0.262489802828841
377	0.265737526020374
378	0.270492325310653
379	0.277000636054216
380	0.284345953369273
381	0.290107647232802
382	0.295539378587277
383	0.302024698738176
384	0.311700324108044
385	0.320037672534366
386	0.3271709000868
387	0.336186366652272
388	0.344746522104844
389	0.353693631133686
390	0.364311228204717
391	0.371295874810897
392	0.377981000220254
393	0.387959211643229
394	0.398246356127263
395	0.408742670913236
396	0.418779489883359
397	0.42477076162379
398	0.432633533176965
399	0.443474832541694
400	0.452611652129548
401	0.46094257865432
402	0.469782404776811
403	0.481539707365804
404	0.490380288681798
405	0.496499351581308
406	0.502278755428355
407	0.510921127435422
408	0.520303907865885
409	0.528096122687571
410	0.536075082318175
411	0.543090380223194
412	0.548982819355638
413	0.556729272888151
414	0.56342302996869
415	0.568619825321331
416	0.575220902224757
417	0.582327054127546
418	0.589354245437349
419	0.595683979032494
420	0.602120095559486
421	0.608438874323534
422	0.614269701972622
423	0.620201135943707
424	0.626442620386872
425	0.632925090970993
426	0.638697684390047
427	0.644177139638001
428	0.649642256927953
429	0.654955950689296
430	0.660253987306941
431	0.665664123740247
432	0.671351844891406
433	0.67698249163252
434	0.682163842415061
435	0.68641674301558
436	0.690838195695038
437	0.695491860707854
438	0.700111206898304
439	0.704266282190927
440	0.708589670607762
441	0.713523171207871
442	0.717926680364583
443	0.722225805974739
444	0.726507744976298
445	0.729780866666568
446	0.733344208317495
447	0.737386597383843
448	0.740881698946479
449	0.744550774159137
450	0.748385905245591
451	0.7520336123937
452	0.755531317787948
453	0.758914712262244
454	0.76219157202793
455	0.765033253295389
456	0.767592474388082
457	0.770125368286935
458	0.772990118915965
459	0.775777228157194
460	0.778371250155904
461	0.781291513943473
462	0.783908050607104
463	0.786122161540971
464	0.788270994492598
465	0.79024967905721
466	0.79219312389611
467	0.794310983799735
468	0.796640148835872
469	0.798788250168629
470	0.800465855298547
471	0.802579788710561
472	0.804373056846657
473	0.805604890401092
474	0.807756078200297
475	0.809834607352545
476	0.811459818435718
477	0.812974579988069
478	0.814275706871499
479	0.815529181255271
480	0.817059435590552
481	0.818632915297739
482	0.819978756426825
483	0.820911489241131
484	0.822132323547269
485	0.823379584305341
486	0.824429868191784
487	0.82570538027624
488	0.826944611543105
489	0.827991625803775
490	0.828841677449225
491	0.829685802478353
492	0.830611477306181
493	0.831633203770121
494	0.832620623872254
495	0.833507888784664
496	0.834255988942794
497	0.834905511155035
498	0.835494786885119
499	0.836083406599152
500	0.836868309562088
501	0.837555276195324
502	0.838028454828369
503	0.838594046923667
504	0.839317404898825
505	0.840036994022394
506	0.840281811784469
507	0.840741349404564
508	0.841285424459771
509	0.841452345406382
510	0.841822409950683
511	0.842265168981572
512	0.842521460899412
513	0.842495286945334
514	0.842420935169
515	0.84249930138792
516	0.84283928019732
517	0.84310896212106
518	0.843180927719592
519	0.843131010955961
520	0.843198209956124
521	0.843348794006581
522	0.843397422792526
523	0.843326536193984
524	0.843263971388059
525	0.843337460178203
526	0.843391040739504
527	0.843364523823242
528	0.843285807370734
529	0.843417688939065
530	0.843517945689699
531	0.843479753154472
532	0.843356137006302
533	0.843210399804506
534	0.843051123435477
535	0.842853868881094
536	0.842760218421833
537	0.842658215397031
538	0.842417098209777
539	0.842310368627064
540	0.842220792777179
541	0.842054642070029
542	0.841926072661213
543	0.841749511570335
544	0.841523446096293
545	0.841382845042336
546	0.841193919707684
547	0.840998129421256
548	0.840929999252476
549	0.840669287514062
550	0.840350944441218
551	0.840191259198226
552	0.840039628705309
553	0.839860021099124
554	0.839655145727303
555	0.839502202958961
556	0.839365216925762
557	0.839193612395715
558	0.838874046564399
559	0.83875014994012
560	0.838719726218235
561	0.838434547099435
562	0.838194338640001
563	0.838015071737891
564	0.837854361910137
565	0.837767603657391
566	0.837643056280482
567	0.837424448383908
568	0.837233288260579
569	0.837063498990693
570	0.836909547230281
571	0.836762691102005
572	0.836661608572625
573	0.836597466444521
574	0.836539066338001
575	0.836512305850105
576	0.836502767467001
577	0.836494481267192
578	0.836516819882207
579	0.836458064472862
580	0.836432633612319
581	0.837150160249193
582	0.83790956570853
583	0.838346583204982
584	0.838317150749086
585	0.837983873318828
586	0.837533415123951
587	0.837172833265241
588	0.836761712728271
589	0.836388074744971
590	0.836135983200704
591	0.835866574220602
592	0.835750398002793
593	0.835819107223735
594	0.835860249372353
595	0.835638238865697
596	0.834929287132561
597	0.833498867687673
598	0.832224447868368
599	0.831165341664278
600	0.830056958587107
601	0.828606509190298
602	0.82701129834031
603	0.825678663543668
604	0.825348216203064
605	0.82555000512336
606	0.826075038734822
607	0.827018838615511
608	0.828091721876892
609	0.829268892376969
610	0.830676508504207
611	0.832574591013177
612	0.834738444695488
613	0.836774442990224
614	0.838332896346102
615	0.839543023479781
616	0.84054139529743
617	0.841250598210412
618	0.841792418273772
619	0.842050213130465
620	0.841699498480203
621	0.840946583714542
622	0.840061525031722
623	0.839293577402786
624	0.838663058625078
625	0.838047163083121
626	0.837420314084896
627	0.837067039772393
628	0.836781113091815
629	0.836508253604593
630	0.836351283215598
631	0.836388533400016
632	0.836514387054299
633	0.83654958008191
634	0.836638715574829
635	0.836799854977386
636	0.83701047323015
637	0.837180244835337
638	0.837316916512847
639	0.837451956836213
640	0.837657914902931
641	0.837874299427866
642	0.838094778370829
643	0.838340093271728
644	0.838554933213335
645	0.838756342376492
646	0.83896840835174
647	0.839130922607854
648	0.839298801702039
649	0.839518481538796
650	0.839812566454227
651	0.840081651319099
652	0.840325533382411
653	0.840631914321721
654	0.840869478640529
655	0.841057975525787
656	0.841271502226632
657	0.841591768446674
658	0.841913079895516
659	0.842173626366075
660	0.842502909593161
661	0.842839349654025
662	0.843141093511402
663	0.843372535982787
664	0.843706614386497
665	0.844098017511256
666	0.844419234362185
667	0.844696241667842
668	0.844974678537786
669	0.845279002759751
670	0.845550924890428
671	0.845813063068019
672	0.846080343564127
673	0.846353280169849
674	0.846694072905772
675	0.847069366131622
676	0.847403701629283
677	0.847723303860074
678	0.848017800013237
679	0.848296948653991
680	0.848672253865678
681	0.848999401577432
682	0.849261298602808
683	0.849642675283634
684	0.850004337380152
685	0.850333128081282
686	0.850663580541612
687	0.850915837638642
688	0.851159413837071
689	0.85145318175946
690	0.851685819874961
691	0.851996037596275
692	0.852408957910209
693	0.852777227034815
694	0.853019580226332
695	0.853182800035742
696	0.85338757207615
697	0.853578483372347
698	0.853812878421303
699	0.854124335993503
700	0.854389189538437
701	0.854612519262538
702	0.854815351981254
703	0.85504151485389
704	0.855207882534105
705	0.855401238787149
706	0.855773524713478
707	0.856082371428895
708	0.856313340181235
709	0.856501130298353
710	0.856672793605425
711	0.856922625689405
712	0.857250395563527
713	0.857530527722695
714	0.857704894425518
715	0.857806706240179
716	0.857920088679847
717	0.858065328886219
718	0.858246778985924
719	0.858456495294357
720	0.858680093044317
721	0.858837194863111
722	0.858937952645021
723	0.859111897008196
724	0.859197138199496
725	0.859288796771774
726	0.859554819230581
727	0.85985629856333
728	0.860078959039288
729	0.860169991578855
730	0.86021005120439
731	0.860327503777494
732	0.86050558678658
733	0.860578360409205
734	0.86070597035991
735	0.860862389320954
736	0.860982073960844
737	0.861158759526613
738	0.861312480703455
739	0.861393357409404
740	0.861433104487437
741	0.861578241407415
742	0.86180130490919
743	0.861942201817081
744	0.862027420107724
745	0.862082514297456
746	0.862135302217744
747	0.862183571218044
748	0.862309646835731
749	0.862510625124219
750	0.862625493590875
751	0.862725333135546
752	0.862846046730202
753	0.863013362603555
754	0.863225657917846
755	0.863416075682967
756	0.863540193800318
757	0.863672839904325
758	0.863752837811321
759	0.86378532986832
760	0.863854589711815
761	0.863981734507369
762	0.864135267473522
763	0.864271419672886
764	0.86447585924796
765	0.864612928875649
766	0.864635553391902
767	0.86475937657173
768	0.864881150432432
769	0.864980781858259
770	0.86509344823383
771	0.865255939682982
772	0.865407108005909
773	0.865489254815656
774	0.865570903609007
775	0.86567460553595
776	0.865788967505694
777	0.865848793214095
778	0.865938363219411
779	0.866068267473647
780	0.866214929501688
781	0.866341188082715
782	0.866474175864807
783	0.866640419195295
784	0.866846482100204
785	0.867017312459362
786	0.86713528100977
787	0.867230789990248
788	0.867248283238461
789	0.867291031700267
790	0.867452645072259
791	0.86757672360403
792	0.867701571309999
793	0.867833964504901
794	0.867911052634135
795	0.868009839591036
796	0.868141651327934
797	0.868274375200624
798	0.868236619999083
799	0.868235619293988
800	0.868401941533316
801	0.868555539975548
802	0.86865248177113
803	0.868722303338005
804	0.868854171002473
805	0.868934744419063
806	0.868993220322072
807	0.869092863787761
808	0.869306632378056
809	0.869477351679063
810	0.869560528237255
811	0.869667490678273
812	0.869710724711491
813	0.869739751729896
814	0.869842003282325
815	0.870014631964326
816	0.870179426905152
817	0.870267796695577
818	0.870221023265921
819	0.870233614698685
820	0.870286244261042
821	0.870255960116548
822	0.870304075306409
823	0.870408149771431
824	0.870539459162385
825	0.870767823110032
826	0.87091027237485
827	0.870941555695804
828	0.870973024418481
829	0.871013506084249
830	0.871132231774278
831	0.871350565457953
832	0.871464857632796
833	0.87147381720172
834	0.871427612599283
835	0.871432083362023
836	0.871481793541911
837	0.871552190216371
838	0.871621961867867
839	0.871789370703046
840	0.871861885086512
841	0.871788854256482
842	0.871799597005054
843	0.871864147709865
844	0.871983434242426
845	0.87215562625297
846	0.872357127153869
847	0.872478047969575
848	0.872476649303955
849	0.872482295075816
850	0.872458048569332
851	0.872417405441247
852	0.872402432727739
853	0.872468869192507
854	0.872549678257885
855	0.87258974190711
856	0.872623412091347
857	0.872729173085637
858	0.872866409549492
859	0.872900884385361
860	0.872839846408954
861	0.872804233868935
862	0.872879336833935
863	0.872937097746471
864	0.872942219366522
865	0.872944439516538
866	0.873071727346826
867	0.873083231186969
868	0.873010387507808
869	0.872961513380467
870	0.87304624856438
871	0.873147078867408
872	0.873182879067422
873	0.873121206467099
874	0.87304843477985
875	0.872981455679041
876	0.87291987860939
877	0.872872441254249
878	0.872922409774096
879	0.873041894800828
880	0.873056012054801
881	0.873070372000418
882	0.87308757419019
883	0.873082229662351
884	0.873049558628871
885	0.872955251641579
886	0.87281490874516
887	0.872712884395663
888	0.87265301327748
889	0.872610426787372
890	0.872545323503263
891	0.872428965769991
892	0.872259341124839
893	0.872097149510869
894	0.872100953200984
895	0.872013089409968
896	0.871841964453486
897	0.871687593820806
898	0.871579678706804
899	0.871551332984015
900	0.871614587746229
901	0.871766146215335
902	0.871685429024731
903	0.871469229745471
904	0.871334039360407
905	0.871236467462153
906	0.871115134709928
907	0.870964011970333
908	0.870855581977122
909	0.870787393746915
910	0.870762526666829
911	0.870749197746144
912	0.870551408268237
913	0.870315142618533
914	0.870181816742759
915	0.870265293892656
916	0.870290603485594
917	0.870278399926019
918	0.870328000843754
919	0.870449616043041
920	0.870597412073747
921	0.870772683795026
922	0.871031592640118
923	0.871303291591108
924	0.871535067413599
925	0.871700393120422
926	0.8718458484515
927	0.871965466531193
928	0.872154710997298
929	0.872586738053775
930	0.87283433119304
931	0.872966626936254
932	0.873129340317988
933	0.873317846470453
934	0.873480801193935
935	0.873629127654803
936	0.873813484511262
937	0.873921524044487
938	0.87396360754274
939	0.87399940431468
940	0.874176047903755
941	0.874223317353614
942	0.874213513888027
943	0.874381951191517
944	0.874442350482777
945	0.874394696506362
946	0.874324604953288
947	0.874428074087677
948	0.874456793050142
949	0.874425091246299
950	0.874460262321736
951	0.874648358037432
952	0.874806137437611
953	0.874807498055677
954	0.874637142025702
955	0.874624680384957
956	0.874703408311531
957	0.874713911389258
958	0.874749050195669
959	0.874813720617627
960	0.874858967367888
961	0.874788732167964
962	0.874707569477211
963	0.874683710157845
964	0.874753682869997
965	0.874900067246823
966	0.874982508728759
967	0.874983799224618
968	0.874974198872588
969	0.874917660324971
970	0.874975360489326
971	0.875176002406185
972	0.875209187466816
973	0.875173048307392
974	0.875173176100737
975	0.875288705964803
976	0.875321440010826
977	0.875341661332606
978	0.875387784708627
979	0.875427934940274
980	0.875327393367515
981	0.875177984804173
982	0.875105786294027
983	0.875086903994864
984	0.875074673811614
985	0.875032362378586
986	0.874945095304116
987	0.874944790224675
988	0.875033032401403
989	0.875141813336777
990	0.875079881040404
991	0.875171482658414
992	0.875239396607376
993	0.874993214750167
994	0.874950395650989
995	0.874908639822132
996	0.874804972839086
997	0.874822558834224
998	0.874870671773134
999	0.874910368503207
1000	0.874907378077753
1001	0.849589541568109
1002	0.84884273007207
1003	0.849027392264339
1004	0.849561190141988
1005	0.849944927707799
1006	0.851048169380888
1007	0.851563834518912
1008	0.851951941452537
1009	0.851789129983505
1010	0.850957893267587
1011	0.8504899813243
1012	0.849954003580045
1013	0.848778029064248
1014	0.848669643813192
1015	0.849376691770101
1016	0.849425004221041
1017	0.849538747646733
1018	0.849627555707683
1019	0.84928709261602
1020	0.849461289264875
1021	0.850297739740816
1022	0.850506416523809
1023	0.850407457028207
1024	0.850589092280496
1025	0.851010228793052
1026	0.85080850741854
1027	0.850276078837949
1028	0.84999238981754
1029	0.84965890946183
1030	0.848505566326806
1031	0.848626656985414
1032	0.849756446415159
1033	0.850146786743124
1034	0.850784398639627
1035	0.851045900499857
1036	0.850870609137612
1037	0.850918957636213
1038	0.850793230024515
1039	0.850936952307513
1040	0.851167021695292
1041	0.85146202588307
1042	0.852362379396029
1043	0.852700025068169
1044	0.852810554792448
1045	0.852795517722812
1046	0.852665525053089
1047	0.851911070572312
1048	0.851835283920276
1049	0.852209843907471
1050	0.852040973688232
1051	0.851898054104384
1052	0.851684983222707
1053	0.850857330864636
1054	0.850656529825022
1055	0.850528289305268
1056	0.850906291709621
1057	0.852350263417248
1058	0.852835525721077
1059	0.853234384167972
1060	0.853573930784347
1061	0.853284098014935
1062	0.851647363691234
1063	0.851926994779617
1064	0.852936009912194
1065	0.853409660238876
1066	0.855136109208585
1067	0.855149068466386
1068	0.853435008788411
1069	0.85306781090809
1070	0.852295726026085
1071	0.852324883358232
1072	0.853831723287617
1073	0.854429174489125
1074	0.855226853965489
1075	0.855444279012449
1076	0.855097452767591
1077	0.854169450020077
1078	0.854059834452037
1079	0.853843795078499
1080	0.854041320967265
1081	0.854886065477729
1082	0.855460039212419
1083	0.856054642393768
1084	0.856469403078862
1085	0.85732773572282
1086	0.857289381528023
1087	0.856094486612477
1088	0.856026434023614
1089	0.856078083107192
1090	0.856109262343716
1091	0.856890813118195
1092	0.857357842051065
1093	0.857583624922687
1094	0.857637552942473
1095	0.8572175610747
1096	0.857350734917479
1097	0.857393611591304
1098	0.857133544955667
1099	0.857146755326997
1100	0.857579734021284
1101	0.857726993596781
1102	0.857587459709224
1103	0.857874354734598
1104	0.858600323665822
1105	0.858879503547323
1106	0.859114828505721
1107	0.859189166521973
1108	0.858610772122306
1109	0.858763678421791
1110	0.858671407131184
1111	0.859061117455902
1112	0.859875136587309
1113	0.859743925046051
1114	0.859706517580709
1115	0.859495499096779
1116	0.859391334450647
1117	0.859022461292771
1118	0.859115392283713
1119	0.859718541414169
1120	0.859803988171341
1121	0.85965627931027
1122	0.859581101887114
1123	0.859266917432962
1124	0.859207807033034
1125	0.859371647327931
1126	0.859553959656689
1127	0.859894133168869
1128	0.859645188697646
1129	0.859097851497674
1130	0.858913670580394
1131	0.858709129228248
1132	0.858688017995549
1133	0.858555107021798
1134	0.858861524754081
1135	0.858444240125893
1136	0.857162335741146
1137	0.856765299194577
1138	0.856880156404509
1139	0.856359407398011
1140	0.855871268634924
1141	0.855487200835582
1142	0.85441910011507
1143	0.853731791848325
1144	0.853433452106993
1145	0.853426772291487
1146	0.853128022213347
1147	0.852905756192699
1148	0.852376703680218
1149	0.851862758775269
1150	0.851484562029114
1151	0.851127934494758
1152	0.85045330255383
1153	0.849886552506134
1154	0.849103101098148
1155	0.847842352696885
1156	0.846737457971936
1157	0.845849103792184
1158	0.844707483939449
1159	0.843451299854384
1160	0.842057520319499
1161	0.840703743767912
1162	0.838768949915711
1163	0.836788395953835
1164	0.835212140021823
1165	0.834050227092373
1166	0.832957151288805
1167	0.831372669393262
1168	0.829549355132614
1169	0.827758323847224
1170	0.826140548588375
1171	0.825051482095031
1172	0.824849660942737
1173	0.824157733836475
1174	0.823245169342216
1175	0.822904917306129
1176	0.822824721159083
1177	0.822687648189772
1178	0.823022279664823
1179	0.823170543878878
1180	0.823216860379275
1181	0.823036611880382
1182	0.823359417327502
1183	0.823355060374717
1184	0.822823309079836
1185	0.822682728057376
1186	0.822427767191756
1187	0.821910623275244
1188	0.821648896855567
1189	0.821343704144778
1190	0.820913478896356
1191	0.820230424643309
1192	0.819800917695661
1193	0.819438549299142
1194	0.819084475977448
1195	0.81868071716637
1196	0.818651417400436
1197	0.818728666865518
1198	0.818897724970654
1199	0.819259021173494
1200	0.819845560988201
1201	0.820710051205383
1202	0.821773786476529
1203	0.822950173257014
1204	0.824344148236955
1205	0.825607296151924
1206	0.826912535345066
1207	0.828872867664286
1208	0.830951603097751
1209	0.832675661173848
1210	0.834392511088858
1211	0.836008007917878
1212	0.837247693716551
1213	0.83871960925727
1214	0.840376984756354
1215	0.842019945682901
1216	0.843638415185545
1217	0.845159480342024
1218	0.846720080968803
1219	0.848188140815911
1220	0.8494640443638
1221	0.851153828781725
1222	0.852764237292031
1223	0.853675125588388
1224	0.854548598425203
1225	0.855617027527807
1226	0.856483473751547
1227	0.85730998933124
1228	0.858211108939755
1229	0.859043506645557
1230	0.859713205374372
1231	0.860371378575574
1232	0.861089426761713
1233	0.861729269563845
1234	0.86234685370465
1235	0.863090478723148
1236	0.863794474777525
1237	0.864459466627708
1238	0.864988746146068
1239	0.865451009015908
1240	0.865878991078899
1241	0.866332905029391
1242	0.866755646021085
1243	0.867123496093354
1244	0.867689672838046
1245	0.868187660190197
1246	0.868548228866475
1247	0.869172648534586
1248	0.869684176577069
1249	0.86991563346096
1250	0.87010586561634
1251	0.870217802083068
1252	0.870185570618006
1253	0.870248180860219
1254	0.870759573753465
1255	0.871067786471522
1256	0.871362095965366
1257	0.871575684297171
1258	0.871658335458095
1259	0.871933590868948
1260	0.872216301692702
1261	0.872685649904328
1262	0.873340160942268
1263	0.873623538814941
1264	0.873534675421008
1265	0.873790534582693
1266	0.874421881686125
1267	0.874828679424867
1268	0.87491864455726
1269	0.875211561457056
1270	0.875352267852547
1271	0.874996756054611
1272	0.87513101325531
1273	0.8757017774841
1274	0.875747804452164
1275	0.875787865750936
1276	0.876002476352701
1277	0.875962728268584
1278	0.876108234057473
1279	0.876443324433433
1280	0.876660565147866
1281	0.876927362436921
1282	0.877129364900811
1283	0.87721849547171
1284	0.877338864840826
1285	0.877567278107817
1286	0.877533436714132
1287	0.877378559436169
1288	0.8775933952831
1289	0.877824308865934
1290	0.8777844288283
1291	0.877699912066495
1292	0.877645382219015
1293	0.877853879341996
1294	0.878372213218269
1295	0.878778308910043
1296	0.878892818084912
1297	0.878866696513591
1298	0.878776348474127
1299	0.878673595190189
1300	0.878759102938148
1301	0.878948293689501
1302	0.879193907151879
1303	0.879322594394685
1304	0.879491123275638
1305	0.879736951247353
1306	0.879903876877428
1307	0.88015557595892
1308	0.880392598915827
1309	0.88065682757245
1310	0.880882982490301
1311	0.880806638062139
1312	0.880665069952253
1313	0.880985811525431
1314	0.881428804376415
1315	0.881608639347716
1316	0.881532275751531
1317	0.881768556451669
1318	0.882154210297463
1319	0.88213165114497
1320	0.882504162657925
1321	0.88314890833431
1322	0.883433750165193
1323	0.883537787634713
1324	0.883826592569359
1325	0.884169093712567
1326	0.884055555199245
1327	0.883887519131333
1328	0.883932352566632
1329	0.884152271879111
1330	0.883986194386374
1331	0.883611040655434
1332	0.883737519193876
1333	0.884026139130798
1334	0.884014650695946
1335	0.884387315981694
1336	0.884980344170119
1337	0.885003525826421
1338	0.885037919034299
1339	0.885552930248679
1340	0.885826849751257
1341	0.885729700089532
1342	0.885752637382896
1343	0.885763455878046
1344	0.885690024967433
1345	0.885825942135669
1346	0.886055951845308
1347	0.886177202418956
1348	0.886117404340569
1349	0.885887169143075
1350	0.885757862150977
1351	0.885772214863938
1352	0.885597320573913
1353	0.88540528986248
1354	0.885508291588213
1355	0.88547742323293
1356	0.885172629391382
1357	0.884938612255508
1358	0.884816494728897
1359	0.884530162796761
1360	0.883968235989493
1361	0.883619655693669
1362	0.883396797841682
1363	0.88291378125474
1364	0.8825449761833
1365	0.882007736958757
1366	0.881114051118514
1367	0.880334273962086
1368	0.879532838674476
1369	0.878738284316369
1370	0.877972498452751
1371	0.877044138946892
1372	0.875833894942294
1373	0.874453564473162
1374	0.873264452321603
1375	0.872087963660419
1376	0.870758598787113
1377	0.869474967719693
1378	0.868223013852507
1379	0.866801312121626
1380	0.865349967747555
1381	0.864064478788123
1382	0.862842808739259
1383	0.861632904945295
1384	0.860564173588131
1385	0.859838533151866
1386	0.859172110733349
1387	0.858227444573923
1388	0.857578407334281
1389	0.857068213493109
1390	0.856804913737801
1391	0.856335470206795
1392	0.855925293791503
1393	0.855543648006848
1394	0.854816805201038
1395	0.854169483798961
1396	0.853756286936033
1397	0.853362776386108
1398	0.852780935386005
1399	0.851975962105606
1400	0.85135578773079
1401	0.850845076067921
1402	0.850164862178105
1403	0.849515726943505
1404	0.84898983186615
1405	0.848446553807275
1406	0.848034055329891
1407	0.84772646238927
1408	0.847427613303649
1409	0.847524718045567
1410	0.847594351102541
1411	0.847272423561353
1412	0.847081957306031
1413	0.846872224970166
1414	0.846401473949149
1415	0.846207605723448
1416	0.84639063601211
1417	0.846232327693273
1418	0.845966334198218
1419	0.845904363838441
1420	0.845750093413872
1421	0.845808537470744
1422	0.845895356195621
1423	0.846183181114665
1424	0.846379231626482
1425	0.846557895559272
1426	0.846660716262447
1427	0.847024041284328
1428	0.847468708944431
1429	0.848042146270223
1430	0.848812252742761
1431	0.849629401484924
1432	0.850668443636618
1433	0.851748353190628
1434	0.852805435238883
1435	0.854034665175533
1436	0.85521053136755
1437	0.856391643929299
1438	0.857717780216517
1439	0.858934721254105
1440	0.860130022848261
1441	0.861327242714998
1442	0.862294465314327
1443	0.863252814668666
1444	0.864224355767639
1445	0.864991576991975
1446	0.865706978032576
1447	0.866462859364903
1448	0.86719228042709
1449	0.867849999944848
1450	0.868542696966531
1451	0.869220175745911
1452	0.869750342200994
1453	0.870380004196365
1454	0.87113733586665
1455	0.871898571953894
1456	0.872664134625029
1457	0.873272369728681
1458	0.873719816163298
1459	0.874084186991989
1460	0.87448947577245
1461	0.874893939862049
1462	0.875314625316367
1463	0.875727050158875
1464	0.876202853881295
1465	0.876495015218426
1466	0.876651137130501
1467	0.876969021090136
1468	0.877244666540735
1469	0.877413242560984
1470	0.877627901037391
1471	0.877804190729273
1472	0.877873093402349
1473	0.878079255212713
1474	0.878455891970317
1475	0.878600593973848
1476	0.878742782740506
1477	0.879086235444264
1478	0.879370516046237
1479	0.879800583867334
1480	0.880445899202601
1481	0.88089584040502
1482	0.881194299237952
1483	0.88159519024976
1484	0.881909052328952
1485	0.882204323493349
1486	0.882575001497196
1487	0.88301059214393
1488	0.883519882666971
1489	0.883929819936179
1490	0.884311625898147
1491	0.884618191855168
1492	0.884923761238567
1493	0.885219130912164
1494	0.885383928140138
1495	0.885631959360412
1496	0.885879111670582
1497	0.886167136399649
1498	0.886482794251772
1499	0.886640872709859
1500	0.886772509852557
1501	0.886913032545799
1502	0.88697291809808
1503	0.887042693796849
1504	0.887230618243261
1505	0.887379297107577
1506	0.887460585352775
1507	0.887492462151593
1508	0.88749742298209
1509	0.887543333823568
1510	0.887606091607033
1511	0.887691226727143
1512	0.887734385980629
1513	0.88777554318184
1514	0.88777596546479
1515	0.887721169148993
1516	0.887730472683488
1517	0.887794219224747
1518	0.887735968777502
1519	0.887633464930425
1520	0.887590851572958
1521	0.887426862479835
1522	0.887378863542318
1523	0.887399990377853
1524	0.887548013759144
1525	0.887701154039989
1526	0.887877518064677
1527	0.888064196118285
1528	0.888187070596107
1529	0.8882150505427
1530	0.888167567253923
1531	0.888186665801467
1532	0.888298588184302
1533	0.888375690994948
1534	0.888510176236929
1535	0.888628546352949
1536	0.88876318735451
1537	0.889026351618417
1538	0.889209132942542
1539	0.889414855415972
1540	0.88969459182114
1541	0.88988968258449
1542	0.889963852834
1543	0.890122591910939
1544	0.890315635999793
1545	0.890192263658957
1546	0.890174938866357
1547	0.890417728664469
1548	0.890607138120529
1549	0.890724262298581
1550	0.890817676086364
1551	0.89088484210383
1552	0.890790227846587
1553	0.890781151402685
1554	0.890958960737073
1555	0.891053628352835
1556	0.89109219114261
1557	0.891166810324136
1558	0.891206256168826
1559	0.891291423368885
1560	0.891331749176529
1561	0.891152048821142
1562	0.891262015908472
1563	0.891618182575338
1564	0.891554153289557
1565	0.891399902776098
1566	0.891530277698148
1567	0.891500830109199
1568	0.891322902223295
1569	0.891456132091593
1570	0.891612926980178
1571	0.891449388375863
1572	0.891404052415226
1573	0.891557391696899
1574	0.891476404664773
1575	0.891392292292551
1576	0.891513225922646
1577	0.891550559019822
1578	0.891544075880412
1579	0.891609663444116
1580	0.891687326684165
1581	0.89170135880681
1582	0.891682327145941
1583	0.891749574993233
1584	0.891750864399645
1585	0.891691553282507
1586	0.891632524951599
1587	0.891395077355661
1588	0.891187066946553
1589	0.89108771712362
1590	0.891079019820377
1591	0.891224266159843
1592	0.891294129925631
1593	0.891233506809076
1594	0.891175071224428
1595	0.891063872667067
1596	0.890785235428319
1597	0.890675943887084
1598	0.890806019021159
1599	0.890785709192707
1600	0.890758467551223
1601	0.890799426868805
1602	0.89057721719823
1603	0.890202189257363
1604	0.889952280426175
1605	0.889816135970354
1606	0.889710536501959
1607	0.889478483474062
1608	0.889324135914194
1609	0.889283549212221
1610	0.889072291239081
1611	0.889065420563681
1612	0.889178210880496
1613	0.888870404686409
1614	0.888580328364343
1615	0.888531629855876
1616	0.888274697681395
1617	0.887956917385459
1618	0.887812074030003
1619	0.887556365110385
1620	0.887256767301611
1621	0.887049078372869
1622	0.886665628399162
1623	0.886125156682299
1624	0.885686266577387
1625	0.885138674061404
1626	0.884433108202025
1627	0.883901281379349
1628	0.883170256786621
1629	0.882386022469167
1630	0.882041060710395
1631	0.881591261750125
1632	0.880932596632624
1633	0.880435831634508
1634	0.879919982908862
1635	0.879281285878952
1636	0.878756756991194
1637	0.878487005869323
1638	0.878353027320125
1639	0.878164597877021
1640	0.878047220318336
1641	0.878136833991551
1642	0.878025517146998
1643	0.877790629968148
1644	0.877838510516262
1645	0.877838540441785
1646	0.877676992790928
1647	0.877609247424108
1648	0.877570137832136
1649	0.877263641483802
1650	0.876839218188624
1651	0.876870715116637
1652	0.876840139322235
1653	0.876240997694284
1654	0.875633561629703
1655	0.874881924771566
1656	0.873872682572808
1657	0.873181660946735
1658	0.872517775655755
1659	0.871111646045368
1660	0.869359571553462
1661	0.867933592741247
1662	0.866426457493111
1663	0.864705362625038
1664	0.862852006554314
1665	0.860610231735304
1666	0.858347014617301
1667	0.856133193631678
1668	0.853826400584021
1669	0.851572993281952
1670	0.848939985981731
1671	0.846071310734269
1672	0.843605710933822
1673	0.841096829966874
1674	0.838564548794853
1675	0.836183079516117
1676	0.833426880078978
1677	0.830695514113206
1678	0.828264180784099
1679	0.825686686857116
1680	0.823134368936632
1681	0.820470694730222
1682	0.817080653846707
1683	0.813485832103004
1684	0.809864324415701
1685	0.805662864792254
1686	0.801141414759549
1687	0.796272268326445
1688	0.790421437998841
1689	0.783691253191413
1690	0.776597216512156
1691	0.76851584323099
1692	0.759530006796983
1693	0.750525515395514
1694	0.740482722485379
1695	0.729373939071135
1696	0.71821199909278
1697	0.706258482430218
1698	0.693641988962027
1699	0.681140027774811
1700	0.668288610309686
1701	0.655165751602931
1702	0.642034534937228
1703	0.628050759979468
1704	0.613522692770344
1705	0.598854835706127
1706	0.583540072089247
1707	0.568186033722629
1708	0.552620827289857
1709	0.537247036693549
1710	0.520930165780211
1711	0.506340692843429
1712	0.492077755062283
1713	0.479713479952895
1714	0.468197023219914
1715	0.45958669373959
1716	0.452585686741424
1717	0.448759541493462
1718	0.447976036154908
1719	0.449795106997788
1720	0.453890751742848
1721	0.46015111662582
1722	0.468278504230246
1723	0.478297662213665
1724	0.489779485501939
1725	0.502118944822342
1726	0.515366663416203
1727	0.528280476198923
1728	0.540647429041656
1729	0.553044930116691
1730	0.564697123584535
1731	0.574937586592928
1732	0.584147402235307
1733	0.591913599851206
1734	0.597789889524331
1735	0.602451109784807
1736	0.605947878352302
1737	0.607881268779402
1738	0.608591096725898
1739	0.608184676021818
1740	0.606847016712616
1741	0.604937847493963
1742	0.603061217122742
1743	0.601306765307204
1744	0.599596426479128
1745	0.598299295689001
1746	0.597076368704608
1747	0.596452118560214
1748	0.596701368718289
1749	0.597166383458085
1750	0.597910498455282
1751	0.598734474391946
1752	0.600066143573831
1753	0.601971569564484
1754	0.604246289092437
1755	0.607031098651775
1756	0.610045544837375
1757	0.613288728810693
1758	0.616987656813576
1759	0.621101719399171
1760	0.625511191735985
1761	0.630671942118966
1762	0.635462702686855
1763	0.640558627613123
1764	0.644853172441924
1765	0.648761112626545
1766	0.652522836925781
1767	0.655904346920834
1768	0.658805379729767
1769	0.661566053501491
1770	0.66364094091819
1771	0.665042120483796
1772	0.666778126304365
1773	0.668452864780129
1774	0.669746489103091
1775	0.67114503543512
1776	0.672337707881734
1777	0.67350908643789
1778	0.675430079696212
1779	0.677424168687943
1780	0.679290435699379
1781	0.681489140468705
1782	0.683191846520039
1783	0.684962229036137
1784	0.686520068607123
1785	0.688579460601231
1786	0.691044711594717
1787	0.69339825357237
1788	0.696338076764887
1789	0.698837147033592
1790	0.700940918406182
1791	0.703022184689455
1792	0.704708308878633
1793	0.706856219889297
1794	0.708994696853194
1795	0.711468287856235
1796	0.714745397799707
1797	0.717323210019098
1798	0.719722688669331
1799	0.721960211681826
1800	0.72381584051487
1801	0.815165464569702
1802	0.815223151324777
1803	0.815826799692302
1804	0.816561670983371
1805	0.817382802235425
1806	0.818470252693783
1807	0.820355288509875
1808	0.82131442662487
1809	0.821574086022821
1810	0.821775281901175
1811	0.821498319279657
1812	0.8213920608019
1813	0.82185436678266
1814	0.822032328302363
1815	0.821647346580837
1816	0.820870790685706
1817	0.820219953801817
1818	0.819037794815975
1819	0.818492917694428
1820	0.818378316891103
1821	0.817965701051633
1822	0.817709774382996
1823	0.817548974282425
1824	0.817134679128821
1825	0.816888153901305
1826	0.816773704097632
1827	0.816569773580903
1828	0.816033065347939
1829	0.815779256390433
1830	0.816063383000871
1831	0.816210505586959
1832	0.817014809288995
1833	0.81825783357032
1834	0.818864243631538
1835	0.819840899937939
1836	0.820980500048703
1837	0.822160355392354
1838	0.822991688331436
1839	0.824008117423627
1840	0.824879352632372
1841	0.825155092069524
1842	0.826131483849967
1843	0.827160520657361
1844	0.827802767455285
1845	0.828997708873823
1846	0.829267968962985
1847	0.829240908298015
1848	0.828699228691542
1849	0.828814009648554
1850	0.828714828223949
1851	0.828569603706768
1852	0.82937411636825
1853	0.829805029208554
1854	0.829545845591776
1855	0.83000147671317
1856	0.831185456254247
1857	0.832566244428075
1858	0.833691928120926
1859	0.835119279428792
1860	0.836472300067131
1861	0.837564523769079
1862	0.838528332793093
1863	0.840146636034732
1864	0.841672731177141
1865	0.842603355603844
1866	0.84387322969546
1867	0.845031880584401
1868	0.846152449209341
1869	0.847135992315816
1870	0.847898537147777
1871	0.848984158161205
1872	0.850176969162244
1873	0.851387734252261
1874	0.852421123882749
1875	0.853076398223159
1876	0.853105945339723
1877	0.852977705605318
1878	0.853502625850194
1879	0.854652102081834
1880	0.855256847117314
1881	0.856192622990206
1882	0.856755939275968
1883	0.857156625298388
1884	0.856660057623553
1885	0.856823328907531
1886	0.856981912571382
1887	0.856396752719064
1888	0.856376458882367
1889	0.85581124350754
1890	0.8549335354724
1891	0.853456217490611
1892	0.851392643808245
1893	0.849654135841575
1894	0.847506616302345
1895	0.845627970596113
1896	0.843550702466784
1897	0.84143240192887
1898	0.839510935371011
1899	0.837420095216675
1900	0.836089460488114
1901	0.835339554219942
1902	0.835009165344281
1903	0.835237308409357
1904	0.83554591389125
1905	0.836426121130158
1906	0.83726695188203
1907	0.838047434370094
1908	0.839078966091359
1909	0.840536443189608
1910	0.842460318941134
1911	0.843916240854432
1912	0.845595897562332
1913	0.846657569193087
1914	0.84716862962189
1915	0.847912885340003
1916	0.84853438753288
1917	0.849072846314095
1918	0.849633730312499
1919	0.850087098310142
1920	0.850500237158461
1921	0.850743646889398
1922	0.850645181764535
1923	0.850134319977369
1924	0.849943967589282
1925	0.849456852920258
1926	0.849372230581875
1927	0.849964256995243
1928	0.849870226582698
1929	0.8493482833684
1930	0.84903067602855
1931	0.84853864786296
1932	0.847994430012321
1933	0.847560512680933
1934	0.848019395305939
1935	0.848273879425788
1936	0.84874341454684
1937	0.84891148085944
1938	0.849232951223747
1939	0.849277788140133
1940	0.848623800626076
1941	0.848828012055898
1942	0.849628437591757
1943	0.850048269261939
1944	0.850585728153203
1945	0.851355717439078
1946	0.851728391982123
1947	0.851412936510998
1948	0.85144905369643
1949	0.851380247666433
1950	0.851557486951934
1951	0.851788826855967
1952	0.852124922146738
1953	0.852739847149485
1954	0.853150609242059
1955	0.853456223316774
1956	0.853849232977013
1957	0.854071775809261
1958	0.854740726699924
1959	0.855026821723469
1960	0.855228882766647
1961	0.855389820446379
1962	0.855297994822989
1963	0.855309279232148
1964	0.855293851978255
1965	0.855422124383902
1966	0.855569862589756
1967	0.855793251929577
1968	0.856478005792513
1969	0.856628357154991
1970	0.856265701587097
1971	0.856209553742818
1972	0.855785569883231
1973	0.855763735830544
1974	0.856072718115665
1975	0.857032389553954
1976	0.857507351779941
1977	0.858185586481718
1978	0.858491457560934
1979	0.858386739481231
1980	0.858467749729841
1981	0.858369303486656
1982	0.858514213904394
1983	0.858987240064409
1984	0.859185804118463
1985	0.859484659367142
1986	0.859422925859352
1987	0.859617343414521
1988	0.859765177467512
1989	0.859741145909749
1990	0.859761857569239
1991	0.859758987261469
1992	0.859526508956694
1993	0.859335752563527
1994	0.859399214941152
1995	0.859149296221182
1996	0.858329359186448
1997	0.858000322435119
1998	0.857760503682335
1999	0.857654947653035
2000	0.857727595702521
2001	0.858289685230924
2002	0.858272146717309
2003	0.858265172567536
2004	0.857864168751177
2005	0.856761185896816
2006	0.856397975285038
2007	0.856092238367239
2008	0.855922957663539
2009	0.856317531578374
2010	0.856412975513052
2011	0.856573844896207
2012	0.85639954083348
2013	0.855843321006507
2014	0.855525198259024
2015	0.855186410269671
2016	0.854471230819901
2017	0.854386120420777
2018	0.854817295944119
2019	0.854922338095367
2020	0.855370136275696
2021	0.85520954857271
2022	0.854479151772637
2023	0.854191763641996
2024	0.853836663036686
2025	0.853456248524811
2026	0.85301078555744
2027	0.853000486016159
2028	0.853683810113823
2029	0.853507379888815
2030	0.853108701190006
2031	0.852886999166888
2032	0.852329743347313
2033	0.850555714575884
2034	0.85013322326377
2035	0.85052183946909
2036	0.850546488477468
2037	0.850976590208035
2038	0.851032705304851
2039	0.85107934053395
2040	0.850783561230294
2041	0.849806740438392
2042	0.849413550782124
2043	0.849309089444204
2044	0.848863059900317
2045	0.848201951492727
2046	0.848234752995364
2047	0.847997130667508
2048	0.84743520837081
2049	0.847059043314749
2050	0.846952473634863
2051	0.846858689656178
2052	0.846705697460666
2053	0.846435588246848
2054	0.846306671201039
2055	0.846170430408438
2056	0.845954522130983
2057	0.845532616739384
2058	0.844993878708664
2059	0.844688136167681
2060	0.843939099373073
2061	0.843661385135787
2062	0.844161155507554
2063	0.844294048453097
2064	0.844586938670802
2065	0.845159314619312
2066	0.84532766013767
2067	0.845452018640197
2068	0.845282136485653
2069	0.844448406849027
2070	0.844313451756544
2071	0.844294128713564
2072	0.844361758308259
2073	0.844920359792135
2074	0.845320840615707
2075	0.845926525879315
2076	0.84604016262919
2077	0.845905645571547
2078	0.845737407459591
2079	0.84494219062247
2080	0.844332650094673
2081	0.844351233816225
2082	0.845043926259018
2083	0.844991279176962
2084	0.845192584040283
2085	0.844980860967775
2086	0.843830311406022
2087	0.84357559615901
2088	0.843848663545487
2089	0.843733804226233
2090	0.843867841270914
2091	0.843758541021167
2092	0.843457220937295
2093	0.842901646233747
2094	0.841961333144389
2095	0.841333940636544
2096	0.840541155887222
2097	0.839799705672926
2098	0.839858535909638
2099	0.839639137837975
2100	0.839520922209702
2101	0.839594946614309
2102	0.839353296796464
2103	0.839040977750122
2104	0.838614767962298
2105	0.83796445622867
2106	0.837328453457227
2107	0.836524102273875
2108	0.835918492728475
2109	0.835314322122709
2110	0.834730677286921
2111	0.834694894421476
2112	0.8339302319949
2113	0.832466125768157
2114	0.831426339123279
2115	0.830054217987368
2116	0.828851768337598
2117	0.828803907108187
2118	0.828658003430217
2119	0.827961708446854
2120	0.827141887698197
2121	0.826540422271054
2122	0.825456711604344
2123	0.824805113190781
2124	0.824799361047867
2125	0.824391446722473
2126	0.823762585483451
2127	0.82311476308371
2128	0.822624310080489
2129	0.821795387689826
2130	0.820561040773226
2131	0.819533805204511
2132	0.818835607723011
2133	0.817451722766035
2134	0.815729808549821
2135	0.813948602181301
2136	0.8116793421252
2137	0.809103252648696
2138	0.807136620875253
2139	0.806054856963194
2140	0.804288302144566
2141	0.802292610574158
2142	0.801231886123416
2143	0.800131191057623
2144	0.799543905435045
2145	0.799873422426675
2146	0.800250776812302
2147	0.800812294648372
2148	0.801438346807534
2149	0.802994770466721
2150	0.803568746310648
2151	0.803614812369765
2152	0.803640294513801
2153	0.802930428586347
2154	0.802889579470626
2155	0.803434986227396
2156	0.803346069915059
2157	0.803527242986272
2158	0.803163715374083
2159	0.802328373373551
2160	0.800870545632639
2161	0.798975919936135
2162	0.797388051398879
2163	0.7962638119603
2164	0.795058549874041
2165	0.794435179028024
2166	0.794573611391316
2167	0.794499241971282
2168	0.794626430411918
2169	0.794499644356303
2170	0.794139803367397
2171	0.794611224902636
2172	0.795379895105257
2173	0.796021555624826
2174	0.797213464819302
2175	0.798311777295126
2176	0.799396241351144
2177	0.800218074261589
2178	0.801281919321259
2179	0.802010603922997
2180	0.80241269118927
2181	0.802412898975225
2182	0.801976952626549
2183	0.801757896686866
2184	0.801330198548042
2185	0.800404959640068
2186	0.799963981899403
2187	0.800238143473424
2188	0.800301766428703
2189	0.800461957758515
2190	0.800610490752322
2191	0.800746200940129
2192	0.801106094759484
2193	0.801676227760283
2194	0.801941941161028
2195	0.802436232036283
2196	0.802615654287083
2197	0.802629371852362
2198	0.802273306366467
2199	0.801259308453693
2200	0.800828312785486
2201	0.800580162407921
2202	0.799855402080223
2203	0.799050216300272
2204	0.798643436811311
2205	0.79842766958541
2206	0.797418221510576
2207	0.796227917082575
2208	0.795303892184425
2209	0.794092745397875
2210	0.792342242605235
2211	0.790465371398941
2212	0.788988043372987
2213	0.786606938780696
2214	0.784106971689396
2215	0.78250875701764
2216	0.781190068321806
2217	0.779704895365097
2218	0.778587915081279
2219	0.776359135714339
2220	0.773592682506394
2221	0.771079575186283
2222	0.767838209994243
2223	0.765165359532134
2224	0.763288477968295
2225	0.760450937754553
2226	0.756889392884384
2227	0.753833273314722
2228	0.750952014290301
2229	0.747466653052195
2230	0.743941192694279
2231	0.740331729590075
2232	0.735737929222145
2233	0.732003755247736
2234	0.728611663434171
2235	0.72555047326477
2236	0.723291308298484
2237	0.720448414395119
2238	0.718417040601668
2239	0.715019639680358
2240	0.710366266418579
2241	0.705855763984103
2242	0.700546301185544
2243	0.695304923679477
2244	0.689993141872015
2245	0.684930887253629
2246	0.679223496717161
2247	0.673364223483546
2248	0.667949180385679
2249	0.661693750369498
2250	0.655716290921434
2251	0.650089833353155
2252	0.643935001691461
2253	0.637746479093512
2254	0.631058189981668
2255	0.623516109485981
2256	0.617181677195749
2257	0.611054146816961
2258	0.604751913797404
2259	0.599091537975288
2260	0.593235948946074
2261	0.587383198677898
2262	0.580605258595214
2263	0.573887547507746
2264	0.566565121773492
2265	0.557991205442719
2266	0.549684327742076
2267	0.541683353181996
2268	0.532744032531876
2269	0.523284447436422
2270	0.513314693725202
2271	0.503149038625621
2272	0.491787764810357
2273	0.479151081903733
2274	0.466548081818706
2275	0.45315618996127
2276	0.43950806959604
2277	0.425956282875031
2278	0.41140016212738
2279	0.395795294388289
2280	0.379925651008593
2281	0.36351703927735
2282	0.346696219768807
2283	0.328861089357263
2284	0.31167075739048
2285	0.293532191271582
2286	0.276766918380981
2287	0.260510393527925
2288	0.245509165337495
2289	0.231865242519161
2290	0.218919183761396
2291	0.206051441246198
2292	0.194479513214497
2293	0.183815428041271
2294	0.173560484383261
2295	0.165149881351471
2296	0.158335999966684
2297	0.151838343905635
2298	0.145687746936168
2299	0.139792340808218
2300	0.134375293169189
2301	0.12931229824917
2302	0.124521538259583
2303	0.12050705434828
2304	0.117418893305603
2305	0.113950184713173
2306	0.110290778072237
2307	0.108065984261851
2308	0.106720213376152
2309	0.10483203115049
2310	0.102968048855224
2311	0.103325723434249
2312	0.103880262173018
2313	0.105873473672166
2314	0.110683358439658
2315	0.115052856495444
2316	0.119873563379297
2317	0.124618226651904
2318	0.130017418775685
2319	0.135632843434275
2320	0.141873521505015
2321	0.146620565468367
2322	0.151259109290467
2323	0.155999011041974
2324	0.159710410919197
2325	0.162837232638675
2326	0.166706209362525
2327	0.169210645738768
2328	0.169323836507386
2329	0.170547639949162
2330	0.172351160541404
2331	0.173287262753563
2332	0.172645738948823
2333	0.174198537760232
2334	0.177190744900437
2335	0.178818283365389
2336	0.180481095482644
2337	0.183255855599102
2338	0.185850947552229
2339	0.187991475985931
2340	0.192152595748715
2341	0.194675167944843
2342	0.194458278662943
2343	0.195785465542076
2344	0.198506498018969
2345	0.199736039715266
2346	0.200775091581444
2347	0.200733293382095
2348	0.199527784614472
[truncated: 152 more rows]
