# Supplementary material for: Machine learning-assisted non-destructive plasticizer identification and quantification in historical PVC objects based on IR spectroscopy
Source: Sci Rep. 2022 Mar 23;12:5017. doi: 10.1038/s41598-022-08862-1 (PMC8943100; doi:10.1038/s41598-022-08862-1)
Supplement: Supplementary file 1 — Supplementary Information 1. [file 41598_2022_8862_MOESM1_ESM.zip › Plasticizers_PVC_data/NIR_all/P424_idle.txt]

Wavelength	C:\Documents and Settings\All Users\Application Data\ASD\Indico Pro\Projects\David\P424_idle.txt
350	0.531875314295712
351	0.561028603505806
352	0.53337023661141
353	0.509383557303581
354	0.504010733391136
355	0.518383440303512
356	0.520124334840018
357	0.509934576351443
358	0.496697947208931
359	0.49574882250571
360	0.499021406729288
361	0.499847799143827
362	0.506382944573616
363	0.512807825246175
364	0.517232997664534
365	0.526286258938829
366	0.531358346481134
367	0.532007465499891
368	0.537006865562432
369	0.538757909557187
370	0.539814153788074
371	0.547864711937344
372	0.558425604637531
373	0.570138362599289
374	0.58167394081315
375	0.580087301702487
376	0.581689574853959
377	0.598535821258679
378	0.600959268276381
379	0.606476477616888
380	0.622067808447636
381	0.621936395237412
382	0.622260375099417
383	0.629010645701709
384	0.637342403393968
385	0.639312795745827
386	0.640306981835721
387	0.655609892223291
388	0.66384432604735
389	0.665596121973421
390	0.668159337487087
391	0.670332241445909
392	0.675220055757353
393	0.684468053750073
394	0.69017147143541
395	0.695008438516334
396	0.700578035395526
397	0.703175051028508
398	0.706618557417629
399	0.712560597913981
400	0.721002712681618
401	0.726581121702849
402	0.729887553773591
403	0.735718623797956
404	0.742124054242694
405	0.747847406874809
406	0.75191851258264
407	0.75710769198092
408	0.763139977454557
409	0.7687733968209
410	0.770578594885887
411	0.771483134008597
412	0.773944353702313
413	0.778913634456049
414	0.782865470294725
415	0.785010878462945
416	0.788068495564552
417	0.791354240640816
418	0.794646234323643
419	0.79786150982499
420	0.80046389192395
421	0.803274409980425
422	0.80737495407904
423	0.810366430301344
424	0.812921709918038
425	0.816009722791589
426	0.819446995141716
427	0.822768487069177
428	0.82573158006749
429	0.828751069984421
430	0.831404945167309
431	0.833706165139441
432	0.836215866537691
433	0.838684905651706
434	0.841086542808478
435	0.8434912628201
436	0.846262570291631
437	0.848896627368968
438	0.850709271842036
439	0.852063561039307
440	0.853766345552177
441	0.856246067642441
442	0.85801257495053
443	0.859998572089518
444	0.862404697258801
445	0.863338606195277
446	0.864878282790318
447	0.867365077732042
448	0.869247935979024
449	0.871365092070354
450	0.873485020583104
451	0.874880333645896
452	0.876289774781184
453	0.877706564324389
454	0.878972219885266
455	0.880342859473255
456	0.881739925463888
457	0.883028975995959
458	0.883963935811057
459	0.884974566542047
460	0.886170675282045
461	0.887031950067726
462	0.887861031429629
463	0.888769739689504
464	0.889769591028145
465	0.8903317855688
466	0.890767876159649
467	0.891715316676885
468	0.892674799199253
469	0.893524260867693
470	0.89427717179601
471	0.895352347237574
472	0.896207813413805
473	0.896623412893604
474	0.897403715372319
475	0.898118323554938
476	0.898644163124338
477	0.899252572524475
478	0.899706122764564
479	0.900173187594152
480	0.901056417392413
481	0.901608724936175
482	0.901865298298908
483	0.902092265743841
484	0.902402849136151
485	0.902788517383874
486	0.903234820853365
487	0.903831322160168
488	0.904385876860993
489	0.904764961829633
490	0.904852972301439
491	0.905183676419316
492	0.905723300752686
493	0.905961427759068
494	0.906393882317997
495	0.906895319327878
496	0.907139852195944
497	0.907249075700342
498	0.907480637346221
499	0.907981120285801
500	0.908312618975488
501	0.908520213004856
502	0.908655491568622
503	0.90865212395662
504	0.908978759169389
505	0.909547873426846
506	0.909658957785766
507	0.909810840499143
508	0.909982287935434
509	0.909965338186105
510	0.910156805357609
511	0.910251235245342
512	0.909956157183649
513	0.909937796948576
514	0.909950789909106
515	0.909836470354301
516	0.909849376400056
517	0.90995689699778
518	0.910048302701669
519	0.909865535941226
520	0.909724829926991
521	0.909721717287412
522	0.909848763468873
523	0.909885123276783
524	0.909791456479935
525	0.909610346252674
526	0.909535509942206
527	0.909556319931808
528	0.909625192564613
529	0.909696970512534
530	0.909580334689418
531	0.909298234658606
532	0.909190941229671
533	0.90902809393563
534	0.908809289941489
535	0.908641019799963
536	0.908469855102193
537	0.908282917026811
538	0.908073696534333
539	0.907811317279867
540	0.907605209469212
541	0.90749165098281
542	0.907266460387875
543	0.906950453384606
544	0.906606073156504
545	0.906378896667648
546	0.906115703839416
547	0.905844771233675
548	0.905692150004018
549	0.905570144952041
550	0.905392035048891
551	0.90510686345139
552	0.904919236812477
553	0.904772432836443
554	0.904622090449754
555	0.904568362779608
556	0.904455288658018
557	0.904247838353105
558	0.904061610681842
559	0.903978091876558
560	0.90394836017115
561	0.903839945459916
562	0.903726374724938
563	0.903656597081922
564	0.903665442942815
565	0.90374500382969
566	0.903742411762254
567	0.903598064164458
568	0.903516984656338
569	0.90350275210329
570	0.903505259466425
571	0.903380676736328
572	0.90336889872478
573	0.90346523969059
574	0.903546844219129
575	0.903567592182175
576	0.903588259275286
577	0.903663735474662
578	0.903660795808362
579	0.903615090330428
580	0.903683710219741
581	0.904343604418298
582	0.904934507215754
583	0.905120145058743
584	0.9047680180494
585	0.904211307910447
586	0.90366804041209
587	0.903332759297611
588	0.903119871916528
589	0.903061463216921
590	0.903165664206952
591	0.903232683989311
592	0.903510070629292
593	0.904055978896053
594	0.904575209258855
595	0.904972749708324
596	0.904989939087302
597	0.904212257575758
598	0.903552385522094
599	0.903329657877107
600	0.90347845191446
601	0.902990425488887
602	0.902015290686969
603	0.900961341504842
604	0.90040429659969
605	0.900251230442976
606	0.90043160564065
607	0.900901162862496
608	0.901603168539418
609	0.902569713868111
610	0.903881813563427
611	0.905642449286949
612	0.907578966886382
613	0.909322067034026
614	0.910766127482838
615	0.911931722013266
616	0.912882660475435
617	0.913638392727366
618	0.914171532264588
619	0.914370124389787
620	0.914044199575027
621	0.913705849504696
622	0.91345063040837
623	0.913239371753431
624	0.913192978008654
625	0.913255834138601
626	0.913368131496708
627	0.91349623311925
628	0.913757396734834
629	0.914160678435566
630	0.914586449123424
631	0.915212817778277
632	0.915883083836126
633	0.91632373380763
634	0.916842661960908
635	0.917402082730433
636	0.917910582392599
637	0.918314625592281
638	0.918719934922571
639	0.919178836291087
640	0.91964967539801
641	0.920114688298749
642	0.920572532477002
643	0.921030248117481
644	0.921431244068973
645	0.921833536767169
646	0.922286809016696
647	0.922600345646072
648	0.922906398619361
649	0.923307572588265
650	0.923818160590215
651	0.92420517727303
652	0.924459859441032
653	0.924768580017954
654	0.925095377379134
655	0.925427885961726
656	0.925756590505623
657	0.926102446421671
658	0.926409535205972
659	0.926658064513365
660	0.926942026187563
661	0.927312467273239
662	0.927715548251659
663	0.92796671680069
664	0.928217887526763
665	0.92850249040424
666	0.928801900139341
667	0.928998156484
668	0.929194611850653
669	0.929464720242297
670	0.929672908992191
671	0.929858829960495
672	0.930044191953674
673	0.930226210851658
674	0.930401875713061
675	0.930593057273707
676	0.930828932809361
677	0.931070676640283
678	0.931287024030613
679	0.931462729179573
680	0.931631533919689
681	0.931776811278131
682	0.931909875229535
683	0.93208267290872
684	0.932328398647349
685	0.932569554821536
686	0.932676258594939
687	0.932738879131418
688	0.932813514379384
689	0.932932988185818
690	0.933063074325412
691	0.933222459060696
692	0.933389432458664
693	0.933474896463469
694	0.93349251492967
695	0.933461715774067
696	0.933413980867418
697	0.933386894482152
698	0.933428655103209
699	0.933547351876063
700	0.933608909474285
701	0.933628390002677
702	0.933635889672027
703	0.933684506762936
704	0.933686506846895
705	0.933692938423734
706	0.933812846931166
707	0.933928695146852
708	0.934016544675701
709	0.934080537176559
710	0.934162394388907
711	0.934220268259333
712	0.934266884970584
713	0.934412565090645
714	0.934429730109126
715	0.934356798043214
716	0.934345726055528
717	0.934351328095956
718	0.934355279566317
719	0.934355651197823
720	0.934415206898468
721	0.934378376964667
722	0.934274125595652
723	0.93437579989148
724	0.934366927250222
725	0.934302396100811
726	0.934359576071709
727	0.934447961810901
728	0.934493577880494
729	0.934466698671317
730	0.934441606264298
731	0.934489253525374
732	0.934563029305531
733	0.934491628677466
734	0.934504463444298
735	0.934575872061647
736	0.934614575750985
737	0.934693738798384
738	0.934714399937469
739	0.934645786380212
740	0.934639766593144
741	0.934674783127577
742	0.934715809437962
743	0.934710789921159
744	0.934688114258733
745	0.934628926400243
746	0.934531473139251
747	0.934520305352708
748	0.934570463603488
749	0.934614825435706
750	0.934498450797703
751	0.934473954331818
752	0.934549712028828
753	0.934617665347298
754	0.934763839778222
755	0.934860449635474
756	0.934830368101569
757	0.934898580858084
758	0.934935266335915
759	0.93489484321997
760	0.93483108996973
761	0.934793318797464
762	0.934821267103207
763	0.93493056666368
764	0.935038386301801
765	0.935025371743689
766	0.934877662867032
767	0.934827667097694
768	0.93478534145686
769	0.93473578684992
770	0.934711452473979
771	0.934776653267892
772	0.934788216506299
773	0.934636767954982
774	0.934596521339275
775	0.934582037488688
776	0.934550884782656
777	0.934549265018735
778	0.934547958290574
779	0.934530355893741
780	0.934487108632459
781	0.934426839359851
782	0.934437722096108
783	0.934541200358489
784	0.934562641547033
785	0.934537654675309
786	0.934459559099748
787	0.934293077017841
788	0.934180622695477
789	0.934153926835491
790	0.934183928621775
791	0.934121956082686
792	0.934054759358892
793	0.934038652545738
794	0.93407432625366
795	0.934073218113021
796	0.934010234833073
797	0.933892905236594
798	0.933724393259132
799	0.933634580871027
800	0.933677606820357
801	0.9336959390245
802	0.933635677786413
803	0.933546617998041
804	0.933557753508487
805	0.933461180421422
806	0.933329548381011
807	0.93327768363815
808	0.933309998771258
809	0.933357734531334
810	0.933378420614044
811	0.933369310782392
812	0.933210265957519
813	0.933064890048864
814	0.933150238456749
815	0.933264724722228
816	0.933300352374276
817	0.933225120471919
818	0.933127876025873
819	0.933051557999725
820	0.932993722257357
821	0.932929734924433
822	0.932975170019361
823	0.933010064682021
824	0.932959965279734
825	0.933001592235794
826	0.933088719472956
827	0.93312085580637
828	0.932953152992867
829	0.932822297236295
830	0.932824838410377
831	0.932973328681993
832	0.933130987461216
833	0.933124007507604
834	0.932970669772345
835	0.93293253482128
836	0.932886571632853
837	0.932831685932911
838	0.932807760756731
839	0.932896717781686
840	0.932949054650944
841	0.932908248068078
842	0.932909352081637
843	0.932904241743855
844	0.932937501464766
845	0.933074185669795
846	0.933223148727057
847	0.933294179996452
848	0.933262117654693
849	0.933241584105569
850	0.933199722535825
851	0.933155637882461
852	0.933152104770588
853	0.933165030403782
854	0.933155136641765
855	0.933107229944498
856	0.933073663078233
857	0.933099006346006
858	0.93315824109041
859	0.933172069035208
860	0.93317576270665
861	0.933218430813079
862	0.933313240779352
863	0.933338881311878
864	0.933322012250547
865	0.933304913117464
866	0.933342069214664
867	0.933326473781053
868	0.933285204834555
869	0.933281391882743
870	0.933368983826467
871	0.933524033787204
872	0.933647401261848
873	0.933556883468996
874	0.933450915114872
875	0.933342591081231
876	0.933216799480094
877	0.933174257771012
878	0.933205503914415
879	0.933261145103882
880	0.933247981964018
881	0.933163228152638
882	0.933110348579986
883	0.93317047293887
884	0.933095484806913
885	0.93301353907746
886	0.932948228837438
887	0.932744422808109
888	0.932539964539176
889	0.932366304740322
890	0.932209591980188
891	0.932010481940669
892	0.931809549483104
893	0.931644542086388
894	0.931546477707117
895	0.931426679802283
896	0.931264243286946
897	0.93106626312505
898	0.930833669738499
899	0.930636641608923
900	0.930557461042912
901	0.930707247405159
902	0.930612760573218
903	0.930402793998904
904	0.930352531200755
905	0.930271915753752
906	0.930115965916882
907	0.929902821988814
908	0.929721159631098
909	0.929707028774244
910	0.92972021900328
911	0.92956233826409
912	0.929265872656685
913	0.929005895370723
914	0.928884666814889
915	0.928903927340858
916	0.92892740939114
917	0.928915701997984
918	0.928896377210904
919	0.929051839467604
920	0.929130544445603
921	0.929163126669426
922	0.929507949768683
923	0.92978192866694
924	0.929890316366486
925	0.929891725261617
926	0.930130646360477
927	0.930291125153073
928	0.930362580712698
929	0.930624910408208
930	0.930801842716228
931	0.930916379819884
932	0.931035890438967
933	0.931140056212994
934	0.931282166061645
935	0.93139851107275
936	0.931352780241841
937	0.93134747166149
938	0.931417841150224
939	0.931534361231218
940	0.931591996903624
941	0.931592413896337
942	0.931550765377901
943	0.931501171933158
944	0.931522616187022
945	0.931530922541912
946	0.9314750572462
947	0.931413276337327
948	0.931389528849351
949	0.93135528997248
950	0.931268025456394
951	0.931445879891461
952	0.93162484801724
953	0.931613957465976
954	0.931397618376622
955	0.931272983585389
956	0.931231459401908
957	0.931195033820246
958	0.931315215786449
959	0.931312637013857
960	0.931160369736454
961	0.931106544804875
962	0.931050891405449
963	0.930992653045085
964	0.930951765303086
965	0.93096169557185
966	0.930943560534001
967	0.930855910171574
968	0.930699768926831
969	0.930622317903716
970	0.930551631963285
971	0.930472109769541
972	0.930590766328783
973	0.930551049552322
974	0.930472726383319
975	0.930598491298424
976	0.930543258208277
977	0.930412401060184
978	0.930329406036672
979	0.930387230555935
980	0.930349045897464
981	0.930221879822103
982	0.930084132970161
983	0.92996422482853
984	0.930037754902682
985	0.930155996943058
986	0.929952595484676
987	0.929878847126107
988	0.929978735237207
989	0.930124182079309
990	0.9299225129117
991	0.929898998897657
992	0.929983621543469
993	0.92988134470732
994	0.929660548064547
995	0.929472989215856
996	0.929391273815823
997	0.929374223377598
998	0.929400863848046
999	0.929378154802552
1000	0.929263030056971
1001	0.902047557012931
1002	0.900732402930473
1003	0.90067756052033
1004	0.900236694165082
1005	0.90077531437786
1006	0.903584394792319
1007	0.904303480473657
1008	0.904566136065238
1009	0.904311061092561
1010	0.901679243536952
1011	0.900972665582306
1012	0.900906277344291
1013	0.901484742575918
1014	0.901638285166828
1015	0.902912263666932
1016	0.902955407485926
1017	0.901751387843319
1018	0.90169644386209
1019	0.902265561931074
1020	0.902128253508463
1021	0.901880336783547
1022	0.901779247244997
1023	0.900880758985707
1024	0.900907475950517
1025	0.902532936693685
1026	0.902756832213399
1027	0.902931855393388
1028	0.902175042033573
1029	0.901659751419128
1030	0.899956159772563
1031	0.899662276829371
1032	0.900166513832233
1033	0.900286077364751
1034	0.900648718516726
1035	0.900915046055701
1036	0.901438162636571
1037	0.901332542877189
1038	0.900640442310098
1039	0.900504793388201
1040	0.900042935789625
1041	0.899942750076634
1042	0.900352234727691
1043	0.900904213527186
1044	0.9015848275442
1045	0.902408903327704
1046	0.902925382936424
1047	0.903838444444587
1048	0.903869880347786
1049	0.903201721902505
1050	0.902880867042003
1051	0.902137904297556
1052	0.901871603867174
1053	0.90182310824243
1054	0.901793898839201
1055	0.9019230691143
1056	0.902171441599459
1057	0.90282379337646
1058	0.903004168236051
1059	0.90316190785078
1060	0.903060751553102
1061	0.902768057908672
1062	0.901604263015967
1063	0.901981486576272
1064	0.903111270588031
1065	0.903525404625071
1066	0.905044477622148
1067	0.904907234583332
1068	0.902861717257981
1069	0.902430871370612
1070	0.901803126439225
1071	0.901871372047375
1072	0.903529366989155
1073	0.90413323478016
1074	0.904629757173213
1075	0.904781243881608
1076	0.904227587556273
1077	0.903795105950912
1078	0.903622499448796
1079	0.903326310358562
1080	0.903572419402945
1081	0.904370078193828
1082	0.904626377259044
1083	0.904860919057398
1084	0.905162580500468
1085	0.905527265880098
1086	0.905519532134843
1087	0.905288814420301
1088	0.905301889272489
1089	0.905001088719305
1090	0.90487048962567
1091	0.905058745050335
1092	0.905297948907237
1093	0.905571719124617
1094	0.905659323856255
1095	0.9052391061869
1096	0.905099277230913
1097	0.905102577310578
1098	0.90474974048907
1099	0.904893299689393
1100	0.90587469083743
1101	0.906082877636738
1102	0.906130491095154
1103	0.905962817732164
1104	0.905181665966387
1105	0.905000757292979
1106	0.904700063563778
1107	0.90472622708519
1108	0.905365336486122
1109	0.905963268155107
1110	0.905444954365252
1111	0.905921894053973
1112	0.90594397023134
1113	0.904845427753359
1114	0.904500561072849
1115	0.904131560754278
1116	0.904166748950931
1117	0.904910660184959
1118	0.904998996537217
1119	0.90489124158672
1120	0.904968589653598
1121	0.904600670236791
1122	0.90445214965277
1123	0.905268511985871
1124	0.905249450073581
1125	0.904687057173869
1126	0.903834838191566
1127	0.90421355078027
1128	0.903805877409231
1129	0.903417076574349
1130	0.903759079729058
1131	0.903145797806502
1132	0.902275480228721
1133	0.901941005050481
1134	0.902408196097247
1135	0.901833121397113
1136	0.900650725544603
1137	0.900074921027048
1138	0.89932237592203
1139	0.898685057378336
1140	0.898660517984013
1141	0.898269388711617
1142	0.897504473213899
1143	0.89676452858599
1144	0.895996908894226
1145	0.895276943265817
1146	0.894739388533988
1147	0.894126173136926
1148	0.893150652241325
1149	0.89236373144517
1150	0.891609378744558
1151	0.89058611387659
1152	0.88971736185852
1153	0.889419012924477
1154	0.888346888761989
1155	0.886660039023698
1156	0.885357071890286
1157	0.88396147288199
1158	0.882530664130136
1159	0.88152203415176
1160	0.879966283814481
1161	0.878013588735713
1162	0.875899073367325
1163	0.874337065926244
1164	0.87239100504217
1165	0.870455555075897
1166	0.869066254090756
1167	0.866935128076783
1168	0.864704151207183
1169	0.863184441370877
1170	0.861752369079334
1171	0.86050663141273
1172	0.859627634386907
1173	0.858729636794483
1174	0.857664701679332
1175	0.857233689593688
1176	0.857501916193286
1177	0.857212638968071
1178	0.857005994080014
1179	0.856807043225298
1180	0.856309415228929
1181	0.855783952451849
1182	0.855970483893714
1183	0.855934055320488
1184	0.855085037776538
1185	0.854452369785046
1186	0.853974236820624
1187	0.853179892952105
1188	0.852569322526108
1189	0.852040918781955
1190	0.851299834672838
1191	0.849959798962368
1192	0.849326238702271
1193	0.849178269842585
1194	0.848699524744511
1195	0.84817250888056
1196	0.847972585829039
1197	0.847515389379975
1198	0.84754394011437
1199	0.848069178004243
1200	0.848753186508305
1201	0.849394324366206
1202	0.850165392903284
1203	0.851028746573959
1204	0.852265681087137
1205	0.853791083131324
1206	0.855335242759215
1207	0.85688136084895
1208	0.858405003472458
1209	0.86000507190052
1210	0.861790209900053
1211	0.863293737682283
1212	0.864715813658964
1213	0.866150409497207
1214	0.867344133326891
1215	0.868788334082053
1216	0.870606699608714
1217	0.87194405368277
1218	0.873112880598897
1219	0.874165465411448
1220	0.875267856504297
1221	0.876525568524364
1222	0.877796703375704
1223	0.879009803358918
1224	0.879729074088588
1225	0.880348174290555
1226	0.881262527206591
1227	0.881815781907593
1228	0.882251500001412
1229	0.88293370066921
1230	0.883563669470705
1231	0.884086330538861
1232	0.884532412430303
1233	0.884929833508294
1234	0.885319366334407
1235	0.885421518484691
1236	0.885903782095818
1237	0.886860082008336
1238	0.88730541110041
1239	0.887663389640862
1240	0.887918407965321
1241	0.888088649201832
1242	0.88818530311498
1243	0.888081894475891
1244	0.888362536441311
1245	0.889037869946035
1246	0.889293066160496
1247	0.88960503663532
1248	0.890238774791969
1249	0.890262960586888
1250	0.889733148657463
1251	0.889743335394641
1252	0.890287080584727
1253	0.890374979410607
1254	0.890275599041711
1255	0.890345665847316
1256	0.890242707488792
1257	0.890194811394603
1258	0.890373558942883
1259	0.890562024924955
1260	0.890845449320948
1261	0.890765100876768
1262	0.890875350330597
1263	0.891194735536013
1264	0.8912074945063
1265	0.891222935202989
1266	0.891541809145087
1267	0.891776150692948
1268	0.891785853814917
1269	0.891904202454337
1270	0.891893652393644
1271	0.891567784624531
1272	0.891401380976978
1273	0.891343966766913
1274	0.891124609876204
1275	0.891037152013541
1276	0.891048998845487
1277	0.891079091076119
1278	0.8911519776705
1279	0.891200304915652
1280	0.891280926116118
1281	0.89159279537485
1282	0.891712193418396
1283	0.891767405574402
1284	0.891648972708993
1285	0.891770188535556
1286	0.891520485814296
1287	0.891252916215164
1288	0.891664706865707
1289	0.891961370573708
1290	0.892036979423774
1291	0.892092514407126
1292	0.89189661481881
1293	0.891730508320036
1294	0.891725819590513
1295	0.891884015784047
1296	0.892106473411837
1297	0.892225927530503
1298	0.89234874312566
1299	0.89225552467935
1300	0.892053653440088
1301	0.892122085656638
1302	0.892125365249091
1303	0.892194786552438
1304	0.892762502932892
1305	0.892871979325659
1306	0.892553808583101
1307	0.892634430216236
1308	0.893209718038713
1309	0.893316699424716
1310	0.89356919509961
1311	0.893904111281691
1312	0.893547206609292
1313	0.893413972357978
1314	0.893899922804328
1315	0.894085894566762
1316	0.89404349070572
1317	0.894228500779716
1318	0.894328811216052
1319	0.89448306061486
1320	0.894845209038301
1321	0.895091281041566
1322	0.895567199202961
1323	0.895857139112505
1324	0.895641702756818
1325	0.895593907693337
1326	0.895513265145975
1327	0.895540021232536
1328	0.895531708325746
1329	0.895764004721894
1330	0.895686304348051
1331	0.895408934899752
1332	0.895112709549929
1333	0.895164432931898
1334	0.89547911684413
1335	0.895439339255768
1336	0.895238528396499
1337	0.895262350139436
1338	0.895087662433773
1339	0.895171991411544
1340	0.895556186325028
1341	0.895178509670011
1342	0.89471322513044
1343	0.894883683596821
1344	0.895144419884605
1345	0.895274647835729
1346	0.895193491036268
1347	0.894948917805529
1348	0.894622577899789
1349	0.894320703237113
1350	0.894345846021554
1351	0.894373117222526
1352	0.894044548969009
1353	0.893623570005758
1354	0.893372385878151
1355	0.893302352681308
1356	0.893119231941317
1357	0.892802263005051
1358	0.892503213548414
1359	0.892166269952152
1360	0.891618946811249
1361	0.891175846898371
1362	0.890829350252196
1363	0.890219817498585
1364	0.889685569371745
1365	0.889011692778629
1366	0.88809442348915
1367	0.887419328858183
1368	0.886598898362301
1369	0.885557612505208
1370	0.884546075390774
1371	0.883438185670808
1372	0.882158925164812
1373	0.880808246895201
1374	0.879676146115738
1375	0.87848799784676
1376	0.877019810668653
1377	0.875536528286103
1378	0.874112820094183
1379	0.872693425283559
1380	0.871151444254209
1381	0.869752872532398
1382	0.868647947266031
1383	0.867480214338009
1384	0.866336315834372
1385	0.865622407173236
1386	0.864979315055023
1387	0.864112984189022
1388	0.863432023236436
1389	0.86302129510673
1390	0.862595327334217
1391	0.861964297818978
1392	0.861606630150139
1393	0.861223908656885
1394	0.860461341280378
1395	0.85984151618101
1396	0.85931639035573
1397	0.858587678007592
1398	0.857842291386396
1399	0.856953291218874
1400	0.85609878358907
1401	0.855470773205922
1402	0.854872942476787
1403	0.85430577526499
1404	0.85355078938611
1405	0.852835548415537
1406	0.852524487908
1407	0.852039576119927
1408	0.851499923314215
1409	0.851434232660321
1410	0.851247949255115
1411	0.850829635686278
1412	0.850659932779927
1413	0.85038565098075
1414	0.849870349484691
1415	0.849859961178254
1416	0.850083486325633
1417	0.849792163746322
1418	0.849464613061099
1419	0.849308964586793
1420	0.849165211638144
1421	0.84925413894395
1422	0.849341560251782
1423	0.849652685303549
1424	0.849778419816474
1425	0.849728402845892
1426	0.849860747283894
1427	0.85045835869326
1428	0.851005047447455
1429	0.851529337844311
1430	0.852276538105571
1431	0.853039595395696
1432	0.853927677843207
1433	0.855103434756121
1434	0.856400277862543
1435	0.857538930804296
1436	0.858560286060649
1437	0.85973868635936
1438	0.861062641452111
1439	0.862382751860645
1440	0.863652979947994
1441	0.864818462076996
1442	0.865789066032835
1443	0.866683675854451
1444	0.867681956574542
1445	0.86868092464998
1446	0.869443791465424
1447	0.870077420550287
1448	0.87072668643018
1449	0.871214143191353
1450	0.871669618427818
1451	0.872210253058822
1452	0.872625065298353
1453	0.873126216607637
1454	0.873839410208357
1455	0.874424773066577
1456	0.874826167332608
1457	0.875139805254772
1458	0.875377288860328
1459	0.875654515617704
1460	0.876010507857072
1461	0.876282208416991
1462	0.876500127405395
1463	0.87674756567135
1464	0.877053063385924
1465	0.877156902573532
1466	0.877157722241529
1467	0.877205566469731
1468	0.877343377148215
1469	0.877400037102127
1470	0.877278915237098
1471	0.877314501997314
1472	0.877415546473742
1473	0.877414667542204
1474	0.877649934909987
1475	0.877854543584379
1476	0.877892974876628
1477	0.877958615602557
1478	0.878178800239292
1479	0.878647350683715
1480	0.878976077770601
1481	0.879091667775208
1482	0.87938820910498
1483	0.879713618085531
1484	0.879791096047645
1485	0.879959859943935
1486	0.880246146445408
1487	0.880442493069681
1488	0.880679468701481
1489	0.88095415237753
1490	0.881219033123693
1491	0.881396736880822
1492	0.881485007318345
1493	0.881594516016558
1494	0.881787125864921
1495	0.88199226851811
1496	0.882211991355456
1497	0.882519792017151
1498	0.882686921364084
1499	0.882830491936887
1500	0.883035174315653
1501	0.883099230762932
1502	0.883148241573525
1503	0.883187557542961
1504	0.883274156499968
1505	0.883375686679533
1506	0.883385875731603
1507	0.883420013927094
1508	0.883306621934661
1509	0.883243062735577
1510	0.883489421710636
1511	0.8835724484439
1512	0.88352788794828
1513	0.883661154038115
1514	0.883678151733191
1515	0.883418975354909
1516	0.883341825908994
1517	0.883518155608125
1518	0.88343860623581
1519	0.883173672703038
1520	0.883026575347421
1521	0.882755610871777
1522	0.882576275966334
1523	0.882426092476049
1524	0.882578943583991
1525	0.882605698274787
1526	0.882592789551773
1527	0.882669443914316
1528	0.882691540523318
1529	0.882639672604251
1530	0.882609469235718
1531	0.882706897521728
1532	0.882683905246249
1533	0.882666987740638
1534	0.882892068819771
1535	0.882940437158637
1536	0.882874778132105
1537	0.883043258507914
1538	0.883154546044267
1539	0.883125687206637
1540	0.883235686415218
1541	0.883318316555241
1542	0.88320596307142
1543	0.883202803613124
1544	0.883381129100555
1545	0.883401754004123
1546	0.883362496601797
1547	0.88342125110484
1548	0.883453925474847
1549	0.883442911681447
1550	0.883465195710151
1551	0.883491116813599
1552	0.883403571183204
1553	0.883455388127255
1554	0.883637779188737
1555	0.88360709224817
1556	0.883426351373453
1557	0.883370054624855
1558	0.883401734888601
1559	0.883272803441874
1560	0.883053541513491
1561	0.882943376882358
1562	0.882969925108176
1563	0.883023920992003
1564	0.883016005346264
1565	0.882936373276647
1566	0.882883677484321
1567	0.882927996087979
1568	0.882983798987971
1569	0.882956644601426
1570	0.882803712780816
1571	0.88256585021611
1572	0.882477086227125
1573	0.882531464868675
1574	0.882429797447157
1575	0.882303331813914
1576	0.882219864014584
1577	0.882039195225087
1578	0.88179986679218
1579	0.88162885039383
1580	0.881529241405847
1581	0.881322893611451
1582	0.881231113342653
1583	0.88118889969132
1584	0.880931033698072
1585	0.880777414013808
1586	0.880691788894319
1587	0.880459500410867
1588	0.880375399778486
1589	0.880388626062497
1590	0.880244759005631
1591	0.880111691690865
1592	0.879962977137514
1593	0.879695873752689
1594	0.879514176227717
1595	0.879348064093045
1596	0.87894596037632
1597	0.878714148198595
1598	0.878665708656869
1599	0.87833786098267
1600	0.878148594364729
1601	0.878092295305514
1602	0.877757087569741
1603	0.87764205928981
1604	0.877532433150057
1605	0.877027014757195
1606	0.876809033905241
1607	0.876787303055029
1608	0.876622716273661
1609	0.876549057913122
1610	0.876377048695938
1611	0.876088592150779
1612	0.875937481905009
1613	0.875892884813606
1614	0.875804605806361
1615	0.875693298393968
1616	0.875776137941126
1617	0.875784610531923
1618	0.87554162704532
1619	0.875324919126278
1620	0.875095388864855
1621	0.874681564244036
1622	0.874310549792128
1623	0.874079114731761
1624	0.873597473478211
1625	0.873208821648173
1626	0.873134166782477
1627	0.872815861483776
1628	0.872296675378575
1629	0.872016318849238
1630	0.871836020871316
1631	0.871508897421783
1632	0.87121155741249
1633	0.870911661158906
1634	0.870511830311842
1635	0.870151391890541
1636	0.869981111662218
1637	0.869931016259935
1638	0.86986863171663
1639	0.869750792187052
1640	0.869621604655068
1641	0.869533833593702
1642	0.869360334788506
1643	0.869146644099683
1644	0.869113192308526
1645	0.869247549738622
1646	0.869249676987235
1647	0.869096216296148
1648	0.868936461213381
1649	0.868611434554758
1650	0.868313831890025
1651	0.868442566277251
1652	0.868505210161513
1653	0.868212302911106
1654	0.867954058938613
1655	0.867559620597198
1656	0.867164964952555
1657	0.86689499675371
1658	0.866374768182783
1659	0.865650203995831
1660	0.864754169914664
1661	0.863791570136113
1662	0.862871254445241
1663	0.861834484732032
1664	0.860410127457236
1665	0.858829327759342
1666	0.857544300876242
1667	0.856038261835252
1668	0.854474047362051
1669	0.853172557553272
1670	0.851480457551506
1671	0.849540091460263
1672	0.847733048186714
1673	0.845950361083052
1674	0.844018766911836
1675	0.841870994468421
1676	0.839789012545674
1677	0.837880082877782
1678	0.835746376740351
1679	0.83349240962037
1680	0.831421760738908
1681	0.828924040193651
1682	0.825785824222453
1683	0.822587914136827
1684	0.819038199630094
1685	0.814967209068353
1686	0.810749936370342
1687	0.805921133801169
1688	0.800092613791256
1689	0.793325314534605
1690	0.785654519561526
1691	0.777295562729533
1692	0.768266131337344
1693	0.758446444043634
1694	0.747989418690018
1695	0.73691181279737
1696	0.725034716307982
1697	0.712470924799578
1698	0.699743678875811
1699	0.686750915795126
1700	0.673412244629464
1701	0.660158966194611
1702	0.646080797581952
1703	0.631644488719984
1704	0.616995883553051
1705	0.601874821547315
1706	0.586204855416546
1707	0.570515831219882
1708	0.554223991761041
1709	0.538490354005108
1710	0.522326814260362
1711	0.507449670159293
1712	0.492600316874252
1713	0.480043485337883
1714	0.468426388151337
1715	0.459674223203879
1716	0.452832692146483
1717	0.448958881588628
1718	0.447706384833229
1719	0.449288504257361
1720	0.453510774798193
1721	0.459962210437541
1722	0.46870267747797
1723	0.479508677710743
1724	0.491467052742206
1725	0.503990213187753
1726	0.51750895601482
1727	0.53096398763811
1728	0.543837781602804
1729	0.556653534145484
1730	0.5687402288583
1731	0.579286764850831
1732	0.588603299308305
1733	0.596421494381019
1734	0.602386347103512
1735	0.606725702603066
1736	0.609956547247424
1737	0.611966330220313
1738	0.612513287171589
1739	0.61188097623856
1740	0.610491967175739
1741	0.608692389307051
1742	0.606587870044076
1743	0.604464682609494
1744	0.602710701761949
1745	0.60118178096034
1746	0.599653659837767
1747	0.598965042915701
1748	0.599040982419892
1749	0.599309580704363
1750	0.599951740731039
1751	0.600864271717039
1752	0.602257141876876
1753	0.604114964070548
1754	0.60640613970875
1755	0.609287835433521
1756	0.612534659507129
1757	0.61599129993866
1758	0.620156797838139
1759	0.625242662480524
1760	0.629929352567256
1761	0.635081347383548
1762	0.640081670020984
1763	0.645007907659938
1764	0.649598925410752
1765	0.654330772745514
1766	0.65829713850518
1767	0.661767729584448
1768	0.664770261412474
1769	0.667271837293936
1770	0.669586503033553
1771	0.671085139005127
1772	0.672386761116339
1773	0.674020787469836
1774	0.675356365350658
1775	0.676659239607061
1776	0.678288021327302
1777	0.679698777211436
1778	0.681322827269744
1779	0.683140363864885
1780	0.684835040473987
1781	0.686807249714874
1782	0.68880054665452
1783	0.690738118298392
1784	0.692671085388158
1785	0.694782331978911
1786	0.69689773760991
1787	0.699186045909835
1788	0.701878919090169
1789	0.704382056648929
1790	0.706771037976355
1791	0.709239342161439
1792	0.711618385875159
1793	0.714211336424789
1794	0.717211973059916
1795	0.719639693322035
1796	0.721917117310469
1797	0.724180422987648
1798	0.725923446761751
1799	0.728021987720559
1800	0.730485850979684
1801	0.77189406418364
1802	0.773383146400794
1803	0.774899615877718
1804	0.776410851159368
1805	0.777417003493506
1806	0.778511551545136
1807	0.779538534620768
1808	0.780357772628629
1809	0.780986272300522
1810	0.781702837576938
1811	0.782018073302296
1812	0.782208270805166
1813	0.782335023821967
1814	0.782597757029129
1815	0.782738973940371
1816	0.782335421699439
1817	0.782039679133407
1818	0.781646152422638
1819	0.781259069917441
1820	0.780690830368617
1821	0.780267932665631
1822	0.779964916940233
1823	0.779519085888758
1824	0.779341453274424
1825	0.779358929718537
1826	0.779038841417406
1827	0.778771820993249
1828	0.778333329410617
1829	0.778103496726935
1830	0.778030226650973
1831	0.778204907227064
1832	0.779141429302428
1833	0.780479987534682
1834	0.781783816340427
1835	0.7830747201213
1836	0.784330616492482
1837	0.785847400862221
1838	0.786552714829823
1839	0.78663879863889
1840	0.787187577396141
1841	0.787970628225765
1842	0.788526330512645
1843	0.789612441205303
1844	0.790694576742397
1845	0.791466683807661
1846	0.791586548123991
1847	0.791607150777585
1848	0.791301830160869
1849	0.791475929241776
1850	0.791394442431375
1851	0.791717272651633
1852	0.792722101577574
1853	0.792957018420727
1854	0.79307732005583
1855	0.793552852851578
1856	0.794041742433207
1857	0.795126702154422
1858	0.79613291109857
1859	0.797385389377695
1860	0.798569488710836
1861	0.799780792159298
1862	0.800861603902619
1863	0.802510841575149
1864	0.803694713851047
1865	0.804820070505312
1866	0.806597848246542
1867	0.807795585151383
1868	0.808714718444314
1869	0.809756583728793
1870	0.810373796365759
1871	0.811309094578015
1872	0.812434066433886
1873	0.813664218732589
1874	0.814718410440935
1875	0.81589982726886
1876	0.816417930726752
1877	0.816311658072344
1878	0.816932730392774
1879	0.817682599970703
1880	0.818449461703366
1881	0.820021250381453
1882	0.820871034866858
1883	0.821576982113646
1884	0.821460659446281
1885	0.821444676433712
1886	0.821558648738836
1887	0.82124307673597
1888	0.821111689669949
1889	0.820852503444219
1890	0.820620476817728
1891	0.819737344706935
1892	0.818465800380576
1893	0.817339503776729
1894	0.815814436387932
1895	0.814276287010015
1896	0.812963628102234
1897	0.811955399691631
1898	0.810602389825635
1899	0.809165443431692
1900	0.808415228385929
1901	0.807817560940281
1902	0.807771670472797
1903	0.808367244641685
1904	0.809223375398981
1905	0.810592390198264
1906	0.812025763199236
1907	0.813955442969791
1908	0.815718780147107
1909	0.817262890733183
1910	0.818756329348598
1911	0.820252290143279
1912	0.821616657139336
1913	0.822928683302986
1914	0.82456891595588
1915	0.82557743258958
1916	0.826046439068723
1917	0.826640149057403
1918	0.826736297829789
1919	0.82721565047315
1920	0.82797230884395
1921	0.828920999898283
1922	0.829210218778863
1923	0.829189581847309
1924	0.829139275163959
1925	0.828371751926854
1926	0.828230025135115
1927	0.828516138318974
1928	0.828504878111882
1929	0.828537071238208
1930	0.828498901205148
1931	0.828493973203297
1932	0.828043495274178
1933	0.827952937228347
1934	0.827725608233415
1935	0.827593889697438
1936	0.827403064503771
1937	0.827486609971109
1938	0.827808461329177
1939	0.827968648269179
1940	0.828244376691168
1941	0.828415205970305
1942	0.828308378336004
1943	0.828442858967852
1944	0.82845379900812
1945	0.82896220950289
1946	0.829707374506834
1947	0.830644476247407
1948	0.83099436627127
1949	0.831152224213927
1950	0.831385872287247
1951	0.83106231301812
1952	0.831276804164639
1953	0.831873359940082
1954	0.83249916060582
1955	0.833748863857289
1956	0.834127997587252
1957	0.834149242687719
1958	0.834121084674647
1959	0.833580485121507
1960	0.833063681851312
1961	0.833079130495975
1962	0.833490304399267
1963	0.833992461447433
1964	0.835090525877674
1965	0.835487621862136
1966	0.83585819535115
1967	0.836028582092503
1968	0.835338246779711
1969	0.835350533719568
1970	0.835686841269609
1971	0.836055077945224
1972	0.836736734266563
1973	0.837663753706316
1974	0.837883683274578
1975	0.837650865941404
1976	0.837820749719449
1977	0.837653305195564
1978	0.837844879039193
1979	0.838413173958449
1980	0.83902436925462
1981	0.840014147109218
1982	0.840447610427803
1983	0.840772305661346
1984	0.841075976711337
1985	0.840991825456849
1986	0.840651517598975
1987	0.840938893345576
1988	0.841716463846901
1989	0.842142956991662
1990	0.842959770605994
1991	0.843009831930461
1992	0.842360264291413
1993	0.842212335823637
1994	0.841765270883429
1995	0.841634608864445
1996	0.841881072914474
1997	0.842171083580845
1998	0.842875454204346
1999	0.843055140277963
2000	0.843069373747966
2001	0.843089448260393
2002	0.842954817531339
2003	0.842218300060966
2004	0.842040289726147
2005	0.842079998762314
2006	0.842206818509942
2007	0.842871765640479
2008	0.842751818627436
2009	0.842056457578184
2010	0.841935529907311
2011	0.841651643607928
2012	0.8413967037414
2013	0.841341439042563
2014	0.841666513305855
2015	0.842131437673703
2016	0.842660963587291
2017	0.84279182994297
2018	0.843434851106442
2019	0.843300398010357
2020	0.842094135330928
2021	0.841565482701041
2022	0.840889824554564
2023	0.840791675198028
2024	0.841217520391252
2025	0.841375860352384
2026	0.842069945551068
2027	0.842308528155821
2028	0.842119855686754
2029	0.841933895964505
2030	0.841648726773415
2031	0.840944712181186
2032	0.841145110973722
2033	0.841781093801721
2034	0.841998634324338
2035	0.842862662688574
2036	0.842917534158328
2037	0.842108081655677
2038	0.841767904994739
2039	0.841267465701138
2040	0.841054864253998
2041	0.841072040956784
2042	0.841018887424905
2043	0.841493180913229
2044	0.841369599903142
2045	0.84075409765692
2046	0.840149753340404
2047	0.839795821077504
2048	0.839092853866162
2049	0.838966056721898
2050	0.839553217231487
2051	0.839578644920831
2052	0.839561959699937
2053	0.839413382483009
2054	0.839083920187127
2055	0.8387298958391
2056	0.838188491916781
2057	0.837809803783325
2058	0.837201881244632
2059	0.836999981837242
2060	0.837271057897416
2061	0.837327865653039
2062	0.837601468551995
2063	0.837819366097027
2064	0.83766370799599
2065	0.83697570829639
2066	0.837012987276937
2067	0.837089815694213
2068	0.837277907902714
2069	0.838091382625993
2070	0.8383330795626
2071	0.838343277180307
2072	0.838324061095574
2073	0.837943281971873
2074	0.837897895779958
2075	0.837899080516437
2076	0.837963262511326
2077	0.838382596028665
2078	0.838578276534941
2079	0.838729801147797
2080	0.838680118976449
2081	0.838772529536792
2082	0.839010310719664
2083	0.838732548963452
2084	0.838098092060429
2085	0.837920031633279
2086	0.837341746069425
2087	0.837368588427618
2088	0.838220430822532
2089	0.838581551256408
2090	0.839114421289784
2091	0.839231613450201
2092	0.839100278637541
2093	0.838847270043153
2094	0.838020252386603
2095	0.837564186998092
2096	0.837245807907192
2097	0.83679626324725
2098	0.836882027775997
2099	0.836937805298443
2100	0.83676250613027
2101	0.836466694444905
2102	0.836368633038385
2103	0.836363819008696
2104	0.836011087525989
2105	0.835483313171919
2106	0.835270963309537
2107	0.83481093012754
2108	0.834544375114541
2109	0.834720089564706
2110	0.83482012824323
2111	0.835249819900755
2112	0.834945922156683
2113	0.833961732396887
2114	0.833637694201316
2115	0.833375510019359
2116	0.832674591146606
2117	0.832275876418278
2118	0.832158485779204
2119	0.832292038515669
2120	0.832229729036608
2121	0.83227201714981
2122	0.833199267993102
2123	0.833134558007222
2124	0.832316119649578
2125	0.831769580462153
2126	0.83093201383984
2127	0.83044153819581
2128	0.830050799341437
2129	0.829624574711331
2130	0.829804681479122
2131	0.829261154413891
2132	0.828164326661713
2133	0.827066043855628
2134	0.825535604062095
2135	0.824159144540546
2136	0.8225607338993
2137	0.821330247037819
2138	0.820455908982995
2139	0.820321181139757
2140	0.819841266146159
2141	0.819760795734138
2142	0.819513109030527
2143	0.819051143596627
2144	0.818582346434814
2145	0.817900939909222
2146	0.818231964435399
2147	0.819143042079524
2148	0.819558086804684
2149	0.82074171230315
2150	0.821245728880802
2151	0.820758427656061
2152	0.820778743820427
2153	0.821074962531035
2154	0.821249560533079
2155	0.821662136208388
2156	0.821604786755702
2157	0.821002592366423
2158	0.820784629032507
2159	0.820745439418792
2160	0.820262437482438
2161	0.819622085246299
2162	0.819025994565624
2163	0.818603943615882
2164	0.817644878905122
2165	0.817542833928764
2166	0.818398505921724
2167	0.818449297744394
2168	0.818482651920808
2169	0.818267337179965
2170	0.817235559801296
2171	0.817354987903407
2172	0.818210318847683
2173	0.818399075742379
2174	0.818535663616581
2175	0.819201898365077
2176	0.820042454660282
2177	0.820428447590018
2178	0.821319664683659
2179	0.821891354602272
2180	0.821591016742067
2181	0.82146224887685
2182	0.821877564673262
2183	0.821753033577333
2184	0.820838764063476
2185	0.820185398546428
2186	0.820158860891483
2187	0.819740256208821
2188	0.819616795093501
2189	0.819978252148344
2190	0.820171930120924
2191	0.820253125488946
2192	0.820280314729828
2193	0.82041929348737
2194	0.820498529786052
2195	0.820427636939866
2196	0.820245195855669
2197	0.820447824342115
2198	0.819925489727861
2199	0.81849981771316
2200	0.817780820853496
2201	0.817349046545917
2202	0.816319039727649
2203	0.814720034118356
2204	0.814082596329075
2205	0.814142270717234
2206	0.813105949429751
2207	0.812286999020844
2208	0.811382600498135
2209	0.809221199537086
2210	0.807365989100619
2211	0.805832134127487
2212	0.804695893845044
2213	0.803280742615188
2214	0.801550621964802
2215	0.799858024556936
2216	0.798650118825661
2217	0.797825129328848
2218	0.797465982942314
2219	0.795790959441284
2220	0.794172723309615
2221	0.792298935614711
2222	0.789301650962913
2223	0.786629905700315
2224	0.784324565647444
2225	0.781897217771736
2226	0.778626320343048
2227	0.776074666159982
2228	0.774685840322072
2229	0.772143209501699
2230	0.768980368832364
2231	0.766054234720277
2232	0.763132683711468
2233	0.759552199642583
2234	0.755053892593664
2235	0.751767613648339
2236	0.748556996298638
2237	0.745436699081935
2238	0.744007206939013
2239	0.741076475110132
2240	0.737262890044507
2241	0.733151256474549
2242	0.728285826997788
2243	0.72340335307864
2244	0.718080540837037
2245	0.712572255132888
2246	0.707684190993896
2247	0.702389189114411
2248	0.697018105272702
2249	0.691618857441304
2250	0.685779274486585
2251	0.679676304042624
2252	0.673730524401675
2253	0.668061187424536
2254	0.661405908473232
2255	0.654035616823704
2256	0.647516162683932
2257	0.640444946834014
2258	0.634350989865765
2259	0.629814473364012
2260	0.623567339115943
2261	0.616625798915597
2262	0.610007805341042
2263	0.60324479952656
2264	0.595756973973923
2265	0.588329522278607
2266	0.580257707083972
2267	0.571238524559033
2268	0.56174434746291
2269	0.552248780532245
2270	0.541800384935635
2271	0.529810662329519
2272	0.518486645541064
2273	0.507675723423764
2274	0.495361324484822
2275	0.482625414290189
2276	0.468970659396735
2277	0.454167409738681
2278	0.438403577302813
2279	0.421311699912063
2280	0.404290577651502
2281	0.386033546094869
2282	0.368165752103015
2283	0.350529474107497
2284	0.332823339129238
2285	0.314150294572379
2286	0.296729562021679
2287	0.279413755452418
2288	0.263381836031356
2289	0.24856293470954
2290	0.234450298091454
2291	0.221358529059423
2292	0.20979392963188
2293	0.197737875002397
2294	0.186761714488073
2295	0.178714860164827
2296	0.170503228686388
2297	0.16233749964258
2298	0.15563995661769
2299	0.149254727757613
2300	0.142161000194501
2301	0.13655302980457
2302	0.133018450383643
2303	0.128813707292476
2304	0.124340496144767
2305	0.120763428527454
2306	0.117942055297402
2307	0.115692915344903
2308	0.1134741496098
2309	0.112637656273052
2310	0.11306649763656
2311	0.114002797333353
2312	0.115931016576241
2313	0.118282545243999
2314	0.120990963143744
2315	0.125251244183297
2316	0.130987641520686
2317	0.136510234500244
2318	0.143566287971169
2319	0.149519759284305
2320	0.155122143624002
2321	0.160824930713951
2322	0.167365754690096
2323	0.171469101115178
2324	0.173990074479621
2325	0.176991248744967
2326	0.178713519778565
2327	0.180114251081947
2328	0.18130594535341
2329	0.183052843475928
2330	0.183793702855273
2331	0.185524982689797
2332	0.188976825264828
2333	0.191199963338979
2334	0.19233997415352
2335	0.194390506146246
2336	0.197174314726017
2337	0.199241697866012
2338	0.200617551052876
2339	0.203148510893857
2340	0.205643707893729
2341	0.209039329368801
2342	0.215340026552109
2343	0.218464137010599
2344	0.220204667670762
2345	0.221741569946319
2346	0.221959770322385
2347	0.221192094050011
2348	0.220045960494925
[truncated: 152 more rows]
