# Supplementary material for: Machine learning-assisted non-destructive plasticizer identification and quantification in historical PVC objects based on IR spectroscopy
Source: Sci Rep. 2022 Mar 23;12:5017. doi: 10.1038/s41598-022-08862-1 (PMC8943100; doi:10.1038/s41598-022-08862-1)
Supplement: Supplementary file 1 — Supplementary Information 1. [file 41598_2022_8862_MOESM1_ESM.zip › Plasticizers_PVC_data/NIR_all/P425A_idle.txt]

Wavelength	C:\Documents and Settings\All Users\Application Data\ASD\Indico Pro\Projects\David\P425A_idle.txt
350	0.397792899339471
351	0.384289037071238
352	0.368992245066359
353	0.347835831982298
354	0.324078348432834
355	0.301690864033768
356	0.291865854594484
357	0.291046531102337
358	0.292881168593198
359	0.300797691359383
360	0.302821630085809
361	0.292224028120777
362	0.282992786857544
363	0.277463724444699
364	0.27646079083174
365	0.281565823576286
366	0.286769408518168
367	0.288563679937828
368	0.282442053083931
369	0.286012132959457
370	0.296792156932034
371	0.301555818714
372	0.305052984297864
373	0.307908794871052
374	0.310243691784846
375	0.317000273910117
376	0.323944827579079
377	0.328089026399039
378	0.339006234952262
379	0.349708979972332
380	0.356102841959701
381	0.361742984162633
382	0.36933758967842
383	0.378503266318514
384	0.385204357460044
385	0.392634486714056
386	0.401921168876617
387	0.413554814897498
388	0.423504948967188
389	0.432543794329513
390	0.443164179969118
391	0.4546775450164
392	0.465408459044549
393	0.473941249483147
394	0.480556268090141
395	0.488487678012789
396	0.499063727757039
397	0.508243011897585
398	0.519523427502739
399	0.531942821813271
400	0.537311698603847
401	0.545503121491522
402	0.556951467383925
403	0.56641073045011
404	0.574868650874293
405	0.582937388873744
406	0.591163400962368
407	0.599863256198175
408	0.607681706234425
409	0.613602490576753
410	0.620498699724572
411	0.627902922038005
412	0.635324693273742
413	0.643101655558079
414	0.649380376601878
415	0.654436278188813
416	0.661702553515075
417	0.668461289633752
418	0.674404548837891
419	0.68059447252309
420	0.686415400843797
421	0.692431612264469
422	0.699451113153194
423	0.705431426472435
424	0.710352492879658
425	0.714872243149543
426	0.72094462298489
427	0.726853564186828
428	0.731612653874266
429	0.736484147283708
430	0.741456553767352
431	0.746543218429793
432	0.751896442292827
433	0.75654075992853
434	0.760763394640916
435	0.765680218304568
436	0.770151522212448
437	0.774087604783969
438	0.777771411755964
439	0.781736217236977
440	0.786034733681235
441	0.790430078411378
442	0.793862967943423
443	0.797447867894577
444	0.801607748322105
445	0.805034747333165
446	0.808245242669589
447	0.811482854130123
448	0.81478481102969
449	0.8183434322536
450	0.821943939045993
451	0.825114614463907
452	0.82796826820351
453	0.830657890281136
454	0.833318898947407
455	0.835654187585999
456	0.838065086847009
457	0.840760110269368
458	0.842958941806424
459	0.844983196152952
460	0.847038327441859
461	0.849179712397398
462	0.850835602739623
463	0.852126404358102
464	0.853834885664043
465	0.855387800166045
466	0.856846137768396
467	0.858479098765947
468	0.86009039816651
469	0.861811943658635
470	0.863674839616412
471	0.864829707501142
472	0.8658296534711
473	0.867129204246228
474	0.868672010427268
475	0.870044924166874
476	0.871199369773945
477	0.872601650440523
478	0.873734983560664
479	0.874725439198136
480	0.876060818898118
481	0.877078339391144
482	0.877767475308867
483	0.87833133607437
484	0.879041323442147
485	0.879870050115336
486	0.880741804560632
487	0.881682927335857
488	0.882124610985366
489	0.882177745114054
490	0.883288596716516
491	0.884279821819399
492	0.884840345666113
493	0.885224212023836
494	0.885708803737292
495	0.88626519648856
496	0.886730060503649
497	0.88704349945214
498	0.887257523793398
499	0.887460044938472
500	0.887770666812673
501	0.888194832592241
502	0.88860000608547
503	0.888461145096551
504	0.888722739580932
505	0.889348088206083
506	0.889254235000601
507	0.88923222900105
508	0.889302902885738
509	0.889200748186297
510	0.88923571604893
511	0.889255185116252
512	0.889082340779844
513	0.888987648302581
514	0.8888725749948
515	0.888689892936404
516	0.888616165636373
517	0.888491608305015
518	0.888265266236584
519	0.88799588236546
520	0.887803855561969
521	0.887660927112496
522	0.887455666562455
523	0.887208777776317
524	0.887012878058058
525	0.886926533286369
526	0.886633754667564
527	0.886331482733238
528	0.886148126206067
529	0.885867574342124
530	0.885622188197172
531	0.885375811593677
532	0.884802878655772
533	0.884365846767138
534	0.884108809218926
535	0.883853872642711
536	0.883529299890261
537	0.883180756116481
538	0.882875296289591
539	0.882550634721921
540	0.882163389052813
541	0.881739126268688
542	0.881536215581339
543	0.881247802407787
544	0.880799325552811
545	0.880444617199358
546	0.880133188480853
547	0.879864783667374
548	0.879651716582223
549	0.879392374136753
550	0.879071311267409
551	0.878708805860887
552	0.878370177201613
553	0.878060681794911
554	0.877765452170812
555	0.877428528823267
556	0.877117434728618
557	0.876844672761963
558	0.876541533291724
559	0.876273011508259
560	0.876036781198027
561	0.875794111638404
562	0.875503243882381
563	0.875163741001501
564	0.874800195624508
565	0.874503950953705
566	0.874225348586843
567	0.873936912320706
568	0.87371802694244
569	0.873472542722128
570	0.873238941481608
571	0.873259568331108
572	0.873128275924579
573	0.872846747114542
574	0.872610758391399
575	0.872419940438668
576	0.872230854392846
577	0.872001957692694
578	0.871761217793944
579	0.87162675862766
580	0.871671848379491
581	0.871895102660708
582	0.872070006807648
583	0.872051865295761
584	0.871735152354828
585	0.871339778565597
586	0.870944556085307
587	0.870594511578508
588	0.870296300366716
589	0.870090891597005
590	0.87001812892437
591	0.870084577384847
592	0.870238644474036
593	0.870447421641742
594	0.870765548096932
595	0.870895595660511
596	0.870676177225119
597	0.870033739332097
598	0.86944932108998
599	0.869112311586161
600	0.869012692919347
601	0.868688482045948
602	0.867917912083906
603	0.866806517425749
604	0.866093507023663
605	0.865683107132204
606	0.865553588712913
607	0.865792939588687
608	0.866201259592654
609	0.866862140153718
610	0.867980119532392
611	0.869333909071975
612	0.870612769826948
613	0.871521815413657
614	0.872214734259048
615	0.872781245576354
616	0.873265892267533
617	0.873583768273867
618	0.873656759053223
619	0.873368789621199
620	0.872574977420677
621	0.871881305900928
622	0.871453871849701
623	0.871243870501557
624	0.870988962283944
625	0.870760422948446
626	0.870639334449012
627	0.87062208154221
628	0.870688614046117
629	0.870837334105887
630	0.871086274264179
631	0.871486424304884
632	0.87189380376278
633	0.872097643478355
634	0.872338424438064
635	0.872598032465239
636	0.872832060573326
637	0.873102639564325
638	0.87328848517213
639	0.873391145629809
640	0.873642130990317
641	0.873966849259966
642	0.874264143351855
643	0.874398837605937
644	0.874593765870305
645	0.87486485317117
646	0.875170449961976
647	0.875470325912824
648	0.875783977672045
649	0.876120636275249
650	0.876455280344535
651	0.876788771964017
652	0.877096150750763
653	0.877327248125135
654	0.877622924297778
655	0.877984045550822
656	0.878359654634814
657	0.878708856827124
658	0.878985697837523
659	0.879208747554498
660	0.879575733072023
661	0.879977155873518
662	0.880337171658696
663	0.880598366848642
664	0.880902101345672
665	0.881250768963601
666	0.881584110707463
667	0.881802354082602
668	0.882019630064393
669	0.88233042289875
670	0.882659350712915
671	0.8829938335074
672	0.883328400769943
673	0.883668141261528
674	0.883968953560017
675	0.884265941909102
676	0.884626412433307
677	0.885013049123213
678	0.885349600417271
679	0.885598249568542
680	0.885875966580253
681	0.886180681407666
682	0.886498856087449
683	0.886802815734005
684	0.887100633238773
685	0.887405081762733
686	0.887727142122889
687	0.887987882670677
688	0.888234736285768
689	0.888521249240986
690	0.888827550882939
691	0.889134033076872
692	0.88941665537392
693	0.889629821490897
694	0.889888931099987
695	0.89014390550987
696	0.890265418464615
697	0.890280077491398
698	0.890372397739739
699	0.890661831527933
700	0.890904398413643
701	0.891104453952517
702	0.891276248680911
703	0.891426565519139
704	0.89162957003763
705	0.891889151202164
706	0.89216979062354
707	0.892452766098644
708	0.89264186356129
709	0.892693990935203
710	0.892788621746932
711	0.892932241640685
712	0.89310940711321
713	0.893291766229823
714	0.893340433086904
715	0.893363865240537
716	0.893559430154957
717	0.893632942856104
718	0.893655582462123
719	0.893730007278164
720	0.893870113265995
721	0.893942757336317
722	0.893946348440762
723	0.894044839611299
724	0.894154753249334
725	0.8942800732229
726	0.894440074595628
727	0.894532426046238
728	0.894583966706331
729	0.894625982946926
730	0.894641300174501
731	0.894684276059122
732	0.894753077883324
733	0.894790546620817
734	0.894772582262248
735	0.894748696915436
736	0.894783834470147
737	0.894838426183018
738	0.894938786231555
739	0.895082148026342
740	0.895190431031649
741	0.895257248396475
742	0.895313035851751
743	0.895417020072083
744	0.89541055368332
745	0.895374991099436
746	0.895421931754241
747	0.895491118509218
748	0.8955606309698
749	0.895604122388507
750	0.895582297721196
751	0.895479732345747
752	0.895367047866993
753	0.895358766023624
754	0.895402910240291
755	0.895472535389807
756	0.895539533882479
757	0.895558877582567
758	0.895573770941168
759	0.895627850430279
760	0.895772769578577
761	0.895817133440672
762	0.895918463540248
763	0.896288628550091
764	0.896518454660989
765	0.896614163372527
766	0.896629218418375
767	0.896597782944696
768	0.896581094387647
769	0.896613607594684
770	0.896702214682669
771	0.896647942225935
772	0.896557597441864
773	0.896552454247658
774	0.896429628660011
775	0.896414204482464
776	0.896563221309811
777	0.896666224746429
778	0.896718689222519
779	0.89674606724361
780	0.896795245306599
781	0.896836430046417
782	0.896948702861407
783	0.897180636435556
784	0.897496244776636
785	0.897677308431982
786	0.897704273501686
787	0.897728259949069
788	0.897756072436765
789	0.897809767706378
790	0.897892185972329
791	0.897925236513575
792	0.897964415196085
793	0.898041569715551
794	0.898145281538856
795	0.898255734051621
796	0.898352427527842
797	0.898417145149382
798	0.898449351991946
799	0.89851741674285
800	0.898642525461987
801	0.898698009278236
802	0.898776324905493
803	0.898931736044999
804	0.899189061813181
805	0.899408855234769
806	0.899654715190573
807	0.899971552141527
808	0.900116323110811
809	0.900233343915661
810	0.900399209629492
811	0.900593682116746
812	0.9007829963775
813	0.90091384912612
814	0.900944998869518
815	0.900963907270215
816	0.900954064814629
817	0.900893434394385
818	0.900741114208537
819	0.900736475640812
820	0.900899032069611
821	0.901112066999453
822	0.901232213428539
823	0.901265706162447
824	0.90129693001096
825	0.901544153197303
826	0.901882117961761
827	0.902219938473758
828	0.902492840837069
829	0.902752921202452
830	0.903020693540528
831	0.903305345497334
832	0.903601058069348
833	0.903875550519771
834	0.904117655492053
835	0.904345656767921
836	0.9045152810029
837	0.904606953528067
838	0.904637568812443
839	0.904769355261477
840	0.904941449929821
841	0.90511621866352
842	0.905349282275855
843	0.905422670383269
844	0.905380936025555
845	0.905378451914722
846	0.905334377802415
847	0.905332271193453
848	0.905454516350269
849	0.905755977112775
850	0.906140097745065
851	0.906478112916096
852	0.906643025522219
853	0.906880425806289
854	0.907167656107899
855	0.907458549689664
856	0.907778213449701
857	0.908130959387802
858	0.908483109718532
859	0.908771463592644
860	0.909021750832237
861	0.909224372596608
862	0.909357943612182
863	0.909379611930778
864	0.909317567491599
865	0.909279411020954
866	0.909443153666011
867	0.909541524648615
868	0.909630543493231
869	0.90979787964968
870	0.909908228276338
871	0.909974310134652
872	0.909983623342992
873	0.90988949966444
874	0.909834155059423
875	0.90989044053368
876	0.910077957038776
877	0.910295539826496
878	0.910529827385898
879	0.910741576178543
880	0.9108511788853
881	0.910960535129065
882	0.911160995339659
883	0.911474254497989
884	0.911592610982569
885	0.911651254363596
886	0.911745860854361
887	0.911885781331806
888	0.911959384066425
889	0.911970634434452
890	0.911969325070732
891	0.912022983387583
892	0.911943179172532
893	0.911726512007897
894	0.911655868072463
895	0.911695823675789
896	0.911705642560606
897	0.911559925456569
898	0.911509486231406
899	0.911483267816472
900	0.911456318871576
901	0.911501988303522
902	0.911560187184309
903	0.911647689111919
904	0.911773177799932
905	0.911762858951317
906	0.911733506327452
907	0.911734793586708
908	0.911693267828737
909	0.911824862455636
910	0.912009934324014
911	0.912055444789674
912	0.912004771949077
913	0.912023541826467
914	0.912135088696178
915	0.912174037934091
916	0.912252300678869
917	0.91242823813249
918	0.912698106730197
919	0.91284117645037
920	0.913035010692211
921	0.913335337497168
922	0.913644372243185
923	0.913956715017767
924	0.914195303330645
925	0.914322800556976
926	0.914501593698686
927	0.914739820017988
928	0.91499522987629
929	0.915185100637107
930	0.915442031739064
931	0.915672460677368
932	0.91580337561491
933	0.915986963783846
934	0.916253626149221
935	0.916523309488702
936	0.916648944122743
937	0.916884612664237
938	0.917154832998701
939	0.917355532791271
940	0.917462038482018
941	0.917595162061906
942	0.917752285603451
943	0.917868448975611
944	0.918044158820855
945	0.918227243788133
946	0.918361115319652
947	0.918413645134339
948	0.918478402633087
949	0.918579181349063
950	0.918706126593347
951	0.918849993217944
952	0.918982823731756
953	0.919087210677483
954	0.919161804689251
955	0.9192160519109
956	0.919297699845898
957	0.919421566193289
958	0.91938768639913
959	0.919402242514394
960	0.919476472458707
961	0.919410129822926
962	0.919390092941155
963	0.919448081491972
964	0.91953722559988
965	0.919464021508741
966	0.919496709007953
967	0.919604816774312
968	0.919576816323009
969	0.919661455935423
970	0.919773439429662
971	0.919813737656366
972	0.91973187848037
973	0.91984968532993
974	0.920102417867453
975	0.920288621131685
976	0.920575544103302
977	0.920689490994172
978	0.920601794614701
979	0.920649591686983
980	0.920782686304919
981	0.920886707620194
982	0.920866790097048
983	0.920789951662628
984	0.920905890276378
985	0.921117283197067
986	0.921073997807301
987	0.921089738932882
988	0.921115098479694
989	0.921059094089377
990	0.920836988752941
991	0.920871046699853
992	0.920939283550025
993	0.92065921023156
994	0.920670547590063
995	0.920613494660623
996	0.920389134695246
997	0.920324409799584
998	0.920234294794326
999	0.92019590785052
1000	0.920271898245822
1001	0.906928094876866
1002	0.906968824011567
1003	0.906609322472379
1004	0.905194407760525
1005	0.90457833813771
1006	0.904749631035109
1007	0.904357474803181
1008	0.90330609650998
1009	0.903062217403952
1010	0.90324211336411
1011	0.903231861103982
1012	0.9033568784389
1013	0.904154503432294
1014	0.904044295038267
1015	0.903336228403201
1016	0.903031826430754
1017	0.902670275103977
1018	0.902317328760329
1019	0.901647492503262
1020	0.901786334263218
1021	0.902130133589561
1022	0.902762168706909
1023	0.904882386449072
1024	0.905541219637116
1025	0.905355241224614
1026	0.905445324769318
1027	0.905180872024293
1028	0.904483645983667
1029	0.904258287648071
1030	0.904134512303235
1031	0.904653080638412
1032	0.9056534778744
1033	0.906101809295427
1034	0.907263873485628
1035	0.90745626589831
1036	0.906365999485468
1037	0.906221669214931
1038	0.90652455836993
1039	0.906326231350923
1040	0.906241717660192
1041	0.905958940481594
1042	0.904705808238697
1043	0.904349293163336
1044	0.904357240338634
1045	0.904856361908777
1046	0.90500880452056
1047	0.90565244536742
1048	0.905611731118129
1049	0.904831936736698
1050	0.904823075116652
1051	0.904968820254254
1052	0.905122147476445
1053	0.905940439283228
1054	0.906076761058485
1055	0.905301745266829
1056	0.905444238962067
1057	0.905960921484698
1058	0.906235899956352
1059	0.90670346088318
1060	0.907756991065292
1061	0.907868137771747
1062	0.907202294097392
1063	0.907350908201944
1064	0.907255342872894
1065	0.908063526727664
1066	0.910016149729799
1067	0.910797194217007
1068	0.911785833775371
1069	0.912047682803194
1070	0.91095075866493
1071	0.91087491844497
1072	0.911233910310587
1073	0.911288173497256
1074	0.911518933009294
1075	0.911730941738842
1076	0.911601899240406
1077	0.911430903830745
1078	0.912004591910767
1079	0.913443626576208
1080	0.913660045236459
1081	0.913779812306334
1082	0.913803638761902
1083	0.912918031855274
1084	0.912768979551793
1085	0.913131816224975
1086	0.913266827513001
1087	0.913732228163202
1088	0.913502911134362
1089	0.912475813665693
1090	0.912315379593827
1091	0.912185322272288
1092	0.912063917529376
1093	0.912582270339927
1094	0.913138110553068
1095	0.913551459567581
1096	0.913883201609688
1097	0.914059203037828
1098	0.914173413338627
1099	0.914572287705158
1100	0.914915954201079
1101	0.915258454050409
1102	0.915973725917729
1103	0.916533667575786
1104	0.916809429162047
1105	0.917040469182746
1106	0.917277975699639
1107	0.91764036277646
1108	0.91760470232704
1109	0.918305318009992
1110	0.91910820148359
1111	0.919988922567623
1112	0.920880446911747
1113	0.920734418763507
1114	0.920659016105001
1115	0.919925894090643
1116	0.920127723232824
1117	0.92058611199456
1118	0.92096920926507
1119	0.922030137897454
1120	0.922232519490713
1121	0.921765807658272
1122	0.921661421655704
1123	0.921498725046154
1124	0.921402633309349
1125	0.921620211952329
1126	0.921314222504567
1127	0.920984754015863
1128	0.920550768865178
1129	0.920497427348602
1130	0.920426931014202
1131	0.91973898759562
1132	0.91943417223799
1133	0.919288311328987
1134	0.919106568048489
1135	0.918715434504888
1136	0.918584390326252
1137	0.918332125270141
1138	0.917708042301132
1139	0.917151211544542
1140	0.916865009443493
1141	0.916444623275963
1142	0.915410814743096
1143	0.914989441270344
1144	0.915047002008699
1145	0.915071228801325
1146	0.914901150663675
1147	0.914908028202749
1148	0.914767965235291
1149	0.914534403123243
1150	0.914320069435839
1151	0.914208859111596
1152	0.913921622759766
1153	0.913597177767594
1154	0.913109850343085
1155	0.91257407068471
1156	0.911903133118599
1157	0.911049109859315
1158	0.910127083042449
1159	0.909325042811392
1160	0.908045706036022
1161	0.906543946724689
1162	0.904672163407069
1163	0.902731406424369
1164	0.901138727380494
1165	0.899442333244341
1166	0.897819004850914
1167	0.896412844864076
1168	0.89477130510139
1169	0.893459153222582
1170	0.892614523754943
1171	0.891762748358888
1172	0.890975240071817
1173	0.890358543084384
1174	0.889924619022123
1175	0.889626280903123
1176	0.889458014364366
1177	0.889365381759304
1178	0.889455519400453
1179	0.8895120686136
1180	0.889568333469693
1181	0.889828641865536
1182	0.889966953690117
1183	0.889997977152595
1184	0.889710304866981
1185	0.889290545146199
1186	0.889189994471646
1187	0.888918062977026
1188	0.888446085927007
1189	0.888399868009249
1190	0.88813264517199
1191	0.887469860419383
1192	0.88716887541605
1193	0.88709222008488
1194	0.886969399561712
1195	0.886712884567891
1196	0.886999935998797
1197	0.887772918465312
1198	0.88820513492714
1199	0.888582247538723
1200	0.889247990214358
1201	0.890276378333655
1202	0.891350442663913
1203	0.892756503518107
1204	0.894596546486698
1205	0.896142976017833
1206	0.897512288198173
1207	0.899213765797023
1208	0.901149220862168
1209	0.902994342970591
1210	0.904626906624468
1211	0.906375573502178
1212	0.908320081208763
1213	0.910010844088046
1214	0.91147264482331
1215	0.913128695590353
1216	0.914663229455542
1217	0.916278931176422
1218	0.917915766764773
1219	0.920064888206867
1220	0.921615331192836
1221	0.922844927808262
1222	0.924220739655603
1223	0.925470772742464
1224	0.926738978355739
1225	0.928109656866133
1226	0.929423664949881
1227	0.930463946770272
1228	0.931436788146987
1229	0.932617756927362
1230	0.933658322091332
1231	0.934314554942994
1232	0.935125211233825
1233	0.935988269506202
1234	0.936784684238189
1235	0.937573875042861
1236	0.938308882329109
1237	0.938873025352536
1238	0.939657323207469
1239	0.940558151953826
1240	0.941349154013248
1241	0.942198730525052
1242	0.942942724373579
1243	0.943522454405584
1244	0.944113743992145
1245	0.944728056068345
1246	0.945146609993118
1247	0.945229384245577
1248	0.945657511319176
1249	0.946268110484533
1250	0.946515476632913
1251	0.946827605043186
1252	0.947218072353495
1253	0.947554244452134
1254	0.947904135580657
1255	0.948134580021495
1256	0.948375301582915
1257	0.948587193195651
1258	0.948552940159862
1259	0.948687619278112
1260	0.948991278960808
1261	0.94927269170604
1262	0.949331850319317
1263	0.949555507127974
1264	0.950049834616855
1265	0.950279103786236
1266	0.950380620129309
1267	0.950823342885727
1268	0.951195191853717
1269	0.951307508424426
1270	0.951571562879537
1271	0.951729210174853
1272	0.9515329715195
1273	0.95160474370045
1274	0.952065309505968
1275	0.952378473476737
1276	0.952659333013134
1277	0.952915334036729
1278	0.95313593602885
1279	0.953161423634148
1280	0.953319666662716
1281	0.95354745245815
1282	0.953814493485305
1283	0.954198722194943
1284	0.954201935354202
1285	0.954233084652857
1286	0.954568861575052
1287	0.954682194304827
1288	0.954870968608068
1289	0.955343063178357
1290	0.955698995093372
1291	0.955835209347284
1292	0.956140302881708
1293	0.956768824378154
1294	0.957111207926243
1295	0.957273434714392
1296	0.957544958799405
1297	0.957511054153442
1298	0.957531196460798
1299	0.957736260844582
1300	0.957963187766306
1301	0.958336370557797
1302	0.958594312387639
1303	0.958797001040417
1304	0.959091943932813
1305	0.959158288285978
1306	0.95894859078068
1307	0.958962059543313
1308	0.959131076329872
1309	0.959282766987211
1310	0.959671720291
1311	0.960023057643076
1312	0.959906016890465
1313	0.959706562216952
1314	0.959686662433358
1315	0.959522349504918
1316	0.959570208149676
1317	0.959929400525703
1318	0.959957499119741
1319	0.959906275932367
1320	0.959769047201669
1321	0.959497942606483
1322	0.959848893726721
1323	0.960281657819957
1324	0.960320323352699
1325	0.96038256237427
1326	0.960186631650172
1327	0.959860483010764
1328	0.959989090330424
1329	0.960919188516627
1330	0.961152888942322
1331	0.961228063005435
1332	0.961272451136421
1333	0.961423860112741
1334	0.961291167607606
1335	0.961448540937669
1336	0.961859306582837
1337	0.961881647089122
1338	0.961830602609611
1339	0.961983695873889
1340	0.96213388775411
1341	0.962189763253073
1342	0.962398676705056
1343	0.962700650644761
1344	0.962737789847126
1345	0.962765739795827
1346	0.963002016128098
1347	0.963298769034352
1348	0.963523283639954
1349	0.963610678134959
1350	0.963657023567809
1351	0.963597980854901
1352	0.963581839060424
1353	0.963592972380275
1354	0.9634081657702
1355	0.963076211951625
1356	0.962656911640983
1357	0.962252625566248
1358	0.961896150454317
1359	0.961416489285514
1360	0.960752397489556
1361	0.96023084836511
1362	0.959703220335261
1363	0.958900993607337
1364	0.958193355198994
1365	0.95751393611573
1366	0.956585323480961
1367	0.955787478906303
1368	0.954946523986843
1369	0.953913702737272
1370	0.952866897706789
1371	0.951735681862777
1372	0.950480250151518
1373	0.948838339591725
1374	0.947147646987085
1375	0.945760992125233
1376	0.944147725588975
1377	0.942638693992837
1378	0.941340444068964
1379	0.939622780638723
1380	0.937935339877103
1381	0.936509484448678
1382	0.93505453852552
1383	0.933630495321444
1384	0.932250233260022
1385	0.930996902867912
1386	0.930102231063572
1387	0.929390849858297
1388	0.928575032526026
1389	0.927892543118281
1390	0.927373823830715
1391	0.926794077805311
1392	0.926078582260755
1393	0.925681804457194
1394	0.925411138822103
1395	0.924819302326433
1396	0.924298321959304
1397	0.92388101585169
1398	0.923164478720879
1399	0.922391538128601
1400	0.921804478636588
1401	0.921312326124736
1402	0.920802013053965
1403	0.920292664859662
1404	0.919865016415479
1405	0.919658153690697
1406	0.919660732470337
1407	0.919599712994317
1408	0.919602245674713
1409	0.919613935030011
1410	0.919411500637638
1411	0.919273924829084
1412	0.919139769375532
1413	0.918729886338367
1414	0.918223031435754
1415	0.917865322341041
1416	0.917434749291306
1417	0.917007594878468
1418	0.916964046277272
1419	0.916877691919555
1420	0.916588017235371
1421	0.916560734563699
1422	0.916568418149496
1423	0.916407985225559
1424	0.916518147854452
1425	0.916981788403371
1426	0.917133379412954
1427	0.917211878756641
1428	0.917763148526114
1429	0.918315322149684
1430	0.918917011959941
1431	0.919851689495641
1432	0.920771785694566
1433	0.921582993280358
1434	0.922548414782656
1435	0.923627174958816
1436	0.924583096073116
1437	0.925443833291897
1438	0.926410030632965
1439	0.927359761843187
1440	0.928244092469946
1441	0.929180802137674
1442	0.929985033643083
1443	0.930662648495867
1444	0.931261693693753
1445	0.931832239701199
1446	0.932487564634652
1447	0.933012308898733
1448	0.933399832006912
1449	0.933792284344721
1450	0.934130490905971
1451	0.934422581214284
1452	0.934814711636488
1453	0.93529185622355
1454	0.935621039873536
1455	0.935960510846775
1456	0.936413969082186
1457	0.936728740942541
1458	0.936913703890219
1459	0.936983625889039
1460	0.937037676863703
1461	0.93724944435538
1462	0.937432020813933
1463	0.937749859614349
1464	0.938438238652929
1465	0.938776820741166
1466	0.938916495089429
1467	0.939158505816652
1468	0.93958065906847
1469	0.939901454027508
1470	0.940222613665574
1471	0.940665554848901
1472	0.941005471090852
1473	0.941221529414099
1474	0.941625031735583
1475	0.942025253324106
1476	0.942104947576997
1477	0.942315916549417
1478	0.942768350887902
1479	0.943060695947854
1480	0.9431559149721
1481	0.943307086355322
1482	0.943590000489899
1483	0.943711364502805
1484	0.943859838604936
1485	0.944224601844064
1486	0.944505255289317
1487	0.944729670517184
1488	0.945094462618462
1489	0.945501833132508
1490	0.945830837228436
1491	0.946119929359721
1492	0.94639492840283
1493	0.946855175361606
1494	0.947368944967619
1495	0.947695818973605
1496	0.947966067251953
1497	0.948193944129367
1498	0.948223750266847
1499	0.948204092557455
1500	0.948350694948649
1501	0.948528211757424
1502	0.948525188483332
1503	0.948397266804723
1504	0.948395331739085
1505	0.948517163082902
1506	0.948578917740463
1507	0.948534531296047
1508	0.948366527977943
1509	0.948184119063763
1510	0.948205291898441
1511	0.948297576316963
1512	0.948221303835564
1513	0.948222064554593
1514	0.948134094468177
1515	0.947703303153659
1516	0.947497135409591
1517	0.947584302884008
1518	0.947347596341475
1519	0.946948747895691
1520	0.946636181707629
1521	0.946147810325932
1522	0.945804273427418
1523	0.945486805352265
1524	0.945427818132606
1525	0.945345034239281
1526	0.945094310308169
1527	0.944834773685738
1528	0.944508913316107
1529	0.944098263889118
1530	0.943877814665312
1531	0.94379597034947
1532	0.943608485731602
1533	0.943614685546555
1534	0.943806417161922
1535	0.943934549650431
1536	0.944112123648362
1537	0.944146363223773
1538	0.944037955553607
1539	0.9440299354057
1540	0.943984566490126
1541	0.943984564644323
1542	0.943928170797031
1543	0.943639887735239
1544	0.943521484782298
1545	0.943564008442673
1546	0.943455774403025
1547	0.943282448098327
1548	0.94322329976684
1549	0.943240828384761
1550	0.943150740346717
1551	0.943099216448551
1552	0.943035217414694
1553	0.942942454379816
1554	0.943134372159076
1555	0.943306307953533
1556	0.943340105130104
1557	0.943504685797783
1558	0.943561876416755
1559	0.943591926829463
1560	0.943791022738294
1561	0.943866164381951
1562	0.94385632355494
1563	0.943908439678592
1564	0.944048519049366
1565	0.944097939843299
1566	0.943914373624686
1567	0.943892714409396
1568	0.943976608504048
1569	0.943988899806961
1570	0.943930516140826
1571	0.943961890343908
1572	0.94429714549514
1573	0.944448474682791
1574	0.944525992661979
1575	0.944832128824212
1576	0.944905115229697
1577	0.944588147256462
1578	0.944510261138687
1579	0.944640963049739
1580	0.944362009932562
1581	0.94429559442407
1582	0.94435407119151
1583	0.943886300969188
1584	0.94357749846246
1585	0.943598844747334
1586	0.943368405668289
1587	0.942939715865056
1588	0.942691967204516
1589	0.942554782452397
1590	0.942315086814404
1591	0.941926321238058
1592	0.941681677753059
1593	0.941432012287431
1594	0.941023238915798
1595	0.941043800735279
1596	0.941039839803344
1597	0.940526802734561
1598	0.940137557485832
1599	0.939942202438886
1600	0.939672050035292
1601	0.939414175361396
1602	0.93919275946679
1603	0.938759591487476
1604	0.938348603210145
1605	0.938120359458696
1606	0.93763719476393
1607	0.93730882182017
1608	0.937145406455815
1609	0.936788204222097
1610	0.936535880373481
1611	0.936263896674549
1612	0.935926235430822
1613	0.935407342113479
1614	0.934770340111796
1615	0.934370577257663
1616	0.933998829947373
1617	0.93370181781009
1618	0.933471434008196
1619	0.933014585449403
1620	0.932587060967389
1621	0.932383121205414
1622	0.931947154053966
1623	0.931203763633451
1624	0.930646650058221
1625	0.930163195393271
1626	0.929729757542947
1627	0.929460331771052
1628	0.928986029985571
1629	0.928323016701732
1630	0.927687565580148
1631	0.927070113931993
1632	0.92639314258487
1633	0.925610727986123
1634	0.92497464332646
1635	0.924519321143097
1636	0.924151661704422
1637	0.92385991957752
1638	0.923401912131676
1639	0.923172133579104
1640	0.92334547053027
1641	0.923332997065659
1642	0.92318844177668
1643	0.923262762481798
1644	0.923364918095805
1645	0.923416895913512
1646	0.923679526441774
1647	0.923931422361005
1648	0.923689540705692
1649	0.923484292927512
1650	0.923728930099117
1651	0.923701295284045
1652	0.923363930864721
1653	0.923055122653287
1654	0.922466133867052
1655	0.921634311630367
1656	0.920894811137036
1657	0.920103538200893
1658	0.918966163042602
1659	0.917735025394729
1660	0.916508146258377
1661	0.915018716541293
1662	0.913594249539858
1663	0.912252132144531
1664	0.910597529110916
1665	0.908608374155303
1666	0.906323449703921
1667	0.903839297546187
1668	0.901400645731931
1669	0.899391751235401
1670	0.897413908405519
1671	0.894885672055478
1672	0.89210692484227
1673	0.889309991285169
1674	0.886481778869037
1675	0.883727550539216
1676	0.881203698078859
1677	0.87857815726414
1678	0.875577727193909
1679	0.872791889772239
1680	0.86987276340985
1681	0.866616051113293
1682	0.863681386450093
1683	0.860404453958484
1684	0.856485002703031
1685	0.852423057174366
1686	0.847984855510176
1687	0.842687317609807
1688	0.836620576298094
1689	0.830075027206289
1690	0.822539054341099
1691	0.814117517337689
1692	0.805468976198365
1693	0.795918963561463
1694	0.785234352830409
1695	0.77395657907443
1696	0.762076855073534
1697	0.74964294579102
1698	0.736939695567119
1699	0.723926510271934
1700	0.710406895151307
1701	0.696618084282508
1702	0.682766630277012
1703	0.668428897514793
1704	0.654074369708653
1705	0.63898938914654
1706	0.62308356370265
1707	0.607136858158357
1708	0.590434981012954
1709	0.574543801179641
1710	0.558320328370937
1711	0.543291138194062
1712	0.528444490810902
1713	0.515615148020796
1714	0.503455214110536
1715	0.494366013080134
1716	0.487154256016088
1717	0.483098478374341
1718	0.481765169287021
1719	0.483162037938305
1720	0.487611283028399
1721	0.49441646686978
1722	0.503357835052073
1723	0.514038601993629
1724	0.525834980383654
1725	0.538510236002262
1726	0.551876661563266
1727	0.565522202988808
1728	0.579234553892993
1729	0.591959630663622
1730	0.603649292461474
1731	0.614435533973822
1732	0.62385963535523
1733	0.632156683829016
1734	0.639201357344877
1735	0.644340106778564
1736	0.647840351516754
1737	0.650408345895637
1738	0.651722060744868
1739	0.651533098138645
1740	0.650700765330653
1741	0.649285486465514
1742	0.647416414243342
1743	0.645788344894792
1744	0.644330085825561
1745	0.642824902615493
1746	0.641463110636007
1747	0.640919165413109
1748	0.64102913273438
1749	0.641266922874063
1750	0.642068795938879
1751	0.643482370507038
1752	0.644991531239463
1753	0.646846360773922
1754	0.649238737241952
1755	0.651881371141248
1756	0.654870342609089
1757	0.65833811363271
1758	0.662316802142034
1759	0.666820367815272
1760	0.671458078904854
1761	0.676730279661302
1762	0.68177646443645
1763	0.687032759352286
1764	0.691807502098771
1765	0.696676413348281
1766	0.700922470663372
1767	0.704788638932477
1768	0.707754445125453
1769	0.709965420636699
1770	0.71195306000736
1771	0.713680514477961
1772	0.715856402938151
1773	0.718022037014125
1774	0.719947669672859
1775	0.721638098329497
1776	0.722953530349245
1777	0.724344782968956
1778	0.726214067977128
1779	0.728133312407586
1780	0.730353981134259
1781	0.732665488530208
1782	0.734562164740012
1783	0.736491376177172
1784	0.738053339392353
1785	0.740193607882374
1786	0.742820545856091
1787	0.745139503070082
1788	0.747778041141156
1789	0.750261851951844
1790	0.752089001016734
1791	0.754630211437971
1792	0.757737508724298
1793	0.760593568122198
1794	0.763993669469457
1795	0.766582723027785
1796	0.768471665640749
1797	0.770808024228897
1798	0.773009093026913
1799	0.774982752643796
1800	0.777038957133996
1801	0.826373257794791
1802	0.828105494425866
1803	0.829235029031131
1804	0.830813541236701
1805	0.832103428419621
1806	0.833020964767151
1807	0.833651784081552
1808	0.834119255579751
1809	0.834248472712578
1810	0.834909480740271
1811	0.835377055511356
1812	0.835333379100376
1813	0.835643904615438
1814	0.835167755119539
1815	0.834341408119413
1816	0.834363866297596
1817	0.833868682224506
1818	0.832859697869106
1819	0.832100354139369
1820	0.832401258492609
1821	0.831718022768736
1822	0.831119097521379
1823	0.831400000024599
1824	0.830889487829919
1825	0.829910383639355
1826	0.829426461419847
1827	0.82931958205173
1828	0.82916228639361
1829	0.829229063980215
1830	0.829794271902898
1831	0.830445657695667
1832	0.830666576865588
1833	0.83065036987963
1834	0.831394247401338
1835	0.832520004038716
1836	0.833433407652896
1837	0.834674062667266
1838	0.835585466255287
1839	0.836201976376536
1840	0.836879582909366
1841	0.837665729588017
1842	0.838381922937315
1843	0.839647145691747
1844	0.840633676622948
1845	0.84041962771538
1846	0.840356245443592
1847	0.840540342755035
1848	0.840040050506867
1849	0.840104155640168
1850	0.840803155653041
1851	0.841800967162462
1852	0.842134104717039
1853	0.842185467581838
1854	0.842527436559545
1855	0.843224892416683
1856	0.843861267507117
1857	0.844510984428834
1858	0.84551726769049
1859	0.846999210017187
1860	0.848007837991808
1861	0.848991764258555
1862	0.850120478298049
1863	0.850689705119584
1864	0.851564272908865
1865	0.853208681441799
1866	0.85480310533609
1867	0.855871459339267
1868	0.856895541034462
1869	0.857720124982562
1870	0.857728499234053
1871	0.858488568517309
1872	0.859779414739317
1873	0.860713886049945
1874	0.86199018922157
1875	0.863226865300801
1876	0.863729058876639
1877	0.864342485886626
1878	0.865123363708124
1879	0.865677070141883
1880	0.866225054735372
1881	0.86742900953287
1882	0.868009770706609
1883	0.868326019822169
1884	0.867929387250737
1885	0.867780689937339
1886	0.867580831478772
1887	0.867597952902939
1888	0.867947487384632
1889	0.867344592392218
1890	0.866347622966539
1891	0.865084116209843
1892	0.862864275177297
1893	0.861094961720794
1894	0.859127585736681
1895	0.857826985169841
1896	0.856622286066664
1897	0.855050190980482
1898	0.853431350654437
1899	0.851644414817986
1900	0.850709227001112
1901	0.849853466410587
1902	0.849629737724126
1903	0.850296069141378
1904	0.851009541762308
1905	0.852051130207771
1906	0.852974077031111
1907	0.854018398884218
1908	0.855579923777641
1909	0.856928956790288
1910	0.858391669361362
1911	0.859789515169105
1912	0.861477389091183
1913	0.86277236979272
1914	0.864052864569783
1915	0.864821066989821
1916	0.864913105253127
1917	0.865553164148434
1918	0.866162997761269
1919	0.866715186205523
1920	0.867496040269024
1921	0.86850425633339
1922	0.869195468974226
1923	0.869021535773164
1924	0.868940724350644
1925	0.868396197758808
1926	0.868509663660442
1927	0.868683711778806
1928	0.868849755584423
1929	0.869686420657998
1930	0.869972717607017
1931	0.869998885294092
1932	0.869683280724015
1933	0.869352031055378
1934	0.868922477324116
1935	0.86907912936097
1936	0.869578784915096
1937	0.869910346575611
1938	0.870756453445749
1939	0.871005807950278
1940	0.870643519340251
1941	0.870643026100831
1942	0.870643968359985
1943	0.870777089815902
1944	0.871177846609484
1945	0.871529782144828
1946	0.871234301068509
1947	0.870710071865754
1948	0.870717401994948
1949	0.870642592059961
1950	0.870603782141058
1951	0.87079878137614
1952	0.8713045742229
1953	0.872011953071018
1954	0.872350434901432
1955	0.872939510607446
1956	0.873511989427084
1957	0.873803313346432
1958	0.873841482933814
1959	0.874222889843945
1960	0.874870359487482
1961	0.875115459659256
1962	0.875067624086815
1963	0.874952513502462
1964	0.874595661871036
1965	0.874483948322331
1966	0.874140474534163
1967	0.874146152039454
1968	0.874524681175321
1969	0.87489819762582
1970	0.875760346931639
1971	0.876004804806477
1972	0.875998521484999
1973	0.875748393717982
1974	0.875832775454012
1975	0.875485355424481
1976	0.875770023569072
1977	0.876845440693704
1978	0.877340464008893
1979	0.877926464562314
1980	0.878097024289633
1981	0.87772812376168
1982	0.877679285344871
1983	0.877395449672776
1984	0.877349461601244
1985	0.877473842579174
1986	0.8778957542791
1987	0.878152411348517
1988	0.878517843384571
1989	0.878625240478061
1990	0.878660782757004
1991	0.87863906923364
1992	0.878274584046867
1993	0.878262066710909
1994	0.878368659861643
1995	0.878544646879807
1996	0.879161124778236
1997	0.87931448146476
1998	0.879401263375106
1999	0.879259195304
2000	0.878890548366095
2001	0.877933688787212
2002	0.877727219980592
2003	0.877618393030074
2004	0.877643426232595
2005	0.878362362362553
2006	0.878295961604649
2007	0.877737352128414
2008	0.8775137980212
2009	0.877106875925587
2010	0.876797316486911
2011	0.876586861081242
2012	0.876555682798269
2013	0.876556934022515
2014	0.87660112269326
2015	0.8767643673709
2016	0.877503897971707
2017	0.877266817785952
2018	0.876456170313884
2019	0.876091513329182
2020	0.875127846771098
2021	0.875019959448104
2022	0.876009170048124
2023	0.876032869197902
2024	0.875836508903584
2025	0.875716252010334
2026	0.875228120226585
2027	0.874725287391247
2028	0.873853800192933
2029	0.873726527897176
2030	0.87387640054154
2031	0.874146559502862
2032	0.874327508977059
2033	0.875373266041082
2034	0.875431141837532
2035	0.874650658791602
2036	0.874342287988378
2037	0.873955192559145
2038	0.873692080907172
2039	0.873500760029337
2040	0.873356931477494
2041	0.873561629736967
2042	0.873306417776076
2043	0.87238111066368
2044	0.872195309360932
2045	0.872373329204046
2046	0.87233489198757
2047	0.872149631148398
2048	0.872255278258348
2049	0.872384418602163
2050	0.872069309650527
2051	0.872060623719569
2052	0.872942502167079
2053	0.87290736359206
2054	0.87201428212964
2055	0.871698900899237
2056	0.871227257980922
2057	0.871041056501882
2058	0.871561111242464
2059	0.87148389640953
2060	0.870981444990524
2061	0.87083566447307
2062	0.870479274474736
2063	0.870307298111642
2064	0.87027259901545
2065	0.870716909969419
2066	0.870750454048742
2067	0.870428793508747
2068	0.870615150954964
2069	0.871348922614774
2070	0.871313921349616
2071	0.871000793172244
2072	0.870956663444297
2073	0.870170880805856
2074	0.870170391354661
2075	0.871228345401422
2076	0.871680383795439
2077	0.872017548176005
2078	0.87239718757501
2079	0.872627952175817
2080	0.872889089596343
2081	0.872882563795559
2082	0.872857238647289
2083	0.872737421180273
2084	0.872145917787909
2085	0.872042381785913
2086	0.872424409960515
2087	0.872246794222632
2088	0.871836473711472
2089	0.871623491476533
2090	0.871221242379966
2091	0.870891815293026
2092	0.870878430932768
2093	0.870598042916563
2094	0.869822157250049
2095	0.869432100484479
2096	0.869100381554201
2097	0.869222552773404
2098	0.868980673631922
2099	0.868400416264224
2100	0.867763543121719
2101	0.866444397261438
2102	0.866051829164972
2103	0.866083805065332
2104	0.865959877532576
2105	0.866461048271814
2106	0.866173323257136
2107	0.865418082496531
2108	0.864772642837106
2109	0.864107943195922
2110	0.862988491951777
2111	0.861095806753281
2112	0.86000626366802
2113	0.859199017612702
2114	0.858044220557706
2115	0.856699644974224
2116	0.856386867299069
2117	0.856129116910522
2118	0.854933833269236
2119	0.854218720180741
2120	0.854089518854593
2121	0.85374662846923
2122	0.853041928945491
2123	0.852638403168099
2124	0.852599784925916
2125	0.852434283456733
2126	0.852288701461011
2127	0.85184861494331
2128	0.85170661005608
2129	0.850930625194164
2130	0.849285413331846
2131	0.848117968886355
2132	0.8468229231597
2133	0.845642730534974
2134	0.84506282438581
2135	0.84378003799703
2136	0.841723368480453
2137	0.840365869340407
2138	0.838877379585737
2139	0.837027423906065
2140	0.835095207254073
2141	0.832972495490645
2142	0.831576795921958
2143	0.829966277858219
2144	0.829147672985801
2145	0.829176843638288
2146	0.829437887758812
2147	0.830081871345117
2148	0.830690697365919
2149	0.832035008027499
2150	0.832962958340896
2151	0.833989392396642
2152	0.834389367692926
2153	0.834292024630368
2154	0.834406119262651
2155	0.834295650891537
2156	0.833931619955968
2157	0.833820775355012
2158	0.833223486827209
2159	0.831862365898108
2160	0.83042268618893
2161	0.829516382185442
2162	0.829190864850897
2163	0.828536174891528
2164	0.828201511452543
2165	0.827692881884195
2166	0.826770243544232
2167	0.826458524774634
2168	0.82633703717698
2169	0.826722288193662
2170	0.827617081559988
2171	0.828363610967221
2172	0.82946070291212
2173	0.830620860183568
2174	0.831717171050796
2175	0.83296073687863
2176	0.834744102763087
2177	0.836128319456241
2178	0.837610078761792
2179	0.838531691296524
2180	0.839183746165241
2181	0.839455305413146
2182	0.839005475710431
2183	0.838661687565826
2184	0.838045737834673
2185	0.837306255554081
2186	0.83693165361769
2187	0.836537477967926
2188	0.836887782727999
2189	0.837925381224649
2190	0.838698785926284
2191	0.839851543889622
2192	0.840739099182472
2193	0.841571634176715
2194	0.842256927290636
2195	0.843147075365117
2196	0.843621278347852
2197	0.843752193697042
2198	0.843623950021895
2199	0.842733553916167
2200	0.842580639582584
2201	0.842883910918367
2202	0.842650916732509
2203	0.842437517507055
2204	0.842413635315385
2205	0.842593204343856
2206	0.841718138831231
2207	0.840080248313847
2208	0.83918929128506
2209	0.838378516747696
2210	0.836548943268162
2211	0.834054661670696
2212	0.83289061835624
2213	0.831525151321126
2214	0.829641817264542
2215	0.829150923229115
2216	0.828221083440903
2217	0.826134584201213
2218	0.821911700673233
2219	0.820161919390659
2220	0.819699319210698
2221	0.817319477007754
2222	0.814587987676115
2223	0.812580874893268
2224	0.809883988342458
2225	0.80694378556486
2226	0.804878533435771
2227	0.802335526643351
2228	0.798602917355946
2229	0.795225060464378
2230	0.792330509785964
2231	0.789618739726475
2232	0.786602672034057
2233	0.78337717766883
2234	0.780819659878951
2235	0.777789897971609
2236	0.773607231943604
2237	0.770227890794113
2238	0.767969695404679
2239	0.764570932218482
2240	0.760971503125226
2241	0.75686668214351
2242	0.752067099328651
2243	0.746931747930442
2244	0.741185842707139
2245	0.735476511039071
2246	0.729640820371574
2247	0.723437722713987
2248	0.71712420608766
2249	0.71051319395206
2250	0.703704790603744
2251	0.696961373186181
2252	0.690682370960994
2253	0.684758904748409
2254	0.679000782890958
2255	0.673588207130039
2256	0.667940609775721
2257	0.662710125038706
2258	0.65663034670151
2259	0.649998250879467
2260	0.643513664772443
2261	0.637319888497904
2262	0.629670896546613
2263	0.620639686715438
2264	0.613026158154555
2265	0.605183753131685
2266	0.597328743050722
2267	0.591191174503729
2268	0.583061554353048
2269	0.574082477996701
2270	0.563603125168023
2271	0.551817373489399
2272	0.539603299191836
2273	0.525681453263591
2274	0.511844788989046
2275	0.497854265260116
2276	0.483196758486689
2277	0.467771413412769
2278	0.452086909522196
2279	0.436269813171591
2280	0.419416363877936
2281	0.401556630143259
2282	0.383439354447139
2283	0.363818114942506
2284	0.345079644127
2285	0.32586434017839
2286	0.3080695541205
2287	0.291296481023004
2288	0.274826250988638
2289	0.258753859321883
2290	0.244051516838409
2291	0.230822426827094
2292	0.218275121622937
2293	0.206635812191445
2294	0.196506422348297
2295	0.187112096623726
2296	0.178081222928404
2297	0.17046053131768
2298	0.163829200807356
2299	0.15681484411869
2300	0.149361691815896
2301	0.143728866409786
2302	0.139335486619467
2303	0.134481055876459
2304	0.130515043561695
2305	0.126432487305836
2306	0.121320512516203
2307	0.118637177611615
2308	0.117622386894715
2309	0.11648976704975
2310	0.116006197398221
2311	0.117035865578149
2312	0.118741739784907
2313	0.121257217517977
2314	0.125880855882007
2315	0.130031223510574
2316	0.133916177176964
2317	0.139172920901294
2318	0.14595117132991
2319	0.15194010779047
2320	0.158854972814962
2321	0.164761345301247
2322	0.170296817916333
2323	0.174918487602117
2324	0.178749692131929
2325	0.182256520820978
2326	0.185185474172893
2327	0.187326993252539
2328	0.188291539275959
2329	0.190060842018438
2330	0.191232749260321
2331	0.192561860264424
2332	0.194623958405573
2333	0.196396769564988
2334	0.197050810717456
2335	0.199024226349055
2336	0.202354256453193
2337	0.205068438787196
2338	0.207356369419984
2339	0.211063429570574
2340	0.216540208666618
2341	0.219549922627258
2342	0.222257202837276
2343	0.224931978925878
2344	0.226227947571243
2345	0.226730804914971
2346	0.227791987920703
2347	0.22756743973184
2348	0.224193920977757
[truncated: 152 more rows]
