# Supplementary material for: Machine learning-assisted non-destructive plasticizer identification and quantification in historical PVC objects based on IR spectroscopy
Source: Sci Rep. 2022 Mar 23;12:5017. doi: 10.1038/s41598-022-08862-1 (PMC8943100; doi:10.1038/s41598-022-08862-1)
Supplement: Supplementary file 1 — Supplementary Information 1. [file 41598_2022_8862_MOESM1_ESM.zip › Plasticizers_PVC_data/NIR_all/P426_idle.txt]

Wavelength	C:\Documents and Settings\All Users\Application Data\ASD\Indico Pro\Projects\David\P426_idle.txt
350	0.310877965772891
351	0.317254849092577
352	0.303506292422096
353	0.278636275152956
354	0.257205402295819
355	0.257567191222324
356	0.232233078806753
357	0.202151373632977
358	0.194351286517127
359	0.184941631550502
360	0.178702105400089
361	0.178952012200566
362	0.178860975520509
363	0.169719884452605
364	0.151456567372279
365	0.138897156140577
366	0.135249241310825
367	0.138530426974951
368	0.141223442856242
369	0.139570853186911
370	0.135875869188941
371	0.136712388951575
372	0.135087332291715
373	0.131246040909092
374	0.127623352476042
375	0.12785866103211
376	0.132234355305406
377	0.13849579846461
378	0.136107041707426
379	0.134132016664859
380	0.137858025417735
381	0.141806826816817
382	0.142778005209152
383	0.141780853542577
384	0.145987752776276
385	0.149116405380725
386	0.151615615964935
387	0.158034371942204
388	0.160858314392374
389	0.161927107534859
390	0.165847933249395
391	0.171446994027522
392	0.177387139391534
393	0.182698572009776
394	0.18890586215619
395	0.193580648523198
396	0.195966000081447
397	0.199551973221857
398	0.205327076903894
399	0.212828364150255
400	0.22004181430633
401	0.226933554359334
402	0.233193355196142
403	0.238542516033917
404	0.244363837845282
405	0.251053914066504
406	0.25856602618956
407	0.266444047950663
408	0.273663385920438
409	0.279782710837685
410	0.287112290273253
411	0.295338400008913
412	0.303864611228446
413	0.312068338064938
414	0.319611762656379
415	0.326724060089547
416	0.334559594143828
417	0.343079125474528
418	0.351756988177443
419	0.35960927711241
420	0.368031810427503
421	0.376789099472774
422	0.385321527802565
423	0.394132929684605
424	0.402684402415907
425	0.410583571099043
426	0.418766637016922
427	0.427530572855607
428	0.436580355851693
429	0.444503267823258
430	0.452228803691677
431	0.460392734328461
432	0.469553595555992
433	0.478119518966194
434	0.486024386108308
435	0.494102871922923
436	0.502061934181414
437	0.509926353651761
438	0.517839414221374
439	0.525991326347948
440	0.534036617846757
441	0.541716719216474
442	0.549434514999801
443	0.557165390244551
444	0.564766063449637
445	0.571800534288682
446	0.57908688831173
447	0.586733637484176
448	0.594134949811105
449	0.601608001200731
450	0.60903884740832
451	0.616091685380549
452	0.622741651925104
453	0.629189687994652
454	0.635685076999333
455	0.642144317017454
456	0.648559418723851
457	0.654922887200168
458	0.661100229718565
459	0.667017804657822
460	0.672761175364857
461	0.678765979131614
462	0.684486340435843
463	0.689880540639158
464	0.695344837544778
465	0.700514185446021
466	0.705484245159858
467	0.710510972006148
468	0.715645459055178
469	0.720747784969946
470	0.725660209357574
471	0.730563657866989
472	0.735244554155268
473	0.739662143454635
474	0.744242773692963
475	0.748633122603093
476	0.752750415613875
477	0.756842445989239
478	0.760813603479454
479	0.764779175378506
480	0.76898161957944
481	0.773083733466849
482	0.776819662444426
483	0.780062553009294
484	0.783670556115643
485	0.787389615356347
486	0.790869072176819
487	0.793938836247774
488	0.797216850099159
489	0.800809870934002
490	0.803830643351421
491	0.806746439480391
492	0.809657602207984
493	0.81239665766845
494	0.815213603498964
495	0.818018333066804
496	0.820604138404383
497	0.823218989864411
498	0.825799968700127
499	0.828261143658211
500	0.830706348976673
501	0.833035681658385
502	0.835234429000027
503	0.837506799155277
504	0.839928185726695
505	0.842286383943381
506	0.843988957625101
507	0.845901690710833
508	0.847997714894512
509	0.849871217136663
510	0.851708388973705
511	0.853407887458806
512	0.854885935043576
513	0.856452072846821
514	0.85787345680998
515	0.859088774132612
516	0.860622496344889
517	0.862132583368261
518	0.863435563626766
519	0.86445879614529
520	0.865787310180945
521	0.86724773236922
522	0.868269320851668
523	0.869408340655001
524	0.870558574148279
525	0.871518278876667
526	0.87258604897625
527	0.873643921698178
528	0.87461014450081
529	0.875648223574246
530	0.876557193222501
531	0.8773223125102
532	0.878187733623977
533	0.879012779089828
534	0.879741173370841
535	0.880356517288109
536	0.881002612240275
537	0.881640339788521
538	0.882221767686308
539	0.883019066369096
540	0.883761913677902
541	0.884273616913563
542	0.884805104332439
543	0.885236253266734
544	0.885597128173993
545	0.886178714257536
546	0.886588984419825
547	0.88691040939087
548	0.887484707038777
549	0.887964068905568
550	0.888261567407483
551	0.888406520125747
552	0.888726631280839
553	0.889134161605154
554	0.889511868626606
555	0.889818441043845
556	0.890032331958224
557	0.890180257690547
558	0.890345704935563
559	0.890651112467915
560	0.891013110624037
561	0.891222558808219
562	0.89138428930478
563	0.891591455616441
564	0.891911205345574
565	0.892257292343322
566	0.892469704926128
567	0.892525323425407
568	0.892774057198259
569	0.893083807736766
570	0.893359997051116
571	0.893514555345042
572	0.893799321812274
573	0.894216427226806
574	0.894637791696681
575	0.894899665554241
576	0.895175429799319
577	0.895627075261761
578	0.895914458138265
579	0.896115682190188
580	0.896539880301913
581	0.898054504538862
582	0.899590251996604
583	0.900573126090888
584	0.900742362046459
585	0.900414849268498
586	0.899932639504005
587	0.899657223321402
588	0.899357506827533
589	0.899086194367734
590	0.898924747574122
591	0.898841971160875
592	0.898992457716667
593	0.899352139696413
594	0.899594476852598
595	0.899510971051598
596	0.898780239581713
597	0.896959272117407
598	0.895279970769
599	0.894003351866703
600	0.892920954022818
601	0.891190227334108
602	0.889095129881851
603	0.887250353964737
604	0.886641243124252
605	0.886825032613365
606	0.887556164224078
607	0.888810449467356
608	0.890365292885983
609	0.892197014945481
610	0.894408631255589
611	0.897387378654352
612	0.900684146702899
613	0.903626369226958
614	0.905948668517151
615	0.907736948557447
616	0.909146685431763
617	0.910225356370256
618	0.910939428341325
619	0.911137901603275
620	0.910563248936974
621	0.909663454879899
622	0.908642505141936
623	0.907618357502899
624	0.906835436514648
625	0.906127573551166
626	0.905418353095262
627	0.904990045651963
628	0.904717201664785
629	0.904553648744927
630	0.904533710237503
631	0.904694626453125
632	0.904937303473349
633	0.90511358977311
634	0.90536339273142
635	0.905709923551744
636	0.906102405864918
637	0.906261365808116
638	0.90643064721718
639	0.906733485106052
640	0.907070076184357
641	0.907380987099036
642	0.907662521508343
643	0.907950800529907
644	0.908280130725004
645	0.908601305478368
646	0.908855202434997
647	0.909056580811523
648	0.909283573956438
649	0.909588583891891
650	0.909983149578236
651	0.91029627587758
652	0.910544574117773
653	0.910912016931984
654	0.911258641861631
655	0.91151819039841
656	0.91168062128301
657	0.912002010185401
658	0.912362228344427
659	0.912665270801212
660	0.913014419529987
661	0.913404779379991
662	0.913799730290697
663	0.914118749475643
664	0.914401850612553
665	0.91473076665407
666	0.915179872364961
667	0.915517281511747
668	0.915820360383896
669	0.916174855458817
670	0.916536542962977
671	0.916887443008796
672	0.917213093641766
673	0.91749229397278
674	0.917846467125594
675	0.918251085420873
676	0.918617001183609
677	0.918972117565924
678	0.91929139613322
679	0.91957495233016
680	0.919945899169585
681	0.92029977155005
682	0.920595464000187
683	0.920877148945203
684	0.921246873136513
685	0.921652394005071
686	0.921964580561626
687	0.922245417677606
688	0.922489076526158
689	0.922700330018346
690	0.922957384637234
691	0.923276334143517
692	0.923630976290456
693	0.923938663677228
694	0.92413342013074
695	0.924266437459916
696	0.924449347271837
697	0.924561538684582
698	0.924687892096496
699	0.924898620401928
700	0.925053320856369
701	0.925207102061762
702	0.925373194520428
703	0.925492757757782
704	0.925549226708348
705	0.925636658255395
706	0.925894021620837
707	0.926129561862481
708	0.926359671468378
709	0.926598113026945
710	0.926678601088916
711	0.92682548383446
712	0.92708524640661
713	0.927246704842671
714	0.927350834897411
715	0.927445953949904
716	0.927581175386733
717	0.927616764923409
718	0.927577032632411
719	0.927540275725995
720	0.927688472386927
721	0.927744270357889
722	0.927693343581028
723	0.927865871372754
724	0.92786192895638
725	0.927786991939306
726	0.927911315060007
727	0.928099341770143
728	0.928201402516043
729	0.928163735237848
730	0.928189474010212
731	0.928298713214518
732	0.928449097921929
733	0.928529567000546
734	0.928617901503568
735	0.92870615119551
736	0.928777641463903
737	0.928939285776066
738	0.929090044891064
739	0.929169384763909
740	0.929247995616399
741	0.929324159348828
742	0.929392790047794
743	0.929443653624954
744	0.92948103737618
745	0.929522684647601
746	0.929579238477521
747	0.929607973140691
748	0.929639465463709
749	0.929690576478479
750	0.929749356092231
751	0.929808245051468
752	0.929886837770999
753	0.930018646431554
754	0.930196935968976
755	0.930386555487484
756	0.930543101111739
757	0.930605737136385
758	0.93062821343215
759	0.930642241039176
760	0.930650727640912
761	0.930709510819751
762	0.930826117559733
763	0.930977497966912
764	0.931103871609685
765	0.93109601649546
766	0.930958095327514
767	0.930965507135547
768	0.930992197931761
769	0.931026981853761
770	0.931131209046474
771	0.931250290935386
772	0.93132845133668
773	0.931338279906623
774	0.931369342934762
775	0.931435389315275
776	0.931518555099716
777	0.931562558512708
778	0.931530259697973
779	0.931449968955825
780	0.931379887140338
781	0.931286563909781
782	0.93128829658052
783	0.931430128467714
784	0.931525257741445
785	0.931582049687522
786	0.931596793526904
787	0.9315607993142
788	0.931451833389495
789	0.931400266433806
790	0.931503868583262
791	0.93151804043389
792	0.931489256901277
793	0.931463811660565
794	0.931466016647255
795	0.931487571832253
796	0.931519507308568
797	0.931538052249163
798	0.931397826840584
799	0.931296195732787
800	0.931356848768704
801	0.931417802104213
802	0.931407884011527
803	0.931354380202385
804	0.931359662526772
805	0.931201998450662
806	0.931066498217769
807	0.931150215571232
808	0.931312274919277
809	0.931387284576498
810	0.931349256917425
811	0.931355925404312
812	0.931231518977186
813	0.931144026258813
814	0.93132395654199
815	0.931539513428391
816	0.931675398440679
817	0.931671172642361
818	0.931524848674784
819	0.931396681985461
820	0.931350716680446
821	0.931392811986877
822	0.931512305842579
823	0.931620590309517
824	0.9316966328135
825	0.931973978027587
826	0.932206508367895
827	0.93226185359937
828	0.932109030045452
829	0.932017545182523
830	0.932042320165025
831	0.932179947470228
832	0.932491034331284
833	0.932654455770604
834	0.932589422860733
835	0.932526280642825
836	0.932498604317412
837	0.932545355777934
838	0.932681387854723
839	0.932860350523949
840	0.932955439198555
841	0.932940649616521
842	0.93297149726233
843	0.933001387513993
844	0.933081773535635
845	0.933280851020359
846	0.933471071206833
847	0.933571007565263
848	0.933569573106885
849	0.933591464404096
850	0.933624420545967
851	0.9336411700135
852	0.933613315152724
853	0.933710979308744
854	0.933882357566437
855	0.934042752611569
856	0.934129241881261
857	0.934213079622071
858	0.934300271195707
859	0.934345202151087
860	0.934294425535692
861	0.934303357071231
862	0.934464527140268
863	0.934489816020463
864	0.934473451551084
865	0.934511148122334
866	0.934692498165964
867	0.934757773173924
868	0.934674513697713
869	0.934527655388201
870	0.934595557670273
871	0.934756683120219
872	0.934884346375753
873	0.934859030344058
874	0.934846458816795
875	0.934846081347073
876	0.934827556808824
877	0.934856549158038
878	0.934919398410976
879	0.934974609115485
880	0.934949334231955
881	0.934869965775384
882	0.934851881429027
883	0.934975748328365
884	0.934984535409276
885	0.934911540868995
886	0.934820252916552
887	0.934793834449054
888	0.934719885269193
889	0.934652421092956
890	0.93465814703624
891	0.934543694773415
892	0.934421322506105
893	0.934373100293898
894	0.934419032887278
895	0.934394301637558
896	0.934298795912284
897	0.934175370603798
898	0.933913685502004
899	0.933723972116808
900	0.933761976870546
901	0.934100580412417
902	0.934125663635771
903	0.933994152154081
904	0.934044625651813
905	0.933972132949722
906	0.933787506321555
907	0.933584569842744
908	0.933544722160422
909	0.933632622236912
910	0.933700769296729
911	0.933609046024582
912	0.933483834278729
913	0.933402276782261
914	0.933396128325405
915	0.933442473191625
916	0.933602507775908
917	0.933810369658487
918	0.933992451866571
919	0.934235867406974
920	0.934430522119139
921	0.934652016616904
922	0.935184736149094
923	0.935603625948498
924	0.935837123237264
925	0.935959213712427
926	0.936203725993697
927	0.936381406008258
928	0.936555436606148
929	0.937018166078026
930	0.937370937394328
931	0.937663856828438
932	0.937998402589367
933	0.938293419368601
934	0.938585082492815
935	0.938843460388909
936	0.938998568524389
937	0.939177952108255
938	0.939355307778867
939	0.939517636377944
940	0.939789342282477
941	0.939915007511286
942	0.939933785230384
943	0.94004749233249
944	0.940193663283393
945	0.940356084321785
946	0.940493745241022
947	0.940496336174539
948	0.940513807427072
949	0.940580474646003
950	0.940704715570285
951	0.941082383431722
952	0.941399203536757
953	0.941487151702028
954	0.941450461612322
955	0.941499826675657
956	0.941631816991615
957	0.94177935289732
958	0.941986977555202
959	0.942169755448955
960	0.942280298126312
961	0.942319233876312
962	0.942321309429541
963	0.942364943056937
964	0.942503685166449
965	0.942705231558709
966	0.942798934326153
967	0.942804526693096
968	0.9428728520689
969	0.942995764066101
970	0.943066873807958
971	0.943084850027628
972	0.943333121291901
973	0.943432490052944
974	0.94348173038445
975	0.943713279774003
976	0.943815905955067
977	0.943854361999426
978	0.943885688952505
979	0.943917281613074
980	0.943864201794841
981	0.943874999299508
982	0.944048651665008
983	0.944016242658122
984	0.944152996724184
985	0.944332337415549
986	0.944076903092264
987	0.944010664191131
988	0.944155442172344
989	0.944390656742578
990	0.944516531998029
991	0.944653472516348
992	0.944714236215427
993	0.944570326505009
994	0.9444018376169
995	0.94421527756865
996	0.944131927505685
997	0.944424702422076
998	0.944550324127316
999	0.944566128072928
1000	0.944637755235458
1001	0.914878638006575
1002	0.914176625672492
1003	0.914300112186369
1004	0.914933033915256
1005	0.915032124411414
1006	0.915351421166184
1007	0.915461797245954
1008	0.914970683230671
1009	0.914765812564354
1010	0.914741188048135
1011	0.914755244861826
1012	0.914798752162204
1013	0.914835769056959
1014	0.914842591587758
1015	0.914824775417055
1016	0.915080368302357
1017	0.915401873410784
1018	0.915706670905621
1019	0.916415571571666
1020	0.916663201478867
1021	0.916522823023661
1022	0.916591871913511
1023	0.91662262258675
1024	0.916671807695736
1025	0.917080018235459
1026	0.916997459307232
1027	0.916737087273365
1028	0.916090856696497
1029	0.91574070966183
1030	0.915078380006127
1031	0.914893244920506
1032	0.914967547888213
1033	0.915128975653696
1034	0.915543465282104
1035	0.915749054578953
1036	0.916335034790673
1037	0.916323478409029
1038	0.915677077034281
1039	0.915451176689597
1040	0.914859094689894
1041	0.914766249931786
1042	0.915383564515447
1043	0.915651306490422
1044	0.915890168684885
1045	0.916279942174746
1046	0.916508934949826
1047	0.916672314540346
1048	0.916458220132116
1049	0.91595512627814
1050	0.915696546562868
1051	0.914813785575907
1052	0.914946707565925
1053	0.916183907490372
1054	0.916495735378054
1055	0.916837417961914
1056	0.91703963209977
1057	0.916517875669446
1058	0.916453680847373
1059	0.916975612016546
1060	0.917048398375638
1061	0.916810580711138
1062	0.916034119381133
1063	0.916251921736504
1064	0.916478158305686
1065	0.917025820577136
1066	0.919012114160305
1067	0.919276354703094
1068	0.918514038077477
1069	0.918257657614011
1070	0.91701249382254
1071	0.916889059193176
1072	0.917958758373954
1073	0.918300738523542
1074	0.918821694369271
1075	0.919123922871636
1076	0.919210945996606
1077	0.918678342380126
1078	0.918651416251809
1079	0.918734198023547
1080	0.918927862632557
1081	0.919328954791114
1082	0.919516233068023
1083	0.919419724034246
1084	0.919860915287668
1085	0.920813155010101
1086	0.921101261936617
1087	0.921394723913869
1088	0.921703107854339
1089	0.921410721391799
1090	0.921393345186251
1091	0.921558192154407
1092	0.922000656835627
1093	0.922610788088837
1094	0.92284512563856
1095	0.922893606302397
1096	0.923436651124734
1097	0.923412425004363
1098	0.922531159158701
1099	0.922673194198092
1100	0.923339956206012
1101	0.92355749500951
1102	0.924273495371068
1103	0.924443352933775
1104	0.923688561636599
1105	0.923675891916903
1106	0.92382169276908
1107	0.924010834443913
1108	0.924510454225364
1109	0.925227173029716
1110	0.925073596208379
1111	0.925614281840174
1112	0.925790232924603
1113	0.925075963332017
1114	0.924974267308662
1115	0.924859351355327
1116	0.924819488208141
1117	0.925031980203569
1118	0.925338996336713
1119	0.925836894438393
1120	0.925960402395863
1121	0.925648066834227
1122	0.925912773290266
1123	0.926634895568514
1124	0.926835452752249
1125	0.927254156903602
1126	0.927382060571639
1127	0.927333832874933
1128	0.926841311634478
1129	0.926451407096386
1130	0.926811107825222
1131	0.926625959537871
1132	0.926099980076774
1133	0.926035264900725
1134	0.926485575205255
1135	0.926132204737576
1136	0.925503644351193
1137	0.925113662601175
1138	0.924407043795373
1139	0.923847015796104
1140	0.92344226019936
1141	0.92309844348794
1142	0.922899631296729
1143	0.922371754990915
1144	0.921520080533036
1145	0.921283492430781
1146	0.921437419878773
1147	0.920925205002198
1148	0.920236693001135
1149	0.919805977829151
1150	0.919246003246036
1151	0.917927968769522
1152	0.917301602112189
1153	0.917612349223621
1154	0.916907364632424
1155	0.915773001604754
1156	0.914600153195477
1157	0.912841070375374
1158	0.911551960144251
1159	0.910664182374206
1160	0.909324578748746
1161	0.908048617484638
1162	0.906373024620967
1163	0.904458926690217
1164	0.902886061055758
1165	0.901694356461784
1166	0.900625616675074
1167	0.899060891313539
1168	0.897172695417841
1169	0.895653400587217
1170	0.894424715915566
1171	0.8933069597886
1172	0.892587036252034
1173	0.892033474711782
1174	0.891504810763122
1175	0.891194405437943
1176	0.891436283765508
1177	0.89138139105338
1178	0.891084259008316
1179	0.891041499490778
1180	0.891117592263236
1181	0.891298487666066
1182	0.891504612000567
1183	0.891497549456037
1184	0.890837044672426
1185	0.890250406704626
1186	0.889908850935464
1187	0.889227147583646
1188	0.888589895907152
1189	0.888411415905989
1190	0.88801101276256
1191	0.887421921663952
1192	0.886841546231698
1193	0.886137149634736
1194	0.885695556654088
1195	0.885349429396869
1196	0.885211562185227
1197	0.885203961893439
1198	0.885424794564275
1199	0.885873930199288
1200	0.886111906470077
1201	0.886760102611472
1202	0.887815197602476
1203	0.888542283105481
1204	0.889596594993632
1205	0.891096467106406
1206	0.892530668133671
1207	0.894334285941977
1208	0.896286826976097
1209	0.897888105272373
1210	0.899527092987893
1211	0.901160370481376
1212	0.902746635059188
1213	0.904311606569723
1214	0.906009656165027
1215	0.907576138119031
1216	0.909008180409556
1217	0.910339584314526
1218	0.911603324280457
1219	0.912650950610368
1220	0.913945239127379
1221	0.915750278307194
1222	0.917004556497074
1223	0.917765841023612
1224	0.918522750973373
1225	0.919256073607853
1226	0.919912548639609
1227	0.920606038322733
1228	0.921468818584848
1229	0.922249104438326
1230	0.922908942798732
1231	0.923577342470759
1232	0.924245895709747
1233	0.924617270622706
1234	0.925101176545898
1235	0.925900175117711
1236	0.926460577420718
1237	0.926692022882619
1238	0.927050433364226
1239	0.927385129768232
1240	0.927808891485785
1241	0.92819593167469
1242	0.928698744116294
1243	0.929005020006369
1244	0.929369952436904
1245	0.930064562945036
1246	0.930336151041562
1247	0.930494679646691
1248	0.930910376828613
1249	0.931007123354898
1250	0.930779262912008
1251	0.930755236132289
1252	0.930960673780732
1253	0.930879563013832
1254	0.93102615972985
1255	0.931268182777079
1256	0.931654438779763
1257	0.931749882497781
1258	0.931846196411582
1259	0.932049747878019
1260	0.932190231476212
1261	0.932217895033559
1262	0.932677740970671
1263	0.933041945134738
1264	0.932821420354117
1265	0.932725781544626
1266	0.932951291036433
1267	0.93295463564025
1268	0.933072793896542
1269	0.933359725223738
1270	0.933159877014426
1271	0.932889161180425
1272	0.932873524550191
1273	0.933018430868039
1274	0.933419917692316
1275	0.933586700485176
1276	0.933423504703145
1277	0.933483380361286
1278	0.933639206547905
1279	0.933677576108965
1280	0.933774177690811
1281	0.934312652604428
1282	0.934442538463739
1283	0.934219674656756
1284	0.93411371049563
1285	0.93436454106221
1286	0.934438075460248
1287	0.934314495862156
1288	0.93451361099187
1289	0.934958991683863
1290	0.93506245156807
1291	0.93477839846776
1292	0.934450557791042
1293	0.934264016755157
1294	0.934268193917563
1295	0.934434434455711
1296	0.934581776617126
1297	0.934619381406255
1298	0.934791251195205
1299	0.934864574660376
1300	0.934915393333406
1301	0.935213117240994
1302	0.935344519044649
1303	0.935334110620407
1304	0.935596607851259
1305	0.93565947230684
1306	0.935433342704675
1307	0.935034198485979
1308	0.93524666405282
1309	0.935422814802656
1310	0.935414137443356
1311	0.935402493122649
1312	0.935250123265146
1313	0.935420525060726
1314	0.935880508814197
1315	0.936097632968499
1316	0.935783562510664
1317	0.935692293486304
1318	0.936095141429735
1319	0.936243443226982
1320	0.936682786505558
1321	0.937280489509829
1322	0.937456330961262
1323	0.937597141531668
1324	0.937687602528097
1325	0.937610048325989
1326	0.937642726928166
1327	0.937856642957814
1328	0.937910228362855
1329	0.938037467330484
1330	0.938052408863494
1331	0.937860141187841
1332	0.937741186164029
1333	0.938004807207952
1334	0.938301211662453
1335	0.938394551884385
1336	0.938489559497128
1337	0.938450551502599
1338	0.93830168710336
1339	0.938600723933715
1340	0.938818860525642
1341	0.938622396267793
1342	0.93853321171637
1343	0.938383909074319
1344	0.938354290268529
1345	0.938742446445431
1346	0.93898991242142
1347	0.938836282218892
1348	0.938693033676295
1349	0.938560991735177
1350	0.938293184989422
1351	0.93821068523253
1352	0.938213079803307
1353	0.938111104786876
1354	0.938211683168592
1355	0.938275386081687
1356	0.938063090180634
1357	0.937801101593814
1358	0.937380309800594
1359	0.936843476460821
1360	0.936434849595539
1361	0.936157913395008
1362	0.935756285586306
1363	0.935273629142661
1364	0.934738847562139
1365	0.933969497246323
1366	0.933061513326957
1367	0.9321174747021
1368	0.931275273117147
1369	0.930615707250542
1370	0.929660256249539
1371	0.928598810178307
1372	0.927545054434398
1373	0.926002057009089
1374	0.924671425935778
1375	0.923833831999224
1376	0.922594375121938
1377	0.921178706273858
1378	0.919994217012975
1379	0.918561711865953
1380	0.917087920386626
1381	0.91587939368139
1382	0.914688452697933
1383	0.913552404271307
1384	0.91258785964406
1385	0.911886560188098
1386	0.911275253476575
1387	0.910529853383387
1388	0.910005815199638
1389	0.909600899239743
1390	0.909435786301084
1391	0.909039785643991
1392	0.908475766748351
1393	0.907970562777625
1394	0.907350708317848
1395	0.906802299811794
1396	0.906515660842023
1397	0.9062376874717
1398	0.905511952042174
1399	0.904578251762736
1400	0.903981779781057
1401	0.903461183796863
1402	0.902744909243387
1403	0.902087277928177
1404	0.90160357645474
1405	0.901062948687746
1406	0.900552441401498
1407	0.900387980783012
1408	0.900333648080013
1409	0.900186413179659
1410	0.9000598381663
1411	0.900005990311755
1412	0.899866529712025
1413	0.899612805961279
1414	0.899480625188254
1415	0.899413935529452
1416	0.89926633565674
1417	0.898918086283291
1418	0.898639864052814
1419	0.898591631128349
1420	0.898453350645236
1421	0.898413926593754
1422	0.898493055740894
1423	0.898790576772305
1424	0.898810605613283
1425	0.898730270731257
1426	0.898708986177682
1427	0.899002103706924
1428	0.899243765045635
1429	0.899646738692946
1430	0.900471891049012
1431	0.901084261345465
1432	0.901876004320522
1433	0.903097967042222
1434	0.904198809110376
1435	0.905315449150593
1436	0.906501712329275
1437	0.907643098547076
1438	0.908913567749833
1439	0.910275653322497
1440	0.911542312728123
1441	0.912674636287161
1442	0.913673636081561
1443	0.914694645928642
1444	0.915780586074664
1445	0.916699882336777
1446	0.917484189126976
1447	0.9183565459904
1448	0.919177661138572
1449	0.919725062723042
1450	0.920456362963654
1451	0.921328413375594
1452	0.921907883257541
1453	0.922639002350816
1454	0.923525552996279
1455	0.924267354653295
1456	0.92508836412204
1457	0.925795773547653
1458	0.926193491733556
1459	0.926504087046416
1460	0.926841719212961
1461	0.927237618597125
1462	0.927693785537634
1463	0.928233298061569
1464	0.928958097911344
1465	0.9293309124846
1466	0.929552164238448
1467	0.929867504153243
1468	0.930102414483611
1469	0.930283749215979
1470	0.930426353360415
1471	0.930551973532567
1472	0.93072381448741
1473	0.930895094553665
1474	0.931290552092357
1475	0.931691674206817
1476	0.931767824664684
1477	0.931977250719526
1478	0.932440453402643
1479	0.932756700826678
1480	0.933130053912265
1481	0.93351458019612
1482	0.933761197188402
1483	0.934137195501224
1484	0.934491709320103
1485	0.934753216779446
1486	0.934873326343591
1487	0.935119778464119
1488	0.935734030340329
1489	0.936015279177516
1490	0.936274294693195
1491	0.936836504977566
1492	0.937003695027786
1493	0.937101346681369
1494	0.937440355468593
1495	0.937663499110266
1496	0.937932642151833
1497	0.938438547811389
1498	0.938937012623151
1499	0.93931135579564
1500	0.939479486479082
1501	0.939498720849131
1502	0.939633288956945
1503	0.939881921656964
1504	0.940109662589449
1505	0.940303490010359
1506	0.940427127671847
1507	0.940507547122926
1508	0.940595557640783
1509	0.940760855713885
1510	0.941065895261924
1511	0.941243483744894
1512	0.941387945131776
1513	0.94166392697102
1514	0.94174992549629
1515	0.941632428574747
1516	0.94168352853848
1517	0.941738366095351
1518	0.941709628329303
1519	0.941768140334374
1520	0.94178586132499
1521	0.94152820088916
1522	0.941551940652113
1523	0.941733244134215
1524	0.942024384272852
1525	0.942285943862862
1526	0.942536113922708
1527	0.942703757711329
1528	0.942877251065164
1529	0.943035561442796
1530	0.943158721953186
1531	0.943191732770445
1532	0.943207042870583
1533	0.943356099704642
1534	0.943520328095819
1535	0.943697015569173
1536	0.943907554152017
1537	0.9439535831853
1538	0.943882268402983
1539	0.943960954671034
1540	0.94415469194261
1541	0.944224335360151
1542	0.944217482555452
1543	0.944379949045401
1544	0.944532929804412
1545	0.944384109269245
1546	0.944399829355676
1547	0.94472599522472
1548	0.944899753034114
1549	0.944927638308984
1550	0.94507728546901
1551	0.945107422603976
1552	0.945050284016327
1553	0.945256793600783
1554	0.945476059813887
1555	0.945523122874431
1556	0.945642527626387
1557	0.945774172929551
1558	0.945700765365063
1559	0.945665885307426
1560	0.945531481499406
1561	0.945204439690982
1562	0.945296344403756
1563	0.945624314518638
1564	0.945504836130165
1565	0.945275977502578
1566	0.945168743529814
1567	0.944949006804387
1568	0.944850793027369
1569	0.94503961688042
1570	0.945236540908022
1571	0.94509402301725
1572	0.94496145988674
1573	0.945120645160756
1574	0.945036918820564
1575	0.944930474431952
1576	0.945112811013947
1577	0.945155717412885
1578	0.945064955127451
1579	0.94505870539836
1580	0.945076647369108
1581	0.945019428808448
1582	0.944931428353839
1583	0.94486069232225
1584	0.944751325481248
1585	0.944692771661114
1586	0.944654347861978
1587	0.944497530601235
1588	0.944455769662082
1589	0.944432687006512
1590	0.944283720897401
1591	0.944300514452853
1592	0.944303042798662
1593	0.944021077098332
1594	0.943815448332442
1595	0.943876744046634
1596	0.943699509652005
1597	0.943466449744958
1598	0.943618079068877
1599	0.943602760494412
1600	0.943414671994347
1601	0.943460284241318
1602	0.943383234508348
1603	0.943136841584551
1604	0.943120057918359
1605	0.943164973713163
1606	0.943209863832073
1607	0.94335842083267
1608	0.943414216389576
1609	0.943446122135084
1610	0.943544815303097
1611	0.943691112313948
1612	0.943879406511097
1613	0.944024457428645
1614	0.943918242705283
1615	0.943616073842304
1616	0.943590755775799
1617	0.943603324398542
1618	0.943271392001288
1619	0.942967268035577
1620	0.942559980018132
1621	0.941874026334686
1622	0.941481577181449
1623	0.941263862831143
1624	0.940692580997667
1625	0.940143337585683
1626	0.939746827926451
1627	0.939178428202646
1628	0.938710344310681
1629	0.938274949960611
1630	0.937664766277013
1631	0.937099794786414
1632	0.936520196476249
1633	0.936001801104256
1634	0.935567566494985
1635	0.935083212757068
1636	0.934666791878528
1637	0.934335732890764
1638	0.934201871685949
1639	0.934157574489971
1640	0.934031524355642
1641	0.933850283505396
1642	0.933469833682105
1643	0.933214509647879
1644	0.933204968331772
1645	0.933159146776811
1646	0.933168304583418
1647	0.933120436170343
1648	0.932866470941876
1649	0.932496085456336
1650	0.932285008908446
1651	0.932194856139239
1652	0.931931873687759
1653	0.931599644848499
1654	0.931052412431718
1655	0.930225439735681
1656	0.92957685172536
1657	0.928913458157426
1658	0.927912788699166
1659	0.926743096810708
1660	0.925132149011042
1661	0.923345495675081
1662	0.921842573687286
1663	0.920278991190669
1664	0.918405763406255
1665	0.916341885115596
1666	0.914236353020602
1667	0.911964056831537
1668	0.90966436796938
1669	0.907322577486501
1670	0.904587755071857
1671	0.901940927013465
1672	0.899423936102597
1673	0.896834826583112
1674	0.894603593843289
1675	0.892222246344116
1676	0.889589240861181
1677	0.887266715423153
1678	0.884689137701091
1679	0.88182259340741
1680	0.879194598398941
1681	0.876324818828255
1682	0.873207392211835
1683	0.870247407428823
1684	0.866850924709709
1685	0.862976729446615
1686	0.858899999790682
1687	0.854021363409779
1688	0.8484310331764
1689	0.842275629891472
1690	0.835331617964183
1691	0.82755945758866
1692	0.818883466526917
1693	0.809689271358651
1694	0.799990981880491
1695	0.789578228030201
1696	0.778462145969845
1697	0.766579283688566
1698	0.754307900215942
1699	0.741766836029419
1700	0.729050864139071
1701	0.716282690178907
1702	0.702584379429801
1703	0.688560336122099
1704	0.674364838040813
1705	0.659622030290336
1706	0.644303715520032
1707	0.628706049017793
1708	0.61227475615437
1709	0.596599528321056
1710	0.580491982920454
1711	0.565613162051164
1712	0.550864855217187
1713	0.538186725188087
1714	0.526043158747853
1715	0.517116662257322
1716	0.510346221336913
1717	0.506586876075133
1718	0.505492331186529
1719	0.507354894195423
1720	0.511802409015752
1721	0.51829813526605
1722	0.527321343548118
1723	0.538110481216179
1724	0.549799492247816
1725	0.562724918014378
1726	0.576752931260129
1727	0.590279313375611
1728	0.603520527815499
1729	0.616524911109862
1730	0.628250305402922
1731	0.638920356679957
1732	0.648970712074045
1733	0.657364244101137
1734	0.663549274131985
1735	0.668201212825247
1736	0.67129198089699
1737	0.672934808214141
1738	0.673772942421975
1739	0.673404559774723
1740	0.671992228084157
1741	0.670158758690524
1742	0.668164950536579
1743	0.66636568855276
1744	0.664811659531984
1745	0.662961731538551
1746	0.661226632116535
1747	0.660748155589352
1748	0.660774232760578
1749	0.66183092738642
1750	0.662756097368035
1751	0.6633199483197
1752	0.664735993595751
1753	0.666719279610025
1754	0.668955267672339
1755	0.671769882103944
1756	0.675018825513122
1757	0.678486913636071
1758	0.682590647413362
1759	0.687521220064692
1760	0.692289920395822
1761	0.697559986054868
1762	0.702705806524788
1763	0.708069613721968
1764	0.712706318041962
1765	0.71713175058785
1766	0.721302150398221
1767	0.725157614741082
1768	0.728286039686722
1769	0.731114515953964
1770	0.733504665603817
1771	0.734913663257836
1772	0.736491522436523
1773	0.738370248165993
1774	0.740129920701631
1775	0.7417199022301
1776	0.743066015009516
1777	0.744380908649611
1778	0.745668803306579
1779	0.747288542361231
1780	0.749753365762519
1781	0.751989762719152
1782	0.753649770168326
1783	0.755416963323174
1784	0.756484380069807
1785	0.758429066361033
1786	0.761232001042013
1787	0.763594407472391
1788	0.766436707582485
1789	0.76895182634667
1790	0.770880697298157
1791	0.77298000174208
1792	0.774823261047366
1793	0.777340427589563
1794	0.780383634670449
1795	0.782992416511293
1796	0.786004423844956
1797	0.788570885852802
1798	0.790457081536975
1799	0.792773825900567
1800	0.795435737324474
1801	0.810152498478258
1802	0.810747789608785
1803	0.811547948617039
1804	0.812854235644334
1805	0.813980854836358
1806	0.814971656822896
1807	0.816185793159418
1808	0.817052584747416
1809	0.817472740080139
1810	0.818089558045446
1811	0.818652918497956
1812	0.819008002432621
1813	0.819665744911606
1814	0.820043447357008
1815	0.81973118530373
1816	0.819333769891728
1817	0.818966200128916
1818	0.818121468769632
1819	0.817318061747844
1820	0.817218681719786
1821	0.817230319744098
1822	0.816870106652673
1823	0.816231736909401
1824	0.815416148363188
1825	0.814773659187752
1826	0.814827050313902
1827	0.814691090315336
1828	0.814720420045189
1829	0.814849044075572
1830	0.815213309181096
1831	0.814833616390719
1832	0.815450331397939
1833	0.81726434623572
1834	0.818312866498052
1835	0.819030256615911
1836	0.81982394149854
1837	0.820195296450588
1838	0.820646183765615
1839	0.820950645499314
1840	0.821934445535055
1841	0.823008744738929
1842	0.823853815123089
1843	0.824715214000849
1844	0.825322441868952
1845	0.826213889637183
1846	0.82637654579298
1847	0.826385328965869
1848	0.826095437203519
1849	0.826518080527562
1850	0.826922964964418
1851	0.827218911665262
1852	0.828093192638473
1853	0.828130554062354
1854	0.827804448495311
1855	0.828548818873652
1856	0.829697177513865
1857	0.831109570172607
1858	0.83219534171729
1859	0.832950646426339
1860	0.833898262369486
1861	0.834819152959097
1862	0.835708063353703
1863	0.836891746964685
1864	0.838815334130246
1865	0.840092664938962
1866	0.841520653235218
1867	0.842729251051026
1868	0.843749449105491
1869	0.844585070471081
1870	0.845043457127796
1871	0.845846186345071
1872	0.846697467363339
1873	0.847754877239962
1874	0.848505994433853
1875	0.849178085760919
1876	0.849480546678034
1877	0.849104698875066
1878	0.849353795706378
1879	0.849899898004642
1880	0.850395037332453
1881	0.851330671294586
1882	0.851774138652239
1883	0.852301151128433
1884	0.851826228536753
1885	0.851541995074603
1886	0.851536544348536
1887	0.850697810449305
1888	0.850307736986352
1889	0.849671584637601
1890	0.848931211020625
1891	0.847420535764438
1892	0.845364123557051
1893	0.843617413434939
1894	0.841197177207263
1895	0.839450562266964
1896	0.837589157385002
1897	0.836067011484941
1898	0.83442545541792
1899	0.831894997689858
1900	0.830182264963267
1901	0.828465201663968
1902	0.827723616976808
1903	0.827689232688333
1904	0.827855731330808
1905	0.82895147605882
1906	0.829807163943104
1907	0.831024551089763
1908	0.831495168742176
1909	0.832195977577518
1910	0.833378845544217
1911	0.834348830898346
1912	0.835398513138933
1913	0.836227067959824
1914	0.837243595215599
1915	0.837597009337228
1916	0.837033611417807
1917	0.837174112328356
1918	0.837251816102354
1919	0.837587247755015
1920	0.838377232359071
1921	0.839596500279964
1922	0.83997610295932
1923	0.839314359661417
1924	0.839091901128647
1925	0.838206262377775
1926	0.838020579732253
1927	0.83853458309834
1928	0.838515459215514
1929	0.838298785832145
1930	0.838301134285298
1931	0.838375146933848
1932	0.838072606927442
1933	0.837833900847546
1934	0.837580484082405
1935	0.837916294138356
1936	0.838382768747454
1937	0.838833387955684
1938	0.840212547706436
1939	0.840621405363256
1940	0.839877545391805
1941	0.840113019658656
1942	0.840725298030047
1943	0.841136243450801
1944	0.841525885232461
1945	0.842662989667108
1946	0.843416898122774
1947	0.84379520046624
1948	0.843932436208437
1949	0.84370327835533
1950	0.844006831251361
1951	0.843930127349976
1952	0.844529156965228
1953	0.846111487555606
1954	0.847205241245204
1955	0.848511907401853
1956	0.849254372790369
1957	0.849653758454388
1958	0.850111070611076
1959	0.84974090849439
1960	0.849541969942752
1961	0.849874531079666
1962	0.850491220100154
1963	0.85102109624047
1964	0.852203939655694
1965	0.852676453985135
1966	0.852650329535206
1967	0.852784431990758
1968	0.852343636915585
1969	0.852689120684271
1970	0.853958442106546
1971	0.854495494905713
1972	0.855372260961093
1973	0.855548058061895
1974	0.855711591630713
1975	0.85495747487092
1976	0.855054840481839
1977	0.855377308065825
1978	0.855947749150638
1979	0.856926620076955
1980	0.857729573382422
1981	0.859127704240306
1982	0.85972053102137
1983	0.859665112234829
1984	0.859857370020426
1985	0.859644836778575
1986	0.85942345511191
1987	0.859850978808537
1988	0.860967665345855
1989	0.861423145895754
1990	0.862240258909918
1991	0.86228090138682
1992	0.861513365182363
1993	0.861127750960836
1994	0.860149305457727
1995	0.859981150879687
1996	0.860397106640753
1997	0.860671051191617
1998	0.862045743125893
1999	0.862228250361512
2000	0.861871957054453
2001	0.860609082202942
2002	0.860394614203543
2003	0.859763718636324
2004	0.85969718088101
2005	0.860654932525749
2006	0.861007025451017
2007	0.861192811851519
2008	0.861193978906109
2009	0.861068567897801
2010	0.861052085448798
2011	0.860657553516827
2012	0.860561534914848
2013	0.860648410950458
2014	0.86094565714038
2015	0.861399770096215
2016	0.862253974614136
2017	0.862331585416614
2018	0.862296226192188
2019	0.862242383864889
2020	0.861558713594486
2021	0.861273660331698
2022	0.861023330414052
2023	0.861255701651999
2024	0.862171027602956
2025	0.862262052589002
2026	0.862372421906359
2027	0.862425724973046
2028	0.861790564842271
2029	0.861232221817602
2030	0.860723312029438
2031	0.860270992110616
2032	0.860432512350674
2033	0.860915397313947
2034	0.860853844076357
2035	0.861242136074117
2036	0.861307579071085
2037	0.860653950132557
2038	0.860241747248628
2039	0.860048818325264
2040	0.859911593476483
2041	0.859556950037531
2042	0.859256359576404
2043	0.859470966449109
2044	0.859297769042981
2045	0.858476620139524
2046	0.85806846392322
2047	0.857852065929397
2048	0.857636953377111
2049	0.857693864619919
2050	0.858324761435107
2051	0.858403927095896
2052	0.858428261906654
2053	0.858349612488381
2054	0.858183614662977
2055	0.857736428650019
2056	0.85666437593176
2057	0.85628913657023
2058	0.856124829788034
2059	0.855849458568852
2060	0.855940582039574
2061	0.856061517632176
2062	0.856129041579393
2063	0.856054749673288
2064	0.855906569226664
2065	0.855847090377525
2066	0.855973666457457
2067	0.855941187009465
2068	0.855994345681223
2069	0.856406603262881
2070	0.856652057629898
2071	0.856773031247187
2072	0.856780250134199
2073	0.856961675403496
2074	0.856879831701393
2075	0.856048776698171
2076	0.855877222544338
2077	0.85610017217577
2078	0.856205477182008
2079	0.85648976946497
2080	0.856943945681978
2081	0.857411999172951
2082	0.857984360183361
2083	0.858056616252492
2084	0.858145922823331
2085	0.858080199752356
2086	0.857083842758006
2087	0.857114328897268
2088	0.858033265054395
2089	0.858160848078469
2090	0.85823133390731
2091	0.858390786808772
2092	0.858396338838661
2093	0.858106802159679
2094	0.857455137728902
2095	0.857364206086077
2096	0.857520233085456
2097	0.857230451490151
2098	0.856923734771259
2099	0.856903735047429
2100	0.856769675307618
2101	0.856012401130181
2102	0.855749331089107
2103	0.856124350536843
2104	0.856042855178436
2105	0.855620215584135
2106	0.855349154298542
2107	0.855235135107328
2108	0.854922575949611
2109	0.854520885838875
2110	0.854006470884465
2111	0.853440100721765
2112	0.852757553057393
2113	0.851733828156384
2114	0.850896136920754
2115	0.849913789560547
2116	0.849240109887508
2117	0.848586173553764
2118	0.848340861421777
2119	0.848007924320188
2120	0.847757525213728
2121	0.847619270500948
2122	0.847689632614949
2123	0.84750152804981
2124	0.847384850209211
2125	0.84708342971704
2126	0.846560396535975
2127	0.846112266509176
2128	0.845833698429243
2129	0.845106493106233
2130	0.844275635041833
2131	0.843074237216842
2132	0.841462562063405
2133	0.839729389857309
2134	0.837523606492933
2135	0.835450765952516
2136	0.833118136429994
2137	0.830951797654909
2138	0.828826467208618
2139	0.827945204186118
2140	0.826763368010593
2141	0.825877599984067
2142	0.825122037241593
2143	0.824345410974966
2144	0.824096504510262
2145	0.824277524620214
2146	0.82464811894717
2147	0.825530096095992
2148	0.826230244414564
2149	0.827193570356619
2150	0.827897847442762
2151	0.828477885600563
2152	0.829138218896363
2153	0.830023397157313
2154	0.830356488055334
2155	0.830296531311891
2156	0.830355679183539
2157	0.830362773005442
2158	0.829967397015339
2159	0.829726621224471
2160	0.828835811355199
2161	0.827514052224743
2162	0.826366660028092
2163	0.825485163845077
2164	0.824552276523687
2165	0.824532625995248
2166	0.825281279003873
2167	0.825337634105129
2168	0.825646609258262
2169	0.826043123941079
2170	0.825758337348952
2171	0.826431497175677
2172	0.828231075364551
2173	0.829236452121511
2174	0.829955197653041
2175	0.831197178554933
2176	0.832886025421676
2177	0.833825155046613
2178	0.83506739926667
2179	0.835603368340101
2180	0.834829586208016
2181	0.834579793352234
2182	0.834212892406709
2183	0.834061372046647
2184	0.833945412842135
2185	0.834190809769507
2186	0.834309449497018
2187	0.834088099568696
2188	0.834253110338794
2189	0.834420038042239
2190	0.834619528289315
2191	0.83506124831376
2192	0.835440425560349
2193	0.835692322707356
2194	0.835992799622574
2195	0.836572204469694
2196	0.836807022572695
2197	0.83690087357405
2198	0.836919132544319
2199	0.836630782416774
2200	0.836499476483345
2201	0.836581422855577
2202	0.836125972228453
2203	0.835189665158097
2204	0.834776854771518
2205	0.834488209498662
2206	0.833824020298847
2207	0.833274059899697
2208	0.832687668483554
2209	0.832338335152231
2210	0.831014137093261
2211	0.828975040907286
2212	0.827212257923822
2213	0.82542330738012
2214	0.822408353737021
2215	0.820721313865976
2216	0.820420730079107
2217	0.819039171864105
2218	0.817716796645076
2219	0.815569203260266
2220	0.812848373893863
2221	0.810132815483972
2222	0.806938297802543
2223	0.803891092971865
2224	0.800585749640341
2225	0.797738559423502
2226	0.795072528626415
2227	0.792113920578405
2228	0.789363727960159
2229	0.786510397349607
2230	0.783567905570654
2231	0.780219603150537
2232	0.7768505498073
2233	0.773206014376753
2234	0.768402084094267
2235	0.764799394258471
2236	0.762453353731329
2237	0.758854127272515
2238	0.755432214534492
2239	0.751310113504057
2240	0.745733980372181
2241	0.740711108908235
2242	0.736142955412965
2243	0.730797471368976
2244	0.724382118694614
2245	0.719251157013225
2246	0.713604462005422
2247	0.707004122877202
2248	0.701484923691643
2249	0.695353590921395
2250	0.688803131620115
2251	0.682939090026332
2252	0.676813494648987
2253	0.670667152604801
2254	0.664540728161067
2255	0.658484332574169
2256	0.652186879096565
2257	0.645740078125
2258	0.639320171924745
2259	0.632697663462753
2260	0.626413427462315
2261	0.620212592757381
2262	0.614149330914102
2263	0.608653818038645
2264	0.602188734755264
2265	0.595804830565137
2266	0.588518437559051
2267	0.580415178242501
2268	0.57170052187108
2269	0.562484049171194
2270	0.552547065881071
2271	0.541860319730688
2272	0.530530186493673
2273	0.518286527772845
2274	0.505819691734985
2275	0.492779895874806
2276	0.479140412344532
2277	0.465595948112772
2278	0.450506824352566
2279	0.433694279578687
2280	0.417002073126298
2281	0.399129128299845
2282	0.381571964014607
2283	0.363769233968974
2284	0.346311645305108
2285	0.328675725534211
2286	0.311598949010554
2287	0.294512968097106
2288	0.278531955635806
2289	0.263487534503692
2290	0.248196725988342
2291	0.23474566269976
2292	0.22261887797575
2293	0.210755785388401
2294	0.200889050336468
2295	0.192581266987292
2296	0.184582922766356
2297	0.178236203322889
2298	0.172438766211341
2299	0.16641480515546
2300	0.160703182063912
2301	0.155175220052882
2302	0.149669155141005
2303	0.144791912725186
2304	0.140456016654086
2305	0.136188680261561
2306	0.131553108742478
2307	0.129086389496267
2308	0.127611255208967
2309	0.126861703227662
2310	0.128061696353984
2311	0.128989621917122
2312	0.129460520637579
2313	0.132226688480991
2314	0.136572415190091
2315	0.141359488162265
2316	0.148182933471456
2317	0.154086064516076
2318	0.16058494841824
2319	0.166033302865668
2320	0.170896886708338
2321	0.176169444992111
2322	0.180740776655326
2323	0.18595456478111
2324	0.192734391222651
2325	0.197059273521133
2326	0.200681486369896
2327	0.203450798483162
2328	0.204182036189746
2329	0.205206534584255
2330	0.204934645960885
2331	0.206297950431208
2332	0.208567385441112
2333	0.210013174317641
2334	0.212030983302798
2335	0.213921892720643
2336	0.213868307864795
2337	0.216113318275043
2338	0.221059045835687
2339	0.224213384931559
2340	0.227246343213413
2341	0.230457867840076
2342	0.2335362839524
2343	0.235629975427149
2344	0.237889133457915
2345	0.239373342696525
2346	0.239737364150154
2347	0.23917447879656
2348	0.237741011142724
[truncated: 152 more rows]
