# Supplementary material for: Machine learning-assisted non-destructive plasticizer identification and quantification in historical PVC objects based on IR spectroscopy
Source: Sci Rep. 2022 Mar 23;12:5017. doi: 10.1038/s41598-022-08862-1 (PMC8943100; doi:10.1038/s41598-022-08862-1)
Supplement: Supplementary file 1 — Supplementary Information 1. [file 41598_2022_8862_MOESM1_ESM.zip › Plasticizers_PVC_data/NIR_all/P427A_idle.txt]

Wavelength	C:\Documents and Settings\All Users\Application Data\ASD\Indico Pro\Projects\David\P427A_idle.txt
350	0.328020928295685
351	0.32433073867918
352	0.303988196244626
353	0.296038923696973
354	0.296765452193507
355	0.291756293792317
356	0.273730195452556
357	0.25307790172273
358	0.242280894786007
359	0.251840944199012
360	0.260034500218579
361	0.253399062915717
362	0.251601139450391
363	0.248434563241747
364	0.241974705092368
365	0.240236814139546
366	0.241809521925123
367	0.245265101108433
368	0.249412967947908
369	0.250138676830815
370	0.249793664420111
371	0.254617646145722
372	0.256906641749709
373	0.260294327051558
374	0.270367390722408
375	0.276152182114978
376	0.279472835021555
377	0.2838560117194
378	0.290102508471672
379	0.296471035471772
380	0.302192180416823
381	0.30957417571285
382	0.315628519934197
383	0.321388757928741
384	0.334453024035336
385	0.342238251338182
386	0.345566152416136
387	0.353540500036233
388	0.366149928074491
389	0.377567879840362
390	0.38070873624152
391	0.386899671127838
392	0.396445694725584
393	0.407613588916424
394	0.419792209372042
395	0.430389370867538
396	0.438086644573485
397	0.444002467869305
398	0.450602998214326
399	0.459008297785019
400	0.469436204254565
401	0.480020824527097
402	0.489731714872441
403	0.498206771843761
404	0.505035154732098
405	0.511818020305547
406	0.520632261479082
407	0.530065024013946
408	0.539027721220759
409	0.546797702287554
410	0.553703669168541
411	0.560158991609296
412	0.566526651624841
413	0.573141930723229
414	0.579732180273925
415	0.586156336379966
416	0.592560439370148
417	0.598916893471447
418	0.605436936076896
419	0.612563623591025
420	0.618601393158612
421	0.623996199176377
422	0.629985265193243
423	0.637035091508854
424	0.643961983798358
425	0.649755951780516
426	0.655536853969851
427	0.661324471210692
428	0.667023178774867
429	0.672700125907956
430	0.677768326824314
431	0.682456755210145
432	0.68811286289672
433	0.694059371664375
434	0.699559446372383
435	0.703658127076211
436	0.708800783994015
437	0.714082227978739
438	0.717829600270613
439	0.72182983727518
440	0.726240469276999
441	0.730858206477392
442	0.735089088342984
443	0.739315517808607
444	0.743567469872122
445	0.746830685377424
446	0.750490150558623
447	0.754678587401946
448	0.75813381764201
449	0.761693161417604
450	0.765371946995224
451	0.7688107349861
452	0.772202928326433
453	0.77551829557489
454	0.778620240580073
455	0.780891511301296
456	0.783192724299843
457	0.786147840940993
458	0.788888392243974
459	0.791408891161356
460	0.793756711013645
461	0.796006370707699
462	0.798198611764807
463	0.800410919899626
464	0.802790313957502
465	0.804683007227487
466	0.806409271701989
467	0.80864952662369
468	0.810728378436181
469	0.81249686245018
470	0.814040581599214
471	0.816155808490401
472	0.818388749939657
473	0.820357945300285
474	0.822094620983695
475	0.823608604882194
476	0.824985078901431
477	0.826429506595979
478	0.827763041100761
479	0.829186154788867
480	0.831124762026904
481	0.833030708043123
482	0.8345533964096
483	0.835492642780653
484	0.836366264069852
485	0.837430051249555
486	0.838775315031404
487	0.840133660783782
488	0.841484603424644
489	0.842759949950312
490	0.843732943954623
491	0.844620462681644
492	0.845547491208942
493	0.846590724159863
494	0.84765938696558
495	0.848633970397884
496	0.849393641867148
497	0.850097749544125
498	0.850804324199344
499	0.851533479592855
500	0.852249496268238
501	0.852887962578711
502	0.853436446664005
503	0.853973764919913
504	0.854700971942755
505	0.855440951630941
506	0.855544678669953
507	0.855851076495897
508	0.856308507249013
509	0.856499555057594
510	0.856769865952551
511	0.857033169179257
512	0.857142216674637
513	0.857103381814596
514	0.857103178382861
515	0.85721517376632
516	0.857202563158253
517	0.857153499514606
518	0.857112967520881
519	0.857080866675838
520	0.857063765232317
521	0.85706607072301
522	0.857088620577917
523	0.857073673803116
524	0.856978139958661
525	0.856793050653562
526	0.856680572783662
527	0.856579925105605
528	0.856462992721351
529	0.856493750372225
530	0.856425279817239
531	0.856204483886233
532	0.856048265428629
533	0.855816512666812
534	0.855538988309811
535	0.855328964594633
536	0.85519154353287
537	0.855000473882904
538	0.854645932206204
539	0.854433397703468
540	0.854255964844299
541	0.854010830517
542	0.853761259334122
543	0.85342892241243
544	0.853037069055737
545	0.852781845723637
546	0.852461343207192
547	0.852119204586203
548	0.851931231563613
549	0.851679682716537
550	0.851361469144567
551	0.851045262508932
552	0.850882471455594
553	0.850705286800444
554	0.8504145783937
555	0.850213188500899
556	0.850014423710228
557	0.849759020558763
558	0.849393986324934
559	0.849132628581488
560	0.848964787522749
561	0.848755986851862
562	0.848549579868645
563	0.848410612208815
564	0.84838841732163
565	0.848405653718422
566	0.848314358003498
567	0.848073952745325
568	0.847927047317606
569	0.847826868702158
570	0.847753797595727
571	0.84771659920001
572	0.847716153592932
573	0.847770258610944
574	0.847901133032668
575	0.848033563502542
576	0.848191905084328
577	0.848395768049414
578	0.848502477188013
579	0.84859692079442
580	0.848942591106304
581	0.850261175371029
582	0.851645982919561
583	0.852598337909823
584	0.852877093458427
585	0.852763898689764
586	0.852469574005034
587	0.852191717571431
588	0.851861044835654
589	0.851542216907886
590	0.851313740496887
591	0.851198972366856
592	0.851283264544495
593	0.851485749648624
594	0.851429960734391
595	0.851004429294475
596	0.85004933007563
597	0.848367239420874
598	0.846860092734856
599	0.845701950974901
600	0.844708231548047
601	0.843228175352535
602	0.841557170264078
603	0.840260143329489
604	0.840257153185546
605	0.8408896910846
606	0.84186607540865
607	0.843307489327552
608	0.844975999677317
609	0.846744615122238
610	0.848581665800804
611	0.851151754707569
612	0.854219467797485
613	0.857228378679935
614	0.859475136271846
615	0.861145525734869
616	0.862495888384964
617	0.863584661898021
618	0.864395689403318
619	0.864772702413154
620	0.864428216139843
621	0.863694804286966
622	0.862797009371358
623	0.861900006347495
624	0.861091421060012
625	0.860302808634712
626	0.859529848649401
627	0.858982843900905
628	0.858587717289311
629	0.85830467856004
630	0.858116192514368
631	0.858175210076909
632	0.858342316577746
633	0.858369853874472
634	0.858498034714657
635	0.858712869736168
636	0.858928655747447
637	0.858955944047625
638	0.858922963613884
639	0.858918058805671
640	0.85895125070963
641	0.858978313794072
642	0.858962876018391
643	0.858874096941238
644	0.858894941423603
645	0.858920783627473
646	0.858817931261033
647	0.85874341974214
648	0.858718425381594
649	0.858747968643044
650	0.85885667722354
651	0.858844403515905
652	0.858731055164936
653	0.858732349386846
654	0.858657865468299
655	0.85848930855267
656	0.858282799612326
657	0.858243234559727
658	0.858180483036636
659	0.857979559339422
660	0.857858098434608
661	0.857783706022415
662	0.857728050060252
663	0.857661914138603
664	0.857597405159981
665	0.857575266243324
666	0.857626683324369
667	0.857538746690867
668	0.857406877068866
669	0.857331317015029
670	0.857264414937454
671	0.857212479663982
672	0.857151880410736
673	0.857007201905461
674	0.856900979424706
675	0.856877078812177
676	0.856932753775546
677	0.856906285827334
678	0.856873735977823
679	0.856924935925182
680	0.857043071513462
681	0.85713927011466
682	0.857213478847363
683	0.857401143839956
684	0.857642644495832
685	0.85787073759852
686	0.858010868626251
687	0.858121684353233
688	0.858231171685835
689	0.858368173586079
690	0.858589608695482
691	0.858838528002011
692	0.859079595823126
693	0.859322999407679
694	0.859437319295569
695	0.859513952221658
696	0.859750370969366
697	0.859972171960969
698	0.860237587065666
699	0.86060595531568
700	0.860975173252875
701	0.861349928972531
702	0.86174911453755
703	0.862219601456931
704	0.862615912729338
705	0.863008612950961
706	0.863561576246907
707	0.864087935787284
708	0.864533982208648
709	0.864916545582993
710	0.865410302528609
711	0.865940937078565
712	0.866465399865418
713	0.866997340059961
714	0.867458297582784
715	0.867917840236123
716	0.868499184024715
717	0.869061094730469
718	0.869620842416896
719	0.870212612414456
720	0.870858724841373
721	0.871408010533206
722	0.871889515894059
723	0.872577046701077
724	0.873088262165391
725	0.873546583360071
726	0.874238699541273
727	0.87502620757158
728	0.875737657600389
729	0.876281642365756
730	0.876775025418046
731	0.87737069985236
732	0.878050252360341
733	0.878619550842875
734	0.879224808575368
735	0.879844005431653
736	0.880426981262067
737	0.881085661582422
738	0.881809582514622
739	0.882546383403886
740	0.883159653413075
741	0.88379398163814
742	0.884456280594459
743	0.885058290309284
744	0.885710696641943
745	0.886313840672817
746	0.88676832583747
747	0.887241626858104
748	0.887747915451562
749	0.888276371768874
750	0.88878717222956
751	0.889315822263364
752	0.889826963251685
753	0.890261112760066
754	0.890763724380046
755	0.891297051900066
756	0.891800610987459
757	0.892256040132442
758	0.892680261714032
759	0.893069396337612
760	0.893387040438298
761	0.893828168409065
762	0.894356134483186
763	0.894847256324255
764	0.895291043896851
765	0.895603131497457
766	0.89578517646183
767	0.896054558459133
768	0.896300028128325
769	0.896485927539735
770	0.896625839715842
771	0.896724556568396
772	0.896800526931319
773	0.896863370957252
774	0.896860357335393
775	0.896878076281483
776	0.89695006718331
777	0.897035843566109
778	0.896997243827835
779	0.896899152749155
780	0.896889780030002
781	0.896908092690036
782	0.896941542028979
783	0.896971476128833
784	0.896947741564734
785	0.896904590939541
786	0.896845598959592
787	0.896748956489558
788	0.896566412657504
789	0.896351581733066
790	0.896164580441299
791	0.895970259897733
792	0.895649451029526
793	0.895215786625977
794	0.894895525926559
795	0.894633592785533
796	0.894328504863753
797	0.893857595162563
798	0.893228530317009
799	0.892676022881582
800	0.892315450910941
801	0.891909835131299
802	0.891419676307042
803	0.890888068311424
804	0.890425155133507
805	0.889918141386769
806	0.889423900765593
807	0.889015085533093
808	0.88867651502793
809	0.888290286954677
810	0.88781732021106
811	0.887320404332653
812	0.886726315629016
813	0.886137427221905
814	0.885687693168153
815	0.885270264363485
816	0.884764874075714
817	0.884118591072649
818	0.883399369761904
819	0.882659995287594
820	0.881920237944299
821	0.881184409772818
822	0.880552367487225
823	0.87990805054887
824	0.879193683779683
825	0.878647416836975
826	0.878014557920955
827	0.87729844992207
828	0.87671952498246
829	0.876084725513746
830	0.875484717809131
831	0.875025042011567
832	0.874598396453232
833	0.874095203527584
834	0.87350526122745
835	0.872939625332311
836	0.872387155537912
837	0.871901119426513
838	0.871525266617135
839	0.87115010917436
840	0.870712901927801
841	0.870190526247068
842	0.869597880498722
843	0.869097138550536
844	0.868704292214369
845	0.868348629382485
846	0.867900594907584
847	0.867376841499821
848	0.866837679758837
849	0.866403665190161
850	0.865903262320018
851	0.865358282532058
852	0.864899354451667
853	0.864495695541985
854	0.864114866574966
855	0.863732066428186
856	0.863340924131764
857	0.863073965783201
858	0.862884805003347
859	0.862591797975398
860	0.862295341364364
861	0.862096153815784
862	0.862034856231012
863	0.861952393207549
864	0.861804419500535
865	0.86163692586787
866	0.861580290411208
867	0.861514997552285
868	0.861424093138382
869	0.861323492709653
870	0.861239522767004
871	0.861265096877366
872	0.861345672096636
873	0.861257322360509
874	0.861173803054032
875	0.86109528806644
876	0.861004833434397
877	0.861037403081836
878	0.861084709115335
879	0.861085753690611
880	0.861053286349187
881	0.861004613350903
882	0.860994473926052
883	0.861071661439495
884	0.86119381339935
885	0.861333580773368
886	0.861466333590018
887	0.861568883656109
888	0.861678475434112
889	0.861863085700255
890	0.862151110097228
891	0.862293053600313
892	0.862422446297977
893	0.86266210907594
894	0.86308960354924
895	0.863529333654603
896	0.863898275233806
897	0.864168638286703
898	0.864402923051844
899	0.864718524949387
900	0.865179697034546
901	0.865785409013273
902	0.866206848221764
903	0.866540346800207
904	0.866993837937608
905	0.86748319788453
906	0.867909056390365
907	0.868242338967443
908	0.86854865956093
909	0.86900444484887
910	0.869521861891081
911	0.869944035202285
912	0.870276138647444
913	0.870617756836381
914	0.871037435648243
915	0.871556196941685
916	0.872213662430708
917	0.872901876816262
918	0.873525191701552
919	0.874253112240245
920	0.875022918114778
921	0.875848534155983
922	0.876837375158693
923	0.877812506031
924	0.878715121859589
925	0.879569103846923
926	0.880587729047274
927	0.881498123087095
928	0.882347340706416
929	0.883478660896582
930	0.884545681367164
931	0.885571698063543
932	0.88662072924613
933	0.887605735000492
934	0.888582344386665
935	0.889549151214588
936	0.890458569220897
937	0.891270006330064
938	0.892075381817246
939	0.892941629383042
940	0.89383782131098
941	0.894560943037773
942	0.895162178072099
943	0.895849554279991
944	0.896708741318555
945	0.897521413278056
946	0.89817923241971
947	0.898886591578783
948	0.899587808559231
949	0.900293133969766
950	0.901048939174217
951	0.901992498859869
952	0.902901589821644
953	0.903651391786516
954	0.904294980176233
955	0.905059728323491
956	0.905863878700774
957	0.906580718091612
958	0.907413579196763
959	0.908299029661982
960	0.909167116086718
961	0.909959401288194
962	0.910701569105114
963	0.911371758359224
964	0.912024464992872
965	0.913010372900318
966	0.913908434317995
967	0.914658032573891
968	0.915436264199629
969	0.916086545594931
970	0.916751070297205
971	0.917523874770999
972	0.918316088492463
973	0.918994578438965
974	0.919636781558356
975	0.920364027627953
976	0.920890210441758
977	0.921387906856418
978	0.921936639929957
979	0.922447178476823
980	0.922883801185105
981	0.923358613476247
982	0.923935196487635
983	0.924319681708839
984	0.924756430811284
985	0.92522896586957
986	0.925538531624953
987	0.926118797771164
988	0.926712602028331
989	0.927126062574192
990	0.927572845511545
991	0.928221366224599
992	0.9288100446199
993	0.928996246462384
994	0.929351696224226
995	0.929659375185556
996	0.929942868825757
997	0.930596868160319
998	0.930924355191079
999	0.931180684156138
1000	0.93170238698816
1001	0.905028216258038
1002	0.905605093531529
1003	0.906227142452466
1004	0.906777991605687
1005	0.907383388730574
1006	0.908707956816375
1007	0.909178382592894
1008	0.909096886751072
1009	0.909041910377294
1010	0.908296549487616
1011	0.908084168003801
1012	0.908054272596925
1013	0.90810549949724
1014	0.908455722811257
1015	0.909264711560599
1016	0.909742668935267
1017	0.910489391738591
1018	0.910647645807413
1019	0.909929084435641
1020	0.910369183954176
1021	0.911291894664466
1022	0.911846715304332
1023	0.91305633515747
1024	0.913838483309746
1025	0.914618411698742
1026	0.914464548645999
1027	0.913341947152197
1028	0.912875662395802
1029	0.912393280711135
1030	0.911029400207647
1031	0.910792354962109
1032	0.911631945012734
1033	0.911832289466349
1034	0.911882933565416
1035	0.912139323957984
1036	0.912782992103142
1037	0.912896489846247
1038	0.912552432339586
1039	0.912627917944185
1040	0.912603450783274
1041	0.912665368708925
1042	0.913125326211436
1043	0.913489795046893
1044	0.913803961105179
1045	0.914022533986607
1046	0.914133478232563
1047	0.914197797145844
1048	0.914345056822792
1049	0.914568792625378
1050	0.914335887903518
1051	0.913743383385466
1052	0.913629190015201
1053	0.91340954418523
1054	0.913254370710814
1055	0.913660913556276
1056	0.913757253123726
1057	0.913443844187815
1058	0.913239037756903
1059	0.913172495968539
1060	0.913081421985497
1061	0.912637824389021
1062	0.911871301428994
1063	0.911567143977367
1064	0.910941140990206
1065	0.911044108459352
1066	0.912390826545833
1067	0.912154595786203
1068	0.911346123931156
1069	0.910882160712601
1070	0.909330431411728
1071	0.90867289918722
1072	0.90903913861481
1073	0.908968852212863
1074	0.908759276243711
1075	0.908755062832219
1076	0.909282196945494
1077	0.908842702279757
1078	0.908654862509428
1079	0.908511778813909
1080	0.908224920678143
1081	0.907582033496138
1082	0.907420028012028
1083	0.907373127517622
1084	0.907450765397757
1085	0.907938723260767
1086	0.907956165812319
1087	0.908143362943548
1088	0.907783785156831
1089	0.906582686851693
1090	0.906072718008971
1091	0.905607763500999
1092	0.905041197749751
1093	0.90544893229617
1094	0.905580760512611
1095	0.904938872192703
1096	0.904568731797719
1097	0.904490885633814
1098	0.904492481474004
1099	0.904152619138817
1100	0.904197407544618
1101	0.903790243758403
1102	0.902574749717898
1103	0.902001225718933
1104	0.901564656991559
1105	0.901337600562397
1106	0.901615398042903
1107	0.901340928353525
1108	0.900844260115115
1109	0.900786192053391
1110	0.899621395219278
1111	0.898949890811179
1112	0.898591519949072
1113	0.897796029813576
1114	0.897203630015963
1115	0.896690974869626
1116	0.896159233134437
1117	0.895625904217243
1118	0.895216186963435
1119	0.894918305363678
1120	0.894682691711346
1121	0.894436409480826
1122	0.894082803968279
1123	0.894135961475572
1124	0.893631669089321
1125	0.892402645918302
1126	0.891899688876091
1127	0.89174078868219
1128	0.890735904942122
1129	0.890065592638985
1130	0.889936727251002
1131	0.889290856784109
1132	0.888463876766091
1133	0.887884277088811
1134	0.887683304576284
1135	0.886906722481726
1136	0.885849264762325
1137	0.884987488540297
1138	0.883973222324457
1139	0.883018400105928
1140	0.882166764179584
1141	0.881310182528498
1142	0.880417747820902
1143	0.879422142906152
1144	0.878388627832063
1145	0.877466641848888
1146	0.876409850683459
1147	0.875604979568314
1148	0.874789951642397
1149	0.874002669332775
1150	0.873070700730124
1151	0.872045518539944
1152	0.870853511314468
1153	0.869591761433551
1154	0.868226051451623
1155	0.866700644921991
1156	0.86519402749172
1157	0.86362388824405
1158	0.862032225486916
1159	0.860573173829813
1160	0.858744118510978
1161	0.856755790712456
1162	0.854529979623672
1163	0.852417519344944
1164	0.850317934438275
1165	0.848335113687766
1166	0.846807400966874
1167	0.844901219113433
1168	0.842857794717826
1169	0.841142020098846
1170	0.839504630654982
1171	0.838235672013372
1172	0.837410702232569
1173	0.836501038415323
1174	0.835820408526487
1175	0.835047444714727
1176	0.83403288366417
1177	0.83349940232845
1178	0.833330170116695
1179	0.833038943283958
1180	0.832992929466258
1181	0.832888249739677
1182	0.832571081962653
1183	0.832124200778706
1184	0.831542012665448
1185	0.831139771745592
1186	0.8306930496359
1187	0.829685674112749
1188	0.828705550761742
1189	0.828066717430289
1190	0.827429117598467
1191	0.82685083441999
1192	0.826273304882396
1193	0.825747978497915
1194	0.825217083199745
1195	0.82454565352701
1196	0.824302438983566
1197	0.824333310586787
1198	0.824344991299479
1199	0.824596901237066
1200	0.824644632266317
1201	0.824793217826002
1202	0.825325637180393
1203	0.826082804034208
1204	0.827257309644126
1205	0.828615220581261
1206	0.829857153168282
1207	0.831246374746168
1208	0.832716859929219
1209	0.834017819256438
1210	0.835477205107077
1211	0.836924337051032
1212	0.838323664996911
1213	0.839674884907903
1214	0.841194787164723
1215	0.842586792413274
1216	0.843816987930952
1217	0.844987219174303
1218	0.846103537060779
1219	0.84717264079634
1220	0.848338075011716
1221	0.849806081393439
1222	0.850973015683765
1223	0.851851603712841
1224	0.852799855801077
1225	0.853634934030181
1226	0.854547824948765
1227	0.855543189017569
1228	0.856211925691102
1229	0.856771065344172
1230	0.857528980262821
1231	0.858416030672154
1232	0.859067539094173
1233	0.859378791335561
1234	0.860111673577859
1235	0.861036410139527
1236	0.861702985431987
1237	0.862593796875741
1238	0.863283420500021
1239	0.863687949972154
1240	0.864021096043456
1241	0.864706468263926
1242	0.865399657219004
1243	0.865849236137308
1244	0.866416359174587
1245	0.86708690272976
1246	0.867486205980319
1247	0.867900174171455
1248	0.868407533378716
1249	0.868517949660826
1250	0.868546826677261
1251	0.868910816691825
1252	0.869093142282825
1253	0.869177648536206
1254	0.869662753517779
1255	0.869894458819593
1256	0.869815722893517
1257	0.869933049098272
1258	0.870139199258055
1259	0.870328622477601
1260	0.870481828325769
1261	0.870938090949841
1262	0.871235902832609
1263	0.871184642728172
1264	0.87116395176414
1265	0.871417668373766
1266	0.871855319989486
1267	0.872209824405664
1268	0.872614119839981
1269	0.8730015223924
1270	0.873086225889078
1271	0.873248289148142
1272	0.873581600762525
1273	0.873844566914827
1274	0.874054607455676
1275	0.874370606471188
1276	0.874734523572553
1277	0.875005170514351
1278	0.875273968567308
1279	0.875681994867698
1280	0.875925501233166
1281	0.875907625582557
1282	0.876178661575928
1283	0.876564139485246
1284	0.876980669705228
1285	0.877355495624788
1286	0.87771999579755
1287	0.877987647918658
1288	0.878195546446037
1289	0.878716858816544
1290	0.879386376523994
1291	0.879541491207404
1292	0.879537195652068
1293	0.87993140364991
1294	0.880240953610012
1295	0.880543261531203
1296	0.8812939884804
1297	0.881926692733196
1298	0.882328987557024
1299	0.882791657838529
1300	0.883260732503234
1301	0.883756140208842
1302	0.884330337400461
1303	0.884801140135656
1304	0.885343362574248
1305	0.885790671954385
1306	0.886055091880279
1307	0.886552368281889
1308	0.887131682231253
1309	0.887507653802393
1310	0.887992278054569
1311	0.888284634687351
1312	0.888325036879028
1313	0.888966938668012
1314	0.889905476364079
1315	0.890211398301391
1316	0.89039754416103
1317	0.891050734870303
1318	0.891619508520122
1319	0.892079200503782
1320	0.892708324412871
1321	0.893244797099795
1322	0.893798104317816
1323	0.894263258294913
1324	0.894807202444481
1325	0.895338720182374
1326	0.895286601664658
1327	0.895392048921463
1328	0.89568806156243
1329	0.896054441662603
1330	0.8962830015248
1331	0.896596203454156
1332	0.897028943133812
1333	0.897328510599209
1334	0.897561889082152
1335	0.897917795576938
1336	0.898351249089024
1337	0.898762920071086
1338	0.899193405352115
1339	0.899693826433546
1340	0.900171405106743
1341	0.900296767712878
1342	0.900571681050868
1343	0.901183870679667
1344	0.901612606973633
1345	0.902193121741979
1346	0.902593930118715
1347	0.902630554879113
1348	0.902865283962956
1349	0.902967859133835
1350	0.903077322514986
1351	0.903597923110673
1352	0.904126387400701
1353	0.904338627483721
1354	0.904594686132263
1355	0.904979491484025
1356	0.905203464089539
1357	0.905426425582559
1358	0.905743588673325
1359	0.906211052024041
1360	0.906442695496427
1361	0.906452497692334
1362	0.906457185745892
1363	0.906469784268386
1364	0.90640904805142
1365	0.906122488446246
1366	0.905821673904408
1367	0.905615379769506
1368	0.905188233029177
1369	0.90466527150272
1370	0.90421410589596
1371	0.903680643734402
1372	0.902950995945168
1373	0.902084095345887
1374	0.901434215777065
1375	0.900954388953063
1376	0.900175959381709
1377	0.899143952400713
1378	0.8982471818894
1379	0.89736729634626
1380	0.896350092189853
1381	0.895540358378142
1382	0.894787107529941
1383	0.893715224792489
1384	0.892932036181627
1385	0.892595466777766
1386	0.892143443997161
1387	0.891731256521645
1388	0.891505834493584
1389	0.891316568258964
1390	0.891218726678703
1391	0.891353091294756
1392	0.891354484057621
1393	0.891131683080141
1394	0.890865884213289
1395	0.890684933781726
1396	0.890561288192807
1397	0.890392225229228
1398	0.890198318242047
1399	0.88982962710872
1400	0.889476456127717
1401	0.889332195009482
1402	0.889157806631974
1403	0.888789646821958
1404	0.888378424655827
1405	0.88825316443228
1406	0.888292128755977
1407	0.888341339438844
1408	0.888604028680876
1409	0.889030783144456
1410	0.889237378364344
1411	0.889189973221068
1412	0.889425433880478
1413	0.889673858427193
1414	0.889552576136651
1415	0.889774993528692
1416	0.890242024383396
1417	0.890323806148812
1418	0.890580417150479
1419	0.891149734183497
1420	0.891474703696183
1421	0.891875664928889
1422	0.892461611762535
1423	0.893322176521149
1424	0.893917995401047
1425	0.894436061509243
1426	0.895141938392641
1427	0.896099401448459
1428	0.896991912766716
1429	0.898056299902894
1430	0.899385653323335
1431	0.900614443992599
1432	0.901986689769343
1433	0.903672795144149
1434	0.905362258175575
1435	0.906985544625733
1436	0.908680288082573
1437	0.910435054836768
1438	0.912225931577174
1439	0.913906564827905
1440	0.915492076747045
1441	0.917108202001978
1442	0.918538111158396
1443	0.91990443051018
1444	0.921414422063444
1445	0.922746940354021
1446	0.923930430963478
1447	0.925340945435419
1448	0.926664387799572
1449	0.927618157175381
1450	0.928699054885786
1451	0.929857931341014
1452	0.930751169852596
1453	0.931807661915166
1454	0.933082184885168
1455	0.934080745690911
1456	0.935093295990136
1457	0.936219718994049
1458	0.936984795682203
1459	0.937623239772561
1460	0.938404959965645
1461	0.939173026967172
1462	0.939898470366034
1463	0.940604175576198
1464	0.941415996146116
1465	0.942091881222901
1466	0.94261095684674
1467	0.943151094696378
1468	0.943773982816531
1469	0.94422958663312
1470	0.944574820164918
1471	0.945098630527456
1472	0.945684318207279
1473	0.946195544715958
1474	0.946821310498331
1475	0.947402340019529
1476	0.947885658819655
1477	0.948564534365692
1478	0.94931880877502
1479	0.950004026856776
1480	0.950764305144993
1481	0.951380369143212
1482	0.951929124688989
1483	0.952673496461829
1484	0.953267814993976
1485	0.953834190759498
1486	0.954496169094493
1487	0.955126114322059
1488	0.955844023509012
1489	0.956439011843104
1490	0.956951851068251
1491	0.957472497897292
1492	0.957946087612076
1493	0.9584801729282
1494	0.959020208270557
1495	0.959535442173035
1496	0.960074115649488
1497	0.960754765988209
1498	0.961397633854623
1499	0.962018844016996
1500	0.962701981655471
1501	0.963163970175269
1502	0.96356631093012
1503	0.963980589069134
1504	0.964423155282262
1505	0.964971498210059
1506	0.965341691447611
1507	0.965763350772523
1508	0.966294378268874
1509	0.966702807381109
1510	0.967271955913517
1511	0.967763698793464
1512	0.968067086833603
1513	0.968453881468333
1514	0.968818318677405
1515	0.969290578310591
1516	0.969595229479022
1517	0.969820576897908
1518	0.970069111365524
1519	0.970165843987275
1520	0.9703357684743
1521	0.970580124819795
1522	0.970673262746776
1523	0.97057833936566
1524	0.970931810110331
1525	0.971458217147071
1526	0.971830456820212
1527	0.972410744566317
1528	0.972945132822552
1529	0.973134973777817
1530	0.973461949111281
1531	0.973955217476178
1532	0.974292212180252
1533	0.974541298527452
1534	0.974868875825755
1535	0.975032702678055
1536	0.975250990753251
1537	0.975811101720745
1538	0.976300857467469
1539	0.976735276360374
1540	0.977234412791377
1541	0.977586296862438
1542	0.977778912832432
1543	0.978045935569958
1544	0.978456507982836
1545	0.978771960614518
1546	0.97909927092707
1547	0.979537851818471
1548	0.980043205039468
1549	0.980364584454797
1550	0.980399476922739
1551	0.98048844834125
1552	0.980496396639281
1553	0.980565845946144
1554	0.980916815314442
1555	0.98113415575227
1556	0.981232125089164
1557	0.981417627613838
1558	0.981561796670921
1559	0.981721551740297
1560	0.981823735789675
1561	0.981825382734082
1562	0.982028261047561
1563	0.982286807516022
1564	0.982296477897223
1565	0.982248886533016
1566	0.982351741648432
1567	0.982516634678659
1568	0.982706997102554
1569	0.982933508832544
1570	0.982926951794302
1571	0.982637261674095
1572	0.982527883228852
1573	0.982732225739258
1574	0.98285745559282
1575	0.982902447665713
1576	0.983028797768018
1577	0.983001857348658
1578	0.982844128805032
1579	0.982793116010396
1580	0.98281537182293
1581	0.982746823961116
1582	0.982764230964781
1583	0.982990652571188
1584	0.983088981720145
1585	0.983093861410526
1586	0.98312107854252
1587	0.98308996056137
1588	0.983111030994644
1589	0.983131733467285
1590	0.9830433696481
1591	0.983027645422594
1592	0.983115798675421
1593	0.983076179115786
1594	0.982999155171946
1595	0.982952724594568
1596	0.98269245012103
1597	0.982519274728695
1598	0.982555698284535
1599	0.982353811346831
1600	0.982205291226177
1601	0.982182287490075
1602	0.981989422744019
1603	0.981905710597027
1604	0.98187200505921
1605	0.981632648274399
1606	0.981419312938197
1607	0.981299750503857
1608	0.981174138167677
1609	0.981084763283811
1610	0.981028749958398
1611	0.980953410826586
1612	0.980826014487213
1613	0.980687501700669
1614	0.980438022210286
1615	0.980225667392183
1616	0.980217683356894
1617	0.980075165695873
1618	0.979830307542104
1619	0.979630326821699
1620	0.979128757715035
1621	0.978433898619679
1622	0.977941644960914
1623	0.977375789694681
1624	0.976709493329391
1625	0.976186696261962
1626	0.975587156698857
1627	0.974926276233326
1628	0.974230384636536
1629	0.973286311324643
1630	0.972525050301987
1631	0.971935967441556
1632	0.971061486216778
1633	0.970518408439639
1634	0.970151672077372
1635	0.969316889503258
1636	0.968585276156784
1637	0.968160384061074
1638	0.967679502503563
1639	0.967239639282508
1640	0.967088379932951
1641	0.966981964519904
1642	0.966690783085603
1643	0.966623535445372
1644	0.966820340595647
1645	0.966808748630049
1646	0.96657999258291
1647	0.966504731232655
1648	0.966407105789735
1649	0.966034043957134
1650	0.965878312154637
1651	0.965907151185779
1652	0.965512122482265
1653	0.965001124395858
1654	0.964626423910574
1655	0.963960239787242
1656	0.963105749063281
1657	0.962258280049172
1658	0.961131750501828
1659	0.95948328001626
1660	0.957820309867607
1661	0.956515725302296
1662	0.95468832197746
1663	0.952581062187704
1664	0.950505976286328
1665	0.947901583533026
1666	0.945455101786942
1667	0.943106059156305
1668	0.940453469833918
1669	0.937603869583447
1670	0.93458526678418
1671	0.931802906399176
1672	0.92898000615551
1673	0.92614463469739
1674	0.923482317697548
1675	0.920444978296112
1676	0.917487152938779
1677	0.914814314353667
1678	0.911848218393242
1679	0.908792592716902
1680	0.905629372083154
1681	0.902133564932461
1682	0.898560560449819
1683	0.895010456065963
1684	0.891168663314016
1685	0.886889141056318
1686	0.8821332705695
1687	0.876667860304145
1688	0.870430043430641
1689	0.863405837254513
1690	0.855501586252633
1691	0.846707415854689
1692	0.837302805849802
1693	0.827219101216892
1694	0.816292425051374
1695	0.804825880569829
1696	0.792588428923726
1697	0.779460660217672
1698	0.766290812221966
1699	0.752804786694954
1700	0.738511966873918
1701	0.724301156516548
1702	0.709625025029766
1703	0.694346334169614
1704	0.679034772262857
1705	0.663180974580735
1706	0.64653433998148
1707	0.62968886570104
1708	0.612151867373542
1709	0.595285314768593
1710	0.577784413645328
1711	0.561847297894038
1712	0.546278429941416
1713	0.532730299909179
1714	0.519716704387532
1715	0.510133321212375
1716	0.502895161121703
1717	0.498494569316667
1718	0.496771370574487
1719	0.49831310346902
1720	0.502442598181618
1721	0.509045528435195
1722	0.518060311208485
1723	0.528866923150082
1724	0.541046492631537
1725	0.554167767220134
1726	0.568422862872844
1727	0.582463194104314
1728	0.595850476007339
1729	0.609161847923941
1730	0.621553610582787
1731	0.63260200745392
1732	0.642685669415257
1733	0.651204616729657
1734	0.657683891709193
1735	0.662690030561422
1736	0.666430831183065
1737	0.668502355389491
1738	0.669466462682594
1739	0.669306314042102
1740	0.667840694993554
1741	0.666090543668261
1742	0.664208695571992
1743	0.661927745119558
1744	0.659939771003862
1745	0.658203240691485
1746	0.656414719738585
1747	0.655608393486431
1748	0.655575727018494
1749	0.655931751932257
1750	0.656430737986866
1751	0.656872101578176
1752	0.658117854028895
1753	0.659902630353427
1754	0.662055518454195
1755	0.665224811176743
1756	0.668130438794524
1757	0.670658154790887
1758	0.674395686428363
1759	0.678789192635748
1760	0.683301010595244
1761	0.689043775253845
1762	0.693929581547177
1763	0.698564002660416
1764	0.702924654670862
1765	0.707077060209709
1766	0.710887427996108
1767	0.71448620869282
1768	0.717448191328436
1769	0.720030174510162
1770	0.72191881943898
1771	0.72327688259054
1772	0.724848051977516
1773	0.726676451832007
1774	0.728598656906796
1775	0.730337315657852
1776	0.731537071934628
1777	0.73276526391514
1778	0.734355018496695
1779	0.735913634374981
1780	0.738087201175754
1781	0.740370868530751
1782	0.741917500420967
1783	0.743804260857301
1784	0.745461140096395
1785	0.747505131879514
1786	0.750186714453484
1787	0.752617512445493
1788	0.75512222170159
1789	0.757569464481327
1790	0.759824073109577
1791	0.762229167282106
1792	0.764724153102327
1793	0.767268290094522
1794	0.769972266331658
1795	0.772469646371749
1796	0.775043461505746
1797	0.777293661484898
1798	0.779061482707939
1799	0.781304199017661
1800	0.783707578950781
1801	0.774545450992069
1802	0.775126552483293
1803	0.775931061743342
1804	0.776285789852628
1805	0.776679877993467
1806	0.777502518503652
1807	0.778583437603309
1808	0.77931668806681
1809	0.780433719731849
1810	0.781000477508403
1811	0.780503834978998
1812	0.780293605058407
1813	0.779891261352027
1814	0.779670743153271
1815	0.780047287260667
1816	0.779850039267706
1817	0.779266793499458
1818	0.77828023551604
1819	0.777538690833596
1820	0.776407026599036
1821	0.775033848548183
1822	0.774769969398059
1823	0.774370127517968
1824	0.773628305469169
1825	0.773758838913256
1826	0.772834961441905
1827	0.772133026333215
1828	0.77100274696273
1829	0.771177934219235
1830	0.771209192235225
1831	0.771548400602716
1832	0.772664468650078
1833	0.77318550296655
1834	0.77307333529998
1835	0.773438225158201
1836	0.774171960989417
1837	0.775342761418564
1838	0.776126996685246
1839	0.77718548329132
1840	0.777972414025367
1841	0.778200700353812
1842	0.778404982320754
1843	0.778923339200126
1844	0.779740281767908
1845	0.780557989632993
1846	0.780637547277077
1847	0.780524097231081
1848	0.779697911638846
1849	0.779306913084677
1850	0.778580841661766
1851	0.778590944674097
1852	0.779125325757366
1853	0.779280527342427
1854	0.779518648235699
1855	0.779980982924949
1856	0.780259455770448
1857	0.780939276819798
1858	0.781742164691413
1859	0.783057830083478
1860	0.784062229608545
1861	0.785128266908058
1862	0.785920612544263
1863	0.786851369537103
1864	0.787031822255211
1865	0.787362655489349
1866	0.788896104079217
1867	0.789998812935999
1868	0.791409822566986
1869	0.792517910116088
1870	0.79335275457124
1871	0.794060870772492
1872	0.794445418518004
1873	0.79552514814502
1874	0.796030493497409
1875	0.796753297026098
1876	0.797266994504476
1877	0.796787550488338
1878	0.797081571100632
1879	0.797602688478494
1880	0.798019821417009
1881	0.798917759031175
1882	0.799544235871669
1883	0.800352056330727
1884	0.800051978092814
1885	0.799917537526516
1886	0.799572103538174
1887	0.798924306922245
1888	0.798915405848533
1889	0.79847016355976
1890	0.798449279933912
1891	0.797292834725633
1892	0.795045498062377
1893	0.793226592553437
1894	0.79073749148182
1895	0.788929649462718
1896	0.78741387950946
1897	0.786601792138068
1898	0.785897676530855
1899	0.784345972432671
1900	0.783107256304899
1901	0.781367462086062
1902	0.780721365589626
1903	0.78031284306408
1904	0.780748848832729
1905	0.782590680213382
1906	0.783752933182003
1907	0.785445834595943
1908	0.78626730861999
1909	0.786933655589294
1910	0.787920289841892
1911	0.789040937286006
1912	0.790517162017791
1913	0.791688697219786
1914	0.793118282806411
1915	0.79382951778651
1916	0.79396810962714
1917	0.7941785526353
1918	0.793722523626065
1919	0.793947085643578
1920	0.79456049636942
1921	0.795412228220743
1922	0.795830591549847
1923	0.795252938854921
1924	0.794933966669248
1925	0.793616127740605
1926	0.793353054977465
1927	0.793969009867191
1928	0.794013477735467
1929	0.794199042392658
1930	0.794067890894922
1931	0.793704921104373
1932	0.792848453459448
1933	0.792324221817437
1934	0.792228486163502
1935	0.792382431721195
1936	0.793050562046012
1937	0.793322615211908
1938	0.793999211220387
1939	0.793958538366856
1940	0.793009624247746
1941	0.792862756793352
1942	0.79271830536828
1943	0.792781728681982
1944	0.793230354662794
1945	0.794025289163513
1946	0.794683481548335
1947	0.794624381972214
1948	0.794394223337351
1949	0.793461352762515
1950	0.793452104882136
1951	0.793387412412023
1952	0.793739458018902
1953	0.79524702499774
1954	0.79585360741691
1955	0.796129771757298
1956	0.796233665532837
1957	0.795734087906281
1958	0.795589078346142
1959	0.795512463255472
1960	0.796131656980383
1961	0.796544846460053
1962	0.797616333123586
1963	0.797816895854647
1964	0.797566359926656
1965	0.797376666311748
1966	0.796475008110281
1967	0.796421670399093
1968	0.796810893141247
1969	0.797178791337847
1970	0.798438283453294
1971	0.798865539373373
1972	0.799075543330819
1973	0.798551109313355
1974	0.798464476637996
1975	0.797848130209385
1976	0.797992073136438
1977	0.798871784249918
1978	0.799149793692383
1979	0.799453492212295
1980	0.799594939316957
1981	0.799423995325061
1982	0.799260328279849
1983	0.798678376283485
1984	0.798748578381513
1985	0.798929509893439
1986	0.799547100412888
1987	0.799928852340122
1988	0.800969161507856
1989	0.801151558896258
1990	0.800746525264441
1991	0.800524897273551
1992	0.799772588670561
1993	0.799798232884424
1994	0.800464709041585
1995	0.800542561407412
1996	0.800950433590822
1997	0.800955095357348
1998	0.80016029121941
1999	0.799627657335066
2000	0.799128261901012
2001	0.798419201515369
2002	0.798618145176927
2003	0.799490981741767
2004	0.799621397736526
2005	0.800324733803588
2006	0.800225225486128
2007	0.798980587946759
2008	0.798414284653038
2009	0.797617766202873
2010	0.797497318915105
2011	0.798026341894079
2012	0.798261218837646
2013	0.799285621819303
2014	0.799570614853176
2015	0.799460008042093
2016	0.79863024620696
2017	0.7983939226172
2018	0.797780980215516
2019	0.797795389549093
2020	0.798536747061046
2021	0.798667594669365
2022	0.79879925444708
2023	0.798829497138547
2024	0.798700521240985
2025	0.798390743302041
2026	0.797386958172037
2027	0.797319568848517
2028	0.798015349500673
2029	0.798036425696193
2030	0.798043557769182
2031	0.798679648500767
2032	0.798602331880644
2033	0.797623058416864
2034	0.797164363777482
2035	0.79659069503532
2036	0.796725375154576
2037	0.797193497312027
2038	0.797532649101155
2039	0.79895796955684
2040	0.799293673277611
2041	0.798729810274632
2042	0.798400213861128
2043	0.797516339663073
2044	0.797056696973623
2045	0.79674965261578
2046	0.796560985673661
2047	0.796654125632909
2048	0.797260462625304
2049	0.797286532947027
2050	0.797428573686202
2051	0.797183582761992
2052	0.796250551312272
2053	0.79592322845833
2054	0.795594256011821
2055	0.795500794944107
2056	0.795894123191471
2057	0.796022173793311
2058	0.796279786607017
2059	0.796316107134681
2060	0.79616657046894
2061	0.796001167233749
2062	0.795658899861905
2063	0.79509691716339
2064	0.795210324231655
2065	0.795544156157615
2066	0.796015671717974
2067	0.797358978826509
2068	0.797665821676722
2069	0.79755911464445
2070	0.797481116389844
2071	0.796566067096771
2072	0.796506764503061
2073	0.796859770553203
2074	0.797204149287367
2075	0.798318583441519
2076	0.798745600419949
2077	0.799122885670179
2078	0.799027570509645
2079	0.798144009272899
2080	0.797182328936879
2081	0.796919743563459
2082	0.796524262066876
2083	0.796773792097686
2084	0.798001645081472
2085	0.798631909230947
2086	0.799648193476437
2087	0.799691993387357
2088	0.799014003200037
2089	0.798778086540672
2090	0.797672273881074
2091	0.797536112050715
2092	0.798635480334261
2093	0.798867897797552
2094	0.799032999249074
2095	0.799124746098053
2096	0.798833955821202
2097	0.798459891094725
2098	0.798091964158504
2099	0.797667573485286
2100	0.797344102533132
2101	0.796560638528933
2102	0.796724187809259
2103	0.79786100232325
2104	0.797937740129902
2105	0.798167161230528
2106	0.797941055865821
2107	0.796832259109772
2108	0.796077769809042
2109	0.795306205927449
2110	0.794621006990264
2111	0.793767144469013
2112	0.793091320285377
2113	0.792937991615054
2114	0.792319805140912
2115	0.791164255015173
2116	0.790478475380553
2117	0.790176845272104
2118	0.789982486578267
2119	0.789478533419634
2120	0.78900742471225
2121	0.789272789643901
2122	0.789839023035437
2123	0.789588998915638
2124	0.789904617127586
2125	0.78972724378202
2126	0.788192435881751
2127	0.787430136630447
2128	0.787414135760071
2129	0.787012055525177
2130	0.786475004837131
2131	0.785641556875189
2132	0.784889278390219
2133	0.783743648070989
2134	0.782110064616821
2135	0.780327929687882
2136	0.777985685633242
2137	0.776075064067713
2138	0.774091447490738
2139	0.772505445336684
2140	0.771360060373418
2141	0.770878268740298
2142	0.770201125052544
2143	0.769763327835852
2144	0.769272151558132
2145	0.768572153614222
2146	0.768598927593445
2147	0.768978711382921
2148	0.769528719785417
2149	0.770915905270006
2150	0.771680730631763
2151	0.772405128778857
2152	0.772899486472476
2153	0.772966374744099
2154	0.773225068371784
2155	0.773795197562806
2156	0.77367508837395
2157	0.773231731078113
2158	0.772719542503474
2159	0.771861137723576
2160	0.770528743837744
2161	0.769438634367743
2162	0.768537990846052
2163	0.76784172553112
2164	0.76714792286167
2165	0.766905352874685
2166	0.767238972370674
2167	0.767051877758713
2168	0.766695788313416
2169	0.766740300036298
2170	0.766615190799966
2171	0.767136986624979
2172	0.768325463548187
2173	0.769268644767879
2174	0.770412802590083
2175	0.771512087119742
2176	0.772851281769477
2177	0.773916261811773
2178	0.774946215020496
2179	0.77577401398939
2180	0.776665760423825
2181	0.77685130023274
2182	0.776138544802583
2183	0.775958907792788
2184	0.7754171565879
2185	0.775186364807377
2186	0.774750872844487
2187	0.774606764598926
2188	0.775097960331096
2189	0.775689862723662
2190	0.776112309465123
2191	0.77732492325972
2192	0.778203660726552
2193	0.778417810979952
2194	0.779003987382311
2195	0.780363398886978
2196	0.78101466979035
2197	0.781282527334005
2198	0.781269576753138
2199	0.780779981297912
2200	0.78072122865529
2201	0.780699540762834
2202	0.780176024468539
2203	0.779839954771887
2204	0.779223539880228
2205	0.777506176065507
2206	0.776497480522072
2207	0.775979138357173
2208	0.775317913670466
2209	0.775399952003264
2210	0.774493417159716
2211	0.772522645975001
2212	0.771316058385695
2213	0.770190930283932
2214	0.768283934888551
2215	0.768012832722163
2216	0.767370684572738
2217	0.766186401050582
2218	0.764900542095798
2219	0.76266275929018
2220	0.759460003698922
2221	0.756891174402351
2222	0.753792214749535
2223	0.751109453422579
2224	0.749095266703805
2225	0.746499541992258
2226	0.743169875385828
2227	0.740650890333789
2228	0.738787689288819
2229	0.736084709287206
2230	0.733261644533968
2231	0.730632783277948
2232	0.727787016927571
2233	0.724592267063095
2234	0.720916296079633
2235	0.718269714223367
2236	0.715891795715421
2237	0.713172876968077
2238	0.711898627993973
2239	0.709280487596658
2240	0.705491800723432
2241	0.701491952100158
2242	0.696458731944884
2243	0.692030958198296
2244	0.687730868617518
2245	0.683062082108162
2246	0.678698750810776
2247	0.674305928738542
2248	0.668951209721649
2249	0.663708608032804
2250	0.657970180208086
2251	0.652122306508759
2252	0.646553911795987
2253	0.640956747061944
2254	0.634977556815611
2255	0.629027969650518
2256	0.623138542651538
2257	0.616765508254032
2258	0.610883846404722
2259	0.605554933109128
2260	0.599858504840317
2261	0.594270026971119
2262	0.587974088864242
2263	0.581465355962485
2264	0.574615795570357
2265	0.567266195629537
2266	0.559516473258197
2267	0.551539836793988
2268	0.543027812073699
2269	0.534086717923294
2270	0.524439039701659
2271	0.514204070415564
2272	0.503693484518087
2273	0.492743563159206
2274	0.480923928904544
2275	0.468840932656912
2276	0.455562068447814
2277	0.441076888968447
2278	0.425945380605402
2279	0.409540269283112
2280	0.393077410218885
2281	0.375700925398517
2282	0.358398408661343
2283	0.340578364800483
2284	0.323250072939417
2285	0.305619931889524
2286	0.288791581009982
2287	0.272064600224899
2288	0.256563465585329
2289	0.242071919205471
2290	0.227981668179777
2291	0.214683220850584
2292	0.202589685869243
2293	0.192261860989042
2294	0.183545124265039
2295	0.176177729911596
2296	0.168617392495554
2297	0.160674501565495
2298	0.153659773265587
2299	0.147332470345382
2300	0.141894015894176
2301	0.136752688243157
2302	0.13236351731802
2303	0.1279360002318
2304	0.123817705032953
2305	0.12005912940018
2306	0.116057039368658
2307	0.114114892318584
2308	0.113535997013006
2309	0.112785432819312
2310	0.113339058155077
2311	0.113696621939353
2312	0.113059033599728
2313	0.115142662461377
2314	0.11896212865238
2315	0.123384364729947
2316	0.129798127022865
2317	0.135565550010327
2318	0.142219443489118
2319	0.147958288273801
2320	0.153764955723735
2321	0.158781852854245
2322	0.163158829988616
2323	0.167154865146116
2324	0.170651385262375
2325	0.17381205224213
2326	0.176500208020741
2327	0.178546889337432
2328	0.179725553765213
2329	0.180979690640012
2330	0.181384760068112
2331	0.182737025727441
2332	0.184120215386672
2333	0.186301097750025
2334	0.189463631380615
2335	0.19216643275011
2336	0.194739727032421
2337	0.19824631123868
2338	0.203301699073517
2339	0.206416496624402
2340	0.208999143674979
2341	0.211716842830816
2342	0.213455727035704
2343	0.214433002325289
2344	0.215177699912653
2345	0.216406834615311
2346	0.217491153959639
2347	0.216943182102145
2348	0.217064330385166
[truncated: 152 more rows]
