# Supplementary material for: Machine learning-assisted non-destructive plasticizer identification and quantification in historical PVC objects based on IR spectroscopy
Source: Sci Rep. 2022 Mar 23;12:5017. doi: 10.1038/s41598-022-08862-1 (PMC8943100; doi:10.1038/s41598-022-08862-1)
Supplement: Supplementary file 1 — Supplementary Information 1. [file 41598_2022_8862_MOESM1_ESM.zip › Plasticizers_PVC_data/NIR_all/P428_idle.txt]

Wavelength	C:\Documents and Settings\All Users\Application Data\ASD\Indico Pro\Projects\David\P428_idle.txt
350	0.320642282401329
351	0.301944220172655
352	0.329053284601963
353	0.326941589138874
354	0.299427994192232
355	0.27852047698642
356	0.264685880908175
357	0.249196785051268
358	0.224974191039457
359	0.227256304022081
360	0.229383304447077
361	0.213738944691155
362	0.214574217091985
363	0.208357247816548
364	0.189703670255537
365	0.192517478277403
366	0.196154055483992
367	0.194856863556706
368	0.198271387451255
369	0.190525505124551
370	0.18012358109146
371	0.189917377717655
372	0.194732702135044
373	0.197199904107567
374	0.20639583308448
375	0.212055795054922
376	0.215490308921196
377	0.219284752002932
378	0.222244536401631
379	0.225924916083279
380	0.231893251684651
381	0.243411369175998
382	0.248021926184302
383	0.245878462698937
384	0.254209296114588
385	0.260490634372586
386	0.266089485282665
387	0.280722644814597
388	0.290217157494152
389	0.294131621279419
390	0.296775845645843
391	0.305021204391414
392	0.316078087409565
393	0.326099282619157
394	0.335967925225154
395	0.345660419843557
396	0.354710665151465
397	0.360965897932982
398	0.368523215471984
399	0.378024927101958
400	0.385884598010347
401	0.393651536071783
402	0.402581688287875
403	0.41442980942771
404	0.424551142433352
405	0.432567908108387
406	0.439670744121906
407	0.447850906395673
408	0.457568784735443
409	0.468374641893745
410	0.477281316848003
411	0.484795567009109
412	0.492088334887631
413	0.50163639667185
414	0.510146283438034
415	0.517011301999478
416	0.52522187154192
417	0.534285869083856
418	0.543155062044017
419	0.550111032149836
420	0.556858224598425
421	0.563995307128664
422	0.571867423756125
423	0.580412697623167
424	0.588612233663307
425	0.595784221894664
426	0.603444180143204
427	0.611211772548951
428	0.618585646519267
429	0.625075056720941
430	0.632162799970881
431	0.639938418092037
432	0.646615426667075
433	0.65333989970779
434	0.660008333108626
435	0.665864986634734
436	0.672468799200504
437	0.679195372592879
438	0.684914472100188
439	0.690599719131712
440	0.696003962587525
441	0.700965355575356
442	0.706389180388204
443	0.712242172901349
444	0.718203444977274
445	0.723418032501855
446	0.728445310509591
447	0.733466042668386
448	0.738335941398222
449	0.743209674317691
450	0.748053051188897
451	0.75272375151913
452	0.757358717715324
453	0.761856762307279
454	0.766049498074325
455	0.769717426147604
456	0.773306075119475
457	0.777178159920588
458	0.781087389904397
459	0.78479370556976
460	0.788210301655967
461	0.791492400263666
462	0.79466852129527
463	0.797816238464726
464	0.801087820320551
465	0.80393810729362
466	0.80655309618138
467	0.809388327875399
468	0.811979780301863
469	0.814495430833916
470	0.817167038650266
471	0.819967566270214
472	0.822551436553405
473	0.824814951457348
474	0.827330228238712
475	0.829596690851503
476	0.831468466594464
477	0.833166698256459
478	0.835190260342169
479	0.837474759752949
480	0.839599480137278
481	0.841489757350164
482	0.843104850739889
483	0.844487686616963
484	0.846074828619629
485	0.847702043787852
486	0.849206708911812
487	0.850749258569313
488	0.852378656634419
489	0.853984692257591
490	0.855096369720047
491	0.856146702654692
492	0.857406033226336
493	0.859096673201447
494	0.860366354492049
495	0.861311751085805
496	0.862371771057261
497	0.863448623935714
498	0.864546137227442
499	0.865650413154815
500	0.866649531361654
501	0.867579125322157
502	0.868455510129029
503	0.869211850229243
504	0.870093004392624
505	0.871026937344351
506	0.871586505667454
507	0.872146738512543
508	0.872771384576804
509	0.873392262675232
510	0.873789092413668
511	0.874079559433859
512	0.874421334225437
513	0.874696781391177
514	0.875022894617599
515	0.875461174889327
516	0.875926797800362
517	0.876298933484023
518	0.876496349846011
519	0.876418487099731
520	0.876627722695113
521	0.877012683140571
522	0.877115531318449
523	0.87750627591696
524	0.877888987314216
525	0.877876750960143
526	0.877937659291887
527	0.878085764453364
528	0.878291299885247
529	0.878575532221464
530	0.878777461278692
531	0.878851239074943
532	0.87889167343507
533	0.878949963137235
534	0.878949338707834
535	0.878735556476682
536	0.87878798176878
537	0.878875641423869
538	0.878674176124899
539	0.878671092373095
540	0.878720798347006
541	0.878683606304337
542	0.878647651028549
543	0.878600250275961
544	0.878519234768058
545	0.878353026357016
546	0.87821600815319
547	0.878133788547564
548	0.878083923241807
549	0.87799515091243
550	0.877872717063115
551	0.877752469165442
552	0.877717989900498
553	0.877648366465099
554	0.877480442825106
555	0.877388583207595
556	0.877244935513701
557	0.877039693737541
558	0.87692464897278
559	0.876894501433684
560	0.876889467324894
561	0.876804407502327
562	0.876619421597428
563	0.876471979110542
564	0.876497601268216
565	0.876542905497096
566	0.876520744194356
567	0.876405114091485
568	0.876298298686844
569	0.876203879972992
570	0.876126965013949
571	0.876069803293035
572	0.87609286498855
573	0.876185747552836
574	0.876296872289175
575	0.8763418392908
576	0.876385262216638
577	0.876494959308572
578	0.876553756196415
579	0.876570629024451
580	0.876731650219651
581	0.877673289283252
582	0.878684672491351
583	0.879303263920808
584	0.879184653504551
585	0.878804689523877
586	0.878376213739552
587	0.878025844415285
588	0.877522426635722
589	0.877111438534495
590	0.877003228606274
591	0.876821085225234
592	0.876836615018513
593	0.877097437619921
594	0.877213431130679
595	0.877033082682297
596	0.876286165877207
597	0.87458727050583
598	0.873072811631792
599	0.871961012626097
600	0.8710218738776
601	0.869459144781289
602	0.867492173706997
603	0.865677895674311
604	0.86499177103104
605	0.864994983879024
606	0.865500510099786
607	0.866630619426263
608	0.868025375275592
609	0.869640723650524
610	0.871607410492229
611	0.874268606656784
612	0.877205812261974
613	0.879799324634542
614	0.881813412744009
615	0.883350657369568
616	0.884564692373248
617	0.885505219192785
618	0.885995463616475
619	0.885950250479158
620	0.88536907317632
621	0.884428283050093
622	0.883365709367872
623	0.882393744918938
624	0.881596426474348
625	0.880873389110561
626	0.880196415998155
627	0.879779234502549
628	0.879560862075464
629	0.879461960870246
630	0.879354974650986
631	0.879486464707284
632	0.879773186830019
633	0.880000678777898
634	0.880254294896396
635	0.88053632129153
636	0.880817933776021
637	0.880975225799088
638	0.881164219215476
639	0.881451466214252
640	0.88173975370724
641	0.882025988238863
642	0.882322241635948
643	0.882652176168558
644	0.882908716374414
645	0.883158965936309
646	0.883473508876613
647	0.883654900414646
648	0.883817006572619
649	0.884071248864955
650	0.884503373907096
651	0.884870017225631
652	0.885129564062396
653	0.885409452556437
654	0.885716735129675
655	0.886027348596474
656	0.886318273723409
657	0.886719556114509
658	0.887079362533278
659	0.887313042467793
660	0.887603268051122
661	0.887956070817564
662	0.888340126697841
663	0.888672882893397
664	0.889030074969217
665	0.889397970708251
666	0.889729085889284
667	0.889996348699315
668	0.890274051632719
669	0.890612139165146
670	0.890933030298141
671	0.891264295630419
672	0.891580829617673
673	0.891767577656977
674	0.892052568618687
675	0.89243998261966
676	0.892827657640984
677	0.89311870070599
678	0.893360076218412
679	0.89362770608792
680	0.894000636846197
681	0.894353460647812
682	0.89462940892903
683	0.894854919350931
684	0.895205965219867
685	0.895624941467186
686	0.895936026248291
687	0.896159178301777
688	0.896351550496138
689	0.896571567733205
690	0.896823410059379
691	0.897190666839659
692	0.897631409150219
693	0.897902941931499
694	0.898049642238359
695	0.898135046827983
696	0.898249512808002
697	0.898399790832681
698	0.89860146415322
699	0.898849997048345
700	0.899083570821722
701	0.899266662951992
702	0.899422988894097
703	0.899671159949376
704	0.899925426786827
705	0.900155021934752
706	0.900357750550167
707	0.900632951089815
708	0.900944544486576
709	0.90123545078057
710	0.901463250903972
711	0.901748341618371
712	0.90210775487049
713	0.902418680834493
714	0.902608351587926
715	0.902724416903502
716	0.902877292592066
717	0.903087520591989
718	0.903295352755104
719	0.903468566899728
720	0.903741973426463
721	0.903903896174992
722	0.903949223773849
723	0.904142560156126
724	0.90418545565416
725	0.90420118822548
726	0.904437123936371
727	0.904684147006839
728	0.904837909129204
729	0.90487505178484
730	0.904940339173624
731	0.905064087856348
732	0.905208839452674
733	0.905263538236094
734	0.905336216797596
735	0.905424439811115
736	0.905499821082671
737	0.905610204518351
738	0.90568527394434
739	0.905692577252013
740	0.905699027012731
741	0.905746607349789
742	0.905824868772414
743	0.905879799760094
744	0.905872123682829
745	0.905814344095286
746	0.905749308461949
747	0.905773136503144
748	0.905859482534675
749	0.905941508062798
750	0.905875070612982
751	0.905816537455207
752	0.905808808420089
753	0.905845866094043
754	0.905981630130489
755	0.906134133455016
756	0.906212262833897
757	0.906174923202815
758	0.906092470312501
759	0.906012772690055
760	0.905954419443413
761	0.90599045983222
762	0.906091794862948
763	0.906192251895658
764	0.906316780044162
765	0.906314274497681
766	0.906150755104457
767	0.906087552141059
768	0.906133792217455
769	0.906264907364359
770	0.906417036949158
771	0.906508499188199
772	0.906514992950631
773	0.906455459232732
774	0.906425477715913
775	0.90651183085309
776	0.90669714226513
777	0.906812194095905
778	0.906886801760294
779	0.906972882053255
780	0.907118710919223
781	0.907122203132381
782	0.907116537878953
783	0.907223301018915
784	0.907424688157409
785	0.907593641345221
786	0.907670669656206
787	0.907655394181726
788	0.907661224066077
789	0.907750468199154
790	0.907929095572041
791	0.908031404001144
792	0.908100709181663
793	0.908188307199123
794	0.908347892167345
795	0.908498341310149
796	0.908630505865223
797	0.908755117527007
798	0.908766768179911
799	0.908803007551181
800	0.908951792687779
801	0.909110536389669
802	0.909176393632172
803	0.909208218544132
804	0.909385886477387
805	0.90945633585216
806	0.909504557155047
807	0.909651950113707
808	0.909841653105385
809	0.9099766398105
810	0.910054703866333
811	0.91020170427278
812	0.910293052784786
813	0.910382851378295
814	0.910568244523835
815	0.910796972007274
816	0.910937168820732
817	0.910931424514076
818	0.91086548048406
819	0.910843009071595
820	0.910877313918444
821	0.910930611116661
822	0.911080846193596
823	0.911219160996009
824	0.911298881380681
825	0.91157250597873
826	0.911748930126477
827	0.91174862673387
828	0.911674834703408
829	0.911657471031268
830	0.911732366456553
831	0.911882383601078
832	0.912025246841125
833	0.912103450661592
834	0.912101481907843
835	0.912051308880163
836	0.91201787373018
837	0.912066835482252
838	0.912239127857233
839	0.912483347529244
840	0.912567300026592
841	0.91246707047977
842	0.912550434118219
843	0.912604855687631
844	0.912660143497524
845	0.912816828284704
846	0.912901927130381
847	0.912926416450172
848	0.912935709638855
849	0.912999442130877
850	0.913078337914015
851	0.913131577164566
852	0.913126840916061
853	0.913216963231953
854	0.913338975695161
855	0.913416506345812
856	0.913425347955606
857	0.913585890479504
858	0.913805540079009
859	0.913757790024614
860	0.913700209214856
861	0.913742366154565
862	0.913903041157683
863	0.914005140790506
864	0.914057779849065
865	0.914115002334995
866	0.914270118220978
867	0.91430650530658
868	0.9142592743854
869	0.914228173774298
870	0.914264994033875
871	0.914434477031446
872	0.914678706667077
873	0.914801250525064
874	0.914878942940416
875	0.914945145756713
876	0.915021082712068
877	0.915092761924423
878	0.915235996692136
879	0.915439748579276
880	0.915578015895202
881	0.915696655400096
882	0.915817586199292
883	0.915946470640513
884	0.916028618302968
885	0.916076931297661
886	0.916096354342606
887	0.916073625668466
888	0.916041478136243
889	0.91607488072557
890	0.916211643649638
891	0.916206161168959
892	0.916209708804867
893	0.91629069604144
894	0.91636477430969
895	0.916391510785296
896	0.916397752171594
897	0.916416889431149
898	0.91632909739162
899	0.916322645475267
900	0.916523256386299
901	0.916957751829367
902	0.917174723895323
903	0.917238636944212
904	0.917354143042915
905	0.917379727215536
906	0.917348082853269
907	0.917294620658827
908	0.917241538818058
909	0.917304979370799
910	0.917451996380638
911	0.917587509160955
912	0.91759657044885
913	0.917629047743669
914	0.917725513808225
915	0.917769363340114
916	0.917844766951946
917	0.918010967215807
918	0.918290246492143
919	0.918576462609222
920	0.918853142364856
921	0.919175788931902
922	0.919673305509155
923	0.920157601376584
924	0.920476001384711
925	0.920599146181405
926	0.920923023478491
927	0.921183577529864
928	0.921393174653581
929	0.921823373145258
930	0.922126778449206
931	0.922392655390285
932	0.9227344778907
933	0.923006802808163
934	0.92328685662127
935	0.923568217799059
936	0.923783277320855
937	0.923949596127181
938	0.924132098658418
939	0.924363206173913
940	0.924579291030916
941	0.924724495237115
942	0.92478626553829
943	0.924791195232831
944	0.924820365909038
945	0.924899158335264
946	0.924988200111211
947	0.924917625967446
948	0.924947499249661
949	0.9250745741902
950	0.925207089952569
951	0.925490545719611
952	0.925762427640905
953	0.925879437586628
954	0.925753576284858
955	0.925765496215148
956	0.925889419869447
957	0.925984282933665
958	0.926075299499833
959	0.926141171807489
960	0.926188284126957
961	0.926251606051983
962	0.926292739962272
963	0.926334045047959
964	0.926412403942254
965	0.926572592104968
966	0.926713378700366
967	0.926832809067022
968	0.926978715545231
969	0.926914286408767
970	0.926877439482652
971	0.927019830129226
972	0.927165261044456
973	0.927261340554262
974	0.927332988365409
975	0.927443866939216
976	0.927611868852462
977	0.927735994245406
978	0.927773245030285
979	0.92777178050166
980	0.927775164459599
981	0.927867434125234
982	0.92805744261461
983	0.928030301211864
984	0.928137469971586
985	0.928319780947834
986	0.928220656707182
987	0.928264213956177
988	0.92851980630057
989	0.928850176970522
990	0.928741477022576
991	0.928923377727495
992	0.929189703695328
993	0.929052620087465
994	0.929077478785646
995	0.929054190658033
996	0.928988507474003
997	0.929225427762866
998	0.929302476358696
999	0.929382427511512
1000	0.929629706632406
1001	0.898698608926357
1002	0.898524543783661
1003	0.89839931231779
1004	0.89784157962844
1005	0.897858690409892
1006	0.898762414250171
1007	0.898817736907345
1008	0.898826793916262
1009	0.898478896622388
1010	0.89679443874812
1011	0.896292997552681
1012	0.896198992189416
1013	0.896413105022615
1014	0.896663411947488
1015	0.897620881745319
1016	0.898195019020932
1017	0.898555367526017
1018	0.899003802861554
1019	0.899863698693101
1020	0.90012453404313
1021	0.899729462813373
1022	0.899907160013761
1023	0.900143705942117
1024	0.900365673011581
1025	0.901495737976602
1026	0.90153582131086
1027	0.900775976974103
1028	0.899863959004001
1029	0.899559496004047
1030	0.898777366382043
1031	0.898913967718602
1032	0.900328770725277
1033	0.900450761166426
1034	0.900095631030543
1035	0.90009696334538
1036	0.899669745891503
1037	0.899696558640774
1038	0.900221848555652
1039	0.900542751582805
1040	0.900770769264554
1041	0.901116562169518
1042	0.901756157535719
1043	0.902115346913065
1044	0.902370275529007
1045	0.90253796060278
1046	0.902770790916443
1047	0.902926283706955
1048	0.902947717323268
1049	0.903071238532321
1050	0.902982492134512
1051	0.90208949652721
1052	0.902307225314289
1053	0.903301920424501
1054	0.903749573632462
1055	0.904854844926717
1056	0.905251202557234
1057	0.904841483613388
1058	0.904572432339431
1059	0.90419282494985
1060	0.903716698575695
1061	0.903310300326902
1062	0.902491411071918
1063	0.902980851798484
1064	0.904226373360217
1065	0.904803892019264
1066	0.906401191630832
1067	0.906495834908109
1068	0.905042178786408
1069	0.904762527303108
1070	0.904276373366995
1071	0.904248923644212
1072	0.905180789350206
1073	0.905500750299575
1074	0.905628695656019
1075	0.905806971470443
1076	0.905758904461495
1077	0.905844514780957
1078	0.905904993228146
1079	0.905921176657334
1080	0.906268472863262
1081	0.906654097271612
1082	0.907182867154854
1083	0.908231862210233
1084	0.908664076807673
1085	0.909044523224235
1086	0.909134143774877
1087	0.908577298067918
1088	0.90853077163616
1089	0.908530565443475
1090	0.908582038883141
1091	0.90889257607819
1092	0.90907047490922
1093	0.909475889142116
1094	0.909995507053433
1095	0.910179157549468
1096	0.910333398569762
1097	0.910537295159549
1098	0.910422082941517
1099	0.910559698899577
1100	0.91113757568043
1101	0.91128792965575
1102	0.91105864215967
1103	0.911185060909431
1104	0.911313007144438
1105	0.911502926027995
1106	0.911965217391148
1107	0.912233807137162
1108	0.91233563808586
1109	0.912613436810538
1110	0.912318419337399
1111	0.91295357351803
1112	0.914116782425465
1113	0.914101604004435
1114	0.914144218192199
1115	0.914233196006253
1116	0.914042841134649
1117	0.913086887633938
1118	0.913003960608982
1119	0.913320755453793
1120	0.913408925104823
1121	0.913667872867529
1122	0.913834214380958
1123	0.914086330890619
1124	0.914119521083567
1125	0.914125174571311
1126	0.913874030714791
1127	0.913822781769975
1128	0.91360017700995
1129	0.913312031909849
1130	0.913677496653523
1131	0.913796191859531
1132	0.913155359488993
1133	0.912936302145382
1134	0.91296974600928
1135	0.912611985924761
1136	0.911895621269432
1137	0.911616991574115
1138	0.911501454263206
1139	0.911048738243404
1140	0.910687617137941
1141	0.910365062181866
1142	0.909779799392
1143	0.909133116853613
1144	0.908425190336906
1145	0.908035549820131
1146	0.907646692963064
1147	0.907219645575915
1148	0.906883304182494
1149	0.906559647589741
1150	0.905991892610747
1151	0.905071964988285
1152	0.904346842778849
1153	0.903740640789925
1154	0.902887862108842
1155	0.902015384584715
1156	0.90093479821419
1157	0.899467550900746
1158	0.898225888178367
1159	0.897215455003347
1160	0.895839551726079
1161	0.894332363246517
1162	0.892809903388056
1163	0.891100625578261
1164	0.889119978681921
1165	0.887700986145299
1166	0.886535029657758
1167	0.884516046176889
1168	0.882614940756392
1169	0.881091277017755
1170	0.879605370283635
1171	0.878603856525564
1172	0.878619464735152
1173	0.877942229620688
1174	0.87684142952601
1175	0.876381785646613
1176	0.876110433235799
1177	0.875997556937988
1178	0.876414198935292
1179	0.876498666028757
1180	0.87642862824718
1181	0.876505841007136
1182	0.876716005137586
1183	0.876881254292881
1184	0.876557485318338
1185	0.875880045815878
1186	0.875141674692272
1187	0.874608208178157
1188	0.874131774500671
1189	0.87356886025439
1190	0.872964843712695
1191	0.871934312929218
1192	0.871329449227695
1193	0.871016965517038
1194	0.870749491390849
1195	0.87061725273363
1196	0.870482476810284
1197	0.870094997768586
1198	0.870279660158503
1199	0.870759010123499
1200	0.871444668194226
1201	0.872358423016076
1202	0.873539166890969
1203	0.874093651673447
1204	0.874821361067106
1205	0.876492923666916
1206	0.878324813588011
1207	0.880184656697473
1208	0.882109343443756
1209	0.883829066416927
1210	0.885222482916752
1211	0.886744120205355
1212	0.888468440171409
1213	0.890172884167949
1214	0.891815826337631
1215	0.893415749400493
1216	0.89516146520433
1217	0.896629427864013
1218	0.897902764711351
1219	0.899029226063823
1220	0.900348449307854
1221	0.902016953973898
1222	0.903333690601269
1223	0.904349110858995
1224	0.905333996304963
1225	0.906318433021428
1226	0.907208485292572
1227	0.907941142204319
1228	0.908739765454963
1229	0.909363526508776
1230	0.910117998412889
1231	0.911192923199925
1232	0.911886191302854
1233	0.912092274936394
1234	0.912771608281545
1235	0.913837240844181
1236	0.914332351379057
1237	0.91470756758373
1238	0.915148422487636
1239	0.915205881435613
1240	0.915302795663424
1241	0.916038624114876
1242	0.916681102940666
1243	0.916756103720175
1244	0.916812181835223
1245	0.917120462162879
1246	0.917544922062384
1247	0.91797049386702
1248	0.918442625966531
1249	0.918674542273426
1250	0.918449163547696
1251	0.918750591510848
1252	0.91937651285759
1253	0.91937514411787
1254	0.919587140552578
1255	0.919831250168083
1256	0.919933703862025
1257	0.919961059387595
1258	0.920102641793961
1259	0.920276698928914
1260	0.920340122504087
1261	0.92043002295676
1262	0.920918580900735
1263	0.921413338797224
1264	0.921348959809024
1265	0.921316542637402
1266	0.921706371124812
1267	0.921628571611705
1268	0.921440947580365
1269	0.921669301353339
1270	0.921621449588092
1271	0.92147148954879
1272	0.921600989067194
1273	0.921814648311843
1274	0.921814086538428
1275	0.921733166529053
1276	0.921663114151944
1277	0.921647573045799
1278	0.921742704259819
1279	0.921811492872049
1280	0.9218394295628
1281	0.922123429632641
1282	0.922305315886563
1283	0.922337879182398
1284	0.922303059607836
1285	0.922617449598149
1286	0.922529670759767
1287	0.922193457963201
1288	0.922416013670591
1289	0.922687027205057
1290	0.922647758896375
1291	0.92253137446575
1292	0.922430340637581
1293	0.922438782622084
1294	0.922642379915132
1295	0.922953629244574
1296	0.923149271511376
1297	0.92327941138127
1298	0.923589854993543
1299	0.923901245846073
1300	0.923970609903619
1301	0.924009287259274
1302	0.924146777782001
1303	0.924299848161496
1304	0.924658614642754
1305	0.924871853378741
1306	0.925079385454607
1307	0.925155873920417
1308	0.925228091125312
1309	0.925281293746753
1310	0.925324522522092
1311	0.925391664009489
1312	0.925170914080047
1313	0.925209009023533
1314	0.925599476862319
1315	0.925487305972607
1316	0.925409611622946
1317	0.925672730559504
1318	0.925569001189386
1319	0.925428156248508
1320	0.926050608977467
1321	0.926751602420989
1322	0.927146301275192
1323	0.927520753600692
1324	0.927374655115259
1325	0.927006432553194
1326	0.927260593766842
1327	0.927516119601525
1328	0.927553796384895
1329	0.92760880409886
1330	0.927755931133041
1331	0.927715910555792
1332	0.927591022798318
1333	0.927957305546509
1334	0.928124844401822
1335	0.927820289439403
1336	0.927979240018212
1337	0.928368375086401
1338	0.928383717210056
1339	0.928661122322891
1340	0.928772554355242
1341	0.928357939200896
1342	0.928179162506809
1343	0.928299883348531
1344	0.928550076394892
1345	0.929014764815467
1346	0.929135659378956
1347	0.928897272721761
1348	0.928786084082273
1349	0.928553914367258
1350	0.928369665043152
1351	0.928365797574538
1352	0.928058449138571
1353	0.927672080957914
1354	0.927670631650252
1355	0.927743562631998
1356	0.92759783461374
1357	0.927354736937023
1358	0.927099527435119
1359	0.926790261535363
1360	0.926412693796079
1361	0.926138630534433
1362	0.925911394673545
1363	0.925588092277374
1364	0.925181456485871
1365	0.924308813530458
1366	0.923332501931574
1367	0.922488579884712
1368	0.921316270713205
1369	0.920513518415207
1370	0.920015433371707
1371	0.91895890277723
1372	0.917596021978245
1373	0.916151310274369
1374	0.914957917404308
1375	0.914053284362488
1376	0.912845614337646
1377	0.911419009157847
1378	0.90995265575084
1379	0.908396981766549
1380	0.90699041470405
1381	0.905768819385974
1382	0.904527533294313
1383	0.903216277095685
1384	0.902059235556861
1385	0.901318427109405
1386	0.900842633238142
1387	0.900305486259587
1388	0.899805625105701
1389	0.899426039891796
1390	0.899163617888231
1391	0.898685733835817
1392	0.898152340737804
1393	0.897790736157624
1394	0.89737563278505
1395	0.896943300564518
1396	0.896586588289344
1397	0.896112637094186
1398	0.895389838451335
1399	0.894731095859549
1400	0.89428461813808
1401	0.893755321066331
1402	0.893148804264353
1403	0.892646437140946
1404	0.892150121615182
1405	0.891645512593534
1406	0.891338147549595
1407	0.891123341722712
1408	0.890828689719984
1409	0.890769167981623
1410	0.890857379423744
1411	0.890592105814646
1412	0.890359616620919
1413	0.890260985310987
1414	0.889969717822704
1415	0.889914392082534
1416	0.88996071039282
1417	0.889689643019739
1418	0.88942309403607
1419	0.889272079512287
1420	0.889187475100371
1421	0.889323653655401
1422	0.88949182328727
1423	0.889948279475246
1424	0.890209189105257
1425	0.890357729395555
1426	0.890508645493448
1427	0.891121252082542
1428	0.891662441837598
1429	0.892050399477971
1430	0.89282809970952
1431	0.893764985933105
1432	0.894748711913501
1433	0.896047400970771
1434	0.89742240831424
1435	0.898477026099998
1436	0.899485729797046
1437	0.900885743620262
1438	0.902432987667908
1439	0.903803206545161
1440	0.905218462309221
1441	0.906623743516877
1442	0.907626077531167
1443	0.908541872086518
1444	0.909709494636426
1445	0.91069898136067
1446	0.911411347991646
1447	0.912320178281421
1448	0.91322446679766
1449	0.913868463953024
1450	0.91466370810698
1451	0.915545695624139
1452	0.916218721176518
1453	0.916831079093724
1454	0.917570917006144
1455	0.918395598364076
1456	0.919246382253085
1457	0.919926896931815
1458	0.920476500434829
1459	0.921004162108675
1460	0.921368282345947
1461	0.921786264368984
1462	0.922300404789993
1463	0.922789825223636
1464	0.923279433390087
1465	0.923619135231221
1466	0.923877304081642
1467	0.924273052107987
1468	0.924365325754205
1469	0.924484608480209
1470	0.924814530341661
1471	0.925012692073805
1472	0.925300894519436
1473	0.925679489756765
1474	0.926037114165298
1475	0.926352811033612
1476	0.926576413017103
1477	0.926836012270563
1478	0.927167545399027
1479	0.927591538343562
1480	0.928070962824159
1481	0.928524205845005
1482	0.929070225288469
1483	0.929519213808474
1484	0.929742501077964
1485	0.930150171081592
1486	0.930596698929714
1487	0.930864418189572
1488	0.931382875410103
1489	0.931890165027333
1490	0.932055333461765
1491	0.932299669289566
1492	0.932654412628115
1493	0.932893578991045
1494	0.933159879003586
1495	0.933489823315018
1496	0.933785165213246
1497	0.934161678840997
1498	0.934600336641498
1499	0.935010654946513
1500	0.935208214574185
1501	0.935239722887183
1502	0.935506203893596
1503	0.93580198186408
1504	0.936007429326238
1505	0.936219617540058
1506	0.936215038347345
1507	0.936185657494183
1508	0.936327752056644
1509	0.936525672245906
1510	0.936781289858965
1511	0.936979132129098
1512	0.937181270511328
1513	0.937440838572401
1514	0.93753875180562
1515	0.93753366872761
1516	0.937595940896861
1517	0.937565790418653
1518	0.937517344853407
1519	0.937578138641772
1520	0.937613860750052
1521	0.937419247934213
1522	0.93734292810193
1523	0.937348718886656
1524	0.937540826784789
1525	0.9376229861574
1526	0.937817342990504
1527	0.938102659497273
1528	0.93818428866924
1529	0.938126343313529
1530	0.938257646488517
1531	0.938483442133313
1532	0.938634509791714
1533	0.938843521730279
1534	0.939012657919139
1535	0.939134032781494
1536	0.939221716643351
1537	0.939263826185063
1538	0.939467880074974
1539	0.939691478556267
1540	0.939983577202723
1541	0.940286878532512
1542	0.940181447604159
1543	0.940133920422082
1544	0.94028889632719
1545	0.940196249167531
1546	0.940315246861263
1547	0.940695080247276
1548	0.940766284435958
1549	0.940644095801639
1550	0.940664725396122
1551	0.940765316922387
1552	0.940739067233041
1553	0.940684403707533
1554	0.940764634722108
1555	0.940768953818395
1556	0.940657178853193
1557	0.940722429864267
1558	0.940772698802366
1559	0.940557614091949
1560	0.940295477279307
1561	0.94016452740526
1562	0.940179509514826
1563	0.94033201656084
1564	0.940399444220385
1565	0.940377895119431
1566	0.940497973453035
1567	0.940565198127215
1568	0.940518778570703
1569	0.940561647274475
1570	0.940729515357496
1571	0.940786763115538
1572	0.940756307248847
1573	0.940990019768755
1574	0.94110490862521
1575	0.941082912556908
1576	0.941324207591181
1577	0.941420483192924
1578	0.94127328261336
1579	0.941182061300398
1580	0.941208731599369
1581	0.941307232280557
1582	0.941200339988196
1583	0.94103824365687
1584	0.941098120903399
1585	0.941014175636825
1586	0.940818391215007
1587	0.940728008339422
1588	0.940617624587725
1589	0.940450067387775
1590	0.940428190201088
1591	0.940594605610646
1592	0.940477051766573
1593	0.940119737682571
1594	0.939892268490395
1595	0.939627301753444
1596	0.939237621302718
1597	0.939110050710479
1598	0.939078083049542
1599	0.93873262174642
1600	0.938563179326651
1601	0.938594065207318
1602	0.938314341590298
1603	0.937983581845562
1604	0.937842712087136
1605	0.937574800244622
1606	0.93728666275036
1607	0.937283529506848
1608	0.937354523063897
1609	0.937211047813006
1610	0.936998383425008
1611	0.937053448940747
1612	0.937021560924359
1613	0.936614211028572
1614	0.936403778378389
1615	0.93642243276432
1616	0.936368238214511
1617	0.93633732470157
1618	0.936220977589008
1619	0.935893392626552
1620	0.93546850605952
1621	0.935249270789328
1622	0.93514281862183
1623	0.934567219574187
1624	0.933833071490024
1625	0.933313849000608
1626	0.932651291392948
1627	0.932169040209574
1628	0.931806285578838
1629	0.930964795824025
1630	0.930241461110258
1631	0.929832792137673
1632	0.929103970039082
1633	0.928421469037099
1634	0.928010403904235
1635	0.927648880965266
1636	0.927332299508867
1637	0.927015250432587
1638	0.926809317004
1639	0.926435490736349
1640	0.926292168405741
1641	0.926618775267387
1642	0.926441921628643
1643	0.926211942530749
1644	0.926427971359954
1645	0.926362380442236
1646	0.926319743822871
1647	0.926514546129559
1648	0.926213878045052
1649	0.925730618532399
1650	0.92564245753881
1651	0.925659530415033
1652	0.925406181600081
1653	0.924991293221377
1654	0.924540717896148
1655	0.923703095498858
1656	0.922672418028597
1657	0.92177551969856
1658	0.920738140450306
1659	0.919449461901064
1660	0.918006109202942
1661	0.916576703462342
1662	0.914972679603697
1663	0.913123915703462
1664	0.911202073421785
1665	0.908997448058024
1666	0.906683541716611
1667	0.904384644224505
1668	0.902124098713734
1669	0.899805368969907
1670	0.897213673426781
1671	0.894602824896564
1672	0.891964068846399
1673	0.889283712290498
1674	0.886804887832033
1675	0.884318288293171
1676	0.881580736102003
1677	0.878899311089724
1678	0.876284301434663
1679	0.873537570750218
1680	0.870732486635152
1681	0.867755524473666
1682	0.864482558302034
1683	0.860962772260118
1684	0.857265686347666
1685	0.853253788629046
1686	0.848760169160283
1687	0.843633406689732
1688	0.837868746974244
1689	0.8313016575053
1690	0.823988458625064
1691	0.815999556227196
1692	0.807083381696634
1693	0.797583781833688
1694	0.787361277955621
1695	0.776339431167193
1696	0.764695604292767
1697	0.752335057615822
1698	0.739819285834613
1699	0.727085669986779
1700	0.713808984815472
1701	0.700451359405613
1702	0.686675366166717
1703	0.672376893719343
1704	0.657969896924387
1705	0.642944158483905
1706	0.627048792293283
1707	0.611180611710636
1708	0.594741271199695
1709	0.578792938784431
1710	0.562452125413971
1711	0.54738095248093
1712	0.53216672588474
1713	0.519378868538857
1714	0.507536734362314
1715	0.498544284803425
1716	0.49158898675305
1717	0.487586678462213
1718	0.48602911782005
1719	0.487683144038852
1720	0.492154865058945
1721	0.49874393290178
1722	0.507660655395696
1723	0.518236252764403
1724	0.529957572619881
1725	0.542828558943678
1726	0.556685512771414
1727	0.570223297167278
1728	0.583205142269833
1729	0.5959324796794
1730	0.607785113832205
1731	0.618703288642148
1732	0.628650326880444
1733	0.636730051620092
1734	0.643070898887238
1735	0.64816812429251
1736	0.651770057990886
1737	0.653954973475883
1738	0.655203987398974
1739	0.655007502415951
1740	0.653585112157947
1741	0.652012381555883
1742	0.650210153029168
1743	0.648223396288382
1744	0.646818881770564
1745	0.645493374253612
1746	0.643899515785565
1747	0.643088759933109
1748	0.643024547098291
1749	0.643794604624969
1750	0.64463980686755
1751	0.645722393313556
1752	0.647195905860084
1753	0.648879571706499
1754	0.651121289058671
1755	0.654045233219162
1756	0.657181725571656
1757	0.660550761092914
1758	0.664519742202562
1759	0.668910910329222
1760	0.673722039924793
1761	0.679615870123504
1762	0.684646531157348
1763	0.689744063872311
1764	0.69440851359936
1765	0.698560830808436
1766	0.702457838028927
1767	0.706341980077058
1768	0.709404453754486
1769	0.71174668463499
1770	0.714258545904073
1771	0.71600926594697
1772	0.717478142751522
1773	0.719439363733846
1774	0.721434185738175
1775	0.723015882674424
1776	0.724513163634937
1777	0.725888995187279
1778	0.727209396311012
1779	0.729034933997896
1780	0.731775745448677
1781	0.73431542230064
1782	0.735947978961778
1783	0.737893721340077
1784	0.739172693531291
1785	0.741207299632888
1786	0.744230824495928
1787	0.746743382963891
1788	0.749299119361444
1789	0.751964078179417
1790	0.75443178246368
1791	0.756990277964944
1792	0.759757574152591
1793	0.762468822559372
1794	0.765156126549305
1795	0.767725953541273
1796	0.770361486490641
1797	0.772885481174038
1798	0.775240362205397
1799	0.777494251915666
1800	0.779767292689077
1801	0.822049818427916
1802	0.822645186247965
1803	0.822927528455539
1804	0.823536815056118
1805	0.824533841387625
1806	0.825649123771265
1807	0.827276697184159
1808	0.828455328703517
1809	0.829440646677583
1810	0.830057633011035
1811	0.829605734029255
1812	0.829443639549135
1813	0.830005766856019
1814	0.830219672718379
1815	0.830256397937903
1816	0.830298724961067
1817	0.829944726729629
1818	0.828798178565849
1819	0.827512392517264
1820	0.827021179809828
1821	0.826960931963203
1822	0.826848852199602
1823	0.826635390450532
1824	0.826205655760866
1825	0.825588568227902
1826	0.82473193388353
1827	0.824152038463547
1828	0.823527480579416
1829	0.823910477384667
1830	0.824509921169742
1831	0.824464135398261
1832	0.82541001790455
1833	0.826671687757733
1834	0.826769237142126
1835	0.8278152476761
1836	0.829170673126775
1837	0.831107542393592
1838	0.832037381902569
1839	0.833104335329107
1840	0.833560481356076
1841	0.833650106297577
1842	0.834409023608456
1843	0.835112124668212
1844	0.836348856328021
1845	0.837749209184217
1846	0.837358919636624
1847	0.837250838089547
1848	0.836789572525154
1849	0.836993168716678
1850	0.836837312698661
1851	0.837718687383872
1852	0.839448206358638
1853	0.839868185412122
1854	0.839913693502844
1855	0.840387961087704
1856	0.84090296985447
1857	0.842125494325681
1858	0.843314795470612
1859	0.845241666800563
1860	0.846595239947829
1861	0.84775174349637
1862	0.848613098434371
1863	0.849801076079448
1864	0.85094281507102
1865	0.852156663862095
1866	0.85386317770185
1867	0.855227065718961
1868	0.856774296140551
1869	0.857799454563564
1870	0.857931201225124
1871	0.85897227792551
1872	0.860173205974071
1873	0.8617467092408
1874	0.863162759865961
1875	0.864719270137679
1876	0.865517928472399
1877	0.864794640256573
1878	0.865122493548304
1879	0.86568178808771
1880	0.866373609034697
1881	0.867700447062857
1882	0.868568729835907
1883	0.869913366941249
1884	0.869515824878975
1885	0.869058112548127
1886	0.868955889250681
1887	0.868645747626932
1888	0.869018755154969
1889	0.868752133419946
1890	0.868814995139262
1891	0.867698050442475
1892	0.865357719435101
1893	0.863501364594583
1894	0.860931567324542
1895	0.859191323459027
1896	0.857744763644837
1897	0.856908094089989
1898	0.856043195288973
1899	0.854257261626495
1900	0.853105080653661
1901	0.851413212906633
1902	0.851080272268498
1903	0.851752867083394
1904	0.852455273178108
1905	0.853987506118417
1906	0.855268332452364
1907	0.856926297225397
1908	0.857838891361542
1909	0.858680445080456
1910	0.860001306800835
1911	0.861415208918373
1912	0.862980809119289
1913	0.864334556858257
1914	0.866358610354566
1915	0.867189919059437
1916	0.866806602865769
1917	0.867041349397795
1918	0.866802743491998
1919	0.867209912269373
1920	0.868187419709556
1921	0.869442620691646
1922	0.870520209847536
1923	0.870353897121054
1924	0.870166186269199
1925	0.86888526288284
1926	0.868692554866944
1927	0.868780343556079
1928	0.8688579044797
1929	0.869554620530668
1930	0.869852179213717
1931	0.870361833268473
1932	0.869690802842428
1933	0.869352644392713
1934	0.86934453177881
1935	0.869534779477298
1936	0.869876762783814
1937	0.870293635644213
1938	0.871382478832913
1939	0.871544970558662
1940	0.87090763936437
1941	0.870904137399206
1942	0.870693925641811
1943	0.870803425001905
1944	0.870927776957947
1945	0.872080783363777
1946	0.873529868225958
1947	0.874145951805619
1948	0.874243305476913
1949	0.873699473478351
1950	0.873942712921735
1951	0.873442528016415
1952	0.874035396403704
1953	0.876364312689555
1954	0.877465405793415
1955	0.878309608072849
1956	0.878894885187602
1957	0.879149082384726
1958	0.878952849507841
1959	0.878802052886979
1960	0.879119183546748
1961	0.879629466328873
1962	0.880521715646345
1963	0.881133205721519
1964	0.882210469509626
1965	0.882476289187501
1966	0.881830019593161
1967	0.881972003091854
1968	0.881869736716509
1969	0.88233154929564
1970	0.884128323534749
1971	0.884905022500688
1972	0.885794873420843
1973	0.885614928527429
1974	0.885721718710503
1975	0.884932380610691
1976	0.885140074979482
1977	0.885749914518463
1978	0.886453120327141
1979	0.887963095082321
1980	0.88855544296713
1981	0.888767812446081
1982	0.88904491572072
1983	0.888626732861132
1984	0.88867456755727
1985	0.888728247418123
1986	0.889390086436637
1987	0.890103495776038
1988	0.891353680445803
1989	0.891790708988475
1990	0.892336635420834
1991	0.892354982984928
1992	0.891309294262302
1993	0.891065242389638
1994	0.890817557210608
1995	0.890946419297302
1996	0.891856328131264
1997	0.892168784828957
1998	0.892735808006019
1999	0.892737177047204
2000	0.892344396155454
2001	0.891090144812673
2002	0.890800361001571
2003	0.890477919038421
2004	0.890411252312198
2005	0.891047670146207
2006	0.891158533979516
2007	0.891191356568146
2008	0.890979543486425
2009	0.890221477652822
2010	0.890075367526223
2011	0.890000051091032
2012	0.890004342289262
2013	0.890581628424502
2014	0.890954554768296
2015	0.891255363623651
2016	0.891583754788395
2017	0.89137123211256
2018	0.890842824020051
2019	0.890489658398064
2020	0.88951073818814
2021	0.889213436436637
2022	0.889329843548843
2023	0.889515974383466
2024	0.890620992058094
2025	0.890491032078996
2026	0.889172364073156
2027	0.889011970419577
2028	0.888969699393643
2029	0.888621478929575
2030	0.888468211196244
2031	0.889311189880688
2032	0.889436090689643
2033	0.88898747599061
2034	0.888457842371345
2035	0.887866851265992
2036	0.887666575483458
2037	0.886718992631443
2038	0.886808655072493
2039	0.888443273539257
2040	0.889014316187554
2041	0.889731939844085
2042	0.889801445921446
2043	0.889064528825708
2044	0.888458272951392
2045	0.887307414806341
2046	0.886164093489645
2047	0.886003324929615
2048	0.886406358473212
2049	0.886533846712548
2050	0.887571873046539
2051	0.88758261107818
2052	0.887012058945085
2053	0.88641905566226
2054	0.88510075152225
2055	0.884613051661142
2056	0.884204356058932
2057	0.884037086230619
2058	0.884631103620974
2059	0.88493742578562
2060	0.88558426668058
2061	0.885610705202289
2062	0.884970892889208
2063	0.884663220816425
2064	0.88452002583295
2065	0.883710558327362
2066	0.884212212201613
2067	0.886203724107389
2068	0.886740796767085
2069	0.887212530206774
2070	0.887485948348434
2071	0.886835850464665
2072	0.886720086175159
2073	0.886849223528141
2074	0.887060713474174
2075	0.887040935194316
2076	0.887485029608246
2077	0.889100514984734
2078	0.889586989928879
2079	0.889480522096197
2080	0.889566495134573
2081	0.889585188338284
2082	0.888833590913436
2083	0.888756807658377
2084	0.889126163570226
2085	0.889545703421073
2086	0.890069393702524
2087	0.890436470515767
2088	0.891451019159328
2089	0.891622452917824
2090	0.890946100262751
2091	0.890690045150598
2092	0.890309920309231
2093	0.889864369648477
2094	0.889177788826621
2095	0.888988094323815
2096	0.888928409234156
2097	0.889118744021899
2098	0.889152184688505
2099	0.88964437414674
2100	0.88949491374608
2101	0.888652633550769
2102	0.888320180260326
2103	0.888045682070417
2104	0.887876295336684
2105	0.888093653681474
2106	0.88771642458507
2107	0.88719720739358
2108	0.8865029088616
2109	0.885206237208234
2110	0.884280976713826
2111	0.883520221235257
2112	0.882622339497447
2113	0.881621705267791
2114	0.880789269081111
2115	0.879793923656511
2116	0.879262454444322
2117	0.878842161217076
2118	0.878284186007183
2119	0.877630212003991
2120	0.876724478772336
2121	0.876445341115781
2122	0.876253846725138
2123	0.876234477661552
2124	0.876903363793632
2125	0.877035741650529
2126	0.877355105837362
2127	0.876877075489394
2128	0.875983511202394
2129	0.874856942635813
2130	0.872695351931668
2131	0.871133010938397
2132	0.869761664955467
2133	0.868332836229036
2134	0.867259634773324
2135	0.865786677308764
2136	0.863888678205157
2137	0.8623148618593
2138	0.860290642675641
2139	0.858427626096378
2140	0.856832030188477
2141	0.855163502232898
2142	0.854349030203678
2143	0.853985969691523
2144	0.853863531421589
2145	0.854446244887048
2146	0.854964343578655
2147	0.855730113449259
2148	0.856475104200037
2149	0.85776053559027
2150	0.858343247070346
2151	0.85849769583874
2152	0.858791807050914
2153	0.858710116810026
2154	0.858829293539997
2155	0.859461384859294
2156	0.859411344212737
2157	0.859128459598891
2158	0.858619837607055
2159	0.857483165019799
2160	0.856295874437141
2161	0.85554841003522
2162	0.854864442376641
2163	0.854669925728545
2164	0.855215691932239
2165	0.854949673730289
2166	0.854559549974155
2167	0.85435671918646
2168	0.853767034150203
2169	0.85363257094417
2170	0.853662298380191
2171	0.85423356102291
2172	0.855289272659433
2173	0.856114865561109
2174	0.857313003259319
2175	0.858480147268316
2176	0.859844942446469
2177	0.860595371367147
2178	0.861187180656437
2179	0.861872824744423
2180	0.862056361123401
2181	0.86212888133655
2182	0.862274223798662
2183	0.862469262536716
2184	0.862374452633925
2185	0.862403875076507
2186	0.862013345689499
2187	0.861987755344096
2188	0.861896502715961
2189	0.861239651109219
2190	0.861427725068264
2191	0.862435560228462
2192	0.862871851902593
2193	0.863376107143028
2194	0.863633378476387
2195	0.863726619684187
2196	0.86363353747548
2197	0.863402588724094
2198	0.863186182920302
2199	0.862584176185202
2200	0.862197723810653
2201	0.861853079758397
2202	0.861616812137508
2203	0.861953751616461
2204	0.861470913233772
2205	0.860681837053806
2206	0.859755879636574
2207	0.858068385442469
2208	0.856628706504098
2209	0.855461088549304
2210	0.853982069607477
2211	0.852272575628179
2212	0.850519294248448
2213	0.848472585024421
2214	0.846196516881698
2215	0.843928861642957
2216	0.842032762244963
2217	0.840394029722212
2218	0.839686777740335
2219	0.83720087925892
2220	0.833911045046626
2221	0.831240646825514
2222	0.827814552769734
2223	0.82478340722289
2224	0.822609442309771
2225	0.819914342054894
2226	0.816837618986437
2227	0.813224772405058
2228	0.809578214678272
2229	0.805570588284538
2230	0.800355387512998
2231	0.796121359222861
2232	0.792406994828474
2233	0.788522706690023
2234	0.78438545247634
2235	0.781047179766029
2236	0.779039282096694
2237	0.775423473348117
2238	0.77174448698342
2239	0.767425435097345
2240	0.761290418768683
2241	0.755823920766151
2242	0.751134463684889
2243	0.745491581466249
2244	0.738712478496885
2245	0.733000359190224
2246	0.727156471823312
2247	0.720175575136277
2248	0.714550005387677
2249	0.708059217222597
2250	0.70028288306872
2251	0.693803582126801
2252	0.686829602717465
2253	0.67952256106126
2254	0.672666428499272
2255	0.665984974175875
2256	0.659467026379668
2257	0.652893098674009
2258	0.647175928874995
2259	0.642533679102059
2260	0.63662406205393
2261	0.63094458177413
2262	0.624340586920187
2263	0.616052770377601
2264	0.609258605086107
2265	0.603768625177155
2266	0.596118285492595
2267	0.587803727773566
2268	0.579461832458014
2269	0.570281492220164
2270	0.560159964846453
2271	0.550564867402214
2272	0.539155362922556
2273	0.525209415974178
2274	0.511604868880793
2275	0.497415064540812
2276	0.482897575758298
2277	0.468037687503741
2278	0.452462158536913
2279	0.436774396624157
2280	0.41979048786703
2281	0.400579318386711
2282	0.382648275475935
2283	0.365271718621832
2284	0.346686009864353
2285	0.326516707181656
2286	0.308759540444543
2287	0.290603208494935
2288	0.273809911438094
2289	0.259050634763736
2290	0.246195780172211
2291	0.232537458171973
2292	0.219569334170823
2293	0.208616072997327
2294	0.198920449369238
2295	0.189165248660618
2296	0.180708167497126
2297	0.17348151315727
2298	0.165759320490476
2299	0.159590953108755
2300	0.155482562727672
2301	0.149940467488006
2302	0.144264784587304
2303	0.139305153587354
2304	0.134059292286957
2305	0.129817587395078
2306	0.126047138249476
2307	0.123777733460066
2308	0.122640503255688
2309	0.121670984065832
2310	0.121692552206917
2311	0.122975298550098
2312	0.124332130809226
2313	0.127437584881274
2314	0.133591315717336
2315	0.138193663808684
2316	0.142384453460534
2317	0.147978012618508
2318	0.154840261385556
2319	0.16006224530458
2320	0.165654730945738
2321	0.17103210790932
2322	0.174956662421037
2323	0.179238558219654
2324	0.184772989826006
2325	0.188600179749055
2326	0.190792354827349
2327	0.193649424679957
2328	0.19667671444532
2329	0.198468742034457
2330	0.199374616448378
2331	0.200694129359857
2332	0.200879138286971
2333	0.201800944356651
2334	0.202800094196551
2335	0.205124862982056
2336	0.20827268350743
2337	0.21141558413907
2338	0.216742357437019
2339	0.220262453350968
2340	0.222702972776118
2341	0.224920025514958
2342	0.226428036273985
2343	0.227747032607606
2344	0.228790813416536
2345	0.229086583292247
2346	0.229342662591047
2347	0.228196868598092
2348	0.225531839278009
[truncated: 152 more rows]
