# Supplementary material for: Machine learning-assisted non-destructive plasticizer identification and quantification in historical PVC objects based on IR spectroscopy
Source: Sci Rep. 2022 Mar 23;12:5017. doi: 10.1038/s41598-022-08862-1 (PMC8943100; doi:10.1038/s41598-022-08862-1)
Supplement: Supplementary file 1 — Supplementary Information 1. [file 41598_2022_8862_MOESM1_ESM.zip › Plasticizers_PVC_data/NIR_all/P429_idle.txt]

Wavelength	C:\Documents and Settings\All Users\Application Data\ASD\Indico Pro\Projects\David\P429_idle.txt
350	0.372848114421415
351	0.352550747201459
352	0.384538721581936
353	0.380246264194098
354	0.349432915948917
355	0.336261402257571
356	0.314184291384657
357	0.295855128652839
358	0.299941465977445
359	0.319932032436073
360	0.326075819539107
361	0.304669312769031
362	0.302431225652458
363	0.303399445793707
364	0.298445722652179
365	0.292838545963653
366	0.296675942235421
367	0.308841410403111
368	0.315417409941445
369	0.321789535245585
370	0.327484125004727
371	0.329396891060109
372	0.328476059868032
373	0.329410936536897
374	0.337530241536824
375	0.35190774891772
376	0.362896111384582
377	0.363888767672243
378	0.364366229668031
379	0.373571931926689
380	0.392114727185562
381	0.402127593278676
382	0.405208937240821
383	0.406258887232092
384	0.416627600574491
385	0.426922433183685
386	0.436049634793177
387	0.447557023133973
388	0.459850837891717
389	0.471971917145271
390	0.483342652332499
391	0.493880911670431
392	0.50405756725631
393	0.514053640816458
394	0.522315527938043
395	0.528920038810878
396	0.534958388486757
397	0.543718797333089
398	0.553623478687836
399	0.563540429931514
400	0.572633050996401
401	0.582186000015218
402	0.592031675500279
403	0.601179746801147
404	0.6092556321209
405	0.617391961638873
406	0.626833204404559
407	0.633757802181137
408	0.640288024053321
409	0.648489369515483
410	0.655906605778646
411	0.661638089379689
412	0.666045577451462
413	0.672345284342639
414	0.6775210333511
415	0.681425286192552
416	0.687999896355941
417	0.69435420426993
418	0.699734623302486
419	0.704466423468037
420	0.709347388248698
421	0.71465931562816
422	0.720442950060661
423	0.725111065408928
424	0.729653031214442
425	0.734970590339961
426	0.73923411362426
427	0.743500248695332
428	0.748252847472083
429	0.752180173018272
430	0.75645370801701
431	0.761333157376699
432	0.766144995321376
433	0.769647137601592
434	0.772501521358326
435	0.776681546616694
436	0.780604376849645
437	0.784176135896192
438	0.787705790439014
439	0.790996355785154
440	0.794213520943042
441	0.797487071712274
442	0.800586506525987
443	0.803763588636303
444	0.807099278914976
445	0.810266212148605
446	0.813396593094719
447	0.816381017047937
448	0.818756829388355
449	0.821629753996252
450	0.824799504414957
451	0.8273642690637
452	0.829976186768618
453	0.832510619154324
454	0.834677936289675
455	0.836498573689997
456	0.838280973262154
457	0.840270262213409
458	0.842450142360382
459	0.844209124074741
460	0.845505076812123
461	0.847489488349068
462	0.849097668769438
463	0.850113600214072
464	0.850962171886935
465	0.852089319393085
466	0.853543912017286
467	0.855148812981988
468	0.856650688868677
469	0.857981444859378
470	0.859143423964854
471	0.860276342824495
472	0.86113222873955
473	0.861782742520753
474	0.863300222252123
475	0.864546318488772
476	0.865237906812152
477	0.866169013383604
478	0.867096872388592
479	0.868020633553607
480	0.869030106301845
481	0.869715925671735
482	0.870197801514976
483	0.87074564836823
484	0.871448867619858
485	0.871987669145991
486	0.872262107340681
487	0.873253824470507
488	0.873830497182828
489	0.873724362001467
490	0.874292688580542
491	0.874808275130901
492	0.875185096350395
493	0.875787587941908
494	0.876059880252975
495	0.876212430816081
496	0.876689189527007
497	0.877020167761242
498	0.877115528443496
499	0.877039026297043
500	0.877205186383058
501	0.877446407707622
502	0.877591040155414
503	0.877473523070058
504	0.877560362623946
505	0.877848600543056
506	0.877852813475066
507	0.877678268188317
508	0.877502199846097
509	0.877545618157355
510	0.877403860021378
511	0.877141292553453
512	0.876905033142247
513	0.87667310824874
514	0.876497675633663
515	0.876389519056896
516	0.876260177967694
517	0.8760831449207
518	0.875817618707798
519	0.875370190368299
520	0.875004402457996
521	0.874747081954288
522	0.87450458227208
523	0.874259359495428
524	0.873940683334891
525	0.873498339861445
526	0.873050470815795
527	0.872647692917679
528	0.87229981468026
529	0.871942272948007
530	0.871552640924862
531	0.87111270589923
532	0.870594642238326
533	0.870116330819227
534	0.869706161644744
535	0.869340341238036
536	0.86903999876809
537	0.868659395914344
538	0.868070471743891
539	0.867600272848556
540	0.867159703721805
541	0.866693624829857
542	0.866441065331114
543	0.866084217892889
544	0.865546481352354
545	0.865095962904865
546	0.864650764870219
547	0.864194994377457
548	0.863737202739623
549	0.863418410120726
550	0.863163702110688
551	0.862849028075797
552	0.862476662527374
553	0.862077578951736
554	0.861672940363424
555	0.861226221278882
556	0.860831282383152
557	0.860494944471531
558	0.860096490697019
559	0.859717618270741
560	0.859384619591538
561	0.859097050062915
562	0.858729955303289
563	0.858327294858441
564	0.857971389219621
565	0.85768782694421
566	0.857372817836679
567	0.856998777545506
568	0.856787107589063
569	0.856555230923021
570	0.856287216002357
571	0.856189493745387
572	0.85599244698632
573	0.855704841750149
574	0.855464670629575
575	0.855237121426065
576	0.855023253080801
577	0.854829241834007
578	0.854657572338034
579	0.854523209470833
580	0.854465626884957
581	0.854626459755411
582	0.854652514105707
583	0.854373211970707
584	0.853718022898411
585	0.853234910914852
586	0.852927221436578
587	0.852624515631716
588	0.852559229655882
589	0.852607033449823
590	0.852638333031673
591	0.852784676914215
592	0.853077454186246
593	0.853509597075759
594	0.854060517088224
595	0.854500215314858
596	0.854640029201418
597	0.854301359112041
598	0.854059830373869
599	0.854097222540453
600	0.854354511643665
601	0.854352019824542
602	0.853905894333642
603	0.853086297016413
604	0.85239600412961
605	0.851869594962438
606	0.851556732393952
607	0.851551129151743
608	0.851746056532598
609	0.852175206940926
610	0.852917063412408
611	0.8537794281417
612	0.854533180633178
613	0.854980225782707
614	0.85528463258806
615	0.855552592048502
616	0.855814792478343
617	0.855929730003291
618	0.855900246819474
619	0.855630064739977
620	0.854942335808369
621	0.854397084448294
622	0.854170186182152
623	0.854222789468018
624	0.854139134236019
625	0.854052302938747
626	0.85409108942079
627	0.854195540729791
628	0.854374420365574
629	0.854636275801804
630	0.8549956293466
631	0.855425880157327
632	0.85581251345692
633	0.856022974444003
634	0.856327235347558
635	0.856628977555256
636	0.856828718595163
637	0.857121244269386
638	0.857324026605706
639	0.857422946349635
640	0.857735952608461
641	0.858086628483498
642	0.8583837543376
643	0.858568454739048
644	0.858808271433996
645	0.859076479351726
646	0.859320361755553
647	0.859653157195352
648	0.860004875144941
649	0.860329555233081
650	0.860668048981876
651	0.860980860559646
652	0.861274871048506
653	0.861597011413386
654	0.861960367800427
655	0.862358658985466
656	0.862772279059129
657	0.863170725087699
658	0.863504562945868
659	0.863774867798677
660	0.864123650888157
661	0.864504453851826
662	0.864870387867193
663	0.865157241814839
664	0.865549446984185
665	0.865994684929318
666	0.86635526992341
667	0.866679026164416
668	0.867005640463658
669	0.867380807768689
670	0.867894734453615
671	0.868344087531968
672	0.868682523824573
673	0.869065013538113
674	0.869485575145721
675	0.869939628340411
676	0.870413597949121
677	0.870909352058475
678	0.871305466216875
679	0.871543787984549
680	0.87184346375943
681	0.872246319412312
682	0.872719928790077
683	0.87312608322628
684	0.873522820151577
685	0.873890483545237
686	0.874187595595412
687	0.87455816994613
688	0.874955817216412
689	0.875324817277171
690	0.875737108946732
691	0.876116486076038
692	0.87643366463528
693	0.876726269209016
694	0.877051586568145
695	0.877356729113716
696	0.877541517348295
697	0.877768304100004
698	0.87810117759701
699	0.878529980936971
700	0.878858746981168
701	0.879116634886809
702	0.879344654776842
703	0.87958936504283
704	0.879851285557359
705	0.880143231178453
706	0.880472955539027
707	0.880727805300309
708	0.880938449723129
709	0.881156871580267
710	0.881398053529118
711	0.881675191854251
712	0.881965703633652
713	0.882198380321
714	0.882351615556184
715	0.882488625823759
716	0.882709877196166
717	0.882976688787312
718	0.883215644579316
719	0.883389375529862
720	0.883612357945974
721	0.88374814142988
722	0.883807130332
723	0.883989169552688
724	0.884161662068587
725	0.884316037966325
726	0.884478977576277
727	0.884597029145659
728	0.884713649105784
729	0.884855730966982
730	0.88495826229675
731	0.885118429350557
732	0.885333195716087
733	0.885502362338461
734	0.885542216797333
735	0.88554002544508
736	0.885630585871539
737	0.885805794410884
738	0.885988954970159
739	0.886128515933843
740	0.886245233716311
741	0.886300306829048
742	0.886359687843378
743	0.886562450745886
744	0.886571195073255
745	0.886536018156879
746	0.886667260572564
747	0.886821234529073
748	0.886970988394402
749	0.887109175289781
750	0.887260758488619
751	0.887309097300138
752	0.887322415685095
753	0.887460814501402
754	0.88765499946471
755	0.887884393829603
756	0.888103877221357
757	0.888155750845107
758	0.888164308739659
759	0.888197042720027
760	0.888254167187971
761	0.888297665161607
762	0.888434160076615
763	0.888765485612166
764	0.888957349852995
765	0.889006967082841
766	0.88897562868
767	0.888961510498994
768	0.889025473197752
769	0.889222551276863
770	0.889588861581483
771	0.889769558243313
772	0.889833142901601
773	0.889907293692879
774	0.889820469970564
775	0.889906751977507
776	0.890240184260589
777	0.89049781999624
778	0.890580108204679
779	0.890561429638598
780	0.89060325131244
781	0.890660267657389
782	0.890733946911595
783	0.890834327022275
784	0.890993022980976
785	0.891136296727494
786	0.891244534699669
787	0.891343015044132
788	0.891405831991182
789	0.891468227602028
790	0.891571300738334
791	0.891693697438752
792	0.891897044862839
793	0.892169786048373
794	0.892382213422663
795	0.892550103032096
796	0.89269235611509
797	0.892835898933469
798	0.892993320649435
799	0.893139650446758
800	0.893252008686167
801	0.893322763902459
802	0.893370711959685
803	0.893436306447663
804	0.893573965612854
805	0.893673143068505
806	0.89380257749298
807	0.894007966027293
808	0.894058925808936
809	0.894098010453016
810	0.894205284055996
811	0.894369436222429
812	0.894599086986263
813	0.894793239985129
814	0.894836771742022
815	0.894810438872257
816	0.894842263536196
817	0.89495098719705
818	0.894903950959468
819	0.894977122045967
820	0.895223767170544
821	0.895556490099069
822	0.895679231353037
823	0.895662928891498
824	0.895657928492803
825	0.895842434313273
826	0.896041325958054
827	0.896217489133827
828	0.896446515657385
829	0.896598331264952
830	0.896711610929106
831	0.896843715253466
832	0.896928327609663
833	0.897053910314489
834	0.897235707996842
835	0.897394097327163
836	0.89748434473385
837	0.897501813356762
838	0.897492856825154
839	0.897661864294922
840	0.897956058759776
841	0.898309168950677
842	0.898694670650964
843	0.898879714492591
844	0.898877617923015
845	0.898827214315024
846	0.898777623389972
847	0.898813837431371
848	0.898967876459437
849	0.899162855618644
850	0.899387392616057
851	0.899580375315257
852	0.89966701236618
853	0.899787902761226
854	0.899905182851266
855	0.899992164022219
856	0.900141064310126
857	0.900345409643154
858	0.900571434061679
859	0.900763764772552
860	0.900984898261463
861	0.901128964485581
862	0.901120943506647
863	0.9011100423236
864	0.901076632399032
865	0.901090592315371
866	0.901303335082627
867	0.901417879863858
868	0.901553356119181
869	0.901829576388594
870	0.901907868931959
871	0.901898045925315
872	0.901897092033989
873	0.901973414304782
874	0.902019808289124
875	0.902098110128577
876	0.90228180266541
877	0.902460179610472
878	0.902664292589645
879	0.902844774358698
880	0.902837303133638
881	0.902871531395224
882	0.90295076522178
883	0.903009261991854
884	0.903032731200366
885	0.903028340442689
886	0.903013222518028
887	0.903014985793472
888	0.903052449023001
889	0.903075413380737
890	0.903029609133171
891	0.902994428315677
892	0.902919797233392
893	0.902801733246284
894	0.902707086522117
895	0.902816596023102
896	0.90294083997191
897	0.902834558807621
898	0.902767317735807
899	0.902746412455225
900	0.902797643114679
901	0.903003711588934
902	0.90322328190703
903	0.903350914568285
904	0.903332636804075
905	0.903309909311199
906	0.903315928420417
907	0.903320525594125
908	0.903209390710347
909	0.903285589580962
910	0.903454618361481
911	0.903531938507763
912	0.903619124968259
913	0.903671626426746
914	0.903652276037818
915	0.903537183906695
916	0.903630636408793
917	0.903817062377643
918	0.903922049651554
919	0.904146657343352
920	0.904459542828772
921	0.904803582612088
922	0.905103779941882
923	0.905406188657325
924	0.90567601662922
925	0.905894591384344
926	0.906175943577629
927	0.906506165002124
928	0.90683141057727
929	0.907068048493507
930	0.90735257433926
931	0.90766224968432
932	0.907958082959515
933	0.908264646048188
934	0.908640819191678
935	0.909015919853199
936	0.909232047986176
937	0.909441607324405
938	0.909607491766273
939	0.909729245387236
940	0.910005121192347
941	0.910245984074057
942	0.910395976904628
943	0.910490468705151
944	0.910655360226877
945	0.910919616213428
946	0.911212305128164
947	0.911272068804791
948	0.91141346393793
949	0.911630630346517
950	0.911791738127405
951	0.911890378287582
952	0.912036768961069
953	0.912213549222359
954	0.912193690028334
955	0.912196310169006
956	0.912359880146129
957	0.912699779670752
958	0.91279211060879
959	0.912958871046733
960	0.913199466772933
961	0.913163652118692
962	0.913221138534462
963	0.913390750733046
964	0.91360120004417
965	0.913772236543259
966	0.913930442696777
967	0.914031683023182
968	0.914009427995
969	0.91409396071848
970	0.914274457108271
971	0.91445578956417
972	0.91442193552931
973	0.91453075218025
974	0.91475804315261
975	0.914932381807583
976	0.91509635569786
977	0.91520788675029
978	0.915254741804861
979	0.915270475368209
980	0.915385868475464
981	0.915540448766604
982	0.915619000645
983	0.915520463042304
984	0.915552951882005
985	0.915709041018588
986	0.915745491663775
987	0.91597906160841
988	0.916213378704017
989	0.916253291578355
990	0.91605797133312
991	0.916179096234303
992	0.91634965856353
993	0.916098985758716
994	0.916261253308221
995	0.916465046404251
996	0.916487697155634
997	0.916419966278599
998	0.916388908053408
999	0.916456336633772
1000	0.916636938874272
1001	0.917035187171734
1002	0.917858211850288
1003	0.917853998951572
1004	0.916697183572027
1005	0.916334964064299
1006	0.916231962490162
1007	0.916308444228349
1008	0.916763021383004
1009	0.916907405932215
1010	0.916876802952385
1011	0.917220191278922
1012	0.917657455467683
1013	0.918312729254816
1014	0.9179790109068
1015	0.91753196096518
1016	0.917051231593399
1017	0.915269072669197
1018	0.914993674452082
1019	0.915642004822829
1020	0.916119159091289
1021	0.917358405789972
1022	0.917803821457554
1023	0.918263516096375
1024	0.918230581770834
1025	0.917026298510853
1026	0.916679819136209
1027	0.916676415217583
1028	0.916594616265201
1029	0.916296804343233
1030	0.91604862410848
1031	0.916275477140124
1032	0.916339333651521
1033	0.916633986710801
1034	0.917526961756842
1035	0.918399985267333
1036	0.919239204672653
1037	0.919963136041454
1038	0.921608942087397
1039	0.921932276860833
1040	0.921019207557753
1041	0.92064176169294
1042	0.919451055690977
1043	0.919092157773332
1044	0.919156155111372
1045	0.919889196709633
1046	0.920202244243413
1047	0.920900019333638
1048	0.921050657665173
1049	0.920708027966538
1050	0.920854784871278
1051	0.92093222224725
1052	0.921286830773348
1053	0.922438917451706
1054	0.92264293807264
1055	0.922025221627465
1056	0.922185341135526
1057	0.922698578392011
1058	0.922620464699966
1059	0.922725012401358
1060	0.92271939424889
1061	0.922508348765414
1062	0.921312170613014
1063	0.921197435958511
1064	0.921613367733513
1065	0.922216978460984
1066	0.923409396770957
1067	0.923872909204924
1068	0.924509447933983
1069	0.924560609416997
1070	0.923660477162085
1071	0.92344447274325
1072	0.92331466518822
1073	0.923241414457071
1074	0.923370858920008
1075	0.9235463099577
1076	0.923450959898102
1077	0.923991794249466
1078	0.92450050601571
1079	0.925239733070544
1080	0.92565794495212
1081	0.926413924311999
1082	0.926470832297359
1083	0.925806543027237
1084	0.925819318463644
1085	0.925579655886101
1086	0.925705943595405
1087	0.926709096587494
1088	0.927029363958703
1089	0.926962992592058
1090	0.92714026356899
1091	0.927170082072925
1092	0.927169775365837
1093	0.927658641509653
1094	0.928096390561355
1095	0.928278332819513
1096	0.928208730127922
1097	0.928142568891282
1098	0.927584944871852
1099	0.927769001671583
1100	0.928514153361336
1101	0.928750064803387
1102	0.929179389614582
1103	0.929354838375617
1104	0.928780969106162
1105	0.928773948190923
1106	0.929368288172899
1107	0.929502403402655
1108	0.929343338827691
1109	0.929633575514179
1110	0.929709053715596
1111	0.92954026179348
1112	0.930158996400847
1113	0.930293860261097
1114	0.930552208065341
1115	0.930870706550264
1116	0.93101181681456
1117	0.931255559735471
1118	0.931205990968187
1119	0.930740621017427
1120	0.93053444774385
1121	0.93002707057965
1122	0.92991946738822
1123	0.930500941018588
1124	0.930516105003553
1125	0.930393850457383
1126	0.930128636940523
1127	0.930086567880086
1128	0.930078998264764
1129	0.930254525383705
1130	0.930551527504608
1131	0.930204380043596
1132	0.929523101454491
1133	0.929163744442043
1134	0.928997157505482
1135	0.928426712997295
1136	0.927659248791804
1137	0.927175105519604
1138	0.926526010570549
1139	0.925858936394897
1140	0.925456223443032
1141	0.924981165175851
1142	0.924198074539651
1143	0.923669813690244
1144	0.923403546169582
1145	0.923185715544433
1146	0.922699317131123
1147	0.92210324819582
1148	0.92158592073788
1149	0.921160129996457
1150	0.920545029445053
1151	0.919926543238303
1152	0.919089238237273
1153	0.918073362030145
1154	0.91712812725413
1155	0.916076735810388
1156	0.915097478146348
1157	0.914430659939748
1158	0.913050440690578
1159	0.911198874715115
1160	0.909672511607618
1161	0.908166441333035
1162	0.906070913836365
1163	0.904216818027032
1164	0.902692682804863
1165	0.900668236593447
1166	0.898691989274134
1167	0.897463949925967
1168	0.895967584340331
1169	0.894361369364917
1170	0.8933440187751
1171	0.892479994819324
1172	0.89168808187356
1173	0.891141950816913
1174	0.891124795128793
1175	0.890877144660309
1176	0.890497417470684
1177	0.890360598561854
1178	0.890534195581825
1179	0.890457037067805
1180	0.890383021457
1181	0.890249132570793
1182	0.89009365037046
1183	0.889903916296294
1184	0.889566966396552
1185	0.889004110374044
1186	0.888447068237661
1187	0.887677659502463
1188	0.887146700832069
1189	0.88693966015752
1190	0.886264647184819
1191	0.885234930520898
1192	0.884592421692992
1193	0.883627818384906
1194	0.8832385450479
1195	0.88350126575957
1196	0.883471178378739
1197	0.883459352470418
1198	0.883648214103431
1199	0.883861944158588
1200	0.884031204057855
1201	0.884916795616052
1202	0.885963771463103
1203	0.886718538998888
1204	0.888041422086845
1205	0.889859499342777
1206	0.891338860719068
1207	0.892931145945398
1208	0.894896139937591
1209	0.896440944644252
1210	0.897815541065295
1211	0.899480863279289
1212	0.901678512419227
1213	0.903283294926442
1214	0.904523121887078
1215	0.906060375816912
1216	0.907454851061845
1217	0.908925581889178
1218	0.910528637695594
1219	0.912437946605726
1220	0.913707211526281
1221	0.914942598904334
1222	0.916457636209187
1223	0.917483479361489
1224	0.918714750091651
1225	0.920058204639563
1226	0.92085648165949
1227	0.921722596490144
1228	0.922788152878556
1229	0.923734424595767
1230	0.924480795802339
1231	0.92522478132843
1232	0.92600288096942
1233	0.926674743689432
1234	0.927208125934022
1235	0.927797357591614
1236	0.928310982369348
1237	0.928493066328809
1238	0.928916967478016
1239	0.929514487328642
1240	0.930084018203186
1241	0.930495446144018
1242	0.930922694417299
1243	0.931422850924661
1244	0.93177526224121
1245	0.932043026975703
1246	0.932317302880398
1247	0.932552144751017
1248	0.932891285726659
1249	0.93312688457527
1250	0.933146683655096
1251	0.933150538636708
1252	0.933310787157816
1253	0.93362840526549
1254	0.93377348356677
1255	0.933873167712425
1256	0.933789198620562
1257	0.93384440637764
1258	0.93393667425024
1259	0.934120355508423
1260	0.934464662829574
1261	0.934581209325249
1262	0.934711584353153
1263	0.934782430199064
1264	0.93515751133928
1265	0.935495726280745
1266	0.935511348784248
1267	0.935707886675343
1268	0.935911111221824
1269	0.935856241180384
1270	0.935759282717638
1271	0.935632378279203
1272	0.935462975879723
1273	0.935470368649683
1274	0.935665248683808
1275	0.936009325965859
1276	0.936250975698529
1277	0.936316521844436
1278	0.936512186155931
1279	0.936971685914654
1280	0.937050145302761
1281	0.936928554427204
1282	0.936911988710563
1283	0.936778902961773
1284	0.936507735544066
1285	0.936546150751834
1286	0.936717333328433
1287	0.936585449830411
1288	0.9366029435315
1289	0.93675839154573
1290	0.936828584839949
1291	0.936847492811595
1292	0.936836959979341
1293	0.937078225098678
1294	0.937165639635096
1295	0.937240168641687
1296	0.937636861728932
1297	0.937930179857534
1298	0.938088130025732
1299	0.937991275812567
1300	0.937840895046292
1301	0.9379702456829
1302	0.93798990194404
1303	0.937957169513422
1304	0.93825955135378
1305	0.938321634093402
1306	0.937994349306949
1307	0.937880993957296
1308	0.938418470708269
1309	0.938784828187837
1310	0.939076960112171
1311	0.939228536427439
1312	0.939042944471231
1313	0.939058552963252
1314	0.939244653854817
1315	0.939465056044409
1316	0.939763393090336
1317	0.939683773501261
1318	0.939331157372587
1319	0.939376867235378
1320	0.939441905926696
1321	0.939245549679055
1322	0.939395624429223
1323	0.939638215661844
1324	0.939425669418207
1325	0.939303665562103
1326	0.939578964707779
1327	0.939552516424699
1328	0.939442189316976
1329	0.939404291975014
1330	0.939479684527713
1331	0.939507697274553
1332	0.939194507414811
1333	0.939115707635442
1334	0.939202990093042
1335	0.938997883035799
1336	0.938910953938555
1337	0.939289033995955
1338	0.939318080839027
1339	0.938947098952532
1340	0.938923400313383
1341	0.93900611310535
1342	0.939010367452065
1343	0.939048494784286
1344	0.939105440190143
1345	0.93924979189961
1346	0.939246787768338
1347	0.939227070436022
1348	0.939097527419892
1349	0.938648821835845
1350	0.938417439351821
1351	0.938323279997459
1352	0.938125906558044
1353	0.937960483920103
1354	0.937731874902163
1355	0.937479732073348
1356	0.937352976155479
1357	0.937045303683033
1358	0.936692012287475
1359	0.936152889151686
1360	0.935758648186956
1361	0.935357323543135
1362	0.93498043728721
1363	0.934449212152462
1364	0.933469629339939
1365	0.932654154633319
1366	0.932049232881596
1367	0.931333809371599
1368	0.930658777227356
1369	0.929801203143541
1370	0.928695867054828
1371	0.927411275420696
1372	0.926059672186654
1373	0.92469153588732
1374	0.923285202476201
1375	0.921901945027036
1376	0.920491931131045
1377	0.919087863583712
1378	0.917565608094048
1379	0.915928550823973
1380	0.914467615766439
1381	0.912957401855969
1382	0.911423557120098
1383	0.910256589816386
1384	0.909061283872435
1385	0.907814992971692
1386	0.907133444459889
1387	0.906557033767121
1388	0.90582235064632
1389	0.90511734487671
1390	0.90478335802072
1391	0.904295524428853
1392	0.903552280980239
1393	0.903113743225364
1394	0.902771646576997
1395	0.902203416972043
1396	0.901650299941849
1397	0.901065316016627
1398	0.900231858901563
1399	0.899347736375663
1400	0.898633367627786
1401	0.898010620481154
1402	0.897472972306659
1403	0.896940202059202
1404	0.896326944241067
1405	0.895904989157873
1406	0.895763767459323
1407	0.895741040248625
1408	0.895609396677908
1409	0.895388711910027
1410	0.895184267105619
1411	0.894906395298696
1412	0.894652480336942
1413	0.894362546968504
1414	0.893962661337962
1415	0.893635189917183
1416	0.893279864332996
1417	0.892910696361109
1418	0.892727588589291
1419	0.892458591673299
1420	0.892195253560034
1421	0.892205140031681
1422	0.892073527350126
1423	0.891679944399247
1424	0.891675245913737
1425	0.891852230384678
1426	0.891981995320321
1427	0.892173565926205
1428	0.892661720583366
1429	0.893216647097551
1430	0.893932253592008
1431	0.894867918955244
1432	0.895840181665392
1433	0.896941056046645
1434	0.898076312941633
1435	0.899305831613185
1436	0.900733976230828
1437	0.901946191309456
1438	0.902977387173821
1439	0.90409542329075
1440	0.905327071975887
1441	0.906532832982402
1442	0.907445060963414
1443	0.908347813193095
1444	0.909333422596303
1445	0.910121829187318
1446	0.910849739649965
1447	0.911469593536135
1448	0.911928609808795
1449	0.912454841563899
1450	0.913039031999909
1451	0.913557121815631
1452	0.914103020170239
1453	0.914712833133581
1454	0.915153792748501
1455	0.91561680972934
1456	0.9163546700629
1457	0.916830282917816
1458	0.91689973582178
1459	0.917084475897164
1460	0.917436173388846
1461	0.917794859203877
1462	0.918285739599507
1463	0.918687180297183
1464	0.919118725711875
1465	0.919391763147881
1466	0.919433819416095
1467	0.91974579953479
1468	0.920137367865755
1469	0.920342809048867
1470	0.92061881045724
1471	0.921054091128892
1472	0.921314936378295
1473	0.92148271588832
1474	0.921796580334214
1475	0.922061649393887
1476	0.922372081828787
1477	0.922789462716518
1478	0.923132548868694
1479	0.923286624927249
1480	0.923311676191913
1481	0.923449984185246
1482	0.923673531229301
1483	0.923838529955255
1484	0.924001216565661
1485	0.924312357797923
1486	0.924571120155503
1487	0.924680340547053
1488	0.925059745763597
1489	0.925543523549012
1490	0.92576786084675
1491	0.925907782806327
1492	0.92618026516432
1493	0.926516281286689
1494	0.926836807784747
1495	0.927307391944697
1496	0.927533968856021
1497	0.927508154963108
1498	0.92776221561416
1499	0.927995150983686
1500	0.928120092300174
1501	0.92845374246563
1502	0.928603294639732
1503	0.92847235676764
1504	0.928604883731066
1505	0.928767410666966
1506	0.928744319697976
1507	0.928844334124539
1508	0.929004496036346
1509	0.928986388842859
1510	0.929113012707288
1511	0.92942087770871
1512	0.929371690138306
1513	0.929369062356272
1514	0.929486527310296
1515	0.929539536189552
1516	0.929524308896844
1517	0.929733234584468
1518	0.929822148093985
1519	0.929636581745293
1520	0.929619589979424
1521	0.929800882825364
1522	0.92975556473611
1523	0.929512991173903
1524	0.929587594691562
1525	0.92976945831955
1526	0.929701390774042
1527	0.929614655592401
1528	0.929648501433522
1529	0.929503216637337
1530	0.929167814985631
1531	0.929145088962483
1532	0.929193466614526
1533	0.929183774661424
1534	0.9295225100025
1535	0.929922906226427
1536	0.93007576505634
1537	0.93006196974718
1538	0.930031020782417
1539	0.93011423274061
1540	0.930153808620394
1541	0.930102439078561
1542	0.930133005281483
1543	0.93012260295329
1544	0.930042451414639
1545	0.930103934500661
1546	0.930181658856462
1547	0.930094293934918
1548	0.930051018352691
1549	0.930086664039236
1550	0.930000235596075
1551	0.929946988654814
1552	0.929984480556339
1553	0.930092875862474
1554	0.930210571789061
1555	0.930103028522918
1556	0.930023830815726
1557	0.930098673881075
1558	0.930059066877408
1559	0.930037007669228
1560	0.930101989667883
1561	0.930025585926459
1562	0.929885382139381
1563	0.929908571461028
1564	0.930017975408347
1565	0.930015758445339
1566	0.929989827067693
1567	0.930125160821646
1568	0.9302173985912
1569	0.93004134828888
1570	0.929782967120553
1571	0.929725897123249
1572	0.929784984040684
1573	0.92971597091667
1574	0.929861906944642
1575	0.930216467534119
1576	0.930314626656948
1577	0.930190031957356
1578	0.930220172651098
1579	0.930329088179137
1580	0.930103826067926
1581	0.930061613660672
1582	0.93011628122163
1583	0.929810379529117
1584	0.929685522524737
1585	0.929911379006242
1586	0.930059804148632
1587	0.929712681048239
1588	0.929315013777687
1589	0.929154157188137
1590	0.928974453958295
1591	0.928872497549921
1592	0.928855895848818
1593	0.928745218031628
1594	0.928511757621812
1595	0.928442458373062
1596	0.928408221505346
1597	0.928221174239769
1598	0.928099871095731
1599	0.927998684540843
1600	0.927853173568938
1601	0.927801079178295
1602	0.927743655969348
1603	0.927481003751873
1604	0.927237440177265
1605	0.927077295450968
1606	0.926793779694963
1607	0.926773725448098
1608	0.927044152184206
1609	0.927132258645986
1610	0.927024653571636
1611	0.926691719971895
1612	0.926296155950785
1613	0.925981579786191
1614	0.925593616152846
1615	0.925273924422856
1616	0.925096451070988
1617	0.92492482587643
1618	0.924592433565743
1619	0.924170809309707
1620	0.923850080286376
1621	0.92338955424505
1622	0.922783273704595
1623	0.922484310664811
1624	0.922353235317008
1625	0.921831109959529
1626	0.921208418227055
1627	0.920767218221277
1628	0.920090577688567
1629	0.919334391276953
1630	0.918616115076539
1631	0.917868783902248
1632	0.917115048018089
1633	0.916372818136081
1634	0.915988612042863
1635	0.915506895149889
1636	0.914861596762908
1637	0.91467845783111
1638	0.914458235122799
1639	0.914143948659552
1640	0.914127819407707
1641	0.914103321169758
1642	0.914121485644657
1643	0.914355851938993
1644	0.914515159353481
1645	0.914553646465188
1646	0.914628087766602
1647	0.91462221003277
1648	0.914519826016102
1649	0.914596372033651
1650	0.91467586853572
1651	0.914382530425104
1652	0.914059315525117
1653	0.913764071488473
1654	0.91311707379635
1655	0.912442820054657
1656	0.911854487313974
1657	0.910829812849373
1658	0.909585182455401
1659	0.908519299982351
1660	0.907210109678277
1661	0.905593720359199
1662	0.904112913730873
1663	0.902645200239818
1664	0.900881463787979
1665	0.898797886889842
1666	0.896712341352721
1667	0.894422637669129
1668	0.891869795246106
1669	0.889775792870635
1670	0.887473705810691
1671	0.884491499269964
1672	0.881659266744434
1673	0.879043900531093
1674	0.876449089480847
1675	0.873863616568405
1676	0.871316126613844
1677	0.868694676691032
1678	0.865620942687853
1679	0.862467476955499
1680	0.859500983308902
1681	0.856326293014503
1682	0.853032434414666
1683	0.849809130651777
1684	0.846133443719807
1685	0.841767291793622
1686	0.837279841337615
1687	0.83222398344757
1688	0.826148680409827
1689	0.819574492004685
1690	0.812144190672486
1691	0.8035721735592
1692	0.79438596164869
1693	0.784538240754157
1694	0.773860163452471
1695	0.762536750091834
1696	0.750659276847118
1697	0.738279631655818
1698	0.725431948312518
1699	0.712319969820637
1700	0.698964994414321
1701	0.68528896462773
1702	0.671299554369696
1703	0.656857980513001
1704	0.64238680059005
1705	0.62722082720777
1706	0.611149926203174
1707	0.595193036698694
1708	0.57850272057168
1709	0.56246223366771
1710	0.546375045544759
1711	0.531272633892895
1712	0.515929367228592
1713	0.503086130167556
1714	0.491079588189281
1715	0.481876177603651
1716	0.474665423991842
1717	0.470689355126603
1718	0.469418498902555
1719	0.471046186331115
1720	0.47521694872237
1721	0.481647992821618
1722	0.490261985896707
1723	0.500757391690175
1724	0.512660694476147
1725	0.525486017124492
1726	0.538974435088537
1727	0.552311328730176
1728	0.565671859122872
1729	0.578617815297926
1730	0.590511578326055
1731	0.601638128130351
1732	0.611610343263289
1733	0.619917361374844
1734	0.62686022021757
1735	0.632081739061491
1736	0.635665587200758
1737	0.638130001285475
1738	0.639200029671869
1739	0.63913549471846
1740	0.638263665040475
1741	0.636711510635203
1742	0.634995903363276
1743	0.633193809259298
1744	0.631654276790262
1745	0.63028462958983
1746	0.628774977037031
1747	0.628184268900276
1748	0.628280967241693
1749	0.628330997087119
1750	0.629060596170039
1751	0.630415895689907
1752	0.631589846531875
1753	0.63289245416022
1754	0.635074571304332
1755	0.637450783418832
1756	0.640253579227402
1757	0.644063770641592
1758	0.648055995685478
1759	0.652116280028876
1760	0.656518963854771
1761	0.661635761543471
1762	0.666726257817047
1763	0.672294185338623
1764	0.676961615729756
1765	0.681683270736934
1766	0.685613106981911
1767	0.688508168264152
1768	0.691604212236155
1769	0.694697015014053
1770	0.696745285483923
1771	0.698726927638874
1772	0.700571947092076
1773	0.702085745974567
1774	0.703703273390244
1775	0.705135714786376
1776	0.706559809290729
1777	0.708219073705363
1778	0.710565767736013
1779	0.712886179536615
1780	0.714448576559847
1781	0.71624304010007
1782	0.717268691706241
1783	0.719079761847175
1784	0.721825575682179
1785	0.724161355070888
1786	0.72674794907769
1787	0.729201991090201
1788	0.731305037139871
1789	0.733695003857493
1790	0.73601770457022
1791	0.738712622200505
1792	0.741959987153836
1793	0.744778182483798
1794	0.747853397435618
1795	0.750429561543445
1796	0.752205407553448
1797	0.754657535252421
1798	0.757380587535309
1799	0.759708568886829
1800	0.762173041000137
1801	0.742610620801998
1802	0.744179292832391
1803	0.74555621524094
1804	0.746734789777314
1805	0.747449349940772
1806	0.748130384510207
1807	0.748335093683916
1808	0.748600851087359
1809	0.749657538987592
1810	0.750419491879073
1811	0.750358673377909
1812	0.750581088695682
1813	0.75065201714136
1814	0.749959552151805
1815	0.749805030484602
1816	0.750239082618916
1817	0.750059086131596
1818	0.749437876063744
1819	0.749063892290964
1820	0.748587181199678
1821	0.747605458151392
1822	0.747343050074706
1823	0.74707406414721
1824	0.74651169760697
1825	0.745920018028763
1826	0.744999686702929
1827	0.744719442068248
1828	0.744747199817835
1829	0.745221733137654
1830	0.745518671936183
1831	0.746175938438318
1832	0.746532808104242
1833	0.746734201120687
1834	0.74745263225333
1835	0.74822528976871
1836	0.749293419210154
1837	0.751124336731247
1838	0.752261970722095
1839	0.753492795717093
1840	0.753935622495123
1841	0.754329867524388
1842	0.75422985177272
1843	0.754589808543755
1844	0.756012305708359
1845	0.756526871044816
1846	0.756957547549531
1847	0.757430971433902
1848	0.757235706968045
1849	0.757334512118461
1850	0.757533924413181
1851	0.758573889594127
1852	0.759141483757576
1853	0.759794441607743
1854	0.760066464405859
1855	0.759973172567434
1856	0.760363286364811
1857	0.760777525152832
1858	0.761711189499394
1859	0.76384528400076
1860	0.765447337665473
1861	0.767196790525025
1862	0.768403778914508
1863	0.769252239032378
1864	0.769579628017059
1865	0.770027004499631
1866	0.771604604796815
1867	0.772973735986474
1868	0.775329692898931
1869	0.776636999633489
1870	0.777213337177524
1871	0.777943369721919
1872	0.778276899570107
1873	0.779127933153191
1874	0.780329015948101
1875	0.782023502760648
1876	0.783166815271956
1877	0.783586395982464
1878	0.78428670758332
1879	0.784395693472071
1880	0.784736751615222
1881	0.785695489686557
1882	0.786171620710294
1883	0.786215204300171
1884	0.786194448031636
1885	0.786680348289121
1886	0.78666145301407
1887	0.786395884974825
1888	0.786470518662618
1889	0.786003015200906
1890	0.785058718379137
1891	0.784146260667391
1892	0.783045783362186
1893	0.781604176745911
1894	0.779636332503194
1895	0.778122988788297
1896	0.776461623470057
1897	0.775319131452329
1898	0.77424008284663
1899	0.77287750788687
1900	0.771902196893771
1901	0.770566541190825
1902	0.770285500661307
1903	0.770731262773603
1904	0.771324064715028
1905	0.772683759157815
1906	0.773903707433184
1907	0.775527599328147
1908	0.77662748081591
1909	0.777883201075551
1910	0.779058077913845
1911	0.780314000559143
1912	0.78152337018616
1913	0.782878710015936
1914	0.784840859644572
1915	0.785695956220443
1916	0.785919953952466
1917	0.786287413403414
1918	0.785893608048343
1919	0.785995943418277
1920	0.786306193067155
1921	0.786935146033388
1922	0.787741249366944
1923	0.787847922922155
1924	0.787850995253607
1925	0.787439882345569
1926	0.78747290827108
1927	0.787334278191977
1928	0.787450306275522
1929	0.788228271746749
1930	0.788533896505466
1931	0.78888822821411
1932	0.788611549141057
1933	0.788024729730863
1934	0.787567884490151
1935	0.787659699780297
1936	0.787952155938181
1937	0.788260150095193
1938	0.78928082691531
1939	0.789585076723804
1940	0.78937733973455
1941	0.789295956523529
1942	0.788988101887447
1943	0.789000981049345
1944	0.788993881132624
1945	0.78923442011068
1946	0.789899182103232
1947	0.7902148127731
1948	0.790531829725227
1949	0.790920705138492
1950	0.791020815044671
1951	0.790507579217522
1952	0.790901222074795
1953	0.791721864678094
1954	0.792286284154117
1955	0.793636684391452
1956	0.79420880225292
1957	0.793978602342484
1958	0.793883655628765
1959	0.79420572864144
1960	0.794655267874668
1961	0.795033338470381
1962	0.795897709700671
1963	0.796157222754199
1964	0.796025115440067
1965	0.795904728850103
1966	0.795235493931876
1967	0.795335066551658
1968	0.795757216984468
1969	0.796151547151712
1970	0.797431527004311
1971	0.797942855715321
1972	0.79814389981141
1973	0.797772832929663
1974	0.79775963809718
1975	0.797165086416326
1976	0.797622954519981
1977	0.798870701690215
1978	0.799621674325681
1979	0.801175956035346
1980	0.801586636217456
1981	0.80086397555169
1982	0.800753781288474
1983	0.800179610601765
1984	0.800052630017412
1985	0.800213591013857
1986	0.800918638668915
1987	0.801280905618115
1988	0.801857271810701
1989	0.801921880149428
1990	0.801657228581677
1991	0.801622423407237
1992	0.801125586689264
1993	0.801246702512386
1994	0.801980418853588
1995	0.802384584076606
1996	0.803285277338644
1997	0.803447718178344
1998	0.802991091374923
1999	0.80265616399169
2000	0.802159565108381
2001	0.800968016751821
2002	0.800859508694872
2003	0.801211494981917
2004	0.801499824359958
2005	0.802712951095026
2006	0.802724316352537
2007	0.802057104488391
2008	0.801677929596222
2009	0.800448524959924
2010	0.800080640138553
2011	0.800551374766987
2012	0.800595248793243
2013	0.800908519100656
2014	0.800960642943425
2015	0.80082779236481
2016	0.80035759779472
2017	0.799982828862088
2018	0.799167305376712
2019	0.799266352085741
2020	0.799882646750432
2021	0.800126255458125
2022	0.801178811127601
2023	0.801274044181283
2024	0.800303479734835
2025	0.799950035659998
2026	0.799545047380013
2027	0.79920155174096
2028	0.798802864793921
2029	0.798849020103711
2030	0.799117826468431
2031	0.799676373678902
2032	0.799799327719998
2033	0.80025253606678
2034	0.800278437050748
2035	0.799623692581618
2036	0.79943471465642
2037	0.799478360183748
2038	0.799347149429996
2039	0.799331099479943
2040	0.799013563647199
2041	0.798503359629658
2042	0.797997187352694
2043	0.796738478727739
2044	0.796353168610243
2045	0.796783786675867
2046	0.796779639348994
2047	0.796855834035661
2048	0.797477110414719
2049	0.797494128262071
2050	0.797065319031504
2051	0.796661247007891
2052	0.79619791464673
2053	0.795710485683925
2054	0.794462995930884
2055	0.794294525674839
2056	0.795180430614571
2057	0.795204892845976
2058	0.795429004241907
2059	0.79544700646561
2060	0.794624394228882
2061	0.794182565935863
2062	0.793822352121709
2063	0.793863284837987
2064	0.793904714052563
2065	0.793914128217151
2066	0.794211560088908
2067	0.795130818947016
2068	0.79529758981382
2069	0.795303690031825
2070	0.795232118073033
2071	0.794370779534881
2072	0.794326212516474
2073	0.79482889742232
2074	0.795034095061906
2075	0.795546631316097
2076	0.795873948278996
2077	0.796006144998311
2078	0.796080833032891
2079	0.79620365783858
2080	0.796072415897493
2081	0.796022883145592
2082	0.795680378637444
2083	0.79568525345675
2084	0.796003007414074
2085	0.795991774964529
2086	0.79610078170916
2087	0.795926478693456
2088	0.795153340156436
2089	0.795009456203301
2090	0.795174091977637
2091	0.795075848908234
2092	0.795171331562656
2093	0.795212374425769
2094	0.795147975034638
2095	0.794890742415533
2096	0.794551797658579
2097	0.794387703343574
2098	0.793960480630671
2099	0.792951629677126
2100	0.792496475944173
2101	0.792161850174283
2102	0.792056444529802
2103	0.79254895696098
2104	0.792163509266073
2105	0.791564919370379
2106	0.790908493218727
2107	0.789502004648975
2108	0.788611997731003
2109	0.7881482474637
2110	0.787397304122091
2111	0.786252859414721
2112	0.785671369352602
2113	0.785835246509096
2114	0.785167994815395
2115	0.783920372235646
2116	0.783442200785918
2117	0.782660384426233
2118	0.781711445954995
2119	0.78123874925245
2120	0.781582268847437
2121	0.781436960159245
2122	0.781278138002142
2123	0.780703782965826
2124	0.779870891872422
2125	0.779398496613206
2126	0.778770688567385
2127	0.778037986040131
2128	0.777410499640091
2129	0.777041321264618
2130	0.776561711637895
2131	0.77605725432129
2132	0.776735647361349
2133	0.775982241924739
2134	0.773741693778555
2135	0.772126567214247
2136	0.770219483276611
2137	0.768116605177235
2138	0.766679914851829
2139	0.765416328360298
2140	0.763848467967559
2141	0.761855040692698
2142	0.760614477123321
2143	0.759518915278809
2144	0.758875438708161
2145	0.758652695159709
2146	0.758800287855226
2147	0.759391757340157
2148	0.759997674433596
2149	0.761210322037526
2150	0.762023703133268
2151	0.762925287033412
2152	0.763415421450615
2153	0.763614661717616
2154	0.763882815742138
2155	0.76416522464149
2156	0.763986009081438
2157	0.763484892677318
2158	0.762910766502235
2159	0.762000330394917
2160	0.760840295785932
2161	0.75952430696562
2162	0.758702177042521
2163	0.758278896800581
2164	0.758228008236245
2165	0.757758022616234
2166	0.75745678465608
2167	0.757380897843732
2168	0.756768842140281
2169	0.757077651210119
2170	0.758479301793991
2171	0.759330397150623
2172	0.760246082380447
2173	0.760987920077175
2174	0.761397733988314
2175	0.762336858217984
2176	0.763742418898476
2177	0.764718074897603
2178	0.766025627108115
2179	0.766788376967172
2180	0.766999664958556
2181	0.767068085709436
2182	0.766668342804323
2183	0.76648542906593
2184	0.765907890008163
2185	0.76570575175447
2186	0.766247938849045
2187	0.766736784010125
2188	0.767210502991266
2189	0.767988836820978
2190	0.768487162082976
2191	0.768767524761296
2192	0.769149962516344
2193	0.769594329084186
2194	0.770102729529876
2195	0.770748108854013
2196	0.771072292822766
2197	0.771110207630759
2198	0.771459611437915
2199	0.772150943695905
2200	0.772001480279313
2201	0.771617131140755
2202	0.771342666052822
2203	0.770294185422448
2204	0.769487025848315
2205	0.769493319194658
2206	0.768545484657775
2207	0.766233584555553
2208	0.765126602983595
2209	0.765001310365393
2210	0.763699573909654
2211	0.762090138463975
2212	0.76082659671216
2213	0.759158260865201
2214	0.757488685798402
2215	0.756892870504993
2216	0.755689891406113
2217	0.753788284534365
2218	0.750541353906707
2219	0.748602480679127
2220	0.747277220626869
2221	0.744781977645552
2222	0.742169606027731
2223	0.739376808621551
2224	0.735569513468942
2225	0.732375826767545
2226	0.729346943290735
2227	0.726733458800659
2228	0.72419836966769
2229	0.721829164930583
2230	0.720618780674649
2231	0.717998696444041
2232	0.714397639667785
2233	0.711351669234233
2234	0.70810294364562
2235	0.704733730586761
2236	0.701118204484808
2237	0.698121406918481
2238	0.69586577299072
2239	0.692295739014315
2240	0.688710828400026
2241	0.684950906004697
2242	0.679932048544166
2243	0.675028958552662
2244	0.670333343297838
2245	0.665816309622827
2246	0.660069999570156
2247	0.654333448663964
2248	0.649478543626426
2249	0.644205722872515
2250	0.638852348008801
2251	0.633372523199537
2252	0.627221329869337
2253	0.619842602323377
2254	0.614191099831904
2255	0.609007375741797
2256	0.603429233079009
2257	0.599073657667479
2258	0.593037713097907
2259	0.585007833762245
2260	0.579154829850281
2261	0.574609098893001
2262	0.568133782507487
2263	0.561568726321347
2264	0.555060857644266
2265	0.547685241951691
2266	0.539625327029549
2267	0.532015559126214
2268	0.523543288514618
2269	0.513179191350905
2270	0.503303973252229
2271	0.493996249415
2272	0.483886118000937
2273	0.473708792763434
2274	0.462038855811351
2275	0.449393787909735
2276	0.436175725273203
2277	0.421645071388298
2278	0.406650275472831
2279	0.3902948519419
2280	0.374834248536945
2281	0.359584099966129
2282	0.343314313485085
2283	0.326507474792467
2284	0.310638523744402
2285	0.294426494719456
2286	0.27823771778047
2287	0.262540279653026
2288	0.247505991918077
2289	0.232227321731264
2290	0.216982640169921
2291	0.204369124764166
2292	0.192963478573341
2293	0.182114614152729
2294	0.172741705880528
2295	0.164385173281566
2296	0.157207630216701
2297	0.150769030871672
2298	0.144483818690999
2299	0.138593741960623
2300	0.132911103582128
2301	0.127909401025035
2302	0.12364355675578
2303	0.119413584163342
2304	0.115677762470029
2305	0.111752062031293
2306	0.107467968513282
2307	0.104810703684447
2308	0.102526720633057
2309	0.10143851404024
2310	0.101743852397536
2311	0.102863224373917
2312	0.104764899737503
2313	0.107554159115554
2314	0.112057655155209
2315	0.116310947536714
2316	0.120911629256444
2317	0.126118421502316
2318	0.132538508659153
2319	0.137737939338968
2320	0.143296399082708
2321	0.147863828988039
2322	0.151507784723382
2323	0.154615943402333
2324	0.156451484255747
2325	0.15941288561513
2326	0.163007475610375
2327	0.165057777256222
2328	0.166601051018459
2329	0.16856891076917
2330	0.169194333919316
2331	0.170468931838983
2332	0.172782013485398
2333	0.174865003775109
2334	0.17601461056019
2335	0.178258973025111
2336	0.182036165052961
2337	0.1849527867117
2338	0.188418943147652
2339	0.190502011826549
2340	0.190641314245057
2341	0.192577206835465
2342	0.194961852060101
2343	0.196774873569944
2344	0.200464997494553
2345	0.201537807513922
2346	0.200314503658504
2347	0.19952977002346
2348	0.197580226322398
[truncated: 152 more rows]
