# Supplementary material for: Machine learning-assisted non-destructive plasticizer identification and quantification in historical PVC objects based on IR spectroscopy
Source: Sci Rep. 2022 Mar 23;12:5017. doi: 10.1038/s41598-022-08862-1 (PMC8943100; doi:10.1038/s41598-022-08862-1)
Supplement: Supplementary file 1 — Supplementary Information 1. [file 41598_2022_8862_MOESM1_ESM.zip › Plasticizers_PVC_data/NIR_all/P430A_idle.txt]

Wavelength	C:\Documents and Settings\All Users\Application Data\ASD\Indico Pro\Projects\David\P430A_idle.txt
350	0.479149094420562
351	0.458295936105107
352	0.451456783990318
353	0.444341104506621
354	0.435026171997037
355	0.426333940023487
356	0.427445799645646
357	0.42907421385247
358	0.421729292625186
359	0.424469566767534
360	0.425003603669207
361	0.415898390321231
362	0.415098104412306
363	0.418146958986002
364	0.422797599632464
365	0.434056986984801
366	0.441433650211029
367	0.440557779442571
368	0.430263803963615
369	0.431889170311095
370	0.4431793715975
371	0.448552731440665
372	0.458063210539626
373	0.469138468997988
374	0.476488204252575
375	0.480087711341931
376	0.487641917286483
377	0.503302488276753
378	0.509775424145679
379	0.516642009786457
380	0.528617588154234
381	0.534703099416898
382	0.541533534499063
383	0.551620038425655
384	0.56286212386042
385	0.571918310589006
386	0.580191924489746
387	0.592684803610014
388	0.598751588162895
389	0.602447144148354
390	0.6118741060945
391	0.620920055222889
392	0.631252162224955
393	0.644512346384832
394	0.655992395040095
395	0.665581956270986
396	0.673592673417662
397	0.679466849743427
398	0.687679611947312
399	0.698328271884319
400	0.705838847431284
401	0.714019875735644
402	0.722538597773812
403	0.728746272027783
404	0.734841857266569
405	0.741292272488757
406	0.747960515147826
407	0.754229827459574
408	0.759999244389417
409	0.765257713112209
410	0.769667113294469
411	0.773271608649128
412	0.776720952084728
413	0.782575031654265
414	0.787099076926169
415	0.789784392580918
416	0.794482104803371
417	0.799572509565777
418	0.803913263354687
419	0.806274484858794
420	0.808401707016197
421	0.81117937419277
422	0.815108215287401
423	0.818742622330112
424	0.822094092399763
425	0.825402187290436
426	0.82863141532183
427	0.831839049169545
428	0.834988206792888
429	0.837897379767029
430	0.84060492296003
431	0.843193647987941
432	0.845778432152684
433	0.84851386192072
434	0.851370461948855
435	0.85420141765001
436	0.856913347499854
437	0.859312542211422
438	0.861241032037563
439	0.862927125047089
440	0.86489420703112
441	0.867395611836783
442	0.869292985161054
443	0.871689892021663
444	0.874789466555884
445	0.876552625946747
446	0.877922247777042
447	0.87940838616969
448	0.881195069792749
449	0.883490841766196
450	0.885767103120185
451	0.887049503331468
452	0.888462021204596
453	0.88992234752055
454	0.891098838343772
455	0.89234922962546
456	0.893595667134136
457	0.894696228409201
458	0.895419087481795
459	0.89611479929645
460	0.896985893579112
461	0.898037665657454
462	0.898714519890021
463	0.899091018885048
464	0.899820537145626
465	0.90078018165587
466	0.901619287849808
467	0.901903800789128
468	0.902443762027947
469	0.90312796955613
470	0.903706328419246
471	0.904335615068842
472	0.904859660703113
473	0.905223239805429
474	0.905699065769278
475	0.906032491138756
476	0.906192845096423
477	0.906439306547378
478	0.906682568332631
479	0.906963310634698
480	0.907384419106721
481	0.907876876786958
482	0.908095459232946
483	0.907776835128008
484	0.908040127335502
485	0.908475732017487
486	0.908631542406484
487	0.908640087745798
488	0.908773662890109
489	0.909031740506421
490	0.908900189671355
491	0.908694767088914
492	0.908620793527234
493	0.908869858439179
494	0.908892976652526
495	0.90885760365277
496	0.909132686392769
497	0.908913008967991
498	0.908664512776524
499	0.908858096097317
500	0.908975492519788
501	0.908824899178797
502	0.908410850828301
503	0.90804554802866
504	0.908007379796786
505	0.908132440609258
506	0.907717367315805
507	0.907499103358405
508	0.907388543646375
509	0.90697368122155
510	0.90680358908309
511	0.906613348471284
512	0.906083432378818
513	0.905602464533222
514	0.90514895750369
515	0.904704554058256
516	0.904377107102464
517	0.903966706692558
518	0.903464427995208
519	0.90309593748806
520	0.902808537714721
521	0.902473619401269
522	0.901912124983117
523	0.901471995873976
524	0.901046774240945
525	0.900480442438793
526	0.900066429080002
527	0.899711394292663
528	0.899352693878623
529	0.899183113510369
530	0.898776052149922
531	0.898111904040555
532	0.897763783144747
533	0.897368539529621
534	0.896867574229503
535	0.896333739003473
536	0.895914181616048
537	0.895448912822255
538	0.894769555607449
539	0.894321059066462
540	0.893933516768995
541	0.893463914107479
542	0.893078751058713
543	0.892665293375929
544	0.892165204291107
545	0.891584729840966
546	0.890991631030185
547	0.890453999537681
548	0.890043411518227
549	0.889545683358554
550	0.889022662876641
551	0.888591025276655
552	0.888183593621033
553	0.887736530578893
554	0.887235766347245
555	0.886815598680706
556	0.886326200145041
557	0.885751501627293
558	0.885246494804993
559	0.884892360757543
560	0.884586128154501
561	0.884106995104337
562	0.883647142688263
563	0.883248479576064
564	0.882907684058573
565	0.882598804597701
566	0.882186382045613
567	0.881658633441493
568	0.881375332522053
569	0.881035643100474
570	0.880590596352775
571	0.880297747941112
572	0.880062987084419
573	0.879850773335295
574	0.879636884920818
575	0.879333061971171
576	0.879072741975716
577	0.878971565117392
578	0.878787512697024
579	0.87849801450803
580	0.878275862111899
581	0.878767724179177
582	0.879271607083735
583	0.879406417747767
584	0.878984128113271
585	0.878461936436207
586	0.877923273468941
587	0.877350159033087
588	0.876918923683733
589	0.876608259918453
590	0.876368351566511
591	0.876164891247886
592	0.876210308503912
593	0.876505078974027
594	0.876656319996272
595	0.876596102076456
596	0.876155725050946
597	0.875084234722918
598	0.874032806495552
599	0.873226457206192
600	0.872633979526252
601	0.87158510114771
602	0.870144625804762
603	0.868686918572192
604	0.868033763583076
605	0.867893016060299
606	0.868132751785297
607	0.868816332117976
608	0.869721616169255
609	0.870831522337913
610	0.872241208917371
611	0.874187202406394
612	0.876304951508558
613	0.878090198588879
614	0.879424099504295
615	0.880449072583147
616	0.881300827410041
617	0.88194915943116
618	0.88231594413816
619	0.882288844115561
620	0.881727273305898
621	0.88104152091239
622	0.88037368231694
623	0.879760248954938
624	0.879295517466433
625	0.878915123583024
626	0.878583076374803
627	0.878374518864233
628	0.878315777753244
629	0.878368380392192
630	0.878404235123515
631	0.878602632405354
632	0.878911198742663
633	0.879184886495126
634	0.879449149703544
635	0.879729360627946
636	0.880031825034349
637	0.880258880194445
638	0.880534247095688
639	0.880887836716883
640	0.881170819888861
641	0.881450681799819
642	0.881749689478237
643	0.882069643819142
644	0.882430601423493
645	0.882803171928107
646	0.883147197792152
647	0.883441352365647
648	0.883719283147411
649	0.88402176877744
650	0.884408928660046
651	0.884769261547546
652	0.885096929337223
653	0.885476960729696
654	0.885831937113464
655	0.886172461464883
656	0.886540787899983
657	0.887003880576067
658	0.887443158038395
659	0.887792440520457
660	0.888197215574756
661	0.888576768486503
662	0.888921336152722
663	0.889296182244246
664	0.889659735714011
665	0.890047673346874
666	0.890502484999313
667	0.890829582123254
668	0.891143034495922
669	0.891550930741484
670	0.892002339145465
671	0.892393950530041
672	0.892670027048619
673	0.89281222830416
674	0.893041895630348
675	0.893374439825499
676	0.893726537953391
677	0.894072168762064
678	0.894379995635259
679	0.894650771913104
680	0.894989983314637
681	0.895344092296776
682	0.895695712897159
683	0.89609001524048
684	0.896455702182045
685	0.896794341956748
686	0.897134334322729
687	0.897362969070408
688	0.897567750833233
689	0.897832370763324
690	0.898059688875743
691	0.898346700000723
692	0.898697151828629
693	0.898967204353457
694	0.899131630443517
695	0.899248027765009
696	0.899424388456078
697	0.8996245541943
698	0.899838210726596
699	0.900066731855828
700	0.900371423369919
701	0.900565959919002
702	0.900643317503845
703	0.900896062066431
704	0.901049455197796
705	0.9011674218513
706	0.901450315007172
707	0.901635390293268
708	0.901731338028921
709	0.901805167127306
710	0.901936979998387
711	0.902095441283739
712	0.902247826728848
713	0.90236320034319
714	0.90243224738031
715	0.902468842267957
716	0.902498831456904
717	0.902513073022693
718	0.902524258560142
719	0.90254764807764
720	0.902608725682565
721	0.902616768689451
722	0.902570206159153
723	0.902586698586003
724	0.902462903120895
725	0.902309097363439
726	0.902334469307375
727	0.9024234409487
728	0.902436547620193
729	0.902314862886601
730	0.902209135153916
731	0.902208155371123
732	0.902263569218874
733	0.902182637671848
734	0.902150523446093
735	0.902153595909753
736	0.902135304856366
737	0.902199334040414
738	0.902242824398043
739	0.902211807376067
740	0.90220643815103
741	0.902174850750647
742	0.902112885319053
743	0.902049742631506
744	0.902058001548113
745	0.902060473867978
746	0.901962997078551
747	0.901783335096286
748	0.901636146387231
749	0.901574989099759
750	0.90154755491481
751	0.901559517820742
752	0.901554274971524
753	0.90146399140798
754	0.901556967516355
755	0.901710522005493
756	0.901774896544599
757	0.901775698696703
758	0.901679634327637
759	0.901515027499211
760	0.90138165714223
761	0.901320650986197
762	0.901338995667285
763	0.901407069349675
764	0.90140122057631
765	0.901288792567411
766	0.90110583497797
767	0.901025017407569
768	0.900908284908373
769	0.900769201429993
770	0.900724925028547
771	0.900721599237998
772	0.900698657137375
773	0.900611340750551
774	0.900490256965701
775	0.900418911386157
776	0.900416811827626
777	0.900413001410847
778	0.900356499098422
779	0.900278206960573
780	0.900242514302688
781	0.900193652816017
782	0.900167469971314
783	0.900185260595855
784	0.900203882665944
785	0.900209192432356
786	0.900174631475278
787	0.900064599627016
788	0.899907437925689
789	0.899808304708751
790	0.899851084691801
791	0.899941106141687
792	0.899964711190514
793	0.899893665690689
794	0.899818375596042
795	0.899841993773542
796	0.899947499523272
797	0.900049416099238
798	0.900039006689313
799	0.90003970474965
800	0.900124533015466
801	0.900167838357931
802	0.900091785597521
803	0.899983064001528
804	0.900050307224863
805	0.899981628130148
806	0.899914530710869
807	0.900013251846678
808	0.900118580247056
809	0.900138746716344
810	0.900097218502955
811	0.900167542819158
812	0.900212656738584
813	0.900248133062152
814	0.900335476855737
815	0.900480059678967
816	0.900630133934396
817	0.900718314992531
818	0.900632525955963
819	0.900581048083205
820	0.900559479313628
821	0.900465424288204
822	0.900497444814279
823	0.900569221743095
824	0.900606084587943
825	0.900726558481753
826	0.900803044168946
827	0.900808806509197
828	0.900803739115323
829	0.900816864960208
830	0.900892947175711
831	0.901033630476788
832	0.901074216501954
833	0.901008895499324
834	0.900918316584045
835	0.900989492198875
836	0.901069621072559
837	0.901156705777324
838	0.901287077275729
839	0.901441146566838
840	0.901541221908232
841	0.901566083184418
842	0.901588850927551
843	0.90169532994832
844	0.901881879766798
845	0.90209062949255
846	0.902258161829227
847	0.902337786040099
848	0.902330147275147
849	0.902330490141056
850	0.902284662086084
851	0.902255748928911
852	0.902367322734687
853	0.902574531823077
854	0.902744984280118
855	0.902808113556573
856	0.902900693921644
857	0.903057611777185
858	0.903234709202839
859	0.903324749810185
860	0.903367663331909
861	0.90344734883505
862	0.903621406168627
863	0.903828820368038
864	0.903991403565588
865	0.904118113418413
866	0.904303125742535
867	0.904479699607856
868	0.904591234906073
869	0.904635431615804
870	0.904819372284685
871	0.905055455268429
872	0.905280437075466
873	0.905469279506549
874	0.905494554345867
875	0.905474115275874
876	0.905564399104008
877	0.905708308227857
878	0.905913238827393
879	0.906122775699936
880	0.906195585968277
881	0.9062247093479
882	0.906309402593811
883	0.906504442838896
884	0.906604950687075
885	0.906714529369647
886	0.906853659578515
887	0.906899695472358
888	0.907006732841836
889	0.90715900298391
890	0.907270092449958
891	0.907198440916005
892	0.907158577895701
893	0.907233171260458
894	0.907285538474685
895	0.907342523170706
896	0.907378684411777
897	0.907362108517103
898	0.907290797165215
899	0.907278714939303
900	0.907406563702368
901	0.907712216235677
902	0.907814303185173
903	0.907839882019618
904	0.908014712251045
905	0.908024525856426
906	0.908004103895932
907	0.90802320638719
908	0.908019784757177
909	0.908199887095472
910	0.908427243751887
911	0.908501830657996
912	0.908525435361653
913	0.908592233903855
914	0.908723996552303
915	0.90884884162615
916	0.909166679429084
917	0.909517601444937
918	0.909727383931293
919	0.910085744658056
920	0.910460475251578
921	0.910831727335531
922	0.911320877647228
923	0.911777641987902
924	0.912153520378437
925	0.912461334498586
926	0.912836767517799
927	0.913141827700393
928	0.913439589605248
929	0.91397180382162
930	0.914346372867304
931	0.914689629052461
932	0.915146220314589
933	0.915516475131018
934	0.915888247126974
935	0.91627262661033
936	0.916620300942645
937	0.916886448285948
938	0.91715182393258
939	0.917490419413327
940	0.917925604458388
941	0.918206358489793
942	0.91833739799534
943	0.918503397266932
944	0.91899852852604
945	0.919474898458391
946	0.919733248789469
947	0.920066120712917
948	0.920347444772271
949	0.920600305194404
950	0.920903118710995
951	0.92130700535328
952	0.921662050004979
953	0.92187265793344
954	0.921939816749763
955	0.922133007817873
956	0.922423272054121
957	0.922682956880025
958	0.922849370513565
959	0.923056880706841
960	0.923306508572754
961	0.923456262613558
962	0.923557436464883
963	0.923692106335762
964	0.923920088715969
965	0.9242185323712
966	0.924414785205712
967	0.924580656582272
968	0.924925833490198
969	0.925119806773237
970	0.925368749186593
971	0.925806735685518
972	0.926262602879592
973	0.926563073621018
974	0.926777291643181
975	0.927071431715875
976	0.927415203531997
977	0.92764496924411
978	0.927787070506097
979	0.928135407950918
980	0.928293210033789
981	0.928403242401865
982	0.928656788696991
983	0.928819785796983
984	0.928979901312638
985	0.929116926356255
986	0.929145932341594
987	0.929364319920989
988	0.929657773289044
989	0.9298683427025
990	0.929871553820396
991	0.930138031189233
992	0.930480493292389
993	0.930495147881949
994	0.930492480160759
995	0.930390667293145
996	0.930332951134648
997	0.93076734010618
998	0.930950791041842
999	0.931074257722867
1000	0.931407353002432
1001	0.91382408674071
1002	0.913051276338328
1003	0.912814543745943
1004	0.912436816236492
1005	0.912353518623571
1006	0.912897470119437
1007	0.913041107834447
1008	0.913158231307887
1009	0.913074266215721
1010	0.912694687030981
1011	0.9124726772642
1012	0.912242962979693
1013	0.91181445015469
1014	0.911789036771985
1015	0.911758045875018
1016	0.912345047278451
1017	0.913654496398494
1018	0.914209662824243
1019	0.915002129046171
1020	0.915398105494483
1021	0.915301839742804
1022	0.915102475227443
1023	0.914360654040327
1024	0.914349196884946
1025	0.914797774741209
1026	0.914685388517773
1027	0.914226137325125
1028	0.914850025426671
1029	0.914735123355701
1030	0.91372366910774
1031	0.913798333915729
1032	0.914570175380207
1033	0.914857342316429
1034	0.915369673962094
1035	0.915514789188665
1036	0.915234516102113
1037	0.91532838268199
1038	0.915586098566691
1039	0.915571318293688
1040	0.915485899207445
1041	0.915535082151542
1042	0.914956094964693
1043	0.915179970081452
1044	0.915817265916152
1045	0.91724317391484
1046	0.917720267136905
1047	0.918480554621109
1048	0.918535648490718
1049	0.917571032035766
1050	0.917420191540671
1051	0.917331747718954
1052	0.917369466271092
1053	0.91795178194462
1054	0.917945949865688
1055	0.917586365052415
1056	0.917549774496345
1057	0.917289953659589
1058	0.917220896879297
1059	0.917810422673135
1060	0.917774858318893
1061	0.917533515793286
1062	0.916868334388672
1063	0.916830811644062
1064	0.916673817139524
1065	0.916851740169475
1066	0.917895826771257
1067	0.918025347521632
1068	0.917518879611664
1069	0.917554430034248
1070	0.917645147356348
1071	0.917532396021138
1072	0.917403126075973
1073	0.917587859460437
1074	0.917898628678353
1075	0.91793699432314
1076	0.918326800539319
1077	0.91842492338411
1078	0.918253601303099
1079	0.917303739109855
1080	0.917264653462419
1081	0.917465203836774
1082	0.917807304996732
1083	0.918561503718413
1084	0.919056545314828
1085	0.919947987515251
1086	0.920049945641064
1087	0.919502815214729
1088	0.919474729126959
1089	0.919025416148013
1090	0.918905675314624
1091	0.919317631658216
1092	0.919737458570581
1093	0.919621914889922
1094	0.919727978206811
1095	0.919800166334878
1096	0.919337710410838
1097	0.919498125729936
1098	0.920141260289516
1099	0.920230796234398
1100	0.920337506908713
1101	0.920332297457196
1102	0.919820089339102
1103	0.919502248626356
1104	0.919305900895465
1105	0.919293028746191
1106	0.919047146109729
1107	0.919219008358332
1108	0.920136849276274
1109	0.920589547806063
1110	0.919878124069564
1111	0.920208127932918
1112	0.920360224176247
1113	0.919547373173312
1114	0.919364696915809
1115	0.919693024008702
1116	0.919642342976239
1117	0.919450509743957
1118	0.919455351084193
1119	0.919582938558153
1120	0.919549415347294
1121	0.919328326777975
1122	0.919062123343318
1123	0.918997460690412
1124	0.918812136180551
1125	0.918495630592479
1126	0.918012077016356
1127	0.918203430674562
1128	0.917824834547541
1129	0.917758966472205
1130	0.918089874018499
1131	0.917672300283652
1132	0.916856454506975
1133	0.916412681777495
1134	0.915935627585973
1135	0.915476059718235
1136	0.915232504309702
1137	0.914839184464773
1138	0.914426900652984
1139	0.913691012524125
1140	0.912661788193236
1141	0.911935800183215
1142	0.911112572031444
1143	0.910307280899504
1144	0.909621949582209
1145	0.909075032410867
1146	0.908787160121559
1147	0.908309286254532
1148	0.907869273923088
1149	0.907720833769882
1150	0.907112100963073
1151	0.905862169432056
1152	0.905263089014494
1153	0.905015809848752
1154	0.904300908309633
1155	0.903838204435358
1156	0.902902724038054
1157	0.901184529032726
1158	0.900054164529174
1159	0.899345063975357
1160	0.898041682695643
1161	0.896725263265406
1162	0.89510651837999
1163	0.893244922262333
1164	0.891178884327938
1165	0.889455559982437
1166	0.888264553390371
1167	0.886142952523053
1168	0.884018734786573
1169	0.882575739703829
1170	0.880897573841561
1171	0.879518066010851
1172	0.878719807752283
1173	0.877795936718636
1174	0.876559308549464
1175	0.875963054619625
1176	0.87606806224071
1177	0.875752572834165
1178	0.87543937627131
1179	0.875156151613393
1180	0.874626510702441
1181	0.874428840384396
1182	0.874544458793981
1183	0.874497481406927
1184	0.874223516074461
1185	0.873825823351722
1186	0.87341653268637
1187	0.873125617113615
1188	0.872680336350716
1189	0.872247738797398
1190	0.871853840749986
1191	0.871235858229971
1192	0.870847559447214
1193	0.870631282285553
1194	0.870436365049125
1195	0.870321365114877
1196	0.870371879115169
1197	0.870378726796552
1198	0.870636350968404
1199	0.871178479051646
1200	0.871617115514612
1201	0.87207998238309
1202	0.873065527375997
1203	0.873924371618239
1204	0.874825829306968
1205	0.875996841020485
1206	0.877118276514597
1207	0.878420040581818
1208	0.87999645901296
1209	0.881551187985741
1210	0.88294768264205
1211	0.884192732914009
1212	0.88519353116133
1213	0.886330266882207
1214	0.887404050012998
1215	0.88872661085973
1216	0.890311754605176
1217	0.891472018566931
1218	0.892498731353137
1219	0.893472447641665
1220	0.894473333409345
1221	0.896145282672054
1222	0.897469186954723
1223	0.898225711225585
1224	0.899118706820022
1225	0.900035233306171
1226	0.901082048843649
1227	0.902167228413325
1228	0.903071358163942
1229	0.903925539575286
1230	0.904940629324383
1231	0.906308716127893
1232	0.907305958608167
1233	0.907797287491656
1234	0.908801430592561
1235	0.9102111616823
1236	0.911123208533556
1237	0.91215001602179
1238	0.913046735263601
1239	0.913711535889444
1240	0.913819475548841
1241	0.914108925852307
1242	0.914747965562811
1243	0.915055150675833
1244	0.915228992183626
1245	0.915998027019744
1246	0.916287462005705
1247	0.915993055379613
1248	0.916229028403653
1249	0.916170640402402
1250	0.915404138612648
1251	0.91514173285434
1252	0.915253866051324
1253	0.914885335176418
1254	0.914581865921926
1255	0.914402622085297
1256	0.914145859159509
1257	0.91380804794862
1258	0.913649076261201
1259	0.913571029424485
1260	0.913484219165735
1261	0.913230117887919
1262	0.913530771055798
1263	0.913547419229342
1264	0.913266231772712
1265	0.913430820249622
1266	0.913657460586761
1267	0.913764473141784
1268	0.914060313518485
1269	0.914306098144027
1270	0.91435137805506
1271	0.914603495309628
1272	0.914875785108604
1273	0.915119126044121
1274	0.915419253801164
1275	0.915634669964837
1276	0.916184944329857
1277	0.916949645259268
1278	0.917438285129773
1279	0.917702505212782
1280	0.918167803806685
1281	0.918782272909224
1282	0.919127823381239
1283	0.919453081345858
1284	0.919643779854568
1285	0.919892079583131
1286	0.919985532232086
1287	0.920105417736848
1288	0.920230986724705
1289	0.920142345741527
1290	0.919818708943993
1291	0.919339792373159
1292	0.919041995207223
1293	0.918805845764256
1294	0.918405684388332
1295	0.918215732424145
1296	0.918016951051358
1297	0.917644455169429
1298	0.917363072748823
1299	0.917004076495917
1300	0.916656223827576
1301	0.916555099600834
1302	0.916431804095939
1303	0.916203580002695
1304	0.91582329470159
1305	0.915740185689267
1306	0.915742155751702
1307	0.915790920114411
1308	0.915868670084076
1309	0.915778251289167
1310	0.915592488356437
1311	0.915566556316996
1312	0.915478771161998
1313	0.915696889429094
1314	0.91602812066375
1315	0.915948406544103
1316	0.91601999737104
1317	0.916633159290723
1318	0.917312485229454
1319	0.917713350491848
1320	0.918234479703156
1321	0.918951234712499
1322	0.919627280489116
1323	0.92033002137303
1324	0.920852888864208
1325	0.920986849098537
1326	0.921162770149524
1327	0.921615583267037
1328	0.92181336850308
1329	0.921963021761467
1330	0.922098540863034
1331	0.922055719629594
1332	0.922139795644169
1333	0.922398748099482
1334	0.92263748235775
1335	0.922756262785449
1336	0.922531519332433
1337	0.922257564752867
1338	0.922399508423728
1339	0.922727858986101
1340	0.922494211336602
1341	0.921931130889526
1342	0.921712609045305
1343	0.921421761766187
1344	0.921066024941702
1345	0.921068522986856
1346	0.920785272686415
1347	0.920050308070359
1348	0.919497770343702
1349	0.919156369003035
1350	0.918870403126547
1351	0.91863616901735
1352	0.918252484507694
1353	0.9178424656907
1354	0.917402666377676
1355	0.917063555481036
1356	0.916873375227156
1357	0.91658615639515
1358	0.916316228146503
1359	0.916023787138532
1360	0.915727402745584
1361	0.915411040270565
1362	0.915012299898805
1363	0.914642113713479
1364	0.914477967009757
1365	0.914025198214814
1366	0.913412746367834
1367	0.912869167184235
1368	0.912116661252937
1369	0.911598668361846
1370	0.911257285265056
1371	0.910692126292552
1372	0.909789624679293
1373	0.908463226448475
1374	0.907474668109499
1375	0.906932370909816
1376	0.906072421760896
1377	0.904906500550683
1378	0.903760754029103
1379	0.902578038897824
1380	0.90122439619501
1381	0.900148075728926
1382	0.8991232226386
1383	0.897790648942839
1384	0.896767148874508
1385	0.895974088144208
1386	0.894932461106541
1387	0.894024790442007
1388	0.893431428121696
1389	0.892984166443375
1390	0.892608707707596
1391	0.892209618209177
1392	0.89171732313421
1393	0.891000526304363
1394	0.890209170945469
1395	0.889725209031436
1396	0.889264407678066
1397	0.888564228934767
1398	0.887807466679711
1399	0.887069770616883
1400	0.886466064620791
1401	0.885951494976064
1402	0.885279587095523
1403	0.884687350836806
1404	0.88422052586752
1405	0.883747591557704
1406	0.883508739623116
1407	0.883319686628082
1408	0.883045818892532
1409	0.883139081285177
1410	0.883344713013187
1411	0.883214274799004
1412	0.883084650589279
1413	0.883113905934415
1414	0.88302681305404
1415	0.883002000784077
1416	0.883266530072471
1417	0.883357712784495
1418	0.883230582622704
1419	0.883297301880835
1420	0.883586233394328
1421	0.884053327957155
1422	0.884503309818731
1423	0.885255975147934
1424	0.885758189153121
1425	0.886117483196924
1426	0.886345225260525
1427	0.887084671810737
1428	0.887951153439533
1429	0.888664581705218
1430	0.889587763010536
1431	0.890519782798021
1432	0.891462290028061
1433	0.8927196848619
1434	0.893978172675407
1435	0.895051092162497
1436	0.895925559345482
1437	0.896860674211446
1438	0.898199795145908
1439	0.899439269619628
1440	0.900393977954601
1441	0.901380680272792
1442	0.902092268416007
1443	0.902643970955481
1444	0.903435048978245
1445	0.904026422015768
1446	0.904344666535134
1447	0.90496402313476
1448	0.905693843009975
1449	0.906276741685343
1450	0.907017150680665
1451	0.907645253683242
1452	0.908026353487698
1453	0.908621818067436
1454	0.909471148231344
1455	0.910220535291959
1456	0.910895812307722
1457	0.911555251777713
1458	0.911987068863971
1459	0.91241570062489
1460	0.913103690605064
1461	0.913705531452577
1462	0.914192495548527
1463	0.91486220773014
1464	0.915811573677171
1465	0.916433814119732
1466	0.916905204452363
1467	0.917574584716583
1468	0.918269058521798
1469	0.918754109750815
1470	0.919466072569564
1471	0.92037236858572
1472	0.921144363073782
1473	0.921883101278681
1474	0.922758829621168
1475	0.923526911485644
1476	0.924179050610558
1477	0.924893934631279
1478	0.925803178525455
1479	0.92686126101038
1480	0.927882554688189
1481	0.928687536323089
1482	0.929292938185842
1483	0.929947166470593
1484	0.930613629867258
1485	0.931239754119928
1486	0.931804825178298
1487	0.932438011150965
1488	0.933166403075869
1489	0.933600736510017
1490	0.933937147670452
1491	0.93422150644091
1492	0.934292469896153
1493	0.934471661940884
1494	0.934772753460865
1495	0.934917534048825
1496	0.934901443931648
1497	0.934928497103397
1498	0.935027479617297
1499	0.935039916029182
1500	0.934898439161628
1501	0.934803431448367
1502	0.934760496057446
1503	0.934562024215944
1504	0.934446040226824
1505	0.934406981114048
1506	0.934167572830238
1507	0.934013999967346
1508	0.93395863418788
1509	0.933840693873191
1510	0.933863875012524
1511	0.933929194463004
1512	0.933819889094557
1513	0.933707247765007
1514	0.933596421849481
1515	0.933318228941601
1516	0.933241184452798
1517	0.933389751429411
1518	0.933369830800597
1519	0.933333015436566
1520	0.933261699677364
1521	0.932953631371062
1522	0.93293608667123
1523	0.933028668604899
1524	0.933312977282667
1525	0.933666754513002
1526	0.934004300981965
1527	0.93442740726559
1528	0.934941798172642
1529	0.935499715470101
1530	0.93614562208601
1531	0.936748973615769
1532	0.937403906874996
1533	0.938145663303131
1534	0.938684983812731
1535	0.939171266137953
1536	0.939786363046082
1537	0.940475952098933
1538	0.941236140575895
1539	0.941904766852971
1540	0.942465147205324
1541	0.943042454479196
1542	0.943522315137004
1543	0.944087278111521
1544	0.944734557641651
1545	0.945184411608414
1546	0.945629517220636
1547	0.946296407358624
1548	0.947030887378554
1549	0.947372481653093
1550	0.947420936404412
1551	0.947801339065066
1552	0.948201331319459
1553	0.948424408812341
1554	0.948747553057893
1555	0.948981501885212
1556	0.94918700229612
1557	0.949565444981905
1558	0.949799586625032
1559	0.949955954087398
1560	0.9500967770019
1561	0.950003545095917
1562	0.950147709084726
1563	0.950412525996012
1564	0.950276903285844
1565	0.950160533918821
1566	0.950292197653255
1567	0.950278240169492
1568	0.950096880420283
1569	0.95005550236027
1570	0.949939940262687
1571	0.949556533126243
1572	0.949266273999804
1573	0.949156160547357
1574	0.948878639034549
1575	0.948528989087814
1576	0.948474538658401
1577	0.948249958346739
1578	0.947931505850808
1579	0.947899062046409
1580	0.94772373957258
1581	0.94754053514669
1582	0.947379988374695
1583	0.947036841795129
1584	0.946939683102322
1585	0.946894178586126
1586	0.946632677983473
1587	0.946437240155107
1588	0.946261187907892
1589	0.945968008745433
1590	0.94589339922926
1591	0.94601362702834
1592	0.945876526858089
1593	0.94576784253628
1594	0.945824362569322
1595	0.945727395942552
1596	0.945667579958082
1597	0.945862760314803
1598	0.945973065640029
1599	0.945883854128566
1600	0.946157118334685
1601	0.946553430809667
1602	0.946638419414563
1603	0.946728561099382
1604	0.946795415502216
1605	0.946772106501791
1606	0.946867709770921
1607	0.947113700894492
1608	0.947418339372121
1609	0.947520396014391
1610	0.94744918348037
1611	0.947624109963499
1612	0.94789083930347
1613	0.947897761689486
1614	0.947843181907894
1615	0.948040660627071
1616	0.948294765593433
1617	0.94844928409965
1618	0.948697530342118
1619	0.948848482444973
1620	0.948660980236638
1621	0.948568632662417
1622	0.948666681665049
1623	0.948564605365422
1624	0.948447103169434
1625	0.948372333109799
1626	0.94813978934309
1627	0.948000485885242
1628	0.947672290743564
1629	0.947036332561624
1630	0.946624997049392
1631	0.946273489917588
1632	0.945805290120945
1633	0.945531898809363
1634	0.945180663073378
1635	0.944596555329738
1636	0.944199830859783
1637	0.943948688213514
1638	0.943798056491439
1639	0.943800289583913
1640	0.943866394134832
1641	0.943878661199935
1642	0.943786042613987
1643	0.943883990211519
1644	0.94413293426109
1645	0.944368686642506
1646	0.944547702066544
1647	0.944478065854397
1648	0.944322437676733
1649	0.944165900262706
1650	0.944040338991303
1651	0.944206171702335
1652	0.944152158332614
1653	0.943705782997391
1654	0.943343162686833
1655	0.942839025240692
1656	0.942054250201138
1657	0.941376433081432
1658	0.940714076013829
1659	0.939477244537085
1660	0.938120311102856
1661	0.936983191620817
1662	0.935401728352098
1663	0.933582283575168
1664	0.931828856817922
1665	0.929652431531946
1666	0.927379330538542
1667	0.925401472462232
1668	0.923267724924963
1669	0.920826525149233
1670	0.918343757971036
1671	0.915715549752545
1672	0.913112947065947
1673	0.910839865959937
1674	0.908363148896317
1675	0.905601061810552
1676	0.90277218799171
1677	0.899942628511096
1678	0.897411379721712
1679	0.895005585548778
1680	0.892383781128713
1681	0.889439571707896
1682	0.886241049013776
1683	0.882982813688069
1684	0.879629633107518
1685	0.875996993925551
1686	0.871805033228334
1687	0.866906990590457
1688	0.861377902783187
1689	0.855107514383741
1690	0.848053454828642
1691	0.840140681702338
1692	0.831427610904202
1693	0.821901033779471
1694	0.811644511259341
1695	0.800978434853989
1696	0.78957065157027
1697	0.7773318676668
1698	0.764699930103827
1699	0.751729389164681
1700	0.738309551418901
1701	0.72485572173239
1702	0.711301078627065
1703	0.696857617025208
1704	0.682030113280172
1705	0.666739773474296
1706	0.650451432434308
1707	0.634354753459138
1708	0.618005479117808
1709	0.601893128777137
1710	0.585138393518527
1711	0.569730361444675
1712	0.554154934884612
1713	0.540967620032504
1714	0.528852898291603
1715	0.519584170752382
1716	0.51210040207606
1717	0.507826034492369
1718	0.506252467969162
1719	0.50769387158864
1720	0.512031137035945
1721	0.518545512702997
1722	0.527118506026076
1723	0.538016906621197
1724	0.550359385790918
1725	0.563309387581039
1726	0.57733222293434
1727	0.590944411698237
1728	0.604083254101097
1729	0.617952680656937
1730	0.630772404947246
1731	0.641741952336827
1732	0.652078406701497
1733	0.660784204385047
1734	0.667380777427827
1735	0.672954575103565
1736	0.677312884157234
1737	0.679722660451475
1738	0.680927279179702
1739	0.681083687086433
1740	0.679884212765613
1741	0.67837078727875
1742	0.676814553735324
1743	0.675019441979588
1744	0.67373816750401
1745	0.67230377458878
1746	0.670680514393584
1747	0.670457796484768
1748	0.670528936139994
1749	0.671249832387051
1750	0.672108654524295
1751	0.672687225940752
1752	0.674149685118099
1753	0.676271816169002
1754	0.678672674241886
1755	0.681911201001574
1756	0.685189520351688
1757	0.688338914869625
1758	0.692265579457827
1759	0.696750575565469
1760	0.701497536942022
1761	0.707240923037166
1762	0.712394171175809
1763	0.717584974866214
1764	0.722448845799531
1765	0.727225995339401
1766	0.731309024155748
1767	0.735048194736821
1768	0.738244562521635
1769	0.740692833207748
1770	0.743182008363409
1771	0.745322608152941
1772	0.747029741143724
1773	0.748809234883608
1774	0.75065360837967
1775	0.752200887807761
1776	0.753912330600287
1777	0.755976434846917
1778	0.75810768428793
1779	0.76028875759799
1780	0.762678921066044
1781	0.765090453381829
1782	0.76721097212346
1783	0.769415168568576
1784	0.771399051246071
1785	0.773745672858764
1786	0.776448825881537
1787	0.779075045484939
1788	0.781983799854761
1789	0.784735671228985
1790	0.787293774045027
1791	0.789928273544874
1792	0.792393152770519
1793	0.795328024028919
1794	0.798750555215064
1795	0.801546043816469
1796	0.804453931306578
1797	0.80715616745275
1798	0.809139953851997
1799	0.811601391848214
1800	0.81465597879563
1801	0.816640440238065
1802	0.817139742571729
1803	0.818279720964773
1804	0.819990133999336
1805	0.821219641795353
1806	0.822364719694846
1807	0.823603708235506
1808	0.824366494294373
1809	0.824326602893442
1810	0.824595349198497
1811	0.824760880516289
1812	0.824898769037192
1813	0.825394394077735
1814	0.825575843011919
1815	0.825682893742362
1816	0.825582533239003
1817	0.825163037708285
1818	0.824310657686218
1819	0.823798512727838
1820	0.823245693749123
1821	0.822341667661396
1822	0.821533656142306
1823	0.821307278532691
1824	0.821406069142601
1825	0.821476456533086
1826	0.821167166533269
1827	0.820901120284817
1828	0.820273339071054
1829	0.819940240788519
1830	0.820200915447392
1831	0.821168387091199
1832	0.822634386977494
1833	0.823668688380185
1834	0.824369755768277
1835	0.825472954549951
1836	0.826508248417627
1837	0.827794288566597
1838	0.828612360733644
1839	0.82928183233004
1840	0.829603466926892
1841	0.830098437293487
1842	0.831180554728703
1843	0.832206221825983
1844	0.833114866887098
1845	0.834171887933261
1846	0.834738477187853
1847	0.835111892508235
1848	0.835350561047436
1849	0.83562008947407
1850	0.835480094920681
1851	0.835443199879945
1852	0.83602336446768
1853	0.837113842793271
1854	0.837968453333891
1855	0.838818264466484
1856	0.839911735542245
1857	0.840690514028446
1858	0.841688234566179
1859	0.843032641869524
1860	0.844372850338924
1861	0.845601043139429
1862	0.847033711608484
1863	0.849132371388385
1864	0.850249004447524
1865	0.85108551314884
1866	0.852848363435807
1867	0.85434175712883
1868	0.855853622914697
1869	0.85722105315603
1870	0.858513342301359
1871	0.859658520949634
1872	0.860414898111036
1873	0.86157145185216
1874	0.8627709458433
1875	0.864057211125047
1876	0.864791669572979
1877	0.865233045870184
1878	0.865853883771723
1879	0.866200310993019
1880	0.866800272897422
1881	0.867759806020506
1882	0.868500741769848
1883	0.869271105840752
1884	0.869903783475427
1885	0.870338261935552
1886	0.870410039531109
1887	0.870080527952042
1888	0.869598301713827
1889	0.869190232918519
1890	0.868944005946314
1891	0.86802676114565
1892	0.866852740721909
1893	0.865555776875615
1894	0.863853295149141
1895	0.861827454955079
1896	0.859883800006213
1897	0.858263237974924
1898	0.856607517073536
1899	0.855040824067199
1900	0.854149603203497
1901	0.853707291457842
1902	0.853589303991592
1903	0.853917951833221
1904	0.854553091453985
1905	0.855651756898434
1906	0.856884637018996
1907	0.858485503297347
1908	0.860380073844525
1909	0.862200998034948
1910	0.863364383798508
1911	0.86444727234526
1912	0.865043545183691
1913	0.866036196509415
1914	0.867143691588419
1915	0.86812889532395
1916	0.869359941914826
1917	0.870113844401543
1918	0.870374548788931
1919	0.870739214810402
1920	0.87080903702443
1921	0.871236422539104
1922	0.87148895581024
1923	0.87184831502679
1924	0.872159428037261
1925	0.872590110163541
1926	0.872631268737213
1927	0.872494152847919
1928	0.872309774513546
1929	0.871559651243084
1930	0.871401322799698
1931	0.87137418880793
1932	0.871794820253461
1933	0.872218442679126
1934	0.872175855040258
1935	0.872209811137854
1936	0.871806206576077
1937	0.871975534579349
1938	0.87255272299651
1939	0.872850224268863
1940	0.873195869572959
1941	0.873576289461081
1942	0.873991297923174
1943	0.874169451418633
1944	0.874053573601684
1945	0.874369332514097
1946	0.874738917825216
1947	0.875168595648333
1948	0.87577019440919
1949	0.877094384994499
1950	0.877589316441346
1951	0.877485284672241
1952	0.877864264068759
1953	0.878195147305979
1954	0.878630064688863
1955	0.87914836577549
1956	0.879970877022327
1957	0.881326493075753
1958	0.88214708304933
1959	0.882443333267635
1960	0.882605845942605
1961	0.882820671296897
1962	0.881993892738678
1963	0.882363123515274
1964	0.88376426593394
1965	0.884514437707974
1966	0.885518043149561
1967	0.886008012463364
1968	0.886025774905577
1969	0.886179925889933
1970	0.885904640165324
1971	0.885980443031343
1972	0.886082858607044
1973	0.886599776008572
1974	0.887056386982299
1975	0.887771535478778
1976	0.888251954157736
1977	0.888863048806782
1978	0.889119303434232
1979	0.888815536816223
1980	0.889153996253408
1981	0.889645073044685
1982	0.890142950348276
1983	0.891470783930471
1984	0.892010497455875
1985	0.892248322745407
1986	0.891842727946648
1987	0.891915470944279
1988	0.891604806402084
1989	0.89187740003278
1990	0.892806763359512
1991	0.893107194247562
1992	0.893393303699644
1993	0.893457042781499
1994	0.893160168136114
1995	0.892902643366965
1996	0.892219736516524
1997	0.892099878500897
1998	0.89250974211992
1999	0.892454236638647
2000	0.892352968099363
2001	0.892531186194672
2002	0.892388269275755
2003	0.891708786659092
2004	0.89137704402003
2005	0.89116467932623
2006	0.891066860861547
2007	0.890914043458818
2008	0.890935350959163
2009	0.891401098911571
2010	0.891535581618575
2011	0.891599544491186
2012	0.891577034023455
2013	0.891206437887592
2014	0.891103167178705
2015	0.891084059657726
2016	0.891152791631611
2017	0.891148546748398
2018	0.891295599727697
2019	0.891300482223833
2020	0.891418085089477
2021	0.891026653897165
2022	0.889809814979537
2023	0.889725002061856
2024	0.890024190440248
2025	0.890039940564003
2026	0.890686756997928
2027	0.891207719211071
2028	0.891812640300352
2029	0.891653021268042
2030	0.891204313623396
2031	0.890597721325666
2032	0.890408616316073
2033	0.889524134196384
2034	0.889283278892815
2035	0.889839620021412
2036	0.890255490532272
2037	0.89083622166839
2038	0.890904525138793
2039	0.891012771428686
2040	0.891151296893812
2041	0.89076695292909
2042	0.89045536636633
2043	0.890461701939812
2044	0.890375516225569
2045	0.889966251870673
2046	0.889469818840945
2047	0.889486208656826
2048	0.890053310880801
2049	0.89007064064959
2050	0.890154278808083
2051	0.890027132114247
2052	0.889397968226574
2053	0.889205862230369
2054	0.889177733391129
2055	0.889119140632392
2056	0.88923945628136
2057	0.889249329275667
2058	0.889431094385988
2059	0.889265681936005
2060	0.888334993970882
2061	0.888209133064961
2062	0.888605874830478
2063	0.888611285209073
2064	0.888669952180659
2065	0.889201348482328
2066	0.889582100828356
2067	0.889515742258253
2068	0.889770890841694
2069	0.89080563868338
2070	0.890966815237419
2071	0.890222053337116
2072	0.890228958400349
2073	0.890294844034746
2074	0.890449292633351
2075	0.891288276511977
2076	0.891647711639057
2077	0.891681252778577
2078	0.891689718479453
2079	0.89149125120671
2080	0.891217222178702
2081	0.891292387401832
2082	0.89160711632791
2083	0.891656054716249
2084	0.891895345623766
2085	0.89189148875853
2086	0.891524837377107
2087	0.891251411353901
2088	0.890760821703985
2089	0.890811118458455
2090	0.891038796562551
2091	0.891362737586908
2092	0.892800076783264
2093	0.892911190830165
2094	0.891983368657959
2095	0.891581453697229
2096	0.890730130598744
2097	0.889837117876142
2098	0.889868062550793
2099	0.890221484153031
2100	0.890078019592802
2101	0.889543844796628
2102	0.889740135156029
2103	0.890401406486455
2104	0.89036116806135
2105	0.890744098930395
2106	0.890454031384248
2107	0.888990647425833
2108	0.888110220260369
2109	0.887689573110767
2110	0.886660875543589
2111	0.885250810499308
2112	0.884001926470127
2113	0.882078240245961
2114	0.880766170346089
2115	0.87965351232192
2116	0.879360230408047
2117	0.878223100195494
2118	0.877138280296125
2119	0.876621250516861
2120	0.876011998640775
2121	0.875674148409368
2122	0.876094057169744
2123	0.876267809599792
2124	0.876414087764569
2125	0.876395575841528
2126	0.876703282207479
2127	0.876507404375638
2128	0.875804804790065
2129	0.875108682756249
2130	0.874390365981515
2131	0.873396091813185
2132	0.871995002733297
2133	0.870700280688265
2134	0.86964161492858
2135	0.86798864515596
2136	0.865455009763314
2137	0.863849664333212
2138	0.862247510944527
2139	0.860116604262223
2140	0.858776598582312
2141	0.858155229939217
2142	0.857447384575044
2143	0.856859256808823
2144	0.856320244383109
2145	0.855780073163756
2146	0.855920744305656
2147	0.856365177993491
2148	0.856972223072508
2149	0.858621603911183
2150	0.859421699834197
2151	0.859947005383791
2152	0.860270870534828
2153	0.859900182743798
2154	0.86007481594337
2155	0.860877856353998
2156	0.860798854372914
2157	0.860601098851147
2158	0.860222955964315
2159	0.85933121575514
2160	0.857687932186734
2161	0.856667758381265
2162	0.855879867046997
2163	0.85504568328398
2164	0.854009878196542
2165	0.853715576253662
2166	0.85391633425812
2167	0.853798727178027
2168	0.853924905179993
2169	0.854060206721776
2170	0.853907624494827
2171	0.854215460546099
2172	0.854693961370121
2173	0.855727850651229
2174	0.857515241077976
2175	0.858688264440007
2176	0.860182319775732
2177	0.861443749543415
2178	0.862606615084664
2179	0.862989778749602
2180	0.862749954807371
2181	0.862795121633407
2182	0.862251179267861
2183	0.861767526330391
2184	0.861585118764483
2185	0.861214463268791
2186	0.861374976179709
2187	0.861795996774427
2188	0.862065847100275
2189	0.863107856596291
2190	0.863539133509584
2191	0.86309436171581
2192	0.863538692644984
2193	0.864765646223266
2194	0.865125452156442
2195	0.865254140954515
2196	0.865547801342145
2197	0.865696888880009
2198	0.865606196410144
2199	0.865496587775991
2200	0.86529502690523
2201	0.864682883517243
2202	0.864028641536875
2203	0.863693070105717
2204	0.862980565078039
2205	0.861715230412066
2206	0.860547286274803
2207	0.859164352519619
2208	0.85803757586519
2209	0.85768346180497
2210	0.856106299027251
2211	0.853555082628081
2212	0.851569602151144
2213	0.84926305412013
2214	0.84712741231134
2215	0.845961641172795
2216	0.84453820048999
2217	0.843173893239846
2218	0.841894566763404
2219	0.839489376428735
2220	0.83661928403901
2221	0.834254897701078
2222	0.831456492289025
2223	0.828200216194387
2224	0.825379402743638
2225	0.822024353862481
2226	0.816921610546028
2227	0.813309652404944
2228	0.811138313156765
2229	0.807701014654695
2230	0.803548984424806
2231	0.800293033746659
2232	0.797276353399961
2233	0.793798992395334
2234	0.790174056787937
2235	0.787334974835227
2236	0.784658953823468
2237	0.781687537972323
2238	0.780152191697807
2239	0.777186543322266
2240	0.772907562747121
2241	0.768530243053577
2242	0.763727442253893
2243	0.758673134702653
2244	0.753171985562379
2245	0.7473674438113
2246	0.74215093668278
2247	0.735649288033758
2248	0.729559620067404
2249	0.72390175947556
2250	0.716938338363321
2251	0.710828168178103
2252	0.70463676457142
2253	0.698410599025345
2254	0.691932804943893
2255	0.685638785491292
2256	0.679328410925427
2257	0.672669221489352
2258	0.666322359196413
2259	0.660326209718667
2260	0.654044140617567
2261	0.6477193446505
2262	0.64121422276073
2263	0.634866355616017
2264	0.627893491867675
2265	0.620594490867122
2266	0.612711144135249
2267	0.604556525566939
2268	0.595504670941561
2269	0.586103363821293
2270	0.575574632000781
2271	0.563642883363277
2272	0.551722255124173
2273	0.53927806643858
2274	0.526124982899037
2275	0.512644229569902
2276	0.49834496630221
2277	0.483104688051848
2278	0.467075391467227
2279	0.450150913246366
2280	0.432811964172608
2281	0.414432655625452
2282	0.396010627471203
2283	0.376473344980014
2284	0.357970853306535
2285	0.339559620748383
2286	0.321612365005428
2287	0.30423083616782
2288	0.287492122949373
2289	0.27065093761897
2290	0.255003517613699
2291	0.240642486790134
2292	0.227751521748188
2293	0.215907864577313
2294	0.204281560410062
2295	0.194787964310783
2296	0.186377766473129
2297	0.177932449685173
2298	0.171595430633612
2299	0.16511667926457
2300	0.158723194125983
2301	0.152949747883372
2302	0.148372512537372
2303	0.143542760250122
2304	0.138521792235501
2305	0.134477850846224
2306	0.130973435316142
2307	0.128180003494713
2308	0.125902754206149
2309	0.124706164692469
2310	0.123832731798431
2311	0.125526670699895
2312	0.129674272867441
2313	0.13266862590947
2314	0.137114592825438
2315	0.141440437968426
2316	0.145063558095767
2317	0.149633740039637
2318	0.155219159543161
2319	0.161234905438941
2320	0.168006428070425
2321	0.173932707058265
2322	0.18141744810373
2323	0.186274713171035
2324	0.188416468343537
2325	0.191831135576831
2326	0.195426518771121
2327	0.197559828045551
2328	0.19908473051182
2329	0.20035132799673
2330	0.199534455988066
2331	0.200211061894511
2332	0.201756399038167
2333	0.203279156856381
2334	0.204733614364733
2335	0.206965188512852
2336	0.20974421356213
2337	0.212800967134341
2338	0.216597310636482
2339	0.22047862513365
2340	0.225339176282067
2341	0.228949978747378
2342	0.232835700197389
2343	0.235271793043108
2344	0.235779899979991
2345	0.23670657533279
2346	0.237709615699257
2347	0.237052999779188
2348	0.23609422366356
[truncated: 152 more rows]
