# Supplementary material for: Machine learning-assisted non-destructive plasticizer identification and quantification in historical PVC objects based on IR spectroscopy
Source: Sci Rep. 2022 Mar 23;12:5017. doi: 10.1038/s41598-022-08862-1 (PMC8943100; doi:10.1038/s41598-022-08862-1)
Supplement: Supplementary file 1 — Supplementary Information 1. [file 41598_2022_8862_MOESM1_ESM.zip › Plasticizers_PVC_data/NIR_all/P4A_idle.txt]

Wavelength	C:\Documents and Settings\All Users\Application Data\ASD\Indico Pro\Projects\David\P4A_idle.txt
350	0.826325980646731
351	0.801044021004002
352	0.778076298796877
353	0.779502754681885
354	0.788530446110895
355	0.77083523530161
356	0.770586795830544
357	0.775347604124701
358	0.767161915033796
359	0.766634691049514
360	0.768234278084012
361	0.768714675775831
362	0.786405458053682
363	0.793304418158781
364	0.782314700778567
365	0.785992246722858
366	0.799794471510378
367	0.816614828514752
368	0.821825207584936
369	0.818996892201068
370	0.814708245918056
371	0.818729645831033
372	0.819722456405901
373	0.820921372215387
374	0.829120442406684
375	0.84324439855366
376	0.849937795582494
377	0.841829713923904
378	0.84088544989013
379	0.848518996912289
380	0.861341498905869
381	0.869146233897026
382	0.870589209521803
383	0.868198887274697
384	0.869890951051233
385	0.876196695190669
386	0.882989075539636
387	0.88144594197605
388	0.884901403249816
389	0.890857278056942
390	0.892182829758569
391	0.89206615200416
392	0.892509787532579
393	0.894759551202406
394	0.897210703554244
395	0.900336439321666
396	0.904502179600537
397	0.910005666226059
398	0.912329910366076
399	0.911942176267375
400	0.916399212358895
401	0.921556178161595
402	0.925503112886984
403	0.927046302510132
404	0.92799897861009
405	0.928741740706774
406	0.92940707192021
407	0.933364355210978
408	0.93681331747272
409	0.936668618910412
410	0.940010041487752
411	0.941950047018647
412	0.940570290960172
413	0.943199586852999
414	0.946746000073209
415	0.949380697975992
416	0.95041882243569
417	0.951459617174835
418	0.952996925288649
419	0.954950276252529
420	0.956377588494708
421	0.958092348380977
422	0.961224748546074
423	0.962799098130448
424	0.963447385428476
425	0.96417126343254
426	0.964385747622297
427	0.964672499759039
428	0.965548007667258
429	0.967487611036298
430	0.969208168439026
431	0.970274657871483
432	0.971153405632637
433	0.972063156845392
434	0.973493598420982
435	0.976164831550794
436	0.977341674736988
437	0.977990627429413
438	0.98000495715028
439	0.981514360114745
440	0.982215227261794
441	0.982335753871447
442	0.983253474487891
443	0.98439667754324
444	0.985365503658772
445	0.986418743898351
446	0.987244046948522
447	0.987728936602765
448	0.987913223857303
449	0.988424519863683
450	0.989048476511792
451	0.989095012308375
452	0.988983766669294
453	0.989018903819761
454	0.989511219704046
455	0.991073332991266
456	0.992132584811633
457	0.991840353104518
458	0.992842571169637
459	0.993969333818209
460	0.994577989718903
461	0.995033580084136
462	0.996001515077142
463	0.99730895707251
464	0.997983176377971
465	0.998184230044729
466	0.998453532479693
467	0.999461586125931
468	0.999816495812505
469	1.00002310689694
470	1.00064904124605
471	1.0002807093335
472	0.9997223916416
473	0.999698956905566
474	1.00050757761762
475	1.00061981930697
476	0.999973592131913
477	1.0005844302468
478	1.00084994211953
479	1.00062074643504
480	1.00047524416447
481	1.00086302090684
482	1.00139114827386
483	1.00154074628547
484	1.00231924115692
485	1.00303346743755
486	1.00308676444132
487	1.00287363619267
488	1.00310267083547
489	1.00390588119865
490	1.00447902418907
491	1.00455830779851
492	1.00452382001413
493	1.00543878166749
494	1.00542628384271
495	1.00491754507448
496	1.00512274207297
497	1.00538516448655
498	1.00532408516179
499	1.00485947369239
500	1.00513713766923
501	1.00518434771944
502	1.00463428490085
503	1.00472570207308
504	1.00470732821447
505	1.00447838667502
506	1.00455274827632
507	1.00499268339316
508	1.00531476528799
509	1.00480586511867
510	1.0045859940466
511	1.00472218578188
512	1.00500314899064
513	1.0050501747753
514	1.00527728839226
515	1.00579898724646
516	1.00576914020249
517	1.005721234219
518	1.00574161857782
519	1.00529532101024
520	1.00533200487459
521	1.00568870384642
522	1.00563495302317
523	1.00542149922203
524	1.00522700863508
525	1.00520729511663
526	1.00540060336946
527	1.00536762763545
528	1.00498061348821
529	1.00513865421214
530	1.00525158705013
531	1.00509250262499
532	1.00486521708368
533	1.00486183771793
534	1.0050089261126
535	1.00500294753207
536	1.00474486599462
537	1.00460933201865
538	1.00495001933537
539	1.00492701240282
540	1.0048549235085
541	1.0049664118403
542	1.00480937722268
543	1.00486765681038
544	1.00515897688118
545	1.00498181315681
546	1.00478502782848
547	1.00468424895946
548	1.00465096324046
549	1.00457075663636
550	1.00444220149581
551	1.00432383482984
552	1.00444430343487
553	1.00463527121284
554	1.00466700949773
555	1.00417181917862
556	1.0038408137012
557	1.00387234973275
558	1.00379974588732
559	1.00382872023951
560	1.00377784940995
561	1.00328004623054
562	1.00297487924225
563	1.00290833821346
564	1.00296321526479
565	1.00304804431194
566	1.00324816015558
567	1.00352577872981
568	1.00341393416237
569	1.00336299930524
570	1.00348838852887
571	1.00351415699571
572	1.00343507702213
573	1.00351465164288
574	1.00413262982319
575	1.00444360412444
576	1.00461604965209
577	1.00494966255318
578	1.00516283339936
579	1.00511768164848
580	1.00502801883339
581	1.00600260088443
582	1.00676331314816
583	1.00712571354821
584	1.00787153709727
585	1.00832251600295
586	1.00836046661166
587	1.00808244881715
588	1.00792952367116
589	1.00770105998991
590	1.00718302454673
591	1.00661715912571
592	1.00630020045885
593	1.00618534624801
594	1.005586232964
595	1.0046108564925
596	1.00339406297485
597	1.00215705257717
598	1.00115584138299
599	1.00045795621914
600	0.999986007418694
601	0.999173843433416
602	0.998543554020711
603	0.998485729407067
604	0.998901011583604
605	0.999522230633518
606	1.00018871195082
607	1.00079928846801
608	1.0016934831252
609	1.00277384659897
610	1.00370273881864
611	1.00448981315365
612	1.00563654496359
613	1.00762109605945
614	1.00974717668311
615	1.01143432315605
616	1.01255587766429
617	1.01392783287193
618	1.01491279729001
619	1.01530738316331
620	1.01526890307686
621	1.01492645080175
622	1.01444968179076
623	1.01397610152419
624	1.01347775508386
625	1.01334851339064
626	1.01365486198467
627	1.01353585700615
628	1.01351403768665
629	1.01371459094194
630	1.01387397842484
631	1.01367496275092
632	1.01337984152216
633	1.01349239911065
634	1.01384180232351
635	1.01407404965012
636	1.01400180179506
637	1.01429625207899
638	1.01464810751193
639	1.01474729177486
640	1.01418085639224
641	1.01409733342682
642	1.01455211298392
643	1.01491063613131
644	1.01501595976963
645	1.01490564458705
646	1.01471832252735
647	1.01463315633519
648	1.01476330217934
649	1.01513588991951
650	1.01568506190046
651	1.01596627721315
652	1.01596667665893
653	1.01605110041349
654	1.016228046307
655	1.01653159585583
656	1.01695668408592
657	1.01730825042904
658	1.01756372482257
659	1.01773467225388
660	1.01782301556751
661	1.01800081006423
662	1.01837817032904
663	1.01902311001052
664	1.01966512571405
665	1.020093511703
666	1.02018226904702
667	1.02041921410919
668	1.02091941914162
669	1.02158444691427
670	1.02184954826644
671	1.02199535442285
672	1.02220388029349
673	1.02255141074546
674	1.02279967818371
675	1.02289812838354
676	1.02292859251625
677	1.02360229189303
678	1.02403643871474
679	1.02360490360444
680	1.02366578527852
681	1.0239263736948
682	1.02416264786175
683	1.02429752999982
684	1.02435064177655
685	1.02435196748317
686	1.02435247876475
687	1.02451678137749
688	1.02450119114648
689	1.02409996013704
690	1.02399109594084
691	1.02412744320795
692	1.02431141715836
693	1.02412473045889
694	1.02371301307787
695	1.02338791301401
696	1.02354627901992
697	1.02384597295386
698	1.02391937924316
699	1.02357372995742
700	1.02324093180402
701	1.02316881000683
702	1.02334421807479
703	1.02335676433887
704	1.02353516467912
705	1.02371195299901
706	1.0235196674572
707	1.0232344028652
708	1.02331101865259
709	1.02392053600562
710	1.02411981675141
711	1.02420427706516
712	1.02427032623272
713	1.0240500555179
714	1.02409406452459
715	1.02456594671619
716	1.025370814874
717	1.02556623164713
718	1.02542874646074
719	1.02541304254069
720	1.02581596526126
721	1.0263297012161
722	1.02668497170093
723	1.02661349235485
724	1.02674140138696
725	1.02712601514099
726	1.02755721592229
727	1.02761550943537
728	1.02755087135653
729	1.02757377898729
730	1.02746808148008
731	1.02751381406374
732	1.02784309011195
733	1.02846942304663
734	1.02853039171805
735	1.02825215056904
736	1.02819435324112
737	1.02836985692005
738	1.02863806772367
739	1.02881028913932
740	1.02859041398645
741	1.02838476633574
742	1.02830871127836
743	1.02827325947444
744	1.02812142332859
745	1.02813932091829
746	1.02850442278497
747	1.02830961081555
748	1.02775812280266
749	1.02727893502686
750	1.02770292084478
751	1.02800669358879
752	1.02792935138766
753	1.02760255529495
754	1.02746027793366
755	1.02752704959689
756	1.02766629079478
757	1.02749225897555
758	1.02731040099445
759	1.02730022903264
760	1.02750931440371
761	1.02750372943956
762	1.02733053925166
763	1.02721175550929
764	1.02719085162187
765	1.02711742624097
766	1.02700890218949
767	1.02736170332174
768	1.02781274039141
769	1.02808607799294
770	1.02796240577473
771	1.02799405635847
772	1.02795719439557
773	1.02761375892173
774	1.02750828990026
775	1.02769061395207
776	1.02801347726521
777	1.02804609870857
778	1.02811496096415
779	1.02819742529689
780	1.02817396652252
781	1.02837751891584
782	1.0287304411889
783	1.02906008992642
784	1.02903808945848
785	1.02933822526951
786	1.02979136114418
787	1.02953293608717
788	1.02953102230018
789	1.02974291653944
790	1.02989229679381
791	1.02992452539866
792	1.02981138165695
793	1.02975875256315
794	1.03040666181723
795	1.03075279777561
796	1.03071798027763
797	1.03066389976486
798	1.03111277842675
799	1.03155472658217
800	1.03162827347399
801	1.03173601455877
802	1.03167156567276
803	1.03142237772083
804	1.03112532559594
805	1.0310563903123
806	1.03117844200432
807	1.03136211031075
808	1.0315106101259
809	1.03145235502398
810	1.03135288837341
811	1.03185538648315
812	1.03198417142806
813	1.03179519615454
814	1.0316827365791
815	1.03157333149461
816	1.0316054310776
817	1.03172357332738
818	1.03139937632557
819	1.03121968516521
820	1.03124589902548
821	1.0312578502984
822	1.03109155627454
823	1.03090999952459
824	1.03086171813285
825	1.03085614698695
826	1.03106524474301
827	1.03129789923531
828	1.03106311314723
829	1.03088798647659
830	1.03085433885986
831	1.03092586565303
832	1.03107952429225
833	1.03113886113881
834	1.03104621223004
835	1.03089323618958
836	1.03075966475193
837	1.03076856001794
838	1.03101935166936
839	1.03147147944513
840	1.03165484659464
841	1.03148830381549
842	1.03165421472534
843	1.03147069648189
844	1.03105467220586
845	1.03086211377493
846	1.03098231644248
847	1.03112475823415
848	1.03117999483743
849	1.0316490255293
850	1.03172357533811
851	1.03149325468874
852	1.03156121961374
853	1.03166491078582
854	1.03170027530951
855	1.03167464136816
856	1.03188281786708
857	1.03199640722497
858	1.03189597053999
859	1.03164598074107
860	1.03172530246093
861	1.0318655444159
862	1.03181634098718
863	1.03204276501275
864	1.03219629391861
865	1.03223984983384
866	1.03244241281878
867	1.03273690668884
868	1.03280993238695
869	1.03247453156936
870	1.03231521777302
871	1.03236473162473
872	1.03249253986279
873	1.03240022460902
874	1.03253262999763
875	1.03263800458242
876	1.03240297537448
877	1.03217513531259
878	1.03240752272227
879	1.03289468632157
880	1.03256347755119
881	1.03279690369049
882	1.03311999753525
883	1.03273978751413
884	1.03249141224466
885	1.03234272582694
886	1.03224299580477
887	1.03218616065866
888	1.03216680411704
889	1.03207463828217
890	1.03186194151267
891	1.03201720769618
892	1.03227992974419
893	1.03248582886513
894	1.03269706803235
895	1.0324045019345
896	1.03194196394562
897	1.03186155751114
898	1.03209171229263
899	1.03212654592716
900	1.03187745915869
901	1.03190115490798
902	1.031926285934
903	1.03187638342003
904	1.0317580371001
905	1.03172142397483
906	1.03171668707927
907	1.03172176685655
908	1.03178249716581
909	1.03149249500347
910	1.03099188641877
911	1.03070316358056
912	1.03145780194997
913	1.03193053442714
914	1.03178104130332
915	1.0320645239507
916	1.03191189279402
917	1.03151943473611
918	1.03132389570341
919	1.03132852908703
920	1.03165951235777
921	1.03204269877416
922	1.03177189899122
923	1.03200927095092
924	1.03234663229845
925	1.03224677510445
926	1.03236516298876
927	1.03268657861044
928	1.03292712893919
929	1.0326095723036
930	1.03296231948
931	1.0336103138076
932	1.03396864059652
933	1.0340663129854
934	1.03375352916145
935	1.03338764288678
936	1.03366402978543
937	1.0340206137109
938	1.03436328921724
939	1.03459378808089
940	1.03434423156178
941	1.03413131441964
942	1.03415032960573
943	1.03437632690154
944	1.03456701273103
945	1.03457708798806
946	1.0345094895119
947	1.03500274639696
948	1.03508590196536
949	1.03488722631519
950	1.03494313954486
951	1.03503826915102
952	1.03516697637963
953	1.03539178097466
954	1.03588608191657
955	1.03558212319352
956	1.03490677342263
957	1.03466844840523
958	1.03486199335805
959	1.03513331748595
960	1.03529435328165
961	1.03535543436013
962	1.03527000635034
963	1.03526597196162
964	1.03546389321591
965	1.03545037797995
966	1.03530788363254
967	1.03520270170642
968	1.0353468119774
969	1.03571092281855
970	1.03577069918103
971	1.03538991805616
972	1.03542655147397
973	1.03551664627385
974	1.0354612858478
975	1.03521030192988
976	1.03539665409431
977	1.03554795218049
978	1.0354073705772
979	1.03512333534955
980	1.03525395903605
981	1.03563624851209
982	1.03596033964962
983	1.03636455478692
984	1.03618639018895
985	1.03553990523864
986	1.03516222656507
987	1.03496607698273
988	1.03496100660259
989	1.03517794140782
990	1.03580951072074
991	1.03572520301171
992	1.03537359193438
993	1.03570965378981
994	1.03585623679957
995	1.03596934731928
996	1.03609041277409
997	1.03602195878315
998	1.03576463994714
999	1.03550094279146
1000	1.03546680964773
1001	1.03693145516416
1002	1.03679424812524
1003	1.03673524901843
1004	1.03752636379836
1005	1.03802315534415
1006	1.03813474134953
1007	1.0381979675746
1008	1.03871522559346
1009	1.03886383821156
1010	1.0385817535706
1011	1.03814042938125
1012	1.03757568984107
1013	1.03687340928989
1014	1.03655123231198
1015	1.03615969082492
1016	1.03574286953826
1017	1.03527490134832
1018	1.03556304532788
1019	1.03634789071505
1020	1.03646538858299
1021	1.03710582767318
1022	1.03727893149298
1023	1.03640064492449
1024	1.03605475294189
1025	1.03615530621665
1026	1.03607732273754
1027	1.03623944456544
1028	1.03580973308522
1029	1.03528089322643
1030	1.03435745270748
1031	1.03417200936702
1032	1.03380474931717
1033	1.03404882701459
1034	1.03532688208115
1035	1.03578204930849
1036	1.03607425779665
1037	1.03632641686924
1038	1.03650619809136
1039	1.03639878180525
1040	1.03588608310146
1041	1.03574004497601
1042	1.03508525745286
1043	1.03521504655572
1044	1.03578338742996
1045	1.03711135853485
1046	1.03767203085154
1047	1.03862874726905
1048	1.03872419077984
1049	1.03793390250814
1050	1.03782968674627
1051	1.03757545387067
1052	1.03757501050823
1053	1.03800776601881
1054	1.03816835723727
1055	1.03847555472764
1056	1.03845717052573
1057	1.03788627666194
1058	1.03786827908913
1059	1.03817637951513
1060	1.03785801204021
1061	1.03834562361418
1062	1.03974253978096
1063	1.03981509120917
1064	1.03969500676372
1065	1.03939267796039
1066	1.03804567772711
1067	1.03762898923679
1068	1.0372833832342
1069	1.03742929028037
1070	1.03827400423092
1071	1.03892293776864
1072	1.04026711938518
1073	1.04079675358404
1074	1.04093400635437
1075	1.04083029778982
1076	1.0399161212464
1077	1.03932438545952
1078	1.03924755074835
1079	1.039289423986
1080	1.03949150532189
1081	1.04066135689073
1082	1.04066351367094
1083	1.03980620304957
1084	1.03981327341166
1085	1.03963153993625
1086	1.03973470074687
1087	1.04075095775568
1088	1.04114261293177
1089	1.04102316045341
1090	1.04127991152415
1091	1.04179269208103
1092	1.04192064540301
1093	1.04231358356477
1094	1.04241994170736
1095	1.04253970154556
1096	1.04296650527522
1097	1.0427505290288
1098	1.04214860801009
1099	1.04206166528024
1100	1.04166343389653
1101	1.04155655010846
1102	1.04213533441775
1103	1.0424035576707
1104	1.04268771485509
1105	1.04255322446326
1106	1.04183174120745
1107	1.04169649682649
1108	1.04124481789975
1109	1.04155515524171
1110	1.04208886669087
1111	1.04275242030912
1112	1.04233955863094
1113	1.04110684995143
1114	1.04058296702337
1115	1.03960000803635
1116	1.03963301867787
1117	1.0407768932164
1118	1.04093184775517
1119	1.04104825229863
1120	1.04100310229602
1121	1.04025778746447
1122	1.04010496444702
1123	1.04052794502902
1124	1.04053278421333
1125	1.04070494860956
1126	1.04031076036531
1127	1.03965986897031
1128	1.03904087251529
1129	1.03890774861829
1130	1.03931172022038
1131	1.03955818266888
1132	1.0393947117788
1133	1.03911437026701
1134	1.03829418869599
1135	1.03773315194678
1136	1.03700433198502
1137	1.03686722849412
1138	1.0373757195588
1139	1.03700099189648
1140	1.03639868600822
1141	1.03601202538116
1142	1.03483791621123
1143	1.03440147743106
1144	1.0347560572234
1145	1.03508691060418
1146	1.03512686653078
1147	1.03451025406093
1148	1.03368567851027
1149	1.03350927449197
1150	1.03298968388143
1151	1.03253516073903
1152	1.03179872331461
1153	1.03079661137794
1154	1.02985826660855
1155	1.02879446349043
1156	1.02793002619663
1157	1.02736894131739
1158	1.0262640200879
1159	1.02483449564626
1160	1.02361851880051
1161	1.02209719884335
1162	1.02077366313819
1163	1.02029683282387
1164	1.01941967807313
1165	1.01832359519691
1166	1.01756004550517
1167	1.0160674165363
1168	1.0146217127331
1169	1.01452690390676
1170	1.014847885772
1171	1.01484909450379
1172	1.01563326659619
1173	1.01576712992903
1174	1.0148027366653
1175	1.01476642194674
1176	1.01568262686238
1177	1.01567729612108
1178	1.01534734913683
1179	1.01527038138765
1180	1.01511741875883
1181	1.01426878519676
1182	1.01375370747436
1183	1.01397291860677
1184	1.01346527049146
1185	1.01245561891055
1186	1.01213331450387
1187	1.01192983302964
1188	1.01149163087019
1189	1.01122783357537
1190	1.01090712827356
1191	1.01029719411348
1192	1.01003279171618
1193	1.00992357665615
1194	1.01013831150023
1195	1.0106594278329
1196	1.01090031647278
1197	1.0111471210626
1198	1.01170913290023
1199	1.01215390643054
1200	1.01300256989978
1201	1.01438340122882
1202	1.01532380354438
1203	1.0157631254995
1204	1.01657446206797
1205	1.01763516401685
1206	1.01860783326786
1207	1.01989813298187
1208	1.02136810743915
1209	1.02208790794062
1210	1.02246585344362
1211	1.02328569011532
1212	1.0240677162548
1213	1.02478955600495
1214	1.02598169255556
1215	1.02683538510584
1216	1.02713902542563
1217	1.02789348048898
1218	1.02891219702059
1219	1.02979401238238
1220	1.0305416544685
1221	1.0310045682953
1222	1.03120114951326
1223	1.03162979927558
1224	1.03235725889499
1225	1.0333383758297
1226	1.03412383717326
1227	1.03447326025193
1228	1.03465057192925
1229	1.0345823955562
1230	1.03491352049287
1231	1.03559162816665
1232	1.03572836531311
1233	1.03537774269516
1234	1.03568451248573
1235	1.03618236523563
1236	1.03631272028549
1237	1.03667580546124
1238	1.0369889971997
1239	1.0370888208944
1240	1.0368006163373
1241	1.03676071860796
1242	1.03736704902836
1243	1.03721561909171
1244	1.03670664690948
1245	1.03686975142717
1246	1.03713813904491
1247	1.03771859644508
1248	1.03852571728175
1249	1.03876942457543
1250	1.03881002773336
1251	1.03897228295578
1252	1.0390256206097
1253	1.03929972418997
1254	1.03971993310151
1255	1.0396346915215
1256	1.03879023866302
1257	1.03851048709111
1258	1.03822810772056
1259	1.03822750680044
1260	1.03848842381383
1261	1.03900793776864
1262	1.03963052730036
1263	1.03932787891016
1264	1.03863509690592
1265	1.03890347239036
1266	1.03922239031755
1267	1.03959713839772
1268	1.04025173144912
1269	1.04032147387722
1270	1.04033926244986
1271	1.04046607683012
1272	1.04033697701297
1273	1.04044998506945
1274	1.040653392509
1275	1.04054934172028
1276	1.04045158284244
1277	1.04041004247414
1278	1.04038174099009
1279	1.04015589650847
1280	1.04011561165847
1281	1.04028393990697
1282	1.04029533345274
1283	1.04026232986525
1284	1.04013184869388
1285	1.0400809929484
1286	1.04015073975246
1287	1.04011451098459
1288	1.04019236704095
1289	1.04051956214345
1290	1.04061635523321
1291	1.0405204423544
1292	1.04069944800017
1293	1.04097444179222
1294	1.04118622029306
1295	1.04132785891187
1296	1.04121727886049
1297	1.04073905261181
1298	1.04038805095017
1299	1.04046475636849
1300	1.04063463781497
1301	1.0407678451524
1302	1.0405464760754
1303	1.04029149306729
1304	1.03978615092023
1305	1.03985206339583
1306	1.04009293320497
1307	1.04015459830159
1308	1.04049333315629
1309	1.04066382717115
1310	1.04026494761114
1311	1.04014722122013
1312	1.04065525200008
1313	1.04083043012203
1314	1.04049277141876
1315	1.04041704247533
1316	1.04003920316116
1317	1.03964174198468
1318	1.04004029615165
1319	1.04041167419506
1320	1.04045466824107
1321	1.0407750465826
1322	1.04107413246849
1323	1.04097155370568
1324	1.04118853936356
1325	1.04162852800191
1326	1.04155399239401
1327	1.04141971317662
1328	1.0412810803697
1329	1.04087207012158
1330	1.04059917435229
1331	1.04032581751333
1332	1.04037404410385
1333	1.04023634709174
1334	1.04013683019396
1335	1.03989955016983
1336	1.03968615991539
1337	1.03979849634815
1338	1.03982307550141
1339	1.03963417134334
1340	1.03977024719607
1341	1.03984894292091
1342	1.03946759814696
1343	1.03950425651367
1344	1.03962488447366
1345	1.03932949004543
1346	1.03945688025632
1347	1.03972992278974
1348	1.03932835999275
1349	1.03886005108546
1350	1.03905311932104
1351	1.03941031143376
1352	1.03938712140304
1353	1.03913462057526
1354	1.038809866849
1355	1.03824493480203
1356	1.03751791274129
1357	1.03701602275485
1358	1.036726479658
1359	1.03657067150227
1360	1.03645029513608
1361	1.03629101124158
1362	1.03636354371011
1363	1.03610986148652
1364	1.0351175176562
1365	1.03456744173658
1366	1.03432739923511
1367	1.03372689282406
1368	1.03312445484543
1369	1.0325668498951
1370	1.03191150455617
1371	1.03095611109562
1372	1.02996390481267
1373	1.02901747607029
1374	1.02781616728993
1375	1.02674305345019
1376	1.02579121500646
1377	1.02476689579652
1378	1.02388594949007
1379	1.02290138765983
1380	1.0220094332817
1381	1.02149261126525
1382	1.0210407749378
1383	1.02057073394196
1384	1.02003285008506
1385	1.01947218018938
1386	1.01923508236034
1387	1.01945413135287
1388	1.01921403794604
1389	1.01895395190256
1390	1.01850098047944
1391	1.01817184460354
1392	1.01771001427565
1393	1.01759499486458
1394	1.01768448218877
1395	1.01726170322003
1396	1.01633588235794
1397	1.01583686205111
1398	1.01596481494797
1399	1.01592926272577
1400	1.01583272648116
1401	1.01571998398813
1402	1.01503031891969
1403	1.01435935670852
1404	1.01412198800105
1405	1.01361798569816
1406	1.01324859042194
1407	1.01316027717591
1408	1.01264340065492
1409	1.01205994751593
1410	1.01158597839082
1411	1.01091012587292
1412	1.01043099439466
1413	1.01028796656954
1414	1.01018159763467
1415	1.00992236988776
1416	1.00986933852106
1417	1.01026410772371
1418	1.01024401756147
1419	1.00998729112049
1420	1.01013952385674
1421	1.01008011263769
1422	1.01000748695065
1423	1.01015329937673
1424	1.01036010635073
1425	1.01055949747527
1426	1.01042691899305
1427	1.01050362496043
1428	1.01113955333654
1429	1.01170631362663
1430	1.01219284303405
1431	1.01273610709392
1432	1.01314353980956
1433	1.01362666428975
1434	1.01409441205345
1435	1.01497076204098
1436	1.01595801988056
1437	1.01639052510211
1438	1.01692520806312
1439	1.0177686780366
1440	1.01813947725504
1441	1.01826836968908
1442	1.01864723982876
1443	1.01872018430198
1444	1.01882778263883
1445	1.01921833948591
1446	1.0192828333784
1447	1.0192665706857
1448	1.01933469737309
1449	1.01900804488949
1450	1.01887971227056
1451	1.01948118368306
1452	1.01977452820131
1453	1.01994281066624
1454	1.02062079035479
1455	1.0206635631286
1456	1.02058579046387
1457	1.0212349468513
1458	1.02139246810026
1459	1.02143436445154
1460	1.02216508707292
1461	1.02254106851271
1462	1.02268326626655
1463	1.02273717530446
1464	1.02264739375547
1465	1.02256698492668
1466	1.0222163681184
1467	1.02246518363824
1468	1.02272122718093
1469	1.02269873839079
1470	1.02290603386734
1471	1.02307198634197
1472	1.02297366003682
1473	1.02303265216614
1474	1.02296362053277
1475	1.02272894049901
1476	1.02296354539367
1477	1.02321166215208
1478	1.02313985648897
1479	1.02323800118106
1480	1.02340506358398
1481	1.0232921863442
1482	1.02314003163689
1483	1.02321063433923
1484	1.02346494207655
1485	1.02364785930228
1486	1.02348023184236
1487	1.0235266279082
1488	1.02347409362775
1489	1.02294263502693
1490	1.02306015045587
1491	1.02362858211296
1492	1.02352255965912
1493	1.02339074880013
1494	1.02357819717175
1495	1.02330471365424
1496	1.02327979148202
1497	1.02379707565914
1498	1.02425611128696
1499	1.02419474644319
1500	1.02363671240489
1501	1.02336003804276
1502	1.02298787752639
1503	1.0224970054647
1504	1.02266756361017
1505	1.02312847337137
1506	1.0232222511863
1507	1.02323688333866
1508	1.02355383011205
1509	1.02375981933701
1510	1.02381524161187
1511	1.02416638744309
1512	1.02460390086095
1513	1.02477718337761
1514	1.02471027829933
1515	1.02446052936856
1516	1.0244275524354
1517	1.024004620054
1518	1.02404916002294
1519	1.02500995489261
1520	1.02505896311912
1521	1.02452508100671
1522	1.0243998639235
1523	1.02408186438876
1524	1.02376490574725
1525	1.02387869646231
1526	1.0241635448569
1527	1.02395206816256
1528	1.02365201317459
1529	1.0236844901858
1530	1.02355295975957
1531	1.02336342881641
1532	1.02351065782815
1533	1.02373919824889
1534	1.02365952832357
1535	1.02352583825662
1536	1.02346682429043
1537	1.02314932827227
1538	1.02309036332599
1539	1.02340702485589
1540	1.02331488174004
1541	1.02310995124525
1542	1.02320529521716
1543	1.02331047956382
1544	1.02354396958663
1545	1.02374101940364
1546	1.02373531890646
1547	1.02391306741783
1548	1.02417619857958
1549	1.02436351728254
1550	1.02454173767308
1551	1.0246028481086
1552	1.02457209418001
1553	1.02482485335058
1554	1.02511308643381
1555	1.02511448373581
1556	1.02527628424561
1557	1.02527457541068
1558	1.02522824362013
1559	1.02531097395436
1560	1.02489910508604
1561	1.02452192608717
1562	1.02433184441758
1563	1.02410654050742
1564	1.02404779922197
1565	1.02421034525408
1566	1.02437112550468
1567	1.02431975410214
1568	1.02445145061741
1569	1.02483756235245
1570	1.02510207944026
1571	1.02502311063373
1572	1.02498604002279
1573	1.02487727754605
1574	1.02461985646131
1575	1.02479907783311
1576	1.02493549821043
1577	1.02481318337878
1578	1.02490278322317
1579	1.0247613840479
1580	1.02433128189171
1581	1.02419082708733
1582	1.02432800517079
1583	1.02435017580764
1584	1.02406902019393
1585	1.02421097428243
1586	1.02414291581304
1587	1.02356450167424
1588	1.02383692388215
1589	1.02409135200569
1590	1.02381649923796
1591	1.02386005215812
1592	1.02411224553183
1593	1.02441181444259
1594	1.02449095714876
1595	1.02432456826379
1596	1.02452511941547
1597	1.02447004993003
1598	1.02398746669166
1599	1.02400987642529
1600	1.02400956511763
1601	1.02411359935504
1602	1.0243768781577
1603	1.02409711886262
1604	1.02371725188314
1605	1.0235045166439
1606	1.02347768299306
1607	1.02374316317497
1608	1.02375362075545
1609	1.02336951872393
1610	1.02323581226106
1611	1.02318186483048
1612	1.02306241096208
1613	1.02302122005947
1614	1.0228710572913
1615	1.02235526841203
1616	1.02194414896352
1617	1.02222864333388
1618	1.02220409386022
1619	1.02174188637203
1620	1.02159750307365
1621	1.02125324590003
1622	1.02094447761261
1623	1.02138921783312
1624	1.02187894769717
1625	1.02201657209935
1626	1.02231473763094
1627	1.02259782055772
1628	1.02264283693437
1629	1.02281889881273
1630	1.02316035683681
1631	1.02333516834405
1632	1.02309880650424
1633	1.02263846041469
1634	1.02222991627001
1635	1.0217737544496
1636	1.02135713944905
1637	1.0209530184315
1638	1.02038246362019
1639	1.01990970964089
1640	1.01977189196498
1641	1.02007274888226
1642	1.02049352865459
1643	1.02029061430739
1644	1.01986726723609
1645	1.01985586940405
1646	1.01957604556564
1647	1.01916401342697
1648	1.01920670089237
1649	1.01915652836291
1650	1.01928916679446
1651	1.01965409615361
1652	1.01931635332898
1653	1.01891950238642
1654	1.01859749821206
1655	1.01793470043528
1656	1.01797236554528
1657	1.01800096429312
1658	1.0166727235478
1659	1.01583881730789
1660	1.01578922041581
1661	1.01493940559747
1662	1.01436891775723
1663	1.0136207639604
1664	1.0117236714863
1665	1.0103443533072
1666	1.01002467249415
1667	1.00959756380826
1668	1.00907965090612
1669	1.00878883849155
1670	1.00778504249826
1671	1.00650697904664
1672	1.00575395666093
1673	1.00457143829829
1674	1.00309346850509
1675	1.00202507132231
1676	1.0004316281285
1677	0.998938731302227
1678	0.997985604772621
1679	0.996395444286558
1680	0.994389779160181
1681	0.991851570725565
1682	0.988863609294828
1683	0.985999990645808
1684	0.982697334178804
1685	0.979065748971273
1686	0.975127246898205
1687	0.970104194255683
1688	0.964704955889279
1689	0.959408311505042
1690	0.953429016792405
1691	0.946644000186194
1692	0.939635194391632
1693	0.931888197227912
1694	0.923253695291723
1695	0.915060655939418
1696	0.906638283042557
1697	0.897720003503614
1698	0.888697686671634
1699	0.878690833997739
1700	0.868946067575816
1701	0.858799846339143
1702	0.847594610609182
1703	0.836257624796012
1704	0.823452712298127
1705	0.811200805394467
1706	0.798982647608044
1707	0.787248929623341
1708	0.775305464257458
1709	0.764800014559553
1710	0.75418453242771
1711	0.746666752978192
1712	0.740623100686357
1713	0.736978314004896
1714	0.736110508766857
1715	0.736667787367278
1716	0.739062684770677
1717	0.743956404005985
1718	0.751609388070151
1719	0.7597943888848
1720	0.769196594622784
1721	0.778821101828229
1722	0.789280474321184
1723	0.800237801330027
1724	0.810505045462462
1725	0.819757793924411
1726	0.828634913260535
1727	0.83746988128764
1728	0.844744302256432
1729	0.850725289289869
1730	0.855820717799246
1731	0.859184042056267
1732	0.861712776542783
1733	0.863603926134716
1734	0.864052260946787
1735	0.863358894321905
1736	0.861801731128528
1737	0.860055608806305
1738	0.859057723532527
1739	0.858559026588616
1740	0.857277601133802
1741	0.85552665018778
1742	0.854602575485935
1743	0.853934099838217
1744	0.85394771724175
1745	0.8551333374556
1746	0.855363076610865
1747	0.854912641828587
1748	0.856001153394115
1749	0.857721439710901
1750	0.859188083186896
1751	0.86095809799053
1752	0.863101859260912
1753	0.865122138076216
1754	0.86764041537761
1755	0.871023617881911
1756	0.874107860471338
1757	0.87703434335123
1758	0.880572506329674
1759	0.884944544382908
1760	0.888340177175918
1761	0.891619905083172
1762	0.894674528829973
1763	0.897388397103413
1764	0.899288072340074
1765	0.900941975477731
1766	0.902133010667677
1767	0.901964803886678
1768	0.902869180089705
1769	0.904222346823682
1770	0.905436477753269
1771	0.906377945286951
1772	0.906721220320762
1773	0.90707516134319
1774	0.908257261396861
1775	0.9097806442201
1776	0.911245166522122
1777	0.912754055105442
1778	0.91406912597575
1779	0.915264265273216
1780	0.91636603746552
1781	0.917790661667302
1782	0.919799857958616
1783	0.921434607775534
1784	0.923511372354339
1785	0.925688254313091
1786	0.927551068956851
1787	0.929279795724754
1788	0.931263356206881
1789	0.933290089790711
1790	0.935282131348349
1791	0.936517550031463
1792	0.937399077895437
1793	0.938764966042158
1794	0.939516434538759
1795	0.940916436970199
1796	0.943644018529515
1797	0.9448181558518
1798	0.94487787016206
1799	0.945945022900059
1800	0.947036890640602
1801	0.933842586447578
1802	0.935669078533375
1803	0.936992624716061
1804	0.9376916702618
1805	0.937997857345144
1806	0.938560109681712
1807	0.93870881927888
1808	0.939017245258889
1809	0.940095627588817
1810	0.941408508494631
1811	0.941941755412263
1812	0.942139077954178
1813	0.941884274847693
1814	0.9415103622243
1815	0.941596700062687
1816	0.941395969430953
1817	0.941184912102548
1818	0.941109183295879
1819	0.940876580030036
1820	0.939941218002781
1821	0.939534527909829
1822	0.939446277499032
1823	0.939329364565554
1824	0.939440765278728
1825	0.939256979813006
1826	0.939246521648235
1827	0.939265576755284
1828	0.939177069154463
1829	0.939168216273188
1830	0.939964169169271
1831	0.940582843942176
1832	0.940762773732393
1833	0.941384006781728
1834	0.942383475815219
1835	0.942869947869722
1836	0.94332886821149
1837	0.944258690881465
1838	0.944779046135503
1839	0.944731218876944
1840	0.944744675022641
1841	0.945434245848678
1842	0.945882879496302
1843	0.946044776164669
1844	0.94645912410975
1845	0.946719733324203
1846	0.946889837686865
1847	0.947209337296396
1848	0.94781473970875
1849	0.948106981934921
1850	0.948232728046614
1851	0.948470193470703
1852	0.948719284032123
1853	0.949239780729924
1854	0.949923892069438
1855	0.950947421271375
1856	0.951663653070007
1857	0.951814976031511
1858	0.952439653696079
1859	0.953284359774962
1860	0.953842842807806
1861	0.954205142193978
1862	0.955333196198317
1863	0.956185168323629
1864	0.956599728318168
1865	0.957534189837564
1866	0.957928157526306
1867	0.95834352344354
1868	0.958410510341513
1869	0.958981353278546
1870	0.959803206784697
1871	0.960589694528338
1872	0.961887962363634
1873	0.962424719115263
1874	0.962340424607979
1875	0.962410439126439
1876	0.962763308742412
1877	0.963421947341141
1878	0.96392558447633
1879	0.964686581185476
1880	0.965466585821088
1881	0.966504541047032
1882	0.966717820862696
1883	0.966529759103116
1884	0.966741506160738
1885	0.966761196901863
1886	0.966837105016427
1887	0.967494788638707
1888	0.968422728472055
1889	0.968832861266888
1890	0.968552547423226
1891	0.968572210609795
1892	0.968719492120302
1893	0.968777480192784
1894	0.96863763898335
1895	0.968824861021924
1896	0.96876637451527
1897	0.96817500556835
1898	0.967894425457401
1899	0.967479234873416
1900	0.967433530138668
1901	0.967863672396259
1902	0.968136867247901
1903	0.968540332214476
1904	0.968817118843981
1905	0.968810173608046
1906	0.969106850611621
1907	0.969469354801827
1908	0.970081596904006
1909	0.970493736434939
1910	0.971391540649384
1911	0.971824959422329
1912	0.971925010971209
1913	0.972105385499327
1914	0.972326429191656
1915	0.97235391513399
1916	0.972062581669202
1917	0.972128703483695
1918	0.97239577231815
1919	0.972432857635492
1920	0.972510754628932
1921	0.972554751862614
1922	0.972810985792663
1923	0.9726348384197
1924	0.972683521322238
1925	0.973121513834911
1926	0.973244251317868
1927	0.973067911617054
1928	0.973005385017397
1929	0.972996877564889
1930	0.972843974790492
1931	0.972488668163241
1932	0.972332839937455
1933	0.972151096053697
1934	0.972220540977116
1935	0.972347311794552
1936	0.972996171089074
1937	0.972840378683503
1938	0.972115517767799
1939	0.971908427123867
1940	0.971521931844386
1941	0.971286451031091
1942	0.971265039367251
1943	0.971577125428484
1944	0.972089405795656
1945	0.972586633228902
1946	0.973067596407949
1947	0.973089934548699
1948	0.973009085017573
1949	0.971909280877024
1950	0.971934577332151
1951	0.972692169797962
1952	0.972991915796672
1953	0.973508434209553
1954	0.973783080848302
1955	0.97369536652666
1956	0.973711257683105
1957	0.973649049760079
1958	0.973925251041452
1959	0.973662744158215
1960	0.973433602123102
1961	0.973509129780203
1962	0.97366093180886
1963	0.973826520094444
1964	0.974455718470763
1965	0.97458084319498
1966	0.974142650727409
1967	0.974232949679494
1968	0.974591924587271
1969	0.974717931038895
1970	0.974950425674804
1971	0.975198576949077
1972	0.975494524439478
1973	0.975324579912494
1974	0.975311693026614
1975	0.975396734840181
1976	0.975470990032087
1977	0.975319940448149
1978	0.975418840917523
1979	0.976026085570975
1980	0.976009442603956
1981	0.975425996421659
1982	0.975352161518379
1983	0.97521693383424
1984	0.975159540942522
1985	0.97531123989111
1986	0.975835301806172
1987	0.976105354478502
1988	0.976309401225788
1989	0.976335456387956
1990	0.976269603419978
1991	0.976335173366074
1992	0.976259926132268
1993	0.976194804553467
1994	0.976271186017155
1995	0.976349411777188
1996	0.976377001764115
1997	0.976301315671269
1998	0.976321149531026
1999	0.976262875073869
2000	0.97610859758252
2001	0.975736057348555
2002	0.975395909092271
2003	0.974902616660164
2004	0.97480598585201
2005	0.974870470787997
2006	0.974767040408797
2007	0.974935800564309
2008	0.974919946831272
2009	0.974484340538871
2010	0.97437143137859
2011	0.974686684872504
2012	0.974637932889681
2013	0.974341545146881
2014	0.974218798018149
2015	0.974090228155991
2016	0.973897991542077
2017	0.973548746017579
2018	0.973071077095017
2019	0.972998472977205
2020	0.972896206783464
2021	0.972869916355491
2022	0.973345832687442
2023	0.973516248365487
2024	0.973405227594611
2025	0.973387001890546
2026	0.9736719241128
2027	0.973567302021552
2028	0.972713876742864
2029	0.972577336054847
2030	0.972664088996969
2031	0.972912648149643
2032	0.97293592544849
2033	0.973271179104579
2034	0.973591302516792
2035	0.973881389592057
2036	0.973743561702203
2037	0.97355417725841
2038	0.973512906487554
2039	0.972902247662394
2040	0.972648194246115
2041	0.972847730947616
2042	0.973067679977004
2043	0.973581850573742
2044	0.973573411419388
2045	0.973306620411578
2046	0.973227216952704
2047	0.973275732428636
2048	0.97307633125366
2049	0.972798005348169
2050	0.972772343304969
2051	0.972757131150371
2052	0.972197418245209
2053	0.972158795702491
2054	0.973004139613446
2055	0.973155837415865
2056	0.972838808010499
2057	0.972821359734343
2058	0.97273430366397
2059	0.972670435092937
2060	0.9728505950995
2061	0.972909373138164
2062	0.972851166543186
2063	0.97268981206196
2064	0.972766060060036
2065	0.972994811117985
2066	0.973051830371141
2067	0.973258910897745
2068	0.973234699127553
2069	0.972775515415275
2070	0.972761665324299
2071	0.97288152029424
2072	0.973014625092415
2073	0.973626997491228
2074	0.973800664545194
2075	0.973445948079312
2076	0.973529518895674
2077	0.973627265531816
2078	0.973818208245998
2079	0.974550427548511
2080	0.975111107810492
2081	0.975119269348922
2082	0.974618537740827
2083	0.974600339804987
2084	0.97443782346901
2085	0.974313742536214
2086	0.974641251088398
2087	0.974436239417267
2088	0.97352565610832
2089	0.973216239530602
2090	0.973058137106547
2091	0.972980900566047
2092	0.973402682202514
2093	0.973420580380008
2094	0.973124246362686
2095	0.973024910182541
2096	0.973035747086241
2097	0.972702706656645
2098	0.972478637307039
2099	0.97249945126614
2100	0.972501065767534
2101	0.972570655244898
2102	0.972338020711247
2103	0.972023936642083
2104	0.971927122261092
2105	0.971601215224631
2106	0.971445523265309
2107	0.97185523856004
2108	0.971642328188264
2109	0.970846541833543
2110	0.970508457420725
2111	0.970252127370324
2112	0.969909291887213
2113	0.969631445697925
2114	0.969459463418422
2115	0.969268821918436
2116	0.969138520604169
2117	0.968633520856711
2118	0.96817130758443
2119	0.968264978132279
2120	0.968562448026124
2121	0.96841550295701
2122	0.968634548432615
2123	0.968645483002659
2124	0.967918085367978
2125	0.967694348586051
2126	0.968176334635536
2127	0.968080928623139
2128	0.967563194334269
2129	0.967233136582926
2130	0.96708814735872
2131	0.966562103971542
2132	0.965691563971253
2133	0.96503266741677
2134	0.964091003086442
2135	0.963386542371699
2136	0.962955368883685
2137	0.962594830125062
2138	0.962086023294658
2139	0.962000865966469
2140	0.961624323809728
2141	0.961137388144418
2142	0.960896614662018
2143	0.960661695658458
2144	0.960537190117008
2145	0.960541488151625
2146	0.960681568915557
2147	0.960960283745404
2148	0.961239152379874
2149	0.961797519221707
2150	0.962150996456328
2151	0.962505643435787
2152	0.962568573230993
2153	0.962283944397959
2154	0.962293429814932
2155	0.962424213665594
2156	0.962217142017767
2157	0.961882400460904
2158	0.961701695975344
2159	0.961520037355701
2160	0.96103642592417
2161	0.960145528982514
2162	0.960067931330925
2163	0.960014082509146
2164	0.959883419626063
2165	0.959678538704858
2166	0.95978929781088
2167	0.960029233544818
2168	0.960196745127238
2169	0.960153518449509
2170	0.960254336845259
2171	0.960655877240437
2172	0.960816063157451
2173	0.961027642764506
2174	0.961918256557786
2175	0.962427128412206
2176	0.962389089314452
2177	0.962506057743099
2178	0.962959937188708
2179	0.963120495191163
2180	0.963045166294362
2181	0.962818196485106
2182	0.962176816797151
2183	0.962004200439318
2184	0.962003125260145
2185	0.961881803129933
2186	0.96183586968156
2187	0.961256489683489
2188	0.961384197768394
2189	0.961310631875139
2190	0.961528250015589
2191	0.962930911530169
2192	0.962853683101701
2193	0.961463407473425
2194	0.961440000257725
2195	0.96174970112968
2196	0.961480104973059
2197	0.961689068855209
2198	0.961687606072394
2199	0.960907047848329
2200	0.960389942541115
2201	0.960025901707823
2202	0.959969783151706
2203	0.9606062758891
2204	0.959972495375618
2205	0.958742426616775
2206	0.958101406712804
2207	0.956311862084436
2208	0.95527239062042
2209	0.955927325162237
2210	0.955577686734285
2211	0.954269787610185
2212	0.953437330933878
2213	0.953450427553333
2214	0.953476704653549
2215	0.953216358194344
2216	0.952508744742027
2217	0.951378846914638
2218	0.949113915546206
2219	0.947542644437088
2220	0.945880108586175
2221	0.944969838319997
2222	0.944532495572744
2223	0.943497203392966
2224	0.94305896847488
2225	0.941769491044331
2226	0.93932644211085
2227	0.937758776292181
2228	0.936512945335778
2229	0.934926105232295
2230	0.933634319901891
2231	0.931804218826964
2232	0.928960641400163
2233	0.927158269959393
2234	0.926137166540831
2235	0.924335443022056
2236	0.922742113435836
2237	0.920811667512276
2238	0.917865255435642
2239	0.915439869953136
2240	0.913560731686282
2241	0.911273174870233
2242	0.909269436823386
2243	0.906389408384591
2244	0.902415374634541
2245	0.899105159379525
2246	0.895291840806961
2247	0.891321436368692
2248	0.887797668844477
2249	0.884192346554486
2250	0.880774086183454
2251	0.877292459367018
2252	0.87392145593904
2253	0.870705324475542
2254	0.867314358825318
2255	0.864396909164989
2256	0.860080371469349
2257	0.854652767102527
2258	0.850419153961245
2259	0.845943761950094
2260	0.841322921769991
2261	0.837565170131967
2262	0.833054272469231
2263	0.827639389471401
2264	0.822420284710142
2265	0.817742916942946
2266	0.811985781485029
2267	0.80568610732405
2268	0.798734906346385
2269	0.790916153744131
2270	0.783062974569182
2271	0.775130346119869
2272	0.766063368753031
2273	0.756362757272927
2274	0.74614200443752
2275	0.735253057066763
2276	0.723182321271262
2277	0.710271891374309
2278	0.696844139036128
2279	0.682007099694342
2280	0.667058096156671
2281	0.651911040078752
2282	0.636003451327543
2283	0.618572760525019
2284	0.601994187590759
2285	0.585502897977214
2286	0.568818427983465
2287	0.551719814406862
2288	0.535599395041645
2289	0.519478057793494
2290	0.50410310101484
2291	0.489926349226006
2292	0.476809803630721
2293	0.46453098851988
2294	0.453566322103886
2295	0.442819018858095
2296	0.432808862390336
2297	0.424749703545065
2298	0.416458638958215
2299	0.407992733833946
2300	0.4003431707284
2301	0.393111365671784
2302	0.385327945664079
2303	0.378515800170359
2304	0.372979634133861
2305	0.367843049709455
2306	0.362158074054828
2307	0.35847214160793
2308	0.356323476650366
2309	0.355583861262932
2310	0.355591335618807
2311	0.357869298014655
2312	0.362859743545848
2313	0.36780448919808
2314	0.374398871501661
2315	0.381093295100553
2316	0.388525078258819
2317	0.396052547168243
2318	0.404797961275074
2319	0.412217861931709
2320	0.41936404055218
2321	0.426305695800397
2322	0.432650258751709
2323	0.438846362381086
2324	0.446161372394887
2325	0.450309458398911
2326	0.451501007975851
2327	0.454375992584148
2328	0.45635944118221
2329	0.45809481844776
2330	0.460877092744038
2331	0.462698565435331
2332	0.461575664500248
2333	0.463427465524695
2334	0.467393766185403
2335	0.470515814691066
2336	0.474345679904616
2337	0.478354574156855
2338	0.482749119389716
2339	0.486268680733538
2340	0.489740177322952
2341	0.493262989161391
2342	0.496704222503336
2343	0.498720746666222
2344	0.500922790248312
2345	0.501707810366489
2346	0.500192172675327
2347	0.498500979098097
2348	0.496026975208387
[truncated: 152 more rows]
