# Supplementary material for: Machine learning-assisted non-destructive plasticizer identification and quantification in historical PVC objects based on IR spectroscopy
Source: Sci Rep. 2022 Mar 23;12:5017. doi: 10.1038/s41598-022-08862-1 (PMC8943100; doi:10.1038/s41598-022-08862-1)
Supplement: Supplementary file 1 — Supplementary Information 1. [file 41598_2022_8862_MOESM1_ESM.zip › Plasticizers_PVC_data/NIR_all/P4B_idle.txt]

Wavelength	C:\Documents and Settings\All Users\Application Data\ASD\Indico Pro\Projects\David\P4B_idle.txt
350	0.754772946734183
351	0.727235504704064
352	0.690236490353319
353	0.669675538284833
354	0.669222670415905
355	0.679745769788164
356	0.694867238822622
357	0.699419576505937
358	0.68425174516853
359	0.66939599396811
360	0.671199698733045
361	0.694124121947877
362	0.709805654386353
363	0.711940149492264
364	0.704214946251661
365	0.705812207973818
366	0.711411076338777
367	0.72012144960758
368	0.736109774833825
369	0.741795554494468
370	0.740006415046182
371	0.743989699964857
372	0.749005137424888
373	0.755755980799392
374	0.766416398591424
375	0.781526046012996
376	0.790787876146931
377	0.788974280485416
378	0.796194717699216
379	0.805267313147343
380	0.811216584131858
381	0.817350843901681
382	0.824007457322764
383	0.830320714617801
384	0.833099464039024
385	0.837325473109723
386	0.843387885463457
387	0.848696282860573
388	0.85368313014536
389	0.857970488223159
390	0.861094122213889
391	0.864752777596973
392	0.869439683586354
393	0.874953537372808
394	0.878848331051362
395	0.882758858539525
396	0.887882576762217
397	0.894129842964667
398	0.897408190048879
399	0.898153306480386
400	0.90357350877242
401	0.906640209571951
402	0.908350497683066
403	0.914876360187341
404	0.91866218931175
405	0.920274958612113
406	0.922892645148848
407	0.927808986291164
408	0.930777331935141
409	0.92901297128305
410	0.931843397445584
411	0.934673034804005
412	0.934627965274916
413	0.93491379244639
414	0.937532472876164
415	0.941680331534365
416	0.942262698424596
417	0.944039878797123
418	0.947052261705567
419	0.948578679658117
420	0.950120502559223
421	0.951994169879959
422	0.954255329332888
423	0.957803751823871
424	0.960795070781454
425	0.961779016452312
426	0.962936949428114
427	0.964673665807096
428	0.966805877572897
429	0.968019057865883
430	0.96981091469793
431	0.972172992706625
432	0.973003649597496
433	0.973990026348402
434	0.975478824573057
435	0.977195279230406
436	0.978187253640992
437	0.978879653929542
438	0.980058526052822
439	0.980966670048353
440	0.981477581633481
441	0.98181713870699
442	0.983409621131652
443	0.984818441571752
444	0.985504966733691
445	0.987324555992527
446	0.988899384385352
447	0.989854698148031
448	0.990833511473813
449	0.991989400187719
450	0.993267190124657
451	0.994453510222278
452	0.995723636125616
453	0.996827229152736
454	0.997522947554368
455	0.998667327529065
456	0.999635202071569
457	1.00002255366523
458	1.00093081069178
459	1.0016229153985
460	1.00181725019573
461	1.00210300165196
462	1.00248887387434
463	1.00306672739752
464	1.00402834075359
465	1.00434757865826
466	1.00448047351284
467	1.0054507276546
468	1.00626586158683
469	1.00692531850038
470	1.00754147586272
471	1.0076640403233
472	1.00790956993059
473	1.00866446862626
474	1.00959968374435
475	1.01034867705014
476	1.01082987048705
477	1.01131638852841
478	1.0118707737234
479	1.01237107669877
480	1.01256243365446
481	1.01285337702156
482	1.01320088792203
483	1.01345400422361
484	1.01371943321772
485	1.0140264662164
486	1.01435662426634
487	1.01453876903268
488	1.01477039996588
489	1.01515504466286
490	1.01568852902785
491	1.01587142635191
492	1.01586332925394
493	1.016406445352
494	1.01672796381603
495	1.01688529583115
496	1.01720067728701
497	1.01740468460538
498	1.01753231430616
499	1.01768645981336
500	1.01807885064035
501	1.018304047391
502	1.01822810393188
503	1.01835987667716
504	1.01859919109061
505	1.0188821916652
506	1.01915747646704
507	1.01951810824137
508	1.01975147169836
509	1.01954264539962
510	1.01966008226506
511	1.01989002862707
512	1.01988232345277
513	1.01978387137431
514	1.01996352433903
515	1.02046553477173
516	1.02047624956157
517	1.02035481683818
518	1.02029228345733
519	1.02030547526434
520	1.02044518576402
521	1.02061472313833
522	1.02063439006099
523	1.0207003723163
524	1.02085575833216
525	1.02108066856264
526	1.02120096526187
527	1.02135418163359
528	1.02159366456937
529	1.02162652721677
530	1.02168462545202
531	1.02182678243201
532	1.02186325890139
533	1.0219518341105
534	1.02213031395554
535	1.02237649256313
536	1.0223438610323
537	1.02224086596217
538	1.02236291378669
539	1.02240961413974
540	1.02253849836397
541	1.02281737698725
542	1.02289516999977
543	1.02297055101712
544	1.02314603421609
545	1.02343252820128
546	1.02350948668215
547	1.02347539200931
548	1.02367966721289
549	1.02389784803744
550	1.02401019461457
551	1.0239707828443
552	1.02407939696174
553	1.02432356855118
554	1.02460773895087
555	1.02468562663101
556	1.02484026098906
557	1.02510158283724
558	1.02511573730349
559	1.02523341692903
560	1.02545071117364
561	1.02558641356052
562	1.02579660130338
563	1.02600939780117
564	1.02612656775179
565	1.02621530417177
566	1.02649064103785
567	1.02697290614447
568	1.02710504895474
569	1.02728794646961
570	1.02759998349696
571	1.02771941156243
572	1.02790190280426
573	1.02820618632526
574	1.02859836052465
575	1.02887629202769
576	1.02913943784038
577	1.0295117004142
578	1.02984189969868
579	1.030099818743
580	1.03050097354946
581	1.03188645987689
582	1.03337389501016
583	1.03460604744729
584	1.03565397783748
585	1.03619337628421
586	1.03633696586194
587	1.03635846666916
588	1.03624812936038
589	1.03596082228326
590	1.03549464464582
591	1.03504230487648
592	1.03488668158196
593	1.03496130048737
594	1.0345289378554
595	1.03390445142715
596	1.0331100882045
597	1.03198980226318
598	1.0310759663215
599	1.03034505890567
600	1.02963528186053
601	1.02910582230733
602	1.02870492578272
603	1.028494820825
604	1.02891906593103
605	1.02968468624652
606	1.03062586962164
607	1.0316897128027
608	1.03280535306123
609	1.03401972983434
610	1.03545739150917
611	1.03710278218168
612	1.03923675779198
613	1.04201903385052
614	1.04442102165598
615	1.04636599660949
616	1.0479820163811
617	1.04946731860689
618	1.05063175983293
619	1.05141163908596
620	1.05185497730992
621	1.05156171678433
622	1.05083479428413
623	1.05015763402255
624	1.04967077732261
625	1.0492746272226
626	1.04889106134167
627	1.04855814307335
628	1.04841095277076
629	1.04845828449381
630	1.0485880970773
631	1.04860229995934
632	1.04860256893427
633	1.0488217943498
634	1.04923592487318
635	1.04969021052802
636	1.05007278400156
637	1.05057466690432
638	1.05109260577066
639	1.05155176569198
640	1.05191552777846
641	1.05232161797161
642	1.05280509954198
643	1.05333370063306
644	1.05380699227024
645	1.05418492461209
646	1.05447096426787
647	1.05479364005918
648	1.05517675174714
649	1.05564155436133
650	1.05627104746672
651	1.05676106991615
652	1.05707954934109
653	1.05742593911414
654	1.0578491979294
655	1.05830618012635
656	1.05873340869231
657	1.05927382216034
658	1.05977873747931
659	1.06015532574129
660	1.060559456395
661	1.06088498934766
662	1.06117667719438
663	1.06166052679143
664	1.06209685382068
665	1.06247113999609
666	1.06285574661926
667	1.06331780384875
668	1.06382067119
669	1.06431224485704
670	1.06474742470468
671	1.06518032210294
672	1.06559915063071
673	1.06589697953312
674	1.06619016560542
675	1.06654696702793
676	1.06700767669331
677	1.06745680550853
678	1.06782249185456
679	1.06808369398817
680	1.06835240327152
681	1.06868614772002
682	1.06907118372127
683	1.06937965514478
684	1.0697948113422
685	1.07024103065291
686	1.07053179390395
687	1.07084042601545
688	1.07113519111003
689	1.07137698840326
690	1.07164218066861
691	1.07193160502051
692	1.07223088759528
693	1.07250303104528
694	1.07277066087801
695	1.07302660199233
696	1.07325500943565
697	1.07351577390464
698	1.07375403035405
699	1.07391483835749
700	1.07401767683044
701	1.07415676622409
702	1.07435011880007
703	1.07449406632336
704	1.0746716365623
705	1.07484036351636
706	1.07490957438222
707	1.07499173878098
708	1.07514183710747
709	1.07535985288665
710	1.07549540648603
711	1.0756037537668
712	1.07571724552425
713	1.07582901332206
714	1.07599108044964
715	1.07613112992991
716	1.07613955811749
717	1.07621725876658
718	1.07636486205501
719	1.07655447694045
720	1.07681265563438
721	1.07695674136168
722	1.0769455542562
723	1.07690332916878
724	1.07689079628125
725	1.07695818957719
726	1.07712102968669
727	1.07720540576931
728	1.07722250806234
729	1.07720530020627
730	1.07714302194114
731	1.07720232417391
732	1.07736138771232
733	1.07741167989262
734	1.0773018619116
735	1.07717028579257
736	1.07719613186741
737	1.07729835844287
738	1.07741096843072
739	1.07748295755082
740	1.07748285103733
741	1.0774872009833
742	1.07750820947976
743	1.07751212366762
744	1.07751926502193
745	1.07757089931556
746	1.07767275165102
747	1.07763190147611
748	1.07755173658383
749	1.07752465205744
750	1.07761636073714
751	1.07767833516302
752	1.07768664582821
753	1.07767685618735
754	1.07758196241748
755	1.07757024822281
756	1.0777336641286
757	1.07777125185095
758	1.07774878141648
759	1.07771604378592
760	1.07770401217577
761	1.07762283052899
762	1.07751603804786
763	1.07747510684185
764	1.07756144671907
765	1.07759163487831
766	1.07746828799169
767	1.07733086991406
768	1.07730622814736
769	1.07738460925396
770	1.07744821688203
771	1.07751099636827
772	1.07752404920414
773	1.0774408077841
774	1.07725852681997
775	1.07709059677543
776	1.07700207677883
777	1.07699065539331
778	1.07699847504936
779	1.07699942512716
780	1.0769827104697
781	1.07695421187137
782	1.07687251939735
783	1.07673397100126
784	1.07662767867695
785	1.07670320420156
786	1.07686574147977
787	1.07681041935824
788	1.07671290634337
789	1.07661046472322
790	1.076513077348
791	1.0764405296484
792	1.07639394308792
793	1.07637977325995
794	1.07642266625728
795	1.07641941490334
796	1.07637635768673
797	1.07635820010434
798	1.07647827064168
799	1.07657450976481
800	1.07654124563595
801	1.0765097045193
802	1.07644476385575
803	1.07635910062076
804	1.07629851422421
805	1.07626886616543
806	1.07624108783037
807	1.07619102344616
808	1.07616142591598
809	1.07608885552581
810	1.07600236419524
811	1.07606360227216
812	1.07602909776194
813	1.07593948168018
814	1.07592848737519
815	1.07601494037863
816	1.07607613340918
817	1.07602804410532
818	1.07587289102182
819	1.07571995799681
820	1.07564134013342
821	1.07567477727944
822	1.07567696486931
823	1.07562451873794
824	1.07554623662987
825	1.07555997145642
826	1.07555665459115
827	1.07551464194823
828	1.07548295825689
829	1.07531247334623
830	1.07513306912074
831	1.07508428106483
832	1.07502363833599
833	1.07501910348725
834	1.07506364959656
835	1.0750480097238
836	1.07497928848621
837	1.0748869766962
838	1.07481547852587
839	1.07481818291791
840	1.07479139194832
841	1.0747200239361
842	1.07477924276282
843	1.07476920236888
844	1.07466515127099
845	1.07452485845713
846	1.07439557005576
847	1.07433315331031
848	1.07435611666725
849	1.07442287743639
850	1.07439269471135
851	1.07428430942851
852	1.07420909606348
853	1.0740444191103
854	1.0739091854452
855	1.07390616644659
856	1.073993560211
857	1.07407348391089
858	1.0740541168484
859	1.07386525215192
860	1.0738128770529
861	1.07375250200735
862	1.07354025957684
863	1.0733743959521
864	1.07337890065572
865	1.07354463911348
866	1.073729460942
867	1.07376784474761
868	1.07361779137684
869	1.07332857144433
870	1.07310873157186
871	1.07299371349
872	1.07298963189655
873	1.07307801630547
874	1.07314249093528
875	1.07313132419948
876	1.07304515533108
877	1.07300185382041
878	1.07298750216371
879	1.07294134531246
880	1.07274268676043
881	1.07276435289997
882	1.07285236193834
883	1.07274349435125
884	1.07259112915059
885	1.07241706507294
886	1.0722633942702
887	1.07221075281375
888	1.07221837869352
889	1.07218070983076
890	1.07203070146521
891	1.07206135434436
892	1.0721171865576
893	1.07206333221746
894	1.07183081551039
895	1.07153582131948
896	1.0712495128887
897	1.07105583897082
898	1.07121702033366
899	1.07131620050165
900	1.07120345406283
901	1.07117794148565
902	1.0710911063299
903	1.07095734838516
904	1.07083494433293
905	1.07072894667627
906	1.07061635610085
907	1.07050439393656
908	1.07045119072843
909	1.07019806873006
910	1.06992094433825
911	1.06987435415942
912	1.06990388487723
913	1.06990520629937
914	1.06986670050258
915	1.06989304164612
916	1.06984098703109
917	1.06972182943458
918	1.06959013358103
919	1.06944246265039
920	1.06948664367817
921	1.06962821337378
922	1.06943623024336
923	1.06954134002209
924	1.06975068446527
925	1.06976271630599
926	1.06973431077558
927	1.06982411656237
928	1.07000074493127
929	1.07006057600716
930	1.07029514230751
931	1.0705199011141
932	1.07055759500934
933	1.07062390005857
934	1.07050830595727
935	1.0703086261175
936	1.07034772871024
937	1.07052641752966
938	1.07070105100658
939	1.07074599077391
940	1.07059646519191
941	1.07046364507226
942	1.07041708356568
943	1.0704364883258
944	1.07049530435039
945	1.07053360928956
946	1.07057131124945
947	1.07083872671134
948	1.07081954092921
949	1.07062366735835
950	1.07061011431394
951	1.07079092254034
952	1.0708412755019
953	1.07070321951569
954	1.07076735337582
955	1.070615094709
956	1.070437699142
957	1.07049320526012
958	1.07036172233502
959	1.07041500907468
960	1.07062785882831
961	1.07054717641134
962	1.07057536658975
963	1.07065810735558
964	1.07068100047509
965	1.07068159170784
966	1.0706293579876
967	1.07054230634985
968	1.07048293839539
969	1.07061243726276
970	1.07066162756631
971	1.07051649567762
972	1.07054803374891
973	1.07052596828321
974	1.07045403622836
975	1.07041832773413
976	1.07039284014528
977	1.07045929373307
978	1.07052753212724
979	1.07027323021767
980	1.07021819663067
981	1.07029431646896
982	1.07033954786944
983	1.07056613990789
984	1.07054551281002
985	1.07025619118758
986	1.07002022424473
987	1.06992222480721
988	1.06992181384305
989	1.06994644652561
990	1.06993125810356
991	1.06981682027928
992	1.06977519334
993	1.06995610071925
994	1.06961591413513
995	1.06935872651185
996	1.0694652932173
997	1.06966095784367
998	1.06967290286794
999	1.06953598029632
1000	1.06940477248164
1001	1.07300627276831
1002	1.07430467231619
1003	1.07449699082466
1004	1.07382441918619
1005	1.07380562617884
1006	1.0740661854887
1007	1.0738424780003
1008	1.07326571117762
1009	1.07323711119352
1010	1.07346633287841
1011	1.0731935772462
1012	1.07287690160377
1013	1.07284335745799
1014	1.07287056541072
1015	1.07268067683952
1016	1.07211398207735
1017	1.07118168731594
1018	1.07156261795659
1019	1.07237670283441
1020	1.07245677494872
1021	1.0739703585785
1022	1.07393755390423
1023	1.07141196414025
1024	1.0705546620715
1025	1.07016033640393
1026	1.06997377410099
1027	1.07062218740062
1028	1.07114860315102
1029	1.07103568578704
1030	1.07077856124515
1031	1.07022848932637
1032	1.06873044538164
1033	1.06843583143409
1034	1.06813172405096
1035	1.06870330820189
1036	1.07106079121426
1037	1.07159240317419
1038	1.07179244342839
1039	1.07183507502678
1040	1.07006900284434
1041	1.0697708805255
1042	1.07081023630428
1043	1.07115191390644
1044	1.07147427740349
1045	1.07212289881745
1046	1.07256518274625
1047	1.07288804169194
1048	1.07261843202483
1049	1.07214934864443
1050	1.07179170018909
1051	1.07051573041588
1052	1.07014725907353
1053	1.07060220616579
1054	1.07063658586118
1055	1.07089285281174
1056	1.07085215130777
1057	1.07028138691335
1058	1.07023468081308
1059	1.07036044240295
1060	1.07023821281705
1061	1.07070966804557
1062	1.07199758068446
1063	1.07210582004327
1064	1.07203264787283
1065	1.07178897071201
1066	1.07070715952822
1067	1.07026705783572
1068	1.07008260948326
1069	1.0697853052469
1070	1.06937431961158
1071	1.06941963301234
1072	1.07000243587444
1073	1.07007985630329
1074	1.0700261392255
1075	1.0700791228347
1076	1.06980393626056
1077	1.06955012297863
1078	1.06990121699983
1079	1.07097133085921
1080	1.07138332547128
1081	1.07215233798866
1082	1.07201350393994
1083	1.07096703134094
1084	1.07063463075388
1085	1.07009489173353
1086	1.06966418556159
1087	1.06951845730876
1088	1.0694860588611
1089	1.06950379399036
1090	1.0694470940543
1091	1.06984398917281
1092	1.06972877849269
1093	1.06902602924658
1094	1.06904868662149
1095	1.06936084682053
1096	1.06959129498914
1097	1.06983459388856
1098	1.07044267045567
1099	1.0704367234579
1100	1.0700231986407
1101	1.06973652414037
1102	1.06899387232622
1103	1.06890329769646
1104	1.06945340507814
1105	1.06956754909582
1106	1.06954831166298
1107	1.06961924756052
1108	1.0695531176759
1109	1.0694224803525
1110	1.06950003386817
1111	1.07021640773909
1112	1.0698524411888
1113	1.06937324652682
1114	1.06899101362873
1115	1.06803378555899
1116	1.06785630363575
1117	1.06822334158225
1118	1.0681967627712
1119	1.06843860455707
1120	1.06847944224146
1121	1.068216894534
1122	1.06813458129594
1123	1.06810166696745
1124	1.06790636437969
1125	1.06753566108255
1126	1.06761678049383
1127	1.06722501046625
1128	1.06675539920358
1129	1.06644219580025
1130	1.06572095813109
1131	1.06563469832034
1132	1.06604603940653
1133	1.06545706295339
1134	1.06425552663584
1135	1.06392057786091
1136	1.06305657838958
1137	1.06299422160754
1138	1.06456230034191
1139	1.06460893246817
1140	1.06395304657421
1141	1.06357902685092
1142	1.06243068223528
1143	1.06208735353464
1144	1.0625712930027
1145	1.06249017575243
1146	1.06250597020858
1147	1.06235905966564
1148	1.06181297749521
1149	1.06126174052576
1150	1.06071824986265
1151	1.06030119969645
1152	1.05949589106096
1153	1.05829026405946
1154	1.0575118642987
1155	1.05672633725766
1156	1.05590455147758
1157	1.05551233571306
1158	1.0546756955725
1159	1.05337846970013
1160	1.05226378860477
1161	1.05097452322076
1162	1.05001227599169
1163	1.04918684857183
1164	1.04821546564937
1165	1.04747177737263
1166	1.04656743249578
1167	1.04525433892067
1168	1.04404832191898
1169	1.0434217919017
1170	1.04328877858717
1171	1.04304732031569
1172	1.04357526800081
1173	1.04334873634604
1174	1.04243247782587
1175	1.04198525956269
1176	1.04168266363062
1177	1.04133104870709
1178	1.0411537055409
1179	1.04082590020279
1180	1.04056280622077
1181	1.03978928603697
1182	1.03886839951644
1183	1.03844377894669
1184	1.03762677321414
1185	1.03650125372017
1186	1.03602697557131
1187	1.0356568627283
1188	1.03489187099518
1189	1.03451335619686
1190	1.03426220559392
1191	1.0339144140431
1192	1.03365140994532
1193	1.03360099575727
1194	1.03382851302908
1195	1.0341838778198
1196	1.0344691621421
1197	1.03503281315123
1198	1.03566369247922
1199	1.03616801154994
1200	1.03671752449524
1201	1.03788286425038
1202	1.03894220872354
1203	1.03922797752877
1204	1.03966251236896
1205	1.04039427407392
1206	1.04085659049294
1207	1.04206577009826
1208	1.04363864819875
1209	1.04427898487099
1210	1.04475658722556
1211	1.04557257883005
1212	1.04637292845084
1213	1.04690238950046
1214	1.04744891028992
1215	1.04839185518529
1216	1.04914551781464
1217	1.05005639215247
1218	1.05147321336202
1219	1.05292084894489
1220	1.05365686161741
1221	1.05411972741416
1222	1.05482939548604
1223	1.05542244695796
1224	1.05586015957515
1225	1.05666196127642
1226	1.05736104904225
1227	1.0576550489593
1228	1.05795126721458
1229	1.05813576979918
1230	1.05853055282704
1231	1.05892327559127
1232	1.05913335508585
1233	1.05923684784325
1234	1.05966713493398
1235	1.06018760003846
1236	1.06048118896406
1237	1.06088312210004
1238	1.06109103571635
1239	1.06102508683268
1240	1.0609374990432
1241	1.06075039624368
1242	1.06120685232811
1243	1.06121686854411
1244	1.06079130586952
1245	1.06078208148744
1246	1.06087646864655
1247	1.06154700280202
1248	1.06214909980575
1249	1.06188954291622
1250	1.0617012933255
1251	1.06174135039426
1252	1.06181462057624
1253	1.06238599250851
1254	1.06320024479082
1255	1.06338427511022
1256	1.06255066947535
1257	1.06246705518288
1258	1.06256797095158
1259	1.06258564215112
1260	1.06267327686551
1261	1.06316764946753
1262	1.06347231370714
1263	1.06320323556234
1264	1.06275193712777
1265	1.06241846737434
1266	1.0622158588952
1267	1.06232702305906
1268	1.06262244714088
1269	1.06299545713648
1270	1.06342535526896
1271	1.06354489881611
1272	1.06351316547968
1273	1.06370679145454
1274	1.06371992618643
1275	1.06348144471618
1276	1.06313633938305
1277	1.0629595614122
1278	1.06303480342742
1279	1.06321478816231
1280	1.0631976810881
1281	1.06357852837378
1282	1.06361488636927
1283	1.06314030795515
1284	1.06280760143564
1285	1.06320620057987
1286	1.0633362513478
1287	1.06316180399734
1288	1.0631603234162
1289	1.06333460182544
1290	1.06324483067982
1291	1.06304493270937
1292	1.06350922382825
1293	1.06381057929679
1294	1.0637449708041
1295	1.06391061442791
1296	1.06391283740348
1297	1.06343899187576
1298	1.06297939787625
1299	1.06314293170133
1300	1.06338019027299
1301	1.0634748960479
1302	1.0636796375861
1303	1.06365578962956
1304	1.06308047495224
1305	1.06312673819199
1306	1.06339541181337
1307	1.06371155962827
1308	1.06388694969541
1309	1.06371460626285
1310	1.06325473535875
1311	1.06292134737313
1312	1.06281955781254
1313	1.06285316592599
1314	1.06255216187494
1315	1.06226892099172
1316	1.06187296467996
1317	1.06135601192866
1318	1.06163353682289
1319	1.06199473101597
1320	1.06220787707803
1321	1.06262068557956
1322	1.06285263767148
1323	1.06285652347796
1324	1.06273127437989
1325	1.06274986447904
1326	1.06286570360233
1327	1.06261143198283
1328	1.06216653740818
1329	1.06127531669526
1330	1.06112437806818
1331	1.06115034559374
1332	1.06101773101276
1333	1.06114642734839
1334	1.06153141951614
1335	1.06118860607073
1336	1.06097959899241
1337	1.06145084443776
1338	1.06159596882885
1339	1.0611683495499
1340	1.06100395517326
1341	1.06126585039167
1342	1.06109604046438
1343	1.06072509421359
1344	1.06077326416855
1345	1.06031126318908
1346	1.0595412255904
1347	1.05966128193531
1348	1.05964447885454
1349	1.05888775503099
1350	1.05853184424713
1351	1.05878692722095
1352	1.05861049995774
1353	1.05790998079967
1354	1.05758836666951
1355	1.05721401429408
1356	1.05631761419938
1357	1.05547472757889
1358	1.05481106733919
1359	1.05428404861628
1360	1.05372769363904
1361	1.05330520777163
1362	1.05330986904085
1363	1.05300335205889
1364	1.05176899763915
1365	1.05058881435693
1366	1.04997047208677
1367	1.04927327065276
1368	1.04841316002472
1369	1.04778573122655
1370	1.047209403954
1371	1.04635204617625
1372	1.04529591949987
1373	1.04422866719586
1374	1.04305465164172
1375	1.04188351931774
1376	1.04084394996659
1377	1.04005277067361
1378	1.0392463855425
1379	1.03801380802174
1380	1.03721753139946
1381	1.03662765175278
1382	1.03561129090176
1383	1.03493290318983
1384	1.03442162642765
1385	1.03381976138888
1386	1.03346899073317
1387	1.03333699981824
1388	1.03310271029745
1389	1.03284318519904
1390	1.03255000049121
1391	1.03228131290447
1392	1.03202470727095
1393	1.03178066178307
1394	1.0314441973333
1395	1.03102685773208
1396	1.0302195770845
1397	1.02963636661419
1398	1.02989191733854
1399	1.03006380939136
1400	1.02991752353329
1401	1.02983625114233
1402	1.02934681771968
1403	1.02875986095052
1404	1.02879015289958
1405	1.02891067308597
1406	1.02874945201215
1407	1.02846596541666
1408	1.02818106993274
1409	1.02786957892892
1410	1.02749027633059
1411	1.02709967436919
1412	1.02677737463781
1413	1.02671843413282
1414	1.02679539348744
1415	1.02670948237417
1416	1.02690751277423
1417	1.02726002049918
1418	1.02697682759575
1419	1.02659175915079
1420	1.02648433807308
1421	1.02629280864902
1422	1.02623751169197
1423	1.02672458133173
1424	1.02696594949702
1425	1.02715144011606
1426	1.02691013943127
1427	1.02719687004228
1428	1.02743718776351
1429	1.02749318521848
1430	1.02806236922549
1431	1.02851549588694
1432	1.02870969684672
1433	1.02939223787956
1434	1.02996814955169
1435	1.03014010855067
1436	1.0305733511712
1437	1.03100617886527
1438	1.03120272904412
1439	1.03161278444698
1440	1.03208644557505
1441	1.03218356092957
1442	1.03230290947711
1443	1.03255167900164
1444	1.03273233234146
1445	1.03290791374041
1446	1.03295555612268
1447	1.03317679568659
1448	1.03355515612305
1449	1.03348196389995
1450	1.03348933073825
1451	1.0340780742045
1452	1.03412863315164
1453	1.03398442068907
1454	1.03458397707147
1455	1.0347849236987
1456	1.03478870597335
1457	1.03532629438692
1458	1.03520297497896
1459	1.03478040200497
1460	1.03526671779832
1461	1.03539950437347
1462	1.03536913999349
1463	1.03545036399048
1464	1.03552816374575
1465	1.03539355299259
1466	1.03505934836924
1467	1.03537330452055
1468	1.03533987534996
1469	1.03512720503324
1470	1.03521180649602
1471	1.03532699260711
1472	1.03558371562953
1473	1.03585141064436
1474	1.03596528879608
1475	1.03597554525815
1476	1.03587930701558
1477	1.03592606923561
1478	1.03596495006208
1479	1.03602310324717
1480	1.03623597864536
1481	1.03626279244196
1482	1.03607340188528
1483	1.03607599905049
1484	1.03673200904338
1485	1.03715735344302
1486	1.03648600628334
1487	1.03619148078491
1488	1.0361059151667
1489	1.03529557903734
1490	1.03533545335454
1491	1.03613469182439
1492	1.03588726923234
1493	1.03532917650385
1494	1.03575883018179
1495	1.03585597067939
1496	1.03538186034865
1497	1.03562825410835
1498	1.03609208802297
1499	1.03603616917744
1500	1.03588847654193
1501	1.03589922752136
1502	1.03553973432176
1503	1.03504520956483
1504	1.03520496877614
1505	1.03568087436837
1506	1.03586023950884
1507	1.03597058539015
1508	1.03604878316394
1509	1.03575417784376
1510	1.03564722209621
1511	1.0358345719415
1512	1.0355875694814
1513	1.03550475966426
1514	1.03543294256087
1515	1.03510130562763
1516	1.03498278471717
1517	1.03516622153709
1518	1.03523092844697
1519	1.03548760406996
1520	1.03538447812108
1521	1.03499921746829
1522	1.03480055933651
1523	1.03446323506882
1524	1.03412420564311
1525	1.03402426506882
1526	1.03406456818385
1527	1.0337780402756
1528	1.03371923028032
1529	1.03399952838434
1530	1.03379223430857
1531	1.03375532748095
1532	1.03400938894457
1533	1.03427726645877
1534	1.03450686050018
1535	1.03443261522133
1536	1.03456208788397
1537	1.0344369021124
1538	1.03404475301535
1539	1.03408492588672
1540	1.03386406884417
1541	1.0335006644606
1542	1.03380175311056
1543	1.03417556624877
1544	1.0342008544104
1545	1.0341021044224
1546	1.03391234550323
1547	1.03360764299906
1548	1.03333420954042
1549	1.03346809103439
1550	1.03362641774154
1551	1.03348265178772
1552	1.03315910435054
1553	1.03289302681677
1554	1.03282660073798
1555	1.03285779921083
1556	1.03316641553089
1557	1.03327656901989
1558	1.03315489056418
1559	1.03283483558995
1560	1.03231606450208
1561	1.03241451674958
1562	1.03252113159796
1563	1.03249746157214
1564	1.03271371317359
1565	1.03263694403785
1566	1.0323058399875
1567	1.03213305084132
1568	1.03220142114646
1569	1.03192982592097
1570	1.03168162119435
1571	1.03181091309018
1572	1.03199200462735
1573	1.03214927870252
1574	1.03218916846062
1575	1.03225604890855
1576	1.03219903127151
1577	1.03230017709621
1578	1.03239399623658
1579	1.03202222812702
1580	1.03156546103695
1581	1.03113780949331
1582	1.03106344620963
1583	1.03130097730471
1584	1.03136696517018
1585	1.0313909490905
1586	1.03126346701968
1587	1.03099432989008
1588	1.0307183379046
1589	1.03043495008058
1590	1.03048039342475
1591	1.0304206985426
1592	1.02994194603141
1593	1.02973520659806
1594	1.02968241095164
1595	1.02944969118416
1596	1.02973828417842
1597	1.03003411206574
1598	1.02964635848372
1599	1.0292903237656
1600	1.02904782022254
1601	1.02897296420754
1602	1.02904334258108
1603	1.02898412773145
1604	1.02886866259505
1605	1.02880300614671
1606	1.02867957999917
1607	1.02840993412587
1608	1.02842750192429
1609	1.02841641050898
1610	1.02787537508378
1611	1.02758621714447
1612	1.02774078045068
1613	1.02739970103382
1614	1.02684293111366
1615	1.02678895549921
1616	1.02665228265549
1617	1.02623283679709
1618	1.0261051843073
1619	1.02588438626396
1620	1.02535197420022
1621	1.02507937249188
1622	1.02493533265444
1623	1.02475251363902
1624	1.02449276680417
1625	1.02401360192327
1626	1.02382648714452
1627	1.02371830957287
1628	1.02349892397415
1629	1.0238120827737
1630	1.02416108757786
1631	1.02400360958854
1632	1.02348601339708
1633	1.02288498887958
1634	1.02266586682628
1635	1.02295031087968
1636	1.02309135666467
1637	1.02239104477731
1638	1.02137049184527
1639	1.02101359093151
1640	1.02120168417855
1641	1.0214919276177
1642	1.02155969938029
1643	1.02082378528548
1644	1.01956968435449
1645	1.01869954594807
1646	1.01816517486756
1647	1.01727077618079
1648	1.01605063387779
1649	1.01483445151577
1650	1.01365832610113
1651	1.01212972750656
1652	1.00993362753869
1653	1.00799566123156
1654	1.0062747683625
1655	1.00404332846255
1656	1.00273904910571
1657	1.00210779116868
1658	1.00029330844864
1659	0.998646239767085
1660	0.99774581629741
1661	0.996403865707549
1662	0.995536227339122
1663	0.995026741931405
1664	0.994156383832691
1665	0.993636641220771
1666	0.993160683403419
1667	0.992911320942112
1668	0.99281949203206
1669	0.992197952241645
1670	0.991855336789933
1671	0.991411303744878
1672	0.990722141406746
1673	0.990113210557336
1674	0.988477976924701
1675	0.986934653997084
1676	0.985782883011309
1677	0.984643995935407
1678	0.984342952738051
1679	0.983008250049604
1680	0.980513029805127
1681	0.978067767338953
1682	0.974677218492569
1683	0.971069749018326
1684	0.967677092666286
1685	0.963174000377233
1686	0.958186752923746
1687	0.953189440304534
1688	0.947754572608442
1689	0.942380655084291
1690	0.936785474939354
1691	0.930706328744171
1692	0.924454260051668
1693	0.917392496007291
1694	0.909778002830679
1695	0.902566376651525
1696	0.895176989599082
1697	0.887346684255269
1698	0.879471196068005
1699	0.870832271660406
1700	0.861574772473184
1701	0.852684903396885
1702	0.843818696668374
1703	0.834098584967887
1704	0.823847812624408
1705	0.813558046513082
1706	0.802315544822685
1707	0.792054173536158
1708	0.781705038488079
1709	0.772467052996696
1710	0.763389648921401
1711	0.756677736368518
1712	0.751005197530964
1713	0.74807049692155
1714	0.747278462719841
1715	0.748188297668036
1716	0.751586242125784
1717	0.756134385329065
1718	0.762706547358509
1719	0.770886081247672
1720	0.779676378893501
1721	0.790089139110273
1722	0.800819938640524
1723	0.810770999414638
1724	0.82089731865034
1725	0.830109170432862
1726	0.838449952842876
1727	0.846682450680856
1728	0.853381467050623
1729	0.858439757994272
1730	0.862853421339
1731	0.866773987536294
1732	0.869522919730804
1733	0.871391530301543
1734	0.872535560172344
1735	0.872367845134366
1736	0.871648606352031
1737	0.871178698496249
1738	0.87032701348742
1739	0.869105004291028
1740	0.868117547946214
1741	0.867241588933354
1742	0.866759857732238
1743	0.86657388743937
1744	0.866488706393676
1745	0.866682914037426
1746	0.866938578712939
1747	0.867355596400493
1748	0.867934737174732
1749	0.868701050363781
1750	0.869810534069138
1751	0.871060241013652
1752	0.872668453160206
1753	0.874788553369178
1754	0.876837015578541
1755	0.878946938290388
1756	0.881301278493294
1757	0.883659961753854
1758	0.886705302718998
1759	0.890704118682666
1760	0.893843553993016
1761	0.89713562769562
1762	0.9000017171953
1763	0.902036350648217
1764	0.904470241401541
1765	0.907502801307624
1766	0.90892333125276
1767	0.909176983562825
1768	0.910880362118303
1769	0.912473312903136
1770	0.914495685202502
1771	0.915976305153798
1772	0.916426815987398
1773	0.916999229873632
1774	0.919529814662322
1775	0.922300486302778
1776	0.924147396219456
1777	0.926273942295973
1778	0.926945630013196
1779	0.927496338878483
1780	0.929375037179057
1781	0.930629139756047
1782	0.932641830003979
1783	0.934150541100708
1784	0.934936044928521
1785	0.936293738772884
1786	0.937573425684459
1787	0.939058948530135
1788	0.941158183808143
1789	0.942963383188674
1790	0.945177270009377
1791	0.946411461348038
1792	0.946720784177861
1793	0.947519528126293
1794	0.94765613087805
1795	0.948654483654759
1796	0.950888335247944
1797	0.951775594097357
1798	0.951960602437451
1799	0.95284415072164
1800	0.953406657242976
1801	0.928610542868755
1802	0.929757008614941
1803	0.930126020483768
1804	0.930019095888179
1805	0.930148296069874
1806	0.930469054826868
1807	0.930616866789495
1808	0.930905217142569
1809	0.931641968367863
1810	0.932351846367407
1811	0.932239544888708
1812	0.93209931109441
1813	0.932247190180087
1814	0.932087412357321
1815	0.932009718894004
1816	0.931910995528839
1817	0.931745903622995
1818	0.931442344682402
1819	0.931053208433513
1820	0.930636567736406
1821	0.93060974795274
1822	0.930381767826157
1823	0.92990428038463
1824	0.929704535391135
1825	0.929367719135912
1826	0.929473976384626
1827	0.929701801461797
1828	0.930410709403956
1829	0.930741363754946
1830	0.93099921697852
1831	0.931342156558498
1832	0.931895928576588
1833	0.932624914749035
1834	0.933773296803276
1835	0.93469448164212
1836	0.935378030854396
1837	0.935870243547301
1838	0.936514400611182
1839	0.93707631725352
1840	0.937457629425214
1841	0.938033627057915
1842	0.938526606870243
1843	0.939035286567408
1844	0.939487406136152
1845	0.939789078693005
1846	0.939927890649154
1847	0.940296187455941
1848	0.940743335425958
1849	0.941117524031949
1850	0.941573939508729
1851	0.942183447791263
1852	0.942503846221478
1853	0.942854466099238
1854	0.943403841441377
1855	0.943944518295363
1856	0.944333251915411
1857	0.944652909522911
1858	0.945223879987383
1859	0.946147656352051
1860	0.946685899037359
1861	0.947074435694285
1862	0.947666030258062
1863	0.948393355506257
1864	0.948642609773717
1865	0.949343082465949
1866	0.950211286269686
1867	0.950684093799835
1868	0.950719002001656
1869	0.951135053423635
1870	0.951438800312094
1871	0.951898743002225
1872	0.952614272718121
1873	0.953394607559526
1874	0.953582010577442
1875	0.95393970508798
1876	0.954259130269441
1877	0.954340722469777
1878	0.954638246288106
1879	0.955127931145805
1880	0.955640616439587
1881	0.956516831595109
1882	0.956709905458574
1883	0.956560124466005
1884	0.956530064442437
1885	0.95651475661557
1886	0.956405229513399
1887	0.956613892963402
1888	0.957323988404023
1889	0.957627328612674
1890	0.957690652743403
1891	0.957586289999077
1892	0.957269727555554
1893	0.957182928218535
1894	0.956952666104689
1895	0.956812391270399
1896	0.956837763330639
1897	0.956644790400034
1898	0.956432744708424
1899	0.956329562520129
1900	0.956350971491804
1901	0.956843960417245
1902	0.956963812084054
1903	0.956728798687234
1904	0.95686702320396
1905	0.957186827330417
1906	0.957354881939638
1907	0.957487898406098
1908	0.957846571361312
1909	0.958480758287602
1910	0.959021186582582
1911	0.959010012003572
1912	0.958822129764574
1913	0.958779147332741
1914	0.958180455018704
1915	0.957905789233066
1916	0.958048263755705
1917	0.958062119231888
1918	0.957964407441922
1919	0.957770080134377
1920	0.957477712971538
1921	0.95741996568814
1922	0.957619835317998
1923	0.957773945702143
1924	0.957702537245024
1925	0.957885155723963
1926	0.957787507364832
1927	0.957064948151969
1928	0.956748437005771
1929	0.956624650760976
1930	0.95657473816265
1931	0.956568909137301
1932	0.956721909131884
1933	0.95688301059514
1934	0.956570497108325
1935	0.95634712276248
1936	0.955851829409335
1937	0.955560056458523
1938	0.955280706736254
1939	0.955118709799958
1940	0.955076269763967
1941	0.954942745949506
1942	0.954829249246932
1943	0.954767365434566
1944	0.954635889719322
1945	0.954588144453783
1946	0.9546675470655
1947	0.954682285213516
1948	0.954674159843957
1949	0.954501482542852
1950	0.954628424380295
1951	0.954988578245406
1952	0.955156568123777
1953	0.955481885056012
1954	0.955628717747313
1955	0.955427271404193
1956	0.955456999902335
1957	0.955668123188326
1958	0.955751701650353
1959	0.955812577220034
1960	0.955818289051646
1961	0.95582627031811
1962	0.955574359145811
1963	0.955772388565978
1964	0.956317636492296
1965	0.956577869087069
1966	0.95692723934494
1967	0.957216717634894
1968	0.957346626588138
1969	0.957492681091662
1970	0.957675968340487
1971	0.957861694573487
1972	0.957890253570319
1973	0.958074405556037
1974	0.958265801319586
1975	0.958583982937273
1976	0.958798853546722
1977	0.959110154091242
1978	0.959150611495852
1979	0.959053027514365
1980	0.958914511604349
1981	0.958343009248976
1982	0.958213333607935
1983	0.958324480547362
1984	0.958376106405485
1985	0.958693164178284
1986	0.958966966121338
1987	0.95896471064622
1988	0.958661924426784
1989	0.958658219200438
1990	0.958613933661292
1991	0.958632018115549
1992	0.958814884539817
1993	0.958947669670872
1994	0.959124903059586
1995	0.959151787934146
1996	0.959084579689018
1997	0.959125960570195
1998	0.95900893644402
1999	0.959023534501525
2000	0.959135643431037
2001	0.959518761207458
2002	0.959595573823382
2003	0.959618657507781
2004	0.95958084575127
2005	0.959287722207678
2006	0.959296161073989
2007	0.95935569930233
2008	0.959521084405888
2009	0.960056744962011
2010	0.96025824430145
2011	0.960449073181604
2012	0.960459684706123
2013	0.960066538662487
2014	0.959883275814561
2015	0.959728872575736
2016	0.95953868861237
2017	0.959433832868715
2018	0.959494602562611
2019	0.95939774317528
2020	0.959229138378807
2021	0.95910981258493
2022	0.958963926593434
2023	0.958836769394171
2024	0.958697858350742
2025	0.958618037852408
2026	0.958636835314556
2027	0.958565947718476
2028	0.958415690750578
2029	0.95837395672951
2030	0.958354518894595
2031	0.958348230011969
2032	0.958191782868618
2033	0.957931306058051
2034	0.958000562555678
2035	0.958208655519959
2036	0.958156682662417
2037	0.958137581107217
2038	0.95828175257008
2039	0.958220730491182
2040	0.958288237964645
2041	0.958962104892467
2042	0.959116225001269
2043	0.958788240843489
2044	0.958625818599002
2045	0.958198340364438
2046	0.957968154169541
2047	0.95810833590599
2048	0.958790063173848
2049	0.958693396881461
2050	0.958443077948828
2051	0.958400597084242
2052	0.957902992463063
2053	0.957756446132042
2054	0.958157929596575
2055	0.958283609879692
2056	0.95822123672586
2057	0.958188640091724
2058	0.958193099346053
2059	0.95820753512798
2060	0.95832230013702
2061	0.958196050752392
2062	0.957725353781957
2063	0.957520594245902
2064	0.957636465934313
2065	0.957815246665665
2066	0.957975715705844
2067	0.958833561140855
2068	0.958855211674967
2069	0.958073254501249
2070	0.957948198563198
2071	0.957934349467443
2072	0.957814740295812
2073	0.957937263206251
2074	0.957963743334984
2075	0.957654916278031
2076	0.95757737975759
2077	0.957871447107098
2078	0.957937456299964
2079	0.957948535059554
2080	0.957874347816658
2081	0.957842683385748
2082	0.95772268999958
2083	0.957594605088495
2084	0.957467052295537
2085	0.957428475702044
2086	0.957425257845785
2087	0.95729708032265
2088	0.957088302277641
2089	0.957089895667238
2090	0.957050308179297
2091	0.957068046901525
2092	0.957411639915499
2093	0.957568425144356
2094	0.957560592161199
2095	0.957619722201052
2096	0.957699117073111
2097	0.957829266133253
2098	0.957891978969851
2099	0.957470775527287
2100	0.95714419941101
2101	0.956568525573616
2102	0.956192722616765
2103	0.955795679191249
2104	0.95554013405014
2105	0.955433653780073
2106	0.955224964754808
2107	0.955196011299517
2108	0.954853918797494
2109	0.954261896811107
2110	0.953778124194016
2111	0.953038291244583
2112	0.952558883386862
2113	0.952320392044205
2114	0.951964763027266
2115	0.951630030189884
2116	0.951481236943402
2117	0.950567482954908
2118	0.94974967612078
2119	0.949356198222548
2120	0.949231889905111
2121	0.948395420349605
2122	0.947543848942618
2123	0.946824692427721
2124	0.945520938721266
2125	0.944503794799908
2126	0.944369798270353
2127	0.943221491231679
2128	0.941157753169033
2129	0.939591461485994
2130	0.938104323935181
2131	0.936286544222922
2132	0.934470675373288
2133	0.932514475553227
2134	0.929971609257029
2135	0.927787050725509
2136	0.925746045831272
2137	0.923613118970849
2138	0.922037674453514
2139	0.921000398446762
2140	0.920446414274816
2141	0.920826945480902
2142	0.920620189733406
2143	0.920235007059977
2144	0.920743699272883
2145	0.921413235340764
2146	0.922460861902584
2147	0.924690662683383
2148	0.926150321727738
2149	0.927378719662854
2150	0.928638817542694
2151	0.930261993973068
2152	0.930940710832885
2153	0.931112099418021
2154	0.931200130996855
2155	0.930387534538991
2156	0.929907242252924
2157	0.929343599586885
2158	0.929059645625536
2159	0.928925336561357
2160	0.928867947244639
2161	0.92869334192184
2162	0.929275160346581
2163	0.929693523784095
2164	0.930125062866535
2165	0.930566867656721
2166	0.930928266262532
2167	0.932058475407955
2168	0.933948222398546
2169	0.934763006730846
2170	0.93537602522475
2171	0.936590655199132
2172	0.937331480734096
2173	0.938219587292254
2174	0.940332664243607
2175	0.94148564243525
2176	0.941619853976174
2177	0.942055910918274
2178	0.942643668953909
2179	0.942951914109476
2180	0.942937676237394
2181	0.942906732916051
2182	0.942894877752242
2183	0.942734032177187
2184	0.942363727819633
2185	0.942018413102393
2186	0.941414920053385
2187	0.940112472808605
2188	0.939689038483655
2189	0.939352328217111
2190	0.939100368505685
2191	0.939451192297882
2192	0.93948739126441
2193	0.939243320297292
2194	0.939230875206985
2195	0.939448104141329
2196	0.939480672737376
2197	0.939541730845826
2198	0.939441534528163
2199	0.939325508382299
2200	0.938925119009784
2201	0.93809355129829
2202	0.937580715205953
2203	0.937197515876084
2204	0.936616139299747
2205	0.935954937724331
2206	0.935407666214568
2207	0.934839403399331
2208	0.934094927677026
2209	0.933259371614285
2210	0.932715466433455
2211	0.932170551787908
2212	0.931445977645699
2213	0.931141085353986
2214	0.931161651530574
2215	0.930883447377836
2216	0.930327525949897
2217	0.929747718469051
2218	0.929250570714635
2219	0.928432191462877
2220	0.92727552889498
2221	0.926296540835189
2222	0.925228535913056
2223	0.924174735504755
2224	0.923198370808739
2225	0.92209651539028
2226	0.921137079175273
2227	0.919595162930448
2228	0.917532964283993
2229	0.915826661287555
2230	0.91427007928348
2231	0.912064806956882
2232	0.90939603009461
2233	0.907170687342675
2234	0.905136813527809
2235	0.902215028152125
2236	0.898945735840199
2237	0.896091654906907
2238	0.892608684462233
2239	0.889128970059665
2240	0.886625676323604
2241	0.883362547313388
2242	0.879482020964811
2243	0.875080937969666
2244	0.86999696735594
2245	0.865215311339573
2246	0.860346363183453
2247	0.854615702439569
2248	0.849017964734669
2249	0.843669873628831
2250	0.83763225595537
2251	0.830746157091259
2252	0.823963241558682
2253	0.816937315133424
2254	0.809874565364774
2255	0.802992828648113
2256	0.794910532216141
2257	0.786084860603259
2258	0.777566797357071
2259	0.76804515878242
2260	0.75931081282814
2261	0.751340670953426
2262	0.742824725216781
2263	0.734072537319439
2264	0.725370893562197
2265	0.716359139802615
2266	0.707834402307255
2267	0.699309086297759
2268	0.691323653181971
2269	0.683823119835618
2270	0.676568533092119
2271	0.669953098443476
2272	0.662903386688787
2273	0.656438163268258
2274	0.648846224815356
2275	0.640386611631288
2276	0.632116327740768
2277	0.623705492153107
2278	0.614591169173886
2279	0.605526491622645
2280	0.595422183530814
2281	0.584264766704422
2282	0.572472246564704
2283	0.559429504317727
2284	0.546766415296631
2285	0.533727565798474
2286	0.520241966274127
2287	0.506098982223875
2288	0.492785459007974
2289	0.479608902367988
2290	0.466467844656907
2291	0.453175608393634
2292	0.440124874830288
2293	0.428177874441399
2294	0.416305074422335
2295	0.405159928889503
2296	0.395077821058965
2297	0.385176126964164
2298	0.375205565085839
2299	0.366137693935079
2300	0.358681601787897
2301	0.350634609834335
2302	0.342015021673381
2303	0.335142060463972
2304	0.328992436534715
2305	0.324093456891612
2306	0.319972606892717
2307	0.317911825958689
2308	0.317170770843918
2309	0.318299749569402
2310	0.321642231883747
2311	0.325984424173702
2312	0.332443186716792
2313	0.33892226926858
2314	0.346751929017392
2315	0.354722536461493
2316	0.363577595307599
2317	0.371719915767683
2318	0.380423828053999
2319	0.388320107328359
2320	0.396106962999036
2321	0.402692366623283
2322	0.408963975491402
2323	0.413717952993085
2324	0.416681012644701
2325	0.419408004953263
2326	0.420850977806081
2327	0.42248863491122
2328	0.42344483905914
2329	0.424494976049367
2330	0.425823307081844
2331	0.426318842683948
2332	0.425489699892728
2333	0.426188393303814
2334	0.42684173461927
2335	0.428092204648825
2336	0.430705180553415
2337	0.433002649356608
2338	0.435408943738464
2339	0.437960791326645
2340	0.441324957425646
2341	0.443752096094659
2342	0.445306862379955
2343	0.447472729449916
2344	0.450026077712273
2345	0.451675101577259
2346	0.453451371473189
2347	0.454480272470832
2348	0.454791267402921
[truncated: 152 more rows]
