# Supplementary material for: Machine learning-assisted non-destructive plasticizer identification and quantification in historical PVC objects based on IR spectroscopy
Source: Sci Rep. 2022 Mar 23;12:5017. doi: 10.1038/s41598-022-08862-1 (PMC8943100; doi:10.1038/s41598-022-08862-1)
Supplement: Supplementary file 1 — Supplementary Information 1. [file 41598_2022_8862_MOESM1_ESM.zip › Plasticizers_PVC_data/NIR_all/P4C_idle.txt]

Wavelength	C:\Documents and Settings\All Users\Application Data\ASD\Indico Pro\Projects\David\P4C_idle.txt
350	0.85120003286945
351	0.828808157303655
352	0.793429408386161
353	0.784442585430099
354	0.795008808165349
355	0.800712011198913
356	0.808340549968487
357	0.812342480386966
358	0.808247330296756
359	0.809411534197888
360	0.813716278357161
361	0.818644829115365
362	0.825791109157004
363	0.839171849203543
364	0.854736269506902
365	0.849522967975509
366	0.846271082453684
367	0.852487135113211
368	0.864475702612202
369	0.865952214883238
370	0.864091874238745
371	0.879943992976211
372	0.887055018546862
373	0.890948999443943
374	0.904892877352236
375	0.912280916053818
376	0.917035577590525
377	0.924762702392747
378	0.935352906302527
379	0.938936959639593
380	0.934671608963623
381	0.944959491123977
382	0.951913105473691
383	0.951631968331427
384	0.957855719404349
385	0.96661747648836
386	0.973974442116275
387	0.974557261614781
388	0.982091303473217
389	0.990361037581127
390	0.98816834538371
391	0.993489173988535
392	1.00164227986196
393	1.00545446358763
394	1.0065686366928
395	1.00898240489934
396	1.01434149344801
397	1.01834683969566
398	1.02474743884095
399	1.0319295270752
400	1.02857744962319
401	1.0309842231364
402	1.03876567278735
403	1.04107277854306
404	1.04258172846668
405	1.04533522821765
406	1.0504565412216
407	1.05275072482835
408	1.05542365144249
409	1.06114755915056
410	1.06197165944478
411	1.06194718748612
412	1.06385498595931
413	1.06533511804395
414	1.06734236993091
415	1.07020694690361
416	1.07380092314428
417	1.07566217522551
418	1.07644196254772
419	1.07891058378443
420	1.08064691320762
421	1.08172330502372
422	1.08305074856901
423	1.08643122098939
424	1.08958718723714
425	1.09043941510808
426	1.09100857311209
427	1.09200511925885
428	1.09358996256142
429	1.09488120796182
430	1.09696773684667
431	1.09946976402661
432	1.09978546529315
433	1.10014818883651
434	1.10110251065255
435	1.10241372102579
436	1.10307356790475
437	1.10327428596068
438	1.10365775902385
439	1.10502596953952
440	1.10615928670778
441	1.10610156795345
442	1.10648123268429
443	1.10720541943355
444	1.10800620782535
445	1.10846582105569
446	1.10869099583557
447	1.10898771148054
448	1.11005537081515
449	1.11094422165862
450	1.11161699460388
451	1.11248814466144
452	1.1130308604184
453	1.11341344770495
454	1.11388874305696
455	1.11370394746478
456	1.11331324634148
457	1.11323347982186
458	1.11374208246974
459	1.11402945338287
460	1.11390220396316
461	1.11443167766495
462	1.11458182722936
463	1.11420289893936
464	1.11380919168163
465	1.11439448864005
466	1.11522856855473
467	1.11489809348768
468	1.11505944401807
469	1.11516111851468
470	1.11454593142812
471	1.114521353599
472	1.11461388410511
473	1.11447805501271
474	1.11442974019182
475	1.11483189676874
476	1.11549493922709
477	1.1154011731704
478	1.11523718873438
479	1.1150540609704
480	1.11460340799486
481	1.11413808991177
482	1.11375154745884
483	1.11345196982317
484	1.1128215920778
485	1.11255478305909
486	1.11299694214846
487	1.11273845419257
488	1.11254246635488
489	1.11264539439708
490	1.11223716343438
491	1.11168530503758
492	1.1113055613099
493	1.1114937045987
494	1.11126135841858
495	1.11083164110745
496	1.11081048502515
497	1.1103533284372
498	1.10979858251349
499	1.10953626600071
500	1.10924966672785
501	1.10875829875336
502	1.10807357860199
503	1.10756626267849
504	1.10728079911317
505	1.10708043283451
506	1.10658809792742
507	1.10606126983613
508	1.10561124196625
509	1.10527949863596
510	1.10459229633796
511	1.10388340568483
512	1.10353669709218
513	1.10316836771438
514	1.10270597565868
515	1.10215676765843
516	1.10164333397418
517	1.10118070132338
518	1.10071569711157
519	1.10008109661421
520	1.09947683077002
521	1.09901499106001
522	1.0987660431808
523	1.09828389737958
524	1.09777211041791
525	1.09750585333346
526	1.09702629436162
527	1.09652123867853
528	1.09612563943371
529	1.09563234054129
530	1.09518117009479
531	1.09478621007223
532	1.09427268770361
533	1.09375634979902
534	1.09335050650682
535	1.09317754547855
536	1.09302487934818
537	1.09271063012427
538	1.09212649298131
539	1.09159106135721
540	1.09113313271672
541	1.090739508229
542	1.09041549027161
543	1.09008135356196
544	1.08973570019682
545	1.08950352360732
546	1.08928516853052
547	1.08907213611387
548	1.0888976881463
549	1.08846044862033
550	1.08802814587138
551	1.08791278509594
552	1.08753032121524
553	1.08711827637521
554	1.08687791236345
555	1.08664899765523
556	1.08640518913957
557	1.08616179964997
558	1.08600899249703
559	1.08581328019397
560	1.08554061903908
561	1.08520997992175
562	1.08489673340346
563	1.08463587039431
564	1.08443406048623
565	1.0842201545753
566	1.08400541420877
567	1.0838205476604
568	1.08373725573224
569	1.08368802051926
570	1.08360635099401
571	1.08340003632794
572	1.08328538400196
573	1.08324605213699
574	1.08315137960661
575	1.08298892316744
576	1.08284295415464
577	1.08279175926923
578	1.082734891706
579	1.08276430865595
580	1.08279843317965
581	1.08230677886233
582	1.0816338959641
583	1.08090552756533
584	1.08005638468554
585	1.07945815233778
586	1.07915850165583
587	1.07908901285396
588	1.07929322994801
589	1.07964972665571
590	1.08005367167001
591	1.08057908905589
592	1.08123186187025
593	1.08203410196146
594	1.08308739896592
595	1.08418128966974
596	1.08515676362562
597	1.08587302591356
598	1.08649035953873
599	1.08769474175828
600	1.08996494167256
601	1.09189846914942
602	1.0926885683129
603	1.09208022796651
604	1.09061344608189
605	1.0888477258022
606	1.0871798468162
607	1.08583848295555
608	1.08506861936689
609	1.08516407690931
610	1.08631402336464
611	1.08739914468132
612	1.08764493930027
613	1.08658495055198
614	1.085683745332
615	1.08520550397116
616	1.08495628243374
617	1.08404792696938
618	1.08254505241663
619	1.08054760256548
620	1.07828806519227
621	1.07719364978303
622	1.07722472326624
623	1.07774925355855
624	1.07849260053555
625	1.07929062958465
626	1.08007231524732
627	1.08087331863477
628	1.08176389895053
629	1.08275115976847
630	1.08379098839311
631	1.08476602636387
632	1.08567666332991
633	1.08655608574589
634	1.08702704697759
635	1.08727821828101
636	1.08754255496135
637	1.08778461264853
638	1.08792227545641
639	1.08802475956496
640	1.08847702290729
641	1.08887387693188
642	1.08920821442104
643	1.08969760949715
644	1.09000969459624
645	1.09026923442888
646	1.09066405459547
647	1.09103883640745
648	1.09135401548576
649	1.09162075066015
650	1.09195360865491
651	1.09215279441978
652	1.09234635296423
653	1.09296270118528
654	1.09355735637386
655	1.09402202804283
656	1.09437415374379
657	1.094766900824
658	1.09517912331081
659	1.09561744456109
660	1.09624473553765
661	1.09691409412447
662	1.09753004029272
663	1.09805007003793
664	1.09832747752003
665	1.09859755708498
666	1.09920131442291
667	1.09977508393261
668	1.10023582489025
669	1.10059949271721
670	1.10103594329863
671	1.10161639054541
672	1.10227856687166
673	1.10276447867488
674	1.10334781123703
675	1.10394766570992
676	1.10435799354292
677	1.10486036667569
678	1.1053517498801
679	1.10575302119477
680	1.10633310193582
681	1.10695028823989
682	1.10753467439321
683	1.10814326137733
684	1.10867425232769
685	1.10911098894955
686	1.10947506484496
687	1.10970152800033
688	1.10999492468761
689	1.11052636064906
690	1.11117718380514
691	1.11176359565972
692	1.11219168412407
693	1.11247671743014
694	1.11284104395964
695	1.11325375923681
696	1.11355483207631
697	1.11383188916403
698	1.11414736159799
699	1.11452172297387
700	1.11482830756334
701	1.11509527978362
702	1.11538432022805
703	1.11581605635013
704	1.11627777835429
705	1.1166216057189
706	1.1166937253613
707	1.11674649076785
708	1.11690961539772
709	1.11724611082728
710	1.11772638659812
711	1.11804223946763
712	1.11814764362875
713	1.11836954103589
714	1.11853789122719
715	1.11865140736048
716	1.1187872114512
717	1.11914836429254
718	1.11952818425765
719	1.11973858175547
720	1.11988095296217
721	1.12006898337934
722	1.12031030888161
723	1.12049176585443
724	1.12045587734484
725	1.12037440555785
726	1.12050983906499
727	1.12052116751645
728	1.12055869205158
729	1.12072347715667
730	1.12080572760399
731	1.12077293498999
732	1.12074246575843
733	1.1209981658053
734	1.12107848407306
735	1.12101878022916
736	1.12098891766698
737	1.12085487022459
738	1.12084920461887
739	1.12102823204997
740	1.120989475249
741	1.12082220874028
742	1.12062228766459
743	1.12051076322248
744	1.12043941293411
745	1.12049557359635
746	1.12069346367708
747	1.12054629785323
748	1.1203599028118
749	1.12029664360927
750	1.12018433113153
751	1.12021748114693
752	1.12031502248143
753	1.12025991943224
754	1.12004397614037
755	1.11989210690106
756	1.11995328904176
757	1.11997970440078
758	1.11994270212865
759	1.11982960839269
760	1.11963454754425
761	1.11953811151069
762	1.11958786599477
763	1.11975348852671
764	1.11987844787356
765	1.11988920398924
766	1.11977606185198
767	1.11966472595305
768	1.11929447614375
769	1.11882138223352
770	1.11869980732092
771	1.11859438489409
772	1.11852599322577
773	1.1185589688807
774	1.11860406514339
775	1.11858530468803
776	1.11854386303463
777	1.11872926897031
778	1.11865845592153
779	1.11837824060895
780	1.11815648245453
781	1.11796102376524
782	1.11782751518576
783	1.11782174039185
784	1.11812198396296
785	1.11840514087946
786	1.11846732372756
787	1.11819985057721
788	1.11782831047209
789	1.11757044025613
790	1.11756651922907
791	1.11762979002462
792	1.11769702071233
793	1.11773645944892
794	1.11775730561981
795	1.11767190044092
796	1.11752339512029
797	1.11740880754718
798	1.11731273245152
799	1.11716867698149
800	1.11697220662086
801	1.11690941704956
802	1.1168178900302
803	1.11666606982976
804	1.11651254782797
805	1.11622691073871
806	1.115960067371
807	1.11588160509036
808	1.115975978173
809	1.11602347286299
810	1.11594844473152
811	1.11586593927448
812	1.11574227912402
813	1.11561132911487
814	1.11551932057773
815	1.11541896677473
816	1.11541703959746
817	1.1154807798202
818	1.11524801135523
819	1.11496288780181
820	1.11474864782316
821	1.11467124044212
822	1.11466306987636
823	1.11465407449909
824	1.114605846935
825	1.1145810532293
826	1.11450085433648
827	1.11430533533129
828	1.11395563820335
829	1.11367269484312
830	1.11352837489904
831	1.11354690602132
832	1.11377742356546
833	1.11394901190488
834	1.11392239757193
835	1.11372161501978
836	1.11370400144269
837	1.11375664575641
838	1.11363047670913
839	1.11340022877117
840	1.11297369699829
841	1.11244881506859
842	1.11228089112377
843	1.11238917300955
844	1.11258484957043
845	1.1126278516494
846	1.11259979435282
847	1.11257264046094
848	1.11254999678256
849	1.11234801835506
850	1.11225665132654
851	1.11229789532479
852	1.11232895995341
853	1.11229711548478
854	1.11229269465494
855	1.11235226577356
856	1.11229601529561
857	1.11203820824352
858	1.11167922138744
859	1.11146316922891
860	1.11122286681805
861	1.11114212704286
862	1.11133361942633
863	1.1114399378447
864	1.1114666079841
865	1.11143577394852
866	1.11138422661206
867	1.11126540136049
868	1.11113491392649
869	1.11103661319634
870	1.11085176676057
871	1.11068342646126
872	1.1105500219836
873	1.11036490658593
874	1.11033713487171
875	1.11036986990179
876	1.11030641449844
877	1.11016065260643
878	1.11008481484382
879	1.11015631812272
880	1.11035884109223
881	1.11030758879224
882	1.11011422019577
883	1.1099736191967
884	1.10953125899796
885	1.1091107265875
886	1.10890624622725
887	1.10888337245207
888	1.10899075483485
889	1.10906617337412
890	1.10893455707058
891	1.1085476352927
892	1.10827144190412
893	1.10820812307236
894	1.10804947264007
895	1.10799158144441
896	1.10792007344381
897	1.10767837296838
898	1.10747339476115
899	1.10735291373419
900	1.10725960196274
901	1.10700142918984
902	1.10668942249946
903	1.10640474531955
904	1.10622087963625
905	1.10619571209626
906	1.10616119430181
907	1.10607768281806
908	1.10610754377011
909	1.10595358578744
910	1.1056700444386
911	1.10545237971172
912	1.10558252068001
913	1.10550419867278
914	1.10518379858803
915	1.10530708319948
916	1.1052356941578
917	1.10507099988892
918	1.10505049084802
919	1.10499616193035
920	1.10491716870735
921	1.10484785456734
922	1.10484321820554
923	1.10489957656393
924	1.10512512462474
925	1.10550935508092
926	1.10545460073318
927	1.10556564284559
928	1.10590975663757
929	1.10602187066567
930	1.10581355130836
931	1.10554694127695
932	1.10546209290709
933	1.10541017141612
934	1.10547205324406
935	1.1055863755439
936	1.10560469085804
937	1.1058544149086
938	1.10603849755171
939	1.10598073911194
940	1.10615234496449
941	1.10614076147593
942	1.10598489564351
943	1.1059614613563
944	1.10596793370318
945	1.10588793607546
946	1.10570224256561
947	1.10559052348258
948	1.10553532864909
949	1.10561005579803
950	1.10584471016062
951	1.10577624177852
952	1.10568048618954
953	1.10568213395412
954	1.10557841893933
955	1.10557294366118
956	1.10556749496846
957	1.1054358320061
958	1.10539978665224
959	1.10531248212208
960	1.1051927365593
961	1.1052387933643
962	1.10528124024845
963	1.10532346711711
964	1.10532341573662
965	1.10493570073348
966	1.10465339330715
967	1.10455486564824
968	1.10443948948703
969	1.10443447850461
970	1.10458343151212
971	1.10479042117487
972	1.10465471173612
973	1.10467804186397
974	1.1047568826628
975	1.10461446751729
976	1.1046503950031
977	1.10464375101907
978	1.10453684912258
979	1.10455108383165
980	1.10453829827467
981	1.10450874868025
982	1.1044724688137
983	1.10427080525963
984	1.10400460090408
985	1.1039206840875
986	1.10428247235353
987	1.1040464874003
988	1.1035716114045
989	1.10336502647917
990	1.10377899400466
991	1.10361053015314
992	1.10313551427266
993	1.1031717265148
994	1.10333791807194
995	1.10343400908505
996	1.10332646895462
997	1.10296632658491
998	1.1024626938947
999	1.10227510585625
1000	1.10262894346161
1001	1.09478594012338
1002	1.09232528997716
1003	1.09248131792585
1004	1.09489539368303
1005	1.09579455054696
1006	1.097551343985
1007	1.09802741493913
1008	1.0971308707915
1009	1.09659076153631
1010	1.09511758688381
1011	1.09462877686756
1012	1.09453110749598
1013	1.09512481443904
1014	1.09454616798025
1015	1.09397038023082
1016	1.09346685865406
1017	1.09189152584221
1018	1.09148527498846
1019	1.09236994337959
1020	1.0922312270078
1021	1.09152303428956
1022	1.0914400240656
1023	1.09119055441295
1024	1.09129087547041
1025	1.09238885626504
1026	1.09277083698849
1027	1.092270454292
1028	1.09292033418562
1029	1.09290506383428
1030	1.0928681932135
1031	1.09204514615788
1032	1.0903542708927
1033	1.0900120261771
1034	1.08941815969596
1035	1.08955396183523
1036	1.09143090603358
1037	1.09197149486237
1038	1.09180411631539
1039	1.09197310284072
1040	1.09217967011776
1041	1.09210956766505
1042	1.09178925565536
1043	1.09175837403134
1044	1.09175122127578
1045	1.09176748935108
1046	1.09136798434552
1047	1.09064651536326
1048	1.09082783201252
1049	1.09087263013723
1050	1.09114693379377
1051	1.09279115047412
1052	1.09313017104508
1053	1.09278007988709
1054	1.09242488517505
1055	1.0910311300922
1056	1.09084163154552
1057	1.09148946985917
1058	1.0914288553615
1059	1.09149819507688
1060	1.09195574865947
1061	1.09180399797442
1062	1.09074065366485
1063	1.09058535402276
1064	1.09093210935083
1065	1.09079324350682
1066	1.09028658450127
1067	1.09054657077353
1068	1.09131703774924
1069	1.09146518616995
1070	1.09176135087056
1071	1.09194164657927
1072	1.09139958483296
1073	1.09140600938031
1074	1.09237105280141
1075	1.09258321333641
1076	1.09282156732694
1077	1.09210408694341
1078	1.09156676096693
1079	1.09009738361623
1080	1.0900844896554
1081	1.09100487803889
1082	1.09093694684967
1083	1.09109138964439
1084	1.09114042849236
1085	1.09039125093553
1086	1.09005053000185
1087	1.09019195253826
1088	1.09031320605056
1089	1.09010723222351
1090	1.09027855057023
1091	1.09140749208618
1092	1.09146932193584
1093	1.09107578902174
1094	1.0914637883848
1095	1.09169946832861
1096	1.09168908591833
1097	1.09155851652225
1098	1.09152851651393
1099	1.09134206676722
1100	1.09069073714607
1101	1.09046019472263
1102	1.09053738352565
1103	1.090551265218
1104	1.09052094469487
1105	1.09053501433147
1106	1.09081783763956
1107	1.09071736892885
1108	1.090014522646
1109	1.09014014877459
1110	1.09020682986822
1111	1.09041174795801
1112	1.09120096210328
1113	1.09135831408513
1114	1.0911604070281
1115	1.09030051702266
1116	1.09018647076424
1117	1.09013943085702
1118	1.08978062877751
1119	1.08991755597722
1120	1.08945418229004
1121	1.0878556346494
1122	1.08727753292845
1123	1.08725179325535
1124	1.08685789209116
1125	1.08609363518813
1126	1.08665144910196
1127	1.08705544053673
1128	1.08605349183355
1129	1.08589681040424
1130	1.08625031548278
1131	1.08558187577134
1132	1.0854516341286
1133	1.08523121553322
1134	1.08479956839482
1135	1.08448352862987
1136	1.0844831658204
1137	1.08428725155801
1138	1.08383990026191
1139	1.08373949757188
1140	1.08405210971695
1141	1.08370718041513
1142	1.08331813483889
1143	1.08286351912731
1144	1.08192910652238
1145	1.08070999323388
1146	1.08085102406901
1147	1.08104409904966
1148	1.08073876664206
1149	1.08080065545056
1150	1.0801561878097
1151	1.07845535452442
1152	1.07757639605237
1153	1.07708811410168
1154	1.07637200725208
1155	1.07562800692384
1156	1.0749587003338
1157	1.07429173492463
1158	1.07339882213175
1159	1.07281272772416
1160	1.07190206655129
1161	1.07066189476573
1162	1.06904265805852
1163	1.0681123350303
1164	1.0669536937196
1165	1.06603080835211
1166	1.06516809846822
1167	1.06425619481537
1168	1.06366801203769
1169	1.06334640273677
1170	1.06351078804184
1171	1.06311368371302
1172	1.06226357126359
1173	1.06176154316029
1174	1.06137242308599
1175	1.06087196985301
1176	1.06044333228569
1177	1.0601971692373
1178	1.05997503377749
1179	1.05936365755384
1180	1.05860549186501
1181	1.05819593378136
1182	1.05755746405086
1183	1.05682526219875
1184	1.05614179166028
1185	1.05563483175222
1186	1.05511071711134
1187	1.05421309974878
1188	1.05322258307101
1189	1.05306607011547
1190	1.05282019495776
1191	1.05251408060077
1192	1.0522205766546
1193	1.05222050692944
1194	1.05222784108639
1195	1.05181482273426
1196	1.05227517096455
1197	1.0537886978664
1198	1.05424775871596
1199	1.05419907653542
1200	1.05494952348283
1201	1.05559768266458
1202	1.05617328014497
1203	1.05738382360969
1204	1.05851361156597
1205	1.05933988909611
1206	1.06033923317668
1207	1.06112561614818
1208	1.06187235843751
1209	1.06247682468956
1210	1.06270975451962
1211	1.06358158124821
1212	1.06521306822131
1213	1.06632317430504
1214	1.06757461521939
1215	1.06837950902497
1216	1.0684177350388
1217	1.06902885898685
1218	1.06961381617253
1219	1.0707521960562
1220	1.07196434575357
1221	1.07288065857661
1222	1.07304963420085
1223	1.07306775601649
1224	1.07356754724448
1225	1.07409201224462
1226	1.07435471568057
1227	1.07489374879357
1228	1.07527134776528
1229	1.07521591526834
1230	1.07587221529619
1231	1.07644152086626
1232	1.07670241231456
1233	1.07670779795198
1234	1.07695215014719
1235	1.07692430519147
1236	1.07718066481262
1237	1.07773269051164
1238	1.07807259290687
1239	1.07843110233125
1240	1.07877855453516
1241	1.07888675087631
1242	1.07891937798167
1243	1.07874209958479
1244	1.07870778830443
1245	1.07867253462198
1246	1.07850597278576
1247	1.0786871470546
1248	1.07886153207388
1249	1.07917642259282
1250	1.07946627577957
1251	1.07922624954213
1252	1.07907934649745
1253	1.079087819951
1254	1.07918159616759
1255	1.07929404108183
1256	1.07967708361097
1257	1.07980943580359
1258	1.07973636037343
1259	1.07965525415632
1260	1.0793721456335
1261	1.07964916084801
1262	1.07965568913535
1263	1.07955926622334
1264	1.0802181160292
1265	1.07983538336202
1266	1.07908821496254
1267	1.07953157784147
1268	1.07956768709324
1269	1.07955913577383
1270	1.08031735911976
1271	1.08052717708133
1272	1.07995882594271
1273	1.0796280211464
1274	1.07958575053087
1275	1.07934893893469
1276	1.07918715191383
1277	1.07934709195228
1278	1.07945575910583
1279	1.07942929435798
1280	1.07923673325681
1281	1.07909393093578
1282	1.07906425594617
1283	1.07884201624245
1284	1.07871548328262
1285	1.07859651347576
1286	1.07840078487775
1287	1.07835207260772
1288	1.07827089850713
1289	1.07852042505916
1290	1.07882608678827
1291	1.07862741121668
1292	1.07855069971132
1293	1.07902889170297
1294	1.07910763572851
1295	1.07852381643952
1296	1.07844230122825
1297	1.07834004271512
1298	1.0779886686861
1299	1.07830728510363
1300	1.07864690936619
1301	1.0788237076472
1302	1.07912716005455
1303	1.07906284142458
1304	1.07859153822551
1305	1.07863293925977
1306	1.07865779820324
1307	1.07848836845341
1308	1.07896050871333
1309	1.07941726742466
1310	1.0791509052426
1311	1.07919860319234
1312	1.07930406575081
1313	1.07922843625395
1314	1.07919377197842
1315	1.07903071655957
1316	1.07891997298456
1317	1.07893183923175
1318	1.07918294511174
1319	1.07905856854383
1320	1.07852017005878
1321	1.07820782349537
1322	1.07788315081141
1323	1.07795609787441
1324	1.07835108152088
1325	1.07825136100763
1326	1.07801195455112
1327	1.07848766063053
1328	1.07853651928491
1329	1.07835971267097
1330	1.07826386896601
1331	1.07823909062393
1332	1.07785663269853
1333	1.07736826345818
1334	1.07800274395468
1335	1.07813718647273
1336	1.07718024380101
1337	1.07700079319897
1338	1.07727519329204
1339	1.07714668419794
1340	1.07694108596908
1341	1.0767983894443
1342	1.07654849397961
1343	1.07598508000197
1344	1.07600908061214
1345	1.0766798551745
1346	1.07646959345533
1347	1.07579192995859
1348	1.07573393271224
1349	1.07569582572733
1350	1.07546381326526
1351	1.07520791118006
1352	1.07508738200422
1353	1.07487263485403
1354	1.07409110865082
1355	1.07327754929068
1356	1.07257193687083
1357	1.07210618060505
1358	1.07132657275172
1359	1.07102013966648
1360	1.0712021272731
1361	1.07118629095247
1362	1.07072477100415
1363	1.0702609147309
1364	1.06988242501858
1365	1.0689589858443
1366	1.06781383178748
1367	1.06687891637017
1368	1.06559671385023
1369	1.06459618352175
1370	1.06415118644379
1371	1.06311296405211
1372	1.06204118414366
1373	1.06134081705291
1374	1.0604096778149
1375	1.05940267300387
1376	1.05827803759597
1377	1.05724867663473
1378	1.05622782092028
1379	1.05522816814352
1380	1.05472703011043
1381	1.0539149049849
1382	1.05265875901151
1383	1.05203127622524
1384	1.05197611861555
1385	1.0518795782267
1386	1.05181892838145
1387	1.0517636304279
1388	1.05153959195434
1389	1.05069917977095
1390	1.05025733934799
1391	1.0504284056095
1392	1.05016765861717
1393	1.04986306091077
1394	1.04964304435318
1395	1.04926219543016
1396	1.04918832083629
1397	1.0491701315369
1398	1.04916702145266
1399	1.0491557765333
1400	1.04898461218952
1401	1.04933331582363
1402	1.04974701148287
1403	1.04957620519643
1404	1.04940325782789
1405	1.04932751289492
1406	1.04918420519361
1407	1.04924436423685
1408	1.04955530137111
1409	1.04970753673588
1410	1.04946850109228
1411	1.04924624317626
1412	1.04920586340062
1413	1.04923353720944
1414	1.04948881708522
1415	1.04979925620682
1416	1.0498718493456
1417	1.04971429687179
1418	1.04943217118928
1419	1.04931210125248
1420	1.04936588892928
1421	1.049260575095
1422	1.04926885533862
1423	1.04929013681212
1424	1.04923812157319
1425	1.04906828404236
1426	1.04942832039735
1427	1.04976981745154
1428	1.04978968348851
1429	1.05039500822015
1430	1.05104750855528
1431	1.05148645391452
1432	1.05253821941389
1433	1.05361807634947
1434	1.05426609207653
1435	1.05519446911012
1436	1.05584492912212
1437	1.05589829296768
1438	1.05652997333376
1439	1.05732507789881
1440	1.05763859135815
1441	1.05811483368349
1442	1.05840932423241
1443	1.05867564538407
1444	1.05925324123266
1445	1.05943008219429
1446	1.05966123257218
1447	1.05983064953019
1448	1.05973020044794
1449	1.06019822342916
1450	1.06068139000187
1451	1.06058614171894
1452	1.06052396597185
1453	1.06099222168287
1454	1.06161581480602
1455	1.06205055968318
1456	1.0624246992572
1457	1.0627095042954
1458	1.06290131467582
1459	1.06289668220266
1460	1.06273396519867
1461	1.06297325254965
1462	1.06340643914283
1463	1.06344182220396
1464	1.06356800224592
1465	1.06385752044434
1466	1.06405572334694
1467	1.06358171401453
1468	1.0633765014929
1469	1.06388391492467
1470	1.06405806320712
1471	1.06386380638883
1472	1.06411383788341
1473	1.06432731336597
1474	1.06406883991059
1475	1.06393594337324
1476	1.06419440584574
1477	1.06433375157815
1478	1.06417298769079
1479	1.06413955875516
1480	1.06435468745022
1481	1.06453181982456
1482	1.06457239012081
1483	1.06475242369144
1484	1.06517337355904
1485	1.06554631842844
1486	1.06557915840626
1487	1.06561766805446
1488	1.0657121470502
1489	1.06553076120381
1490	1.06566378357392
1491	1.06592605543876
1492	1.06586091824874
1493	1.06575836976146
1494	1.06565776131896
1495	1.06592482917702
1496	1.0664404930883
1497	1.0664453637693
1498	1.06638574933823
1499	1.06677018033939
1500	1.0668434386753
1501	1.06652122568819
1502	1.06640030679152
1503	1.06626547885439
1504	1.0660150927576
1505	1.06609914260155
1506	1.06636670616757
1507	1.0664649425629
1508	1.06630699710229
1509	1.0661590931888
1510	1.0663216162786
1511	1.06624511201786
1512	1.06622603479112
1513	1.06650028476437
1514	1.06669441493977
1515	1.06706999205343
1516	1.06721801689549
1517	1.06693649748392
1518	1.06697106263887
1519	1.06714854921892
1520	1.0671850687387
1521	1.06743534200131
1522	1.06765746048325
1523	1.06793513051616
1524	1.06751831494815
1525	1.06692882615
1526	1.06691750811489
1527	1.06708656721821
1528	1.06716724891784
1529	1.0675026357752
1530	1.06763496325475
1531	1.06748347567098
1532	1.06733912746489
1533	1.06730285890576
1534	1.06750938427705
1535	1.06754901886716
1536	1.06747139417047
1537	1.06782596224299
1538	1.0681516367236
1539	1.06795365251777
1540	1.0675691168055
1541	1.06735111902319
1542	1.06732932362232
1543	1.06753700232044
1544	1.0677133595801
1545	1.06760204747947
1546	1.06756610467952
1547	1.06737289508705
1548	1.06720978167804
1549	1.06741403778865
1550	1.06771904533149
1551	1.06812975218928
1552	1.06842338770088
1553	1.06892179991576
1554	1.06926854911426
1555	1.06898667015197
1556	1.06900594081079
1557	1.06915864795317
1558	1.06875269884628
1559	1.0682381861047
1560	1.06815978643761
1561	1.06837279430384
1562	1.06842742252545
1563	1.06850759072236
1564	1.06864065431339
1565	1.06838402183791
1566	1.06841611497182
1567	1.06862263991071
1568	1.0682744121458
1569	1.06793913976021
1570	1.06758822910031
1571	1.06728938835903
1572	1.06731071960526
1573	1.06718972006707
1574	1.06710889935203
1575	1.06698462448383
1576	1.06692998964855
1577	1.06778127986959
1578	1.06811011754587
1579	1.067639583835
1580	1.06788115737337
1581	1.06784219607481
1582	1.06748761184473
1583	1.06775241656205
1584	1.06805776832826
1585	1.06844081282325
1586	1.06897306707657
1587	1.06931749975285
1588	1.06953075075042
1589	1.06891923915523
1590	1.0679366519176
1591	1.06786152927397
1592	1.06777045825957
1593	1.06747124196735
1594	1.06745630572458
1595	1.0670520081921
1596	1.06675996766543
1597	1.06695365157841
1598	1.06689639271899
1599	1.06652890536946
1600	1.06641171168795
1601	1.06635804900768
1602	1.06624717870675
1603	1.06627355528394
1604	1.06577029200877
1605	1.06535725996263
1606	1.06558955474866
1607	1.06558777574148
1608	1.06526473076079
1609	1.06490141201484
1610	1.06437885623173
1611	1.06398176068317
1612	1.06412390766227
1613	1.06424416260694
1614	1.06396047366942
1615	1.06352264835929
1616	1.06321212837939
1617	1.06288943611132
1618	1.0626902679787
1619	1.06282419413906
1620	1.06235991867789
1621	1.06144362448081
1622	1.0611162513787
1623	1.06097091372182
1624	1.06052639346516
1625	1.05998858110433
1626	1.05935551187874
1627	1.05880946633622
1628	1.05868352248305
1629	1.05873776559461
1630	1.05842459708624
1631	1.05781785077985
1632	1.05728509550557
1633	1.05719752935506
1634	1.05771811797069
1635	1.05779601412365
1636	1.05728698620953
1637	1.0574777531759
1638	1.05733013562144
1639	1.05653792567152
1640	1.05640108394932
1641	1.05562010549957
1642	1.05428432034383
1643	1.05395576188151
1644	1.05383037345668
1645	1.05295650754409
1646	1.05217202092066
1647	1.05171773016131
1648	1.05024136979315
1649	1.04830772051221
1650	1.04689244226976
1651	1.04511580066531
1652	1.04344130874334
1653	1.04231636634955
1654	1.04046083487081
1655	1.0383712976012
1656	1.03651468268829
1657	1.0342164729406
1658	1.03231683968022
1659	1.03102105866978
1660	1.02945861339022
1661	1.02782111385819
1662	1.02721710365711
1663	1.02637400449315
1664	1.024889769778
1665	1.0246657771967
1666	1.02405927488747
1667	1.02268594309014
1668	1.02250943411126
1669	1.02242246761009
1670	1.02136244304394
1671	1.02083057557625
1672	1.02052248812009
1673	1.01946104031117
1674	1.01923319601097
1675	1.0191300798417
1676	1.01751151106407
1677	1.01554091270766
1678	1.01354345855139
1679	1.01137314749152
1680	1.00981898192403
1681	1.00808674616462
1682	1.00527355680817
1683	1.00192542986885
1684	0.997980333349427
1685	0.993419943554106
1686	0.988575933758991
1687	0.983484890825111
1688	0.978108465177455
1689	0.971763040552525
1690	0.964414184874358
1691	0.957291369424742
1692	0.950413260023586
1693	0.942634327336656
1694	0.934860441417726
1695	0.927391298472359
1696	0.918824070331047
1697	0.910331541800968
1698	0.902971251921431
1699	0.894413707367274
1700	0.884206872128714
1701	0.874757508622026
1702	0.86506030852805
1703	0.854749516136367
1704	0.844440866394897
1705	0.833522766567179
1706	0.82140996179949
1707	0.810338256354086
1708	0.798879568078199
1709	0.789405214450403
1710	0.780423296247393
1711	0.773324911647786
1712	0.767489326324504
1713	0.764201012118055
1714	0.762854305482656
1715	0.763773025228186
1716	0.767309212150832
1717	0.772083962926316
1718	0.778866605045726
1719	0.787106137242741
1720	0.7969860582949
1721	0.807359063726918
1722	0.816883292949678
1723	0.826485501670027
1724	0.836662721079004
1725	0.846274709900587
1726	0.855588867177158
1727	0.863793703256312
1728	0.870015451030682
1729	0.875836771815265
1730	0.881099639907553
1731	0.884771039404834
1732	0.887314245161248
1733	0.888237934791783
1734	0.888179963536074
1735	0.888778286958976
1736	0.888649951116415
1737	0.887491554011132
1738	0.886640597899202
1739	0.885808722897934
1740	0.884699349582796
1741	0.884057711803757
1742	0.883352827114877
1743	0.882685131666171
1744	0.8829526624089
1745	0.882859407725039
1746	0.882911794862234
1747	0.882877248156352
1748	0.882022452144924
1749	0.883756807220528
1750	0.884971979957765
1751	0.886075175812909
1752	0.888037001303879
1753	0.890206500313269
1754	0.892334179491537
1755	0.895097082402263
1756	0.897950509769706
1757	0.90079048563328
1758	0.903634439863615
1759	0.907246157302036
1760	0.909876680316801
1761	0.911552844515466
1762	0.913983209153367
1763	0.916675400735097
1764	0.91869585911523
1765	0.920627214901483
1766	0.922803777399363
1767	0.924376591431801
1768	0.925926083858627
1769	0.92849297455231
1770	0.928833554039474
1771	0.929217005265347
1772	0.931152825663833
1773	0.931807720452614
1774	0.933186977000386
1775	0.935697531538407
1776	0.936730349324105
1777	0.937292339684542
1778	0.938933063957963
1779	0.940678836582754
1780	0.94234416172386
1781	0.94394554164507
1782	0.943605430831011
1783	0.944583979344798
1784	0.946430770219799
1785	0.947733632264701
1786	0.94993756420775
1787	0.95129952473686
1788	0.951463421947748
1789	0.952320121542837
1790	0.953214130844741
1791	0.953938393410188
1792	0.954475654224266
1793	0.955803986551373
1794	0.957399444752132
1795	0.959186074303886
1796	0.962296166387823
1797	0.963675559682734
1798	0.964329987800522
1799	0.964861198584886
1800	0.964069441703692
1801	0.970985815851519
1802	0.971911819169901
1803	0.972392609505257
1804	0.972865538114012
1805	0.973598444227755
1806	0.97417864658924
1807	0.974372163890491
1808	0.974692064717574
1809	0.975152229894179
1810	0.975248780068299
1811	0.97526247996969
1812	0.975637717160331
1813	0.97606247993014
1814	0.976168339556624
1815	0.975939585718171
1816	0.975485174030159
1817	0.974975456835245
1818	0.974194118012288
1819	0.973667148252475
1820	0.973636988369227
1821	0.97357928347783
1822	0.973477790803925
1823	0.973339970733205
1824	0.972909065926928
1825	0.972581657660575
1826	0.972490347414548
1827	0.972545312505633
1828	0.972893545684819
1829	0.973668456659294
1830	0.974126454169312
1831	0.974137294462766
1832	0.975039678597762
1833	0.976156566629183
1834	0.976727266672167
1835	0.977276384871848
1836	0.977860828347637
1837	0.977946412499627
1838	0.978429490244732
1839	0.978956483973773
1840	0.980374983617861
1841	0.981516308493986
1842	0.981655254551595
1843	0.982288005505776
1844	0.982900203024594
1845	0.98304128670524
1846	0.9834537088681
1847	0.983800170448751
1848	0.983803298434755
1849	0.984046886944223
1850	0.984473053977883
1851	0.98498839385307
1852	0.985206893529716
1853	0.985273683156083
1854	0.985666981776037
1855	0.986399024028396
1856	0.987322740207928
1857	0.988251393165148
1858	0.988912766169802
1859	0.989253849665879
1860	0.989586856305914
1861	0.989678074115878
1862	0.990047831828913
1863	0.99034487442976
1864	0.990671287388037
1865	0.991616479124683
1866	0.992288599428491
1867	0.992897251203367
1868	0.993680230321484
1869	0.994454383785571
1870	0.995069489850015
1871	0.995548680613116
1872	0.996080073458022
1873	0.996421892908691
1874	0.996710531425528
1875	0.997234848162231
1876	0.997817817428041
1877	0.998089732591521
1878	0.998430508914587
1879	0.998490032825506
1880	0.998864088977914
1881	0.999609301793756
1882	1.00004540429668
1883	1.0005592818653
1884	1.00054530202056
1885	1.000592468028
1886	1.00082176602359
1887	1.00093714489746
1888	1.00123418872861
1889	1.0012772591165
1890	1.00113780796408
1891	1.00096654744654
1892	1.00062707178306
1893	1.00042466550485
1894	1.00018873387293
1895	1.00007704989435
1896	1.00005038951202
1897	1.00011409581448
1898	1.00022886296529
1899	1.00027821903453
1900	1.00025100524365
1901	0.999952103471276
1902	1.00012231468563
1903	1.00056483309861
1904	1.00080002560629
1905	1.00113730617519
1906	1.00158787003828
1907	1.00213773214104
1908	1.00233275516668
1909	1.00263246077798
1910	1.00292922917073
1911	1.00305993013319
1912	1.00265266746748
1913	1.00285807847991
1914	1.00354353303965
1915	1.00373377907172
1916	1.00385261247711
1917	1.00398227670814
1918	1.00399692992871
1919	1.00386907904398
1920	1.00369564259195
1921	1.00343782731675
1922	1.00326220609634
1923	1.00292202400461
1924	1.00282280310975
1925	1.00324896004858
1926	1.00304364949853
1927	1.00231303308179
1928	1.0021305461925
1929	1.0019744761955
1930	1.00180731566769
1931	1.00186541175025
1932	1.00213730072367
1933	1.00194629348577
1934	1.0016769106661
1935	1.0014905245618
1936	1.00126590136639
1937	1.00118638142957
1938	1.00120423805757
1939	1.00111948053382
1940	1.00106286605863
1941	1.00105741450723
1942	1.00106156932921
1943	1.00100434703268
1944	1.00107774918847
1945	1.00097043354469
1946	1.00074207598806
1947	1.00049813661441
1948	1.00043271396899
1949	1.00041769104923
1950	1.00055295614828
1951	1.00084649298422
1952	1.00116308409848
1953	1.0017329834049
1954	1.00197710034794
1955	1.00213509425956
1956	1.00227161271199
1957	1.00204930636733
1958	1.00225487604613
1959	1.00223028709179
1960	1.00186291905991
1961	1.00199296944977
1962	1.00219834615521
1963	1.00237562109727
1964	1.00297386880649
1965	1.00324899732664
1966	1.0031751558628
1967	1.00327878131568
1968	1.00345751653538
1969	1.00361290402082
1970	1.00381820881254
1971	1.00394019456965
1972	1.00386819586003
1973	1.00407710627337
1974	1.00423474919743
1975	1.0043914628984
1976	1.00449969984922
1977	1.00473454317849
1978	1.00478767300439
1979	1.00458603963952
1980	1.00461392650569
1981	1.00470223774526
1982	1.00479272813277
1983	1.00494015188341
1984	1.00512118374423
1985	1.00520193845593
1986	1.00563450467083
1987	1.00567274841602
1988	1.00561205125786
1989	1.00564777629481
1990	1.00553989327877
1991	1.00547511443231
1992	1.00564424487486
1993	1.0055386791585
1994	1.00500577536665
1995	1.00488493418909
1996	1.00510076084849
1997	1.00497179275918
1998	1.00475267909101
1999	1.00466052473499
2000	1.00452806560983
2001	1.00411047831404
2002	1.00393256410972
2003	1.00396177153856
2004	1.0039990967022
2005	1.00381870198277
2006	1.00410211526247
2007	1.00507396102962
2008	1.00537651694934
2009	1.00561315829979
2010	1.00573754242016
2011	1.00540093745486
2012	1.00519139479662
2013	1.00493604880955
2014	1.00483897920134
2015	1.00479452300909
2016	1.00469999043931
2017	1.00473175603514
2018	1.00497068829117
2019	1.00513179046818
2020	1.00545361837606
2021	1.00539422331225
2022	1.0050359285114
2023	1.00498349527081
2024	1.00496034328199
2025	1.00471352401515
2026	1.00428427224999
2027	1.0043093022675
2028	1.00459257126373
2029	1.00447757432159
2030	1.00435474761062
2031	1.00468421248366
2032	1.00453041239239
2033	1.00363797440382
2034	1.00337800022913
2035	1.00335016528829
2036	1.00343359119375
2037	1.00392837542462
2038	1.00387386294082
2039	1.00352705811071
2040	1.00356047563356
2041	1.00363044949559
2042	1.00340464089879
2043	1.00323208658368
2044	1.00322500521448
2045	1.0031689629028
2046	1.00265456136088
2047	1.00244052710099
2048	1.00267623830851
2049	1.00251974579124
2050	1.00187793400623
2051	1.00175780758237
2052	1.00203033792979
2053	1.00198466409971
2054	1.00184145575263
2055	1.00188761394401
2056	1.00184388896728
2057	1.00190993578201
2058	1.00232832539135
2059	1.00253528251225
2060	1.00273061704021
2061	1.00274684427414
2062	1.00244601699419
2063	1.00241894536936
2064	1.00224379687692
2065	1.00174947377246
2066	1.00185356904872
2067	1.00242190421308
2068	1.00249987227592
2069	1.00268527740256
2070	1.00276101275534
2071	1.0023854052759
2072	1.00230252806148
2073	1.00254353643931
2074	1.00254888523402
2075	1.00245449510917
2076	1.00239314200398
2077	1.00234810132359
2078	1.00213302411347
2079	1.00164993912744
2080	1.00142795820043
2081	1.00121973271516
2082	1.00090127333565
2083	1.00079468182058
2084	1.0010862782582
2085	1.00087430641991
2086	1.00044145114585
2087	1.00012954768645
2088	0.999496753264098
2089	0.999242359700024
2090	0.999175630967846
2091	0.999226176743465
2092	0.99954629701055
2093	0.999775782490084
2094	1.00038037504278
2095	1.00048008606499
2096	1.00034228050652
2097	1.00000826862319
2098	0.999271648687834
2099	0.998921046951071
2100	0.998959177317863
2101	0.999626279139245
2102	0.99951450675046
2103	0.999402209908515
2104	0.99922923309529
2105	0.998425005362049
2106	0.998110706804348
2107	0.998212243278687
2108	0.998170157009409
2109	0.998283554210001
2110	0.998054311357474
2111	0.997748296745542
2112	0.997326109247181
2113	0.996285290344224
2114	0.995732394013907
2115	0.99568673405047
2116	0.995369557726899
2117	0.994393512751796
2118	0.99355014209658
2119	0.99283337289532
2120	0.991840774641143
2121	0.99076897692652
2122	0.989897119382178
2123	0.989085614397873
2124	0.987898366888425
2125	0.986971589206851
2126	0.986733831902589
2127	0.985804319653887
2128	0.984576249336464
2129	0.983053357031189
2130	0.981157959911235
2131	0.979319127841243
2132	0.976805846606521
2133	0.974922369022465
2134	0.973917438392049
2135	0.972089173518104
2136	0.969738687737566
2137	0.967787106019037
2138	0.966075476730487
2139	0.964255026123718
2140	0.963326794985763
2141	0.963318536784985
2142	0.963722435906336
2143	0.964604649957584
2144	0.965447371629478
2145	0.967107198466285
2146	0.968426909504288
2147	0.969643286904744
2148	0.97076012993072
2149	0.972133165356181
2150	0.973119769473255
2151	0.973751852310906
2152	0.974318558955799
2153	0.97481144944409
2154	0.975150555526104
2155	0.975616674339909
2156	0.975293566692132
2157	0.974037524829795
2158	0.9733881612184
2159	0.972355447161164
2160	0.971513309144816
2161	0.971616908343245
2162	0.971520278499514
2163	0.971991949874821
2164	0.972803695844864
2165	0.973758374060702
2166	0.975280655122427
2167	0.976462797133353
2168	0.977863994174355
2169	0.978565833031224
2170	0.978708871009265
2171	0.979359120252004
2172	0.979731579922788
2173	0.980391266866297
2174	0.981725943474912
2175	0.982494244035412
2176	0.982988304961087
2177	0.983478347375688
2178	0.984044957839822
2179	0.984128554593193
2180	0.983806766934276
2181	0.983511198551831
2182	0.982793049810475
2183	0.982177596622169
2184	0.981488364834943
2185	0.981168374410109
2186	0.980492215965693
2187	0.979763717506056
2188	0.979499299222779
2189	0.979495384386214
2190	0.979509505183559
2191	0.979927841596112
2192	0.979947097718587
2193	0.979842955103912
2194	0.979755617192615
2195	0.979463986096601
2196	0.979479166707827
2197	0.979851147910049
2198	0.979746843195367
2199	0.979563124707603
2200	0.97918707186785
2201	0.978432298924928
2202	0.977800793035699
2203	0.977227827723742
2204	0.976464456144392
2205	0.975508051633284
2206	0.974570451409112
2207	0.973479210324919
2208	0.972496142176041
2209	0.971242507756481
2210	0.970495407074931
2211	0.970011087785152
2212	0.969916444682159
2213	0.969460430350871
2214	0.968993440664578
2215	0.968184695017566
2216	0.96741425754097
2217	0.96666358605422
2218	0.966110170498912
2219	0.965491210035013
2220	0.964721280226344
2221	0.964022473359644
2222	0.963773719536942
2223	0.962640026850598
2224	0.960932714235511
2225	0.959514454737407
2226	0.957612601642371
2227	0.9561172381
2228	0.955134465513942
2229	0.953731067672103
2230	0.952486794769085
2231	0.950513657754127
2232	0.947604328898526
2233	0.945476435059751
2234	0.943884632722704
2235	0.94113640127113
2236	0.938098068466759
2237	0.93524884679899
2238	0.931438142717461
2239	0.927755269283402
2240	0.924931929960007
2241	0.921458523202735
2242	0.917563651409191
2243	0.913044158815289
2244	0.908028704129845
2245	0.902629045063269
2246	0.8981873853607
2247	0.892859576408014
2248	0.887288009472715
2249	0.882022515818294
2250	0.875672515349854
2251	0.869192536221585
2252	0.862282594021129
2253	0.855709714623622
2254	0.84834010059554
2255	0.839971248377638
2256	0.831607996670148
2257	0.823183672051487
2258	0.814658662249699
2259	0.805516506896656
2260	0.796635295494376
2261	0.788108155288341
2262	0.779038194821062
2263	0.769128591817768
2264	0.760115558434111
2265	0.751477578921031
2266	0.742789874037769
2267	0.734379784404904
2268	0.726126438050638
2269	0.717628919930639
2270	0.70965968690866
2271	0.7024935619969
2272	0.69473870303056
2273	0.687160563636812
2274	0.67919000694212
2275	0.671253973870063
2276	0.662388458231275
2277	0.653207349501124
2278	0.643129010569982
2279	0.631714849563214
2280	0.620325017631953
2281	0.609081181082075
2282	0.5963819931031
2283	0.582254712011226
2284	0.568412873622121
2285	0.553556592655637
2286	0.538831644566549
2287	0.5243118809555
2288	0.509640374350271
2289	0.494714111260094
2290	0.479088733547066
2291	0.464873107571529
2292	0.452038178037309
2293	0.439798338623061
2294	0.428557675227747
2295	0.417846935653311
2296	0.4073116509889
2297	0.397433735374941
2298	0.38780213682369
2299	0.37833988216976
2300	0.36896884714552
2301	0.360341273331189
2302	0.351758664763608
2303	0.34494767009082
2304	0.339116460849933
2305	0.334271558417424
2306	0.330511568378321
2307	0.32843978581335
2308	0.327317225685669
2309	0.328273124440219
2310	0.331261495466931
2311	0.335738656219074
2312	0.342273414798711
2313	0.349438454410664
2314	0.358943464420948
2315	0.367742904101445
2316	0.377815112732042
2317	0.386208183398396
2318	0.394086863081133
2319	0.401797321849186
2320	0.408967819510217
2321	0.415143868045997
2322	0.421170779008432
2323	0.426149012562986
2324	0.429491713605837
2325	0.43269857347898
2326	0.435707194515866
2327	0.437792083870041
2328	0.438400788093884
2329	0.439528748892441
2330	0.439844957364547
2331	0.440929378868047
2332	0.442581300678877
2333	0.44402598214681
2334	0.445280570591402
2335	0.447312470088965
2336	0.449928214314743
2337	0.452133648309857
2338	0.45452572360013
2339	0.457503638153498
2340	0.460975025145716
2341	0.46338948953058
2342	0.466234492705507
2343	0.468402871361321
2344	0.468977551318948
2345	0.470022610936989
2346	0.471562412392211
2347	0.472295366571034
2348	0.47348028811113
[truncated: 152 more rows]
