# Supplementary material for: Machine learning-assisted non-destructive plasticizer identification and quantification in historical PVC objects based on IR spectroscopy
Source: Sci Rep. 2022 Mar 23;12:5017. doi: 10.1038/s41598-022-08862-1 (PMC8943100; doi:10.1038/s41598-022-08862-1)
Supplement: Supplementary file 1 — Supplementary Information 1. [file 41598_2022_8862_MOESM1_ESM.zip › Plasticizers_PVC_data/NIR_all/P4D_idle.txt]

Wavelength	C:\Documents and Settings\All Users\Application Data\ASD\Indico Pro\Projects\David\P4D_idle.txt
350	0.709010442165107
351	0.712987050487316
352	0.680583204820513
353	0.684553915097861
354	0.703913656242721
355	0.682751208521333
356	0.686958573044878
357	0.699483474754266
358	0.694149324351014
359	0.688778286823096
360	0.696071423570193
361	0.717874540095874
362	0.721324461878798
363	0.721718616761103
364	0.729300848834861
365	0.745782319391304
366	0.743686488119546
367	0.728912632509505
368	0.745241006813455
369	0.756541540920436
370	0.757273831169868
371	0.755385376586002
372	0.75873190736336
373	0.766942908333465
374	0.776394285254731
375	0.781874864601457
376	0.784366318108495
377	0.786688771022731
378	0.795596901395155
379	0.803342839877128
380	0.805653327654799
381	0.808175066921711
382	0.809515216607086
383	0.810819032093986
384	0.817347747970062
385	0.825258735532845
386	0.831010796304425
387	0.830436857073878
388	0.832736622280488
389	0.836764759702334
390	0.838380343840922
391	0.842794718915766
392	0.84803400312724
393	0.850954848797511
394	0.848729606544763
395	0.84883399204031
396	0.854583601601349
397	0.858232777820942
398	0.862241338799931
399	0.866527303438816
400	0.866723377780767
401	0.868039953613778
402	0.871126352483171
403	0.873942736552708
404	0.876323562639061
405	0.878955190783204
406	0.882694847119953
407	0.884978369144029
408	0.886951324429431
409	0.88961805555927
410	0.889097834322631
411	0.889868525840034
412	0.893705917252698
413	0.894516564518961
414	0.895412364803631
415	0.897403204308392
416	0.898862826512237
417	0.900122938109391
418	0.901547124081585
419	0.903668565226515
420	0.90529585519274
421	0.906888443806049
422	0.909294330023026
423	0.911199727040165
424	0.912052836269827
425	0.9119076905314
426	0.912693486744707
427	0.914407835621543
428	0.916497168020222
429	0.917369709830603
430	0.918281732365382
431	0.9197069542843
432	0.921341471302947
433	0.922189190242628
434	0.922771206178935
435	0.924627474155994
436	0.926015813083954
437	0.926825717414924
438	0.927506424627353
439	0.9288146221759
440	0.930182568075439
441	0.93097336600684
442	0.931206194616446
443	0.931702172799748
444	0.932787480513699
445	0.933651016996644
446	0.934780343189917
447	0.936140482802536
448	0.937130321078772
449	0.937655614769914
450	0.938192889470863
451	0.939584788273681
452	0.940269886339387
453	0.940604497314699
454	0.941352695170271
455	0.941895506142269
456	0.94248498234707
457	0.943289128793944
458	0.943762655016232
459	0.944321828846841
460	0.945111450238082
461	0.945732204260838
462	0.94645690004468
463	0.947150243243689
464	0.947254566368841
465	0.948133497062094
466	0.949287926550139
467	0.949497954646645
468	0.949897123556562
469	0.950165042874449
470	0.94993182284071
471	0.950178669971804
472	0.950554943497845
473	0.950810143866832
474	0.951239799456661
475	0.951822375849785
476	0.952402196334656
477	0.952518413957996
478	0.95316149925703
479	0.95380480473885
480	0.953023664476123
481	0.952983126383748
482	0.953514898023345
483	0.95383724160727
484	0.954064512308707
485	0.95430786177249
486	0.954605072467402
487	0.954676735772024
488	0.954758594768176
489	0.954921881424782
490	0.954883345365023
491	0.955060107892156
492	0.955463571381879
493	0.955793975384681
494	0.955971243572089
495	0.955957654627681
496	0.955784424691949
497	0.955886060676776
498	0.956079740690694
499	0.956137898534768
500	0.956179773068262
501	0.956297811847206
502	0.95646648588718
503	0.956354337585327
504	0.956470240145322
505	0.956795615874075
506	0.956743657812378
507	0.95682601884587
508	0.956948175004781
509	0.956776378922642
510	0.956545555218776
511	0.956393139257778
512	0.956382234516543
513	0.956267634785165
514	0.956206471936837
515	0.956256415767924
516	0.956115110504008
517	0.956067874866399
518	0.956118044987766
519	0.955891866759266
520	0.955732968275019
521	0.955693493128409
522	0.955690514203657
523	0.955551055752686
524	0.955420849881869
525	0.955458127694709
526	0.955290388951802
527	0.955115427742919
528	0.955089658231263
529	0.955134721768753
530	0.954985382812822
531	0.954675562013155
532	0.954693952910437
533	0.954643709511091
534	0.954515810967607
535	0.954489961649777
536	0.954426370376103
537	0.954324158432649
538	0.954206554365563
539	0.95399400506713
540	0.953815979782161
541	0.953755710089238
542	0.953725642914351
543	0.953611729040436
544	0.953427308660911
545	0.953379924995073
546	0.953357472247847
547	0.953333933504398
548	0.953315286484758
549	0.953096911787728
550	0.952846853144858
551	0.952781613564396
552	0.952655853788036
553	0.952541329813642
554	0.952488659280237
555	0.952392277827092
556	0.952242949330452
557	0.952072185085105
558	0.951975024450055
559	0.951931489552815
560	0.951860250639122
561	0.951638617812238
562	0.951461917516064
563	0.95134561789169
564	0.951257988201495
565	0.951190792065587
566	0.951120652069887
567	0.95103162469167
568	0.950926964345069
569	0.950822647017446
570	0.950713190061721
571	0.95055772066388
572	0.950464988778968
573	0.950441757632006
574	0.950436274610533
575	0.95027564919823
576	0.950096071987875
577	0.950055175062547
578	0.950000916306558
579	0.950027271092146
580	0.950159229483591
581	0.950227070741897
582	0.9502904667854
583	0.950350163396334
584	0.950358356437913
585	0.950297022713924
586	0.950183339665657
587	0.950054189491837
588	0.949935331938313
589	0.949823567178371
590	0.949708527519627
591	0.94957559874478
592	0.9494762344631
593	0.949417393132124
594	0.949322714934256
595	0.949189442738725
596	0.949004508404834
597	0.94874999993495
598	0.94846409340476
599	0.94812690569399
600	0.947748377878494
601	0.947537532081204
602	0.947362063927443
603	0.947181295894261
604	0.947299804114451
605	0.947429249518322
606	0.947495317982561
607	0.94767969388377
608	0.947868804728685
609	0.948055134514113
610	0.948284948823686
611	0.948613994240501
612	0.949044835611333
613	0.949532445461503
614	0.949876018394976
615	0.950143217383084
616	0.950406440048388
617	0.950638670751954
618	0.950919514833509
619	0.951161928509559
620	0.95111512177448
621	0.951131779890297
622	0.951139990906922
623	0.9509935848755
624	0.950974627836827
625	0.950987503598209
626	0.95094372067727
627	0.950870938972786
628	0.950762283141508
629	0.950634895012406
630	0.950531319595621
631	0.950459455463798
632	0.950469167226459
633	0.950609839639924
634	0.950681935548089
635	0.950742073616429
636	0.950863270394214
637	0.950982545717737
638	0.951069828252779
639	0.951145493449801
640	0.951336602725232
641	0.951431127719993
642	0.951514084215208
643	0.951851828506347
644	0.952133354087589
645	0.952273008381611
646	0.952287054537613
647	0.952407166494379
648	0.952631890218918
649	0.952920293411925
650	0.953224012814185
651	0.953321826929098
652	0.95327745066932
653	0.953412766662634
654	0.953619391238804
655	0.953875183793589
656	0.954160195600285
657	0.954373437164524
658	0.954515337292715
659	0.954630320738594
660	0.954833920772196
661	0.955138902113219
662	0.955483519921073
663	0.955722255599066
664	0.955735496836432
665	0.955712883988763
666	0.955943505272233
667	0.956215555288968
668	0.956406895824842
669	0.956479653062246
670	0.956621429570093
671	0.956753245445364
672	0.956864508143317
673	0.957030852145231
674	0.957359988325008
675	0.957683257192578
676	0.957730041522838
677	0.957820059579761
678	0.957944545104956
679	0.958076757040721
680	0.958348249788308
681	0.958690597466435
682	0.959021328576133
683	0.959235663080424
684	0.959378841929331
685	0.959478107466555
686	0.959561240272122
687	0.95965713718514
688	0.959801610050678
689	0.959993746231279
690	0.96008949917902
691	0.960207726716676
692	0.960382772122588
693	0.960508514496721
694	0.960626083173765
695	0.960753092546359
696	0.960896902286547
697	0.960999993933258
698	0.961131070479485
699	0.96132721211566
700	0.961409681452197
701	0.961405740940561
702	0.961387683908343
703	0.961497892179996
704	0.961645151612923
705	0.961783403823053
706	0.961878232324703
707	0.961895953507435
708	0.961890653388044
709	0.961944238613563
710	0.962194453550952
711	0.962416540514946
712	0.962513157376564
713	0.962570952510489
714	0.962489959035491
715	0.962366205144787
716	0.962378470986634
717	0.962525795976071
718	0.96268896308065
719	0.962780491403717
720	0.962902808101652
721	0.962974026213928
722	0.962994015013131
723	0.963069557158408
724	0.963090839735042
725	0.963081411917896
726	0.963107968376215
727	0.963135927714364
728	0.963140711835673
729	0.963133162006198
730	0.963238854270838
731	0.963273359012313
732	0.963214759093242
733	0.963200193266712
734	0.96315105306009
735	0.96312043147102
736	0.963178908357065
737	0.963220302856382
738	0.963342270613238
739	0.963528613954756
740	0.963455109081724
741	0.963267137071878
742	0.9631105381982
743	0.963148191678286
744	0.963259542992787
745	0.963465805132174
746	0.963740118643923
747	0.963665233451421
748	0.963502661789217
749	0.963400096045355
750	0.963223483980698
751	0.963208347171426
752	0.963363726081846
753	0.963565173311629
754	0.963564562835174
755	0.963430512435516
756	0.963313740432834
757	0.963422690927693
758	0.96350214107216
759	0.963460987748503
760	0.963399772798518
761	0.963408188308376
762	0.963450855764951
763	0.963448199676668
764	0.963409092622784
765	0.963410300210265
766	0.963474823157623
767	0.963485506457988
768	0.963476237748384
769	0.963449233043702
770	0.963387606141297
771	0.963261888851732
772	0.96321183758656
773	0.963350186194184
774	0.963513514845807
775	0.963538895548133
776	0.963429566956434
777	0.963432662080658
778	0.963513978974591
779	0.963539967642554
780	0.963360551533105
781	0.963282229064301
782	0.963246316366375
783	0.963205289977591
784	0.963298881403044
785	0.96338018578867
786	0.963428506266896
787	0.963523866114861
788	0.963565901055337
789	0.963506372237837
790	0.963349925364882
791	0.963257430027297
792	0.963235244177159
793	0.963286727838756
794	0.963436561056699
795	0.963572008754006
796	0.963590568971111
797	0.963431689069435
798	0.963380715076263
799	0.963366389577884
800	0.963289775951668
801	0.963075891030299
802	0.963058650915491
803	0.96323821276063
804	0.963356068605938
805	0.963268501999703
806	0.96309706739077
807	0.963023142907239
808	0.96317277149222
809	0.963214058268153
810	0.963100695184417
811	0.963179042746928
812	0.963176991338465
813	0.963125578203434
814	0.963130261566122
815	0.963047434263351
816	0.962959528447238
817	0.962947106279743
818	0.963077003018339
819	0.963098376884232
820	0.963007929124531
821	0.962935847902723
822	0.962833631337045
823	0.962799788956159
824	0.962881737956603
825	0.962921805212417
826	0.962961001474617
827	0.962968646770362
828	0.962858066671884
829	0.962745100014401
830	0.962696085483551
831	0.962734945643258
832	0.962761544230687
833	0.962874689536657
834	0.963014239814106
835	0.962902307764626
836	0.962919730001072
837	0.962970082978176
838	0.962856596991057
839	0.962833336379663
840	0.962757603177338
841	0.962582546429464
842	0.962472940620835
843	0.962481015788679
844	0.962600943852782
845	0.962771057604621
846	0.962803433368928
847	0.96282897372509
848	0.962932340267506
849	0.962993350663919
850	0.963091595178304
851	0.963144997777314
852	0.962996427090616
853	0.962817622257612
854	0.962776944912291
855	0.962920527559279
856	0.962966427538848
857	0.962953938743495
858	0.962899848615526
859	0.962809722569241
860	0.962649915603527
861	0.96254954670122
862	0.962614229139715
863	0.962766177790792
864	0.962870849588736
865	0.96291669702277
866	0.963010160653242
867	0.962950819915448
868	0.962829915659178
869	0.962778265950698
870	0.962744005556775
871	0.962797011429079
872	0.96290381576159
873	0.962910949312975
874	0.962880098318533
875	0.962819774668052
876	0.962725931036262
877	0.962565811158028
878	0.962512610030735
879	0.962624599495228
880	0.962806164975209
881	0.962998468755428
882	0.96304264413877
883	0.962829040386262
884	0.962621370772666
885	0.962449815526271
886	0.962319124283808
887	0.962213063158602
888	0.962315230089297
889	0.962511376415089
890	0.962595087006635
891	0.962500678744134
892	0.962371713158225
893	0.962265716327363
894	0.962092596531724
895	0.96199527842635
896	0.961905123907104
897	0.961712320011191
898	0.961507502389083
899	0.961434440987902
900	0.961506419744886
901	0.961558165177894
902	0.96138534684341
903	0.961106232041987
904	0.96096360171784
905	0.961150365745812
906	0.961244956069472
907	0.961167033300612
908	0.961368470193981
909	0.961278812892888
910	0.961020240877882
911	0.960911679879724
912	0.961039103365404
913	0.961033151840268
914	0.960854912614463
915	0.960914377847449
916	0.960942592997733
917	0.960947165947351
918	0.961006088201061
919	0.961175956881434
920	0.961215403014451
921	0.961090991704082
922	0.961013893514736
923	0.961034734263738
924	0.961172058564197
925	0.961369504567225
926	0.961326785464715
927	0.96151790247656
928	0.961970923719026
929	0.962276526925197
930	0.962389915488737
931	0.962410077198347
932	0.962445918181039
933	0.962472076465056
934	0.9625210562798
935	0.962558402807616
936	0.962524051765769
937	0.962831402190359
938	0.963092330916602
939	0.963044579346096
940	0.963171269242395
941	0.963154994853548
942	0.963079306190668
943	0.963218312963384
944	0.963361136513506
945	0.963318218260498
946	0.963100662478057
947	0.963126354153124
948	0.963167657507704
949	0.96321371056043
950	0.963312937601564
951	0.963335943903043
952	0.963444826394691
953	0.963636116443705
954	0.96362185086991
955	0.96360039826916
956	0.96363689124536
957	0.9637032377221
958	0.963518363844201
959	0.963412844982469
960	0.963457859154449
961	0.963428261123863
962	0.963306178849036
963	0.963321238333982
964	0.963570524300987
965	0.96352983734561
966	0.963480818449653
967	0.963479193388322
968	0.963438861643445
969	0.96348668591217
970	0.963524115774572
971	0.963496596631565
972	0.963515437928369
973	0.963535467258076
974	0.963593403824058
975	0.96373009617427
976	0.963804271111726
977	0.963880045541061
978	0.963948131900998
979	0.963880348941832
980	0.963880951587414
981	0.963931276589106
982	0.963946015262851
983	0.963853797636347
984	0.963666272442227
985	0.963571882596853
986	0.963827215918796
987	0.963632107172557
988	0.963447335475263
989	0.963638239061284
990	0.963881761182696
991	0.963777430186452
992	0.963506365682649
993	0.963486816532291
994	0.963666101909263
995	0.963749786887041
996	0.96371085914346
997	0.963886686176844
998	0.963754544926749
999	0.96359550517646
1000	0.963718161397862
1001	0.966832633736142
1002	0.966447371305097
1003	0.967000986425565
1004	0.969149807603774
1005	0.969581412338564
1006	0.969349301457216
1007	0.969284980893242
1008	0.968251123208819
1009	0.967786109835212
1010	0.968171014284875
1011	0.967888366509493
1012	0.967364594786839
1013	0.966688415321853
1014	0.96573320545461
1015	0.964079372494833
1016	0.963297284323743
1017	0.962236692608399
1018	0.962318027233815
1019	0.963579147181311
1020	0.964149794671909
1021	0.965430650737839
1022	0.965856322813233
1023	0.965406027883976
1024	0.965331811412687
1025	0.964830730122073
1026	0.964905289454681
1027	0.96512948956031
1028	0.96596751355962
1029	0.966460509235781
1030	0.967368665996422
1031	0.967593130099612
1032	0.967786224659231
1033	0.967227121148038
1034	0.965466407830143
1035	0.965060562708339
1036	0.964437274827311
1037	0.964513567069275
1038	0.966288786148541
1039	0.966886311449185
1040	0.967118409495811
1041	0.967271164589497
1042	0.96694708608435
1043	0.966670967940509
1044	0.966363082452818
1045	0.966038427420998
1046	0.965765381975377
1047	0.96524322987397
1048	0.965359186693229
1049	0.96573372052906
1050	0.966174280949766
1051	0.967358987432736
1052	0.967664202382042
1053	0.967945794834207
1054	0.967618588151224
1055	0.965663204532419
1056	0.965419050851015
1057	0.965881604874446
1058	0.966107632105031
1059	0.967337586361677
1060	0.968557093828754
1061	0.968309749902354
1062	0.966545279858689
1063	0.966495700958405
1064	0.966429983807769
1065	0.966424854667778
1066	0.967472399625143
1067	0.967711769410252
1068	0.967138342190117
1069	0.967149169322135
1070	0.967462440151134
1071	0.967587694487335
1072	0.967850300122429
1073	0.967891330930185
1074	0.967604268252643
1075	0.967592025889491
1076	0.967686054612334
1077	0.967650066315807
1078	0.96756474934096
1079	0.967506290033662
1080	0.9676059066325
1081	0.96777138419202
1082	0.967548304494586
1083	0.967189496243305
1084	0.967160203053119
1085	0.967082146383943
1086	0.966833319424249
1087	0.966887493034838
1088	0.966784324459318
1089	0.965736405749503
1090	0.965659070333186
1091	0.966549171144343
1092	0.966875229955346
1093	0.966962054716053
1094	0.96793363962654
1095	0.968139890539341
1096	0.968163684350366
1097	0.968348757714199
1098	0.968922198978901
1099	0.96859840450435
1100	0.967682317652121
1101	0.967357306587719
1102	0.966433598864338
1103	0.966513359340677
1104	0.967895601772534
1105	0.968083869529022
1106	0.968102148039554
1107	0.968087065039027
1108	0.967237731220514
1109	0.966934093287201
1110	0.967393819152397
1111	0.967535665407676
1112	0.967454683218244
1113	0.967371461775706
1114	0.967412296693269
1115	0.967394914958758
1116	0.967253941851949
1117	0.967161366138754
1118	0.967180116709311
1119	0.967107537240816
1120	0.966896148643982
1121	0.966906055193328
1122	0.966744022294791
1123	0.965946590465248
1124	0.965765494944257
1125	0.966183130926189
1126	0.966130830516404
1127	0.966191823967601
1128	0.9661515564541
1129	0.965374310718661
1130	0.964922450856121
1131	0.964587249250166
1132	0.964179342845739
1133	0.963885620879512
1134	0.963757589710135
1135	0.963507223842734
1136	0.963201410597602
1137	0.963073106664169
1138	0.963175336913291
1139	0.963044457367786
1140	0.962818343133769
1141	0.962545049423394
1142	0.962139679896228
1143	0.961768922506716
1144	0.96148646902607
1145	0.96098845042716
1146	0.960660619182196
1147	0.960770164210212
1148	0.960477074973844
1149	0.96034938178306
1150	0.960136760215737
1151	0.9597675734241
1152	0.959211452542406
1153	0.958695075055031
1154	0.958164330988184
1155	0.957281041171152
1156	0.956522581249257
1157	0.956088086073145
1158	0.95533599897947
1159	0.954463277063311
1160	0.953625412920456
1161	0.952892324496762
1162	0.951404260385563
1163	0.95055634353634
1164	0.949557444145039
1165	0.948342871390281
1166	0.947641820707545
1167	0.947079276635712
1168	0.946285786495543
1169	0.946025018675741
1170	0.946244422602835
1171	0.945970368962985
1172	0.945340318903818
1173	0.945162516707877
1174	0.945073938189797
1175	0.944855687855418
1176	0.945023952252416
1177	0.944968093550262
1178	0.944573806074825
1179	0.944141265563341
1180	0.943840503781715
1181	0.943151587468879
1182	0.94216962880848
1183	0.941880655752494
1184	0.94136895024155
1185	0.940446820746327
1186	0.939936832644637
1187	0.939213459325152
1188	0.938354482222033
1189	0.938327407558117
1190	0.937989174787007
1191	0.93731030693592
1192	0.937165197856398
1193	0.937482015921603
1194	0.937575941747161
1195	0.937666551288371
1196	0.938184071106545
1197	0.938919324539442
1198	0.939364644287192
1199	0.939950417942928
1200	0.940715668240322
1201	0.94094505758552
1202	0.941217087082536
1203	0.942159010384008
1204	0.943436994734409
1205	0.944649275105807
1206	0.945808157369914
1207	0.946219568725896
1208	0.946386679523509
1209	0.947271636540802
1210	0.948217968582414
1211	0.9490132267591
1212	0.950138872354579
1213	0.951133352773854
1214	0.951829066761957
1215	0.95253064211301
1216	0.953270035562461
1217	0.954074013977202
1218	0.954782754864872
1219	0.955555069088394
1220	0.956325407560194
1221	0.957358493660778
1222	0.957685630769439
1223	0.957497470956146
1224	0.957675796844473
1225	0.958001710121708
1226	0.958174080386099
1227	0.958574930248694
1228	0.959054179977224
1229	0.959118594312694
1230	0.959642194917598
1231	0.960384042690973
1232	0.960655230110727
1233	0.960499796618253
1234	0.960878225501657
1235	0.961379488814243
1236	0.961489526535628
1237	0.961534873499619
1238	0.961906759700671
1239	0.962117276487478
1240	0.962427547976957
1241	0.963015961658121
1242	0.963353454277812
1243	0.96298764585575
1244	0.962703473706051
1245	0.962876698897773
1246	0.963040442333989
1247	0.963340902677957
1248	0.963618227150308
1249	0.963752508410594
1250	0.964183877397493
1251	0.964527637534619
1252	0.964478809228327
1253	0.964382180434193
1254	0.964449547366533
1255	0.964511562453616
1256	0.964709986899099
1257	0.964744984745347
1258	0.964586729540976
1259	0.964618986372639
1260	0.964682009342458
1261	0.964803665681543
1262	0.964723408086028
1263	0.964510448730812
1264	0.964496175454418
1265	0.964568062153772
1266	0.964699869382187
1267	0.965147847861245
1268	0.965141631255432
1269	0.964575726196408
1270	0.964669671321145
1271	0.965239446921623
1272	0.965162226719292
1273	0.965051157501224
1274	0.965240937311543
1275	0.964926890784083
1276	0.964697286303181
1277	0.965051716343853
1278	0.965053516357985
1279	0.964511958448537
1280	0.964342917070661
1281	0.964310027954536
1282	0.964335752537511
1283	0.964504981742569
1284	0.964799638116747
1285	0.964479363657739
1286	0.964345338810625
1287	0.964509940133165
1288	0.964450776526091
1289	0.964751374964324
1290	0.965209206675826
1291	0.96529295420241
1292	0.965434805737372
1293	0.965667564574142
1294	0.965532184013933
1295	0.964906123427696
1296	0.964572177115705
1297	0.964818133050186
1298	0.964928835313097
1299	0.965171108951186
1300	0.965262528124969
1301	0.965248404363973
1302	0.965607191169482
1303	0.965599816081986
1304	0.965552311473238
1305	0.965602211195673
1306	0.965570760393618
1307	0.964878274588624
1308	0.96499142178039
1309	0.965392094412704
1310	0.964891929613658
1311	0.964916554964259
1312	0.965552863649461
1313	0.965544843616713
1314	0.965240915329635
1315	0.965250520037361
1316	0.965318375462097
1317	0.965062860926371
1318	0.965273214861314
1319	0.965884776631585
1320	0.965620718721588
1321	0.965100542558553
1322	0.965058637717966
1323	0.96516281732559
1324	0.965173569758698
1325	0.964929863275965
1326	0.964755314320479
1327	0.964776729884611
1328	0.964695276445144
1329	0.964692206060196
1330	0.964725948937374
1331	0.964928002424014
1332	0.964450102215105
1333	0.9639154507034
1334	0.964107999183112
1335	0.964192030818394
1336	0.963900209716948
1337	0.964032631468932
1338	0.96452137198218
1339	0.964565141060131
1340	0.964334261850736
1341	0.964253055400639
1342	0.964000147971455
1343	0.963544614999264
1344	0.963676115104891
1345	0.964215782523536
1346	0.963913677467955
1347	0.963274474428289
1348	0.963189101832346
1349	0.963265836681631
1350	0.963202141073295
1351	0.962985730791893
1352	0.962814798111909
1353	0.962412210244811
1354	0.96199902703822
1355	0.961668621106686
1356	0.960876953162004
1357	0.960335997681303
1358	0.959667220442716
1359	0.959120227134303
1360	0.958709924282416
1361	0.958735938531075
1362	0.958670273138543
1363	0.958302560272225
1364	0.95799693039958
1365	0.957604803951699
1366	0.956805528396967
1367	0.955820764947943
1368	0.954867949278955
1369	0.954003572516567
1370	0.953382645727712
1371	0.952916991776331
1372	0.952327449574581
1373	0.951666650415856
1374	0.950950468954722
1375	0.950098919444303
1376	0.948997492409662
1377	0.947699413307947
1378	0.946705167515478
1379	0.94599857009699
1380	0.9454420355614
1381	0.945057235575475
1382	0.944542064247306
1383	0.943938283668684
1384	0.943635919829847
1385	0.943481965206318
1386	0.943175369006824
1387	0.942864037882014
1388	0.94264564882892
1389	0.942382019151151
1390	0.942275348568694
1391	0.942317947668422
1392	0.942184028853538
1393	0.941906510726397
1394	0.941907375071795
1395	0.94187768609397
1396	0.941623126595701
1397	0.941515384053626
1398	0.941568775621335
1399	0.941566637085299
1400	0.941354754056486
1401	0.94150510627909
1402	0.941669049989971
1403	0.94104193459178
1404	0.940568003893622
1405	0.940648117531924
1406	0.940566021408586
1407	0.940325501305019
1408	0.940455081637077
1409	0.940773151629907
1410	0.940379978684311
1411	0.939769664941157
1412	0.939927521686214
1413	0.939987009947024
1414	0.939881359879176
1415	0.940081543478192
1416	0.940095663159764
1417	0.940091617268583
1418	0.939931852905592
1419	0.939646009981335
1420	0.939654728639321
1421	0.939709502153676
1422	0.939733555788092
1423	0.939850639396659
1424	0.939953020720537
1425	0.939982767793054
1426	0.940323224054085
1427	0.940886246446251
1428	0.941304944137539
1429	0.941854216844859
1430	0.94234875281153
1431	0.94264261059355
1432	0.943169578745664
1433	0.943805708567949
1434	0.944368856528817
1435	0.945061796587406
1436	0.945608209099423
1437	0.946003790951933
1438	0.946366609668598
1439	0.946203265193777
1440	0.946132059733598
1441	0.946905192745018
1442	0.947474935618254
1443	0.947527433505897
1444	0.947902460650808
1445	0.948325004851174
1446	0.948659326957315
1447	0.948899452014846
1448	0.948941463446915
1449	0.949399384287032
1450	0.949712042316836
1451	0.949454674836822
1452	0.949663808344592
1453	0.950254341814582
1454	0.950480890814171
1455	0.950691845329981
1456	0.951075118036394
1457	0.951269399363609
1458	0.951239032780895
1459	0.951439663093496
1460	0.951925231551597
1461	0.952209062367542
1462	0.952087676969585
1463	0.95210070632452
1464	0.952207947738919
1465	0.952361595756986
1466	0.952436037836492
1467	0.95250031992688
1468	0.952796036472591
1469	0.953137783847446
1470	0.953145861913159
1471	0.953039033910564
1472	0.952955148891067
1473	0.952885296396274
1474	0.953031335800139
1475	0.9530620035131
1476	0.953025814972476
1477	0.953276741616522
1478	0.953382429921951
1479	0.95337289549771
1480	0.953669600460777
1481	0.953774565772063
1482	0.953544224308289
1483	0.953649380220812
1484	0.954032334104335
1485	0.95414265071637
1486	0.953820707910646
1487	0.953595822709871
1488	0.953449993636735
1489	0.953205093895238
1490	0.953367941729559
1491	0.953561432556093
1492	0.953578342400191
1493	0.95356857138487
1494	0.953562684608087
1495	0.95386752270899
1496	0.954181641975162
1497	0.954371923109254
1498	0.954630971844398
1499	0.954751956204288
1500	0.954838459665195
1501	0.954796368913731
1502	0.954641580348305
1503	0.954712602253035
1504	0.954701297674159
1505	0.954723849418738
1506	0.954786506283799
1507	0.954714003243942
1508	0.954468371372386
1509	0.95408269812628
1510	0.954103778707309
1511	0.954501779238433
1512	0.954869657023848
1513	0.954967941169794
1514	0.955144011870616
1515	0.95531095747171
1516	0.955273407589107
1517	0.955027712958947
1518	0.955011163665196
1519	0.954974897702164
1520	0.954791608544184
1521	0.954695897986373
1522	0.954737814251106
1523	0.954835575956368
1524	0.954543211890602
1525	0.954469819096848
1526	0.954472137875285
1527	0.954521353830561
1528	0.954766920839269
1529	0.954816595895817
1530	0.954588470790942
1531	0.954500962829584
1532	0.954397541584845
1533	0.954328812939305
1534	0.954821997272845
1535	0.954955375472225
1536	0.954577870160579
1537	0.955060694882128
1538	0.955614958084154
1539	0.955373647903073
1540	0.955245033462148
1541	0.954940550151637
1542	0.954448045437821
1543	0.954764501907457
1544	0.95523136640894
1545	0.955341069512288
1546	0.955180962961673
1547	0.95482004136095
1548	0.955041353503312
1549	0.955159336529571
1550	0.955010690696838
1551	0.955281809386305
1552	0.955394861203502
1553	0.955856262358753
1554	0.956394027391696
1555	0.956332957470126
1556	0.956323379924954
1557	0.955915027196288
1558	0.955228599871252
1559	0.95501521711502
1560	0.954916968452588
1561	0.954914920698551
1562	0.954953767275703
1563	0.954605298939051
1564	0.954138483199432
1565	0.954065647426945
1566	0.954342300807005
1567	0.954416246998968
1568	0.954400427861882
1569	0.95437525078394
1570	0.954058350289727
1571	0.954111604343063
1572	0.954478420258343
1573	0.954297661004483
1574	0.953865133877496
1575	0.953751046998223
1576	0.954133034409896
1577	0.954886224010726
1578	0.955009839186537
1579	0.954599055673531
1580	0.954573685955717
1581	0.954274114455019
1582	0.953855826254864
1583	0.954054576276801
1584	0.95397629794968
1585	0.9539126931444
1586	0.954674786123493
1587	0.955242889021007
1588	0.955427190588843
1589	0.955256587680083
1590	0.954664867185986
1591	0.954780095975523
1592	0.954982597231899
1593	0.954791303211619
1594	0.955076258037519
1595	0.955047867560719
1596	0.954649042993637
1597	0.954564709139901
1598	0.954271489828247
1599	0.953876416407076
1600	0.953671502778076
1601	0.953519693322656
1602	0.953485138099938
1603	0.953400494852159
1604	0.952987853899717
1605	0.952638897500049
1606	0.95276357004077
1607	0.95273267824926
1608	0.952432950034812
1609	0.95222326074985
1610	0.951784623011412
1611	0.951554220198669
1612	0.951720270153112
1613	0.951839663282549
1614	0.951838111656566
1615	0.951338466429732
1616	0.950985705510195
1617	0.951150989118337
1618	0.951194472659297
1619	0.951308955380261
1620	0.951523210399042
1621	0.951600200379128
1622	0.951500550135743
1623	0.951398298041756
1624	0.951231325316922
1625	0.950576014812003
1626	0.950021983656576
1627	0.950102441909388
1628	0.950039325061485
1629	0.949506047467191
1630	0.949128446170768
1631	0.949178065979024
1632	0.949085321726851
1633	0.948729862945465
1634	0.948985324757531
1635	0.949139268142337
1636	0.948697860716965
1637	0.948906457803724
1638	0.948619486161515
1639	0.947702091010771
1640	0.947456643606386
1641	0.946901337506635
1642	0.946181268133082
1643	0.945828603880672
1644	0.945680890286929
1645	0.9451994015591
1646	0.944478943960599
1647	0.944101259975362
1648	0.942985444055066
1649	0.941935899870595
1650	0.941318218654412
1651	0.93971934815275
1652	0.937793571527242
1653	0.936105374238934
1654	0.934442779940933
1655	0.932859038918058
1656	0.931429224094768
1657	0.930122087524283
1658	0.929099286656671
1659	0.928259204227453
1660	0.927481316386667
1661	0.926438222889924
1662	0.925454150344027
1663	0.924908812608698
1664	0.924125368247128
1665	0.923749055055514
1666	0.923065278352143
1667	0.921865360859949
1668	0.921445136202992
1669	0.920818356660246
1670	0.919967774445156
1671	0.919755660387627
1672	0.919212952369147
1673	0.918424659616008
1674	0.918434128983192
1675	0.917920552125656
1676	0.916289761555679
1677	0.914966958952737
1678	0.913671419643225
1679	0.911781984023156
1680	0.910235901387122
1681	0.908668986598312
1682	0.905855986263511
1683	0.90252487527942
1684	0.899572850513777
1685	0.896139763247476
1686	0.891578436179119
1687	0.887015310493503
1688	0.882334669681594
1689	0.876380877093765
1690	0.870224898049765
1691	0.864743012348033
1692	0.858854261681991
1693	0.85194595276311
1694	0.844800304521776
1695	0.837558420736961
1696	0.830178028473556
1697	0.823492452635508
1698	0.816984698461406
1699	0.808805257541248
1700	0.799819273576343
1701	0.791223299464053
1702	0.782375887376381
1703	0.773076474856063
1704	0.762794167196218
1705	0.752469830816765
1706	0.741819030112373
1707	0.732036781526712
1708	0.721702126541406
1709	0.713353335088439
1710	0.705848010327337
1711	0.699655358504066
1712	0.694610632191644
1713	0.691976302322468
1714	0.690605700467486
1715	0.691656823120068
1716	0.69578012093641
1717	0.700289589867968
1718	0.706290829140076
1719	0.713909903337278
1720	0.722500508289744
1721	0.732334645243164
1722	0.741843443176313
1723	0.751082902283589
1724	0.760997597887357
1725	0.769824787453283
1726	0.777860692647932
1727	0.784810260675465
1728	0.790168727018407
1729	0.795430995208797
1730	0.799630834637828
1731	0.803115084529813
1732	0.806292248966832
1733	0.80737578164347
1734	0.807820408217013
1735	0.807861672496768
1736	0.806021961220155
1737	0.804986392161846
1738	0.804722933427323
1739	0.80334685274195
1740	0.802620043016126
1741	0.801967650364457
1742	0.800231482566203
1743	0.799834509635752
1744	0.800240993617199
1745	0.799965452202537
1746	0.800200337971174
1747	0.800337121843842
1748	0.800116988370298
1749	0.801199292436029
1750	0.801973015270706
1751	0.802507458625457
1752	0.804282149683916
1753	0.806451725587477
1754	0.808674059969702
1755	0.812241655631753
1756	0.815446261887103
1757	0.818121458133754
1758	0.821102362124776
1759	0.825005757156851
1760	0.827655285986206
1761	0.829385326533366
1762	0.831699447739269
1763	0.8338716626077
1764	0.835768692055133
1765	0.837901244355331
1766	0.839846808535616
1767	0.84100482687942
1768	0.842575024460276
1769	0.845075105294302
1770	0.845531469193023
1771	0.846273866332247
1772	0.848070105524887
1773	0.848024750641515
1774	0.849161162036862
1775	0.851590908632703
1776	0.852903927881653
1777	0.853784165575051
1778	0.855063190731442
1779	0.856768409135587
1780	0.857514701817333
1781	0.858800489964026
1782	0.859914033083865
1783	0.860788249049591
1784	0.862023298127016
1785	0.863325546616467
1786	0.864310306935683
1787	0.865488209691188
1788	0.867433715731112
1789	0.868282473980152
1790	0.867838012473079
1791	0.868844178705145
1792	0.869908627661055
1793	0.871333795006205
1794	0.874398654394511
1795	0.876087189969499
1796	0.877046462461565
1797	0.878224887889854
1798	0.879069569724734
1799	0.879840983817491
1800	0.880528568273805
1801	0.893140733508622
1802	0.894124743439533
1803	0.894813889067816
1804	0.895052866004465
1805	0.894996446017386
1806	0.895274147107942
1807	0.89551676146854
1808	0.895983926472666
1809	0.896408126940257
1810	0.896897069659818
1811	0.897254539865021
1812	0.897147343422122
1813	0.897083934823126
1814	0.897297725724579
1815	0.897286155272886
1816	0.897034723875446
1817	0.896784981723969
1818	0.896499608443331
1819	0.896065315691544
1820	0.895702508484399
1821	0.895733399860924
1822	0.895877949265232
1823	0.895657478238335
1824	0.895299894111071
1825	0.895052547945875
1826	0.89470222599981
1827	0.894605075675285
1828	0.894685674186395
1829	0.89518207459491
1830	0.895643935124854
1831	0.896233866059315
1832	0.897148932007312
1833	0.898061670053242
1834	0.898681872176193
1835	0.899105276812206
1836	0.899809897267609
1837	0.900711768711283
1838	0.90126902030996
1839	0.901604140619827
1840	0.902658196320948
1841	0.903490834576479
1842	0.903373463795705
1843	0.90390084884388
1844	0.904393906671027
1845	0.904544058858299
1846	0.905299344910649
1847	0.905707615306604
1848	0.905998404444765
1849	0.90630265162649
1850	0.906413340583915
1851	0.906542394171628
1852	0.907179942047627
1853	0.90780616626671
1854	0.908265016839339
1855	0.908843167695876
1856	0.909486843001743
1857	0.909944157309144
1858	0.910443011624554
1859	0.911220441569533
1860	0.911698492229711
1861	0.911820782394931
1862	0.912123046309559
1863	0.91272939726532
1864	0.913160845795872
1865	0.914029943162617
1866	0.914789327764366
1867	0.915375542062677
1868	0.915933028275501
1869	0.916421792010482
1870	0.916638598757872
1871	0.917055387132794
1872	0.917603373705157
1873	0.917849463303134
1874	0.918340325429692
1875	0.919013283808739
1876	0.919536634345037
1877	0.91989044901193
1878	0.92023232798105
1879	0.920404848693644
1880	0.920721865536364
1881	0.920984702374201
1882	0.921393834938025
1883	0.922091145153042
1884	0.922380294344923
1885	0.922498130323847
1886	0.923048191639908
1887	0.923360678165014
1888	0.923405536757296
1889	0.923439551542812
1890	0.923400304722694
1891	0.923401591179419
1892	0.923266210817072
1893	0.923233774265622
1894	0.923303734647891
1895	0.923398687910979
1896	0.923322467566957
1897	0.923291994740657
1898	0.923532053468268
1899	0.923537795390073
1900	0.923491653321765
1901	0.923318474886599
1902	0.923399243362235
1903	0.923409756250087
1904	0.923532594204602
1905	0.92391325639696
1906	0.924319412544027
1907	0.924745807950317
1908	0.925323298665463
1909	0.925515562500941
1910	0.92530772042315
1911	0.925458117363834
1912	0.925245321909601
1913	0.925425403926784
1914	0.926281921649932
1915	0.926578459879544
1916	0.926680786618982
1917	0.926739656086404
1918	0.926532405420422
1919	0.926485537887027
1920	0.926782362139373
1921	0.926275549028938
1922	0.925677069158966
1923	0.925713472836202
1924	0.925940348200228
1925	0.926660611422683
1926	0.926649033581306
1927	0.926614208503747
1928	0.926584287102499
1929	0.925956464283096
1930	0.925564216167388
1931	0.925281565103978
1932	0.925533077901355
1933	0.925341086733717
1934	0.924891238027077
1935	0.924865968266068
1936	0.925305915308264
1937	0.925245348952899
1938	0.925063706141064
1939	0.924981466778033
1940	0.924644642816089
1941	0.924533455067824
1942	0.924643264104984
1943	0.924686915103585
1944	0.924851404111902
1945	0.924865000522152
1946	0.924733249568342
1947	0.924668521298582
1948	0.924734152849886
1949	0.924802367200357
1950	0.92492863297538
1951	0.925183038119254
1952	0.925496003294264
1953	0.92601368750542
1954	0.926159369743277
1955	0.926205636705365
1956	0.926276116103163
1957	0.926042319118175
1958	0.925867109971556
1959	0.925916159043377
1960	0.926113934046761
1961	0.926247337378614
1962	0.92630006665575
1963	0.926551015493613
1964	0.927013402894241
1965	0.927301293937105
1966	0.927666342753712
1967	0.927896036304105
1968	0.927885131249465
1969	0.928036491611112
1970	0.928268625584463
1971	0.928432180467928
1972	0.928372278959962
1973	0.928796082097707
1974	0.929077647807712
1975	0.929373035496801
1976	0.929612654565706
1977	0.930037164092116
1978	0.930158969367764
1979	0.929855568926353
1980	0.929998290576527
1981	0.93047909674525
1982	0.930550184694547
1983	0.930599807571115
1984	0.930635769365559
1985	0.930220854272312
1986	0.92998620350027
1987	0.930008665686664
1988	0.930388485578984
1989	0.930531154711216
1990	0.930777836519414
1991	0.930855062377957
1992	0.930828024807002
1993	0.930785808413833
1994	0.930639245277428
1995	0.930538499398087
1996	0.930395561043293
1997	0.930298045263666
1998	0.930258791957517
1999	0.930176783291614
2000	0.930084838685329
2001	0.929973578148838
2002	0.929913351787529
2003	0.929790554613312
2004	0.929844206696313
2005	0.930007112071698
2006	0.930184972422257
2007	0.930481747724474
2008	0.930742954601328
2009	0.931216272674493
2010	0.931337887086518
2011	0.931287562594735
2012	0.931211275144618
2013	0.930610506795569
2014	0.93044254014607
2015	0.930453064853678
2016	0.930702061449831
2017	0.930804841169987
2018	0.931147474108589
2019	0.931259873322038
2020	0.931352730840398
2021	0.931153335677763
2022	0.930577275592203
2023	0.930383863507789
2024	0.930148841758641
2025	0.929897815794879
2026	0.929779883732921
2027	0.929844326103154
2028	0.929915701234897
2029	0.929953069094616
2030	0.930081573419285
2031	0.93067512967958
2032	0.930670307796641
2033	0.93013915003139
2034	0.930207187317555
2035	0.930437141914162
2036	0.930511813742893
2037	0.931032679970238
2038	0.930973342064015
2039	0.930247147864851
2040	0.929971087204703
2041	0.929625630895488
2042	0.929424887118374
2043	0.929468194450894
2044	0.929545322321615
2045	0.929829461759567
2046	0.929936847023952
2047	0.929867273420027
2048	0.929783415368538
2049	0.9296281319812
2050	0.929056891890802
2051	0.928926895651447
2052	0.928965451248613
2053	0.929122927987986
2054	0.929738894755943
2055	0.929828468187866
2056	0.929591369356645
2057	0.929676461526046
2058	0.929721601155071
2059	0.929652390837875
2060	0.929765263945843
2061	0.929888328458
2062	0.929755185485159
2063	0.929680895370622
2064	0.929721223225381
2065	0.929925948298829
2066	0.930257276851266
2067	0.930848311535609
2068	0.930947868138309
2069	0.931020371038718
2070	0.931082587795105
2071	0.930706437731361
2072	0.930531490870541
2073	0.93051162277896
2074	0.930534078872197
2075	0.930511389599705
2076	0.930530825261637
2077	0.930823755007691
2078	0.930945368777266
2079	0.930908913431091
2080	0.930873311729863
2081	0.930818701579331
2082	0.930712863044494
2083	0.930679331058834
2084	0.930678669149322
2085	0.930587354474661
2086	0.930572728399566
2087	0.93032567947478
2088	0.929664409581802
2089	0.929512690592816
2090	0.929515541193532
2091	0.929533744660064
2092	0.929841188131382
2093	0.930114987273513
2094	0.930568357246887
2095	0.930659301430871
2096	0.930752487785827
2097	0.930611459414576
2098	0.929987968512667
2099	0.929530877400415
2100	0.929579048918518
2101	0.930193313499677
2102	0.930144080368624
2103	0.930170184878579
2104	0.93009734086575
2105	0.929495822382025
2106	0.929205312636167
2107	0.929405333690142
2108	0.92907685481095
2109	0.928179795831363
2110	0.927778456849417
2111	0.9275737454929
2112	0.927182536317238
2113	0.926649470397286
2114	0.926531446456668
2115	0.92662592153245
2116	0.926597396346123
2117	0.926658754214822
2118	0.926845832034779
2119	0.926282683902172
2120	0.924849446994443
2121	0.924122008299379
2122	0.923533707243099
2123	0.922504689676746
2124	0.921191722279515
2125	0.920432238510939
2126	0.919738868522442
2127	0.918813469430292
2128	0.91858400761314
2129	0.917626369396692
2130	0.915767121815318
2131	0.914204340172598
2132	0.912600679328537
2133	0.910978028461113
2134	0.909169598328839
2135	0.907587216877205
2136	0.906017858786519
2137	0.904684761751303
2138	0.90357099769481
2139	0.902474444365383
2140	0.901743434800952
2141	0.901059850157606
2142	0.901193377192901
2143	0.902024585766237
2144	0.902604169166238
2145	0.903828174434405
2146	0.904552965378079
2147	0.904814371622017
2148	0.905470842981206
2149	0.906373545832862
2150	0.907111193486857
2151	0.908078080620216
2152	0.908653075377525
2153	0.909118878302759
2154	0.909204847648769
2155	0.90871543916459
2156	0.908491239016103
2157	0.908227054031682
2158	0.907818730469431
2159	0.907326128062213
2160	0.906860250608363
2161	0.906869945071805
2162	0.906368798976097
2163	0.906568380898722
2164	0.90740389889926
2165	0.908125930734028
2166	0.908974407635014
2167	0.909864631204762
2168	0.911125126752423
2169	0.911889510728387
2170	0.912269774891973
2171	0.913071230525454
2172	0.914115256544115
2173	0.914633686767623
2174	0.915126044032328
2175	0.915565392804275
2176	0.915192940633717
2177	0.915565124666459
2178	0.917083269629287
2179	0.917429829042357
2180	0.917168714177703
2181	0.91722444282535
2182	0.91672777490194
2183	0.916293461408098
2184	0.916050835862133
2185	0.916201247519779
2186	0.915606604432867
2187	0.915020134282968
2188	0.91464417965293
2189	0.914406593707224
2190	0.914160356174194
2191	0.913903826976769
2192	0.913962824464733
2193	0.9144236740609
2194	0.914259262784862
2195	0.913915636150872
2196	0.913872223160038
2197	0.91341131703344
2198	0.913416265686484
2199	0.914460030834015
2200	0.91431642766815
2201	0.913496713649709
2202	0.913055331413211
2203	0.912412926693321
2204	0.911392851137419
2205	0.910056664786289
2206	0.909280923053906
2207	0.908411082587108
2208	0.90754847095854
2209	0.907013591014344
2210	0.906684964045723
2211	0.906296511946701
2212	0.906149502982502
2213	0.905230731493354
2214	0.904631888119826
2215	0.904199253213588
2216	0.903622067477501
2217	0.903181602023758
2218	0.903716876408992
2219	0.903390590904924
2220	0.902263037195787
2221	0.901502616416624
2222	0.901342926922902
2223	0.89998490869512
2224	0.897460139260245
2225	0.896277460568447
2226	0.895242104277122
2227	0.893979066336338
2228	0.893509194184967
2229	0.892394104573394
2230	0.890732629414721
2231	0.888809485165235
2232	0.886396862365546
2233	0.884748371832382
2234	0.883564353225882
2235	0.881242003601971
2236	0.878839151766572
2237	0.876530701007446
2238	0.873101375258177
2239	0.869976706457389
2240	0.868087325883876
2241	0.865092607738767
2242	0.861151590942673
2243	0.857102135029527
2244	0.852739901880896
2245	0.847762233416158
2246	0.843755907443879
2247	0.839580677867046
2248	0.835047721111544
2249	0.829712996494426
2250	0.823916727652504
2251	0.818367535179352
2252	0.812317662606247
2253	0.806611498125365
2254	0.800259353909082
2255	0.793089095416438
2256	0.785895379660923
2257	0.778770589816906
2258	0.771249202347563
2259	0.76285545169965
2260	0.755127160821518
2261	0.747759914554489
2262	0.739883251249636
2263	0.731916695204119
2264	0.723943280794137
2265	0.715570584609421
2266	0.707495557784135
2267	0.699362469202855
2268	0.691697862992242
2269	0.684244536003101
2270	0.676967531861593
2271	0.670289023743388
2272	0.663246140772692
2273	0.656296831503593
2274	0.648927769586154
2275	0.641921953419376
2276	0.633759966223253
2277	0.624968265077172
2278	0.615443455751545
2279	0.604907565879889
2280	0.593835374878665
2281	0.582051445402307
2282	0.569737344701448
2283	0.556149525103186
2284	0.54307765196415
2285	0.530137621831143
2286	0.516665658145053
2287	0.502940277521866
2288	0.489153424083155
2289	0.474627897786223
2290	0.45993862600224
2291	0.447231194908648
2292	0.435884229087215
2293	0.425022909548573
2294	0.413937096656126
2295	0.402735304357048
2296	0.392120799619954
2297	0.382704949812119
2298	0.374532642885847
2299	0.366263692120775
2300	0.359059718802599
2301	0.351304502557356
2302	0.343052394654372
2303	0.336226081549102
2304	0.329754055983006
2305	0.324632055772049
2306	0.320030696633074
2307	0.318061900570075
2308	0.317671764850825
2309	0.319005675844266
2310	0.322852567133249
2311	0.3275340533351
2312	0.334336564428741
2313	0.340626775805181
2314	0.347903022197535
2315	0.355646422416173
2316	0.364316536158656
2317	0.371842777572606
2318	0.379761526595373
2319	0.387311602323682
2320	0.39446192115415
2321	0.400098037455532
2322	0.405078778571369
2323	0.410115168851606
2324	0.414050074470168
2325	0.417080561679747
2326	0.420006065105604
2327	0.422787956837627
2328	0.424255292973005
2329	0.425116810463341
2330	0.425576163924353
2331	0.426884966645287
2332	0.427096591999309
2333	0.42791767379429
2334	0.430474700351705
2335	0.432248484775764
2336	0.432366710559256
2337	0.434353048354907
2338	0.437871435215775
2339	0.440869644876791
2340	0.444554484159138
2341	0.448047192379937
2342	0.452081151102285
2343	0.454546734322507
2344	0.456268759908924
2345	0.457974874150799
2346	0.459200707411117
2347	0.459001874867506
2348	0.457616470792751
[truncated: 152 more rows]
