# Supplementary material for: Machine learning-assisted non-destructive plasticizer identification and quantification in historical PVC objects based on IR spectroscopy
Source: Sci Rep. 2022 Mar 23;12:5017. doi: 10.1038/s41598-022-08862-1 (PMC8943100; doi:10.1038/s41598-022-08862-1)
Supplement: Supplementary file 1 — Supplementary Information 1. [file 41598_2022_8862_MOESM1_ESM.zip › Plasticizers_PVC_data/NIR_all/P4E_idle.txt]

Wavelength	C:\Documents and Settings\All Users\Application Data\ASD\Indico Pro\Projects\David\P4E_idle.txt
350	0.741690445677298
351	0.7359822587431
352	0.73105834034961
353	0.707645897341652
354	0.69020834914955
355	0.710600326275017
356	0.707361517609677
357	0.691637968651891
358	0.687364487291719
359	0.69861916385117
360	0.702899870513195
361	0.688136937741445
362	0.683445316846302
363	0.690928753526605
364	0.704532372777833
365	0.706268897303223
366	0.707129076450946
367	0.709091034023636
368	0.705201706671638
369	0.699809205060937
370	0.697644453344823
371	0.704238046439337
372	0.705403957127172
373	0.701619098693217
374	0.698183830610827
375	0.703876757624846
376	0.711848029319884
377	0.714675636758303
378	0.712545864376691
379	0.714891058228803
380	0.724548747160576
381	0.727782760631287
382	0.733591803078116
383	0.743274938481141
384	0.746871176568216
385	0.756645891661657
386	0.770842532081237
387	0.778689870606986
388	0.789238366852965
389	0.80113689495072
390	0.810006161156607
391	0.811394032433401
392	0.812714885442429
393	0.819821574486521
394	0.819570380871429
395	0.819050091460388
396	0.823165048272215
397	0.828360382569303
398	0.834574872569184
399	0.840629303514181
400	0.842531908650772
401	0.847781527672606
402	0.857364088139217
403	0.868304147902355
404	0.881386051677822
405	0.895035950519935
406	0.907602876381563
407	0.922827222399443
408	0.94024356574169
409	0.958514613533378
410	0.975851291420412
411	0.990875347834045
412	1.00349848297748
413	1.01671059996127
414	1.02781141246629
415	1.03613247621583
416	1.04346624676345
417	1.04977428886039
418	1.05478326225844
419	1.05782885745287
420	1.06044285944114
421	1.06261398352
422	1.06390495900769
423	1.06545152787196
424	1.06698080187644
425	1.06828853655229
426	1.07091206641197
427	1.07314241006136
428	1.07416229326611
429	1.07565469197593
430	1.07744023168612
431	1.07959709948974
432	1.08270759061701
433	1.08569553414248
434	1.08768753182653
435	1.0878125458418
436	1.08858923338788
437	1.08937396060532
438	1.08878272536254
439	1.08884816970594
440	1.08919641328372
441	1.08914438647852
442	1.08850058282492
443	1.08718745862216
444	1.08551958783551
445	1.08470268674427
446	1.08378190248314
447	1.08289107750748
448	1.0835913575582
449	1.08345827934049
450	1.08281471103811
451	1.08340353122802
452	1.08438834397447
453	1.08564717849034
454	1.0871393250155
455	1.0882180231814
456	1.08933509316073
457	1.090681614238
458	1.09083287886658
459	1.09110734279411
460	1.09211709110445
461	1.09328532554703
462	1.09357441308995
463	1.09294736003466
464	1.09227434747661
465	1.09182737372696
466	1.09138602017898
467	1.09054017098152
468	1.09051065102715
469	1.09044929808827
470	1.08951170556064
471	1.08948964202323
472	1.08887324786982
473	1.08713203593005
474	1.0869407481461
475	1.08731884906863
476	1.08779125561967
477	1.08850759324927
478	1.08897607595552
479	1.08918933540066
480	1.08943544398424
481	1.08983927777812
482	1.09042740916831
483	1.09115508946143
484	1.09190334162757
485	1.09227409303791
486	1.09214310292815
487	1.09239544718469
488	1.09290642648832
489	1.09342085020133
490	1.09347680737076
491	1.09322715858289
492	1.09276308089423
493	1.09214835799977
494	1.09197068881437
495	1.09186155893639
496	1.09118951807178
497	1.09129575407227
498	1.09149974614026
499	1.09108690945092
500	1.09089267755121
501	1.090654168581
502	1.09030591476886
503	1.09034748438417
504	1.0906605468831
505	1.09107699464601
506	1.09132209047797
507	1.09162306545052
508	1.09196708775993
509	1.09225507867869
510	1.09264529810467
511	1.09305906945964
512	1.09338572491125
513	1.09363696705809
514	1.0939190525438
515	1.0941963731449
516	1.09399738342685
517	1.09379646106758
518	1.09384780593738
519	1.09425960027335
520	1.09426074678582
521	1.0939720243258
522	1.09397892816951
523	1.09381426299331
524	1.09361377787214
525	1.09361147881226
526	1.0937169949443
527	1.09382099766069
528	1.09383399335049
529	1.09366127485374
530	1.0937130085509
531	1.09403482887086
532	1.09416686088629
533	1.09426572452932
534	1.09439064683269
535	1.09458022941702
536	1.09491861112234
537	1.09507284116585
538	1.09477899102791
539	1.0950891456953
540	1.09565253011496
541	1.09610825980986
542	1.09659179663693
543	1.09685331411931
544	1.09684970401192
545	1.09681168603607
546	1.09679563489748
547	1.09678943269804
548	1.09672616523568
549	1.09682371633428
550	1.09684764048471
551	1.09653655221021
552	1.09636955322691
553	1.09618546137607
554	1.09592875751205
555	1.09611167482864
556	1.09626022663829
557	1.09620455279353
558	1.0961746214497
559	1.09609840928301
560	1.09608018517927
561	1.09630898891102
562	1.09642175859975
563	1.09652495887973
564	1.09683230720308
565	1.09747996354308
566	1.09788520866904
567	1.0978114254241
568	1.09811512062761
569	1.09847513985736
570	1.09873050145805
571	1.09888578882972
572	1.09890867006398
573	1.09888562826229
574	1.09896733144213
575	1.09911908646797
576	1.0993552845833
577	1.09966200669715
578	1.09990381751667
579	1.09986956970553
580	1.09954654074364
581	1.09938922582681
582	1.0990930094889
583	1.09867070023201
584	1.09841397164469
585	1.09820397783841
586	1.09811567944064
587	1.09826430093922
588	1.09840211470412
589	1.09821847846842
590	1.09762632958037
591	1.09750142467539
592	1.09744925134821
593	1.09720058543422
594	1.09680097555686
595	1.09622155219785
596	1.09555898187522
597	1.09502237419005
598	1.09455492760531
599	1.09405633485211
600	1.09346300758619
601	1.09291446248141
602	1.09258596368306
603	1.09269149172743
604	1.09362109273456
605	1.09534570704746
606	1.09735184498529
607	1.09835267940294
608	1.09926968956088
609	1.09953113237302
610	1.09799054526096
611	1.09718618005743
612	1.09714255639633
613	1.09739443347137
614	1.09817183279164
615	1.09892372548295
616	1.09918442206644
617	1.0986893919525
618	1.09834281433706
619	1.09855310248134
620	1.09929612419194
621	1.09947698030746
622	1.09942716070047
623	1.09979055454103
624	1.09989590790238
625	1.09954549930133
626	1.09889117567534
627	1.09890507032495
628	1.09868559325683
629	1.09807546388011
630	1.09773151062243
631	1.09702421014008
632	1.09620184385878
633	1.09578542922411
634	1.09484347479149
635	1.09389831103768
636	1.09347651673862
637	1.09296425944303
638	1.09271054357202
639	1.09271677862534
640	1.09224276070659
641	1.09203896967264
642	1.09210575797689
643	1.09200067984611
644	1.09164455697603
645	1.09129230164275
646	1.09123487079597
647	1.09131951335392
648	1.09153502410039
649	1.0918401423578
650	1.09212959017151
651	1.09220408164309
652	1.09212250316305
653	1.09217960481192
654	1.0923206327481
655	1.09262766782196
656	1.09315895966321
657	1.09359637069215
658	1.0937662488867
659	1.09371090880834
660	1.0939664509128
661	1.09446593487941
662	1.09505666294639
663	1.09548254231515
664	1.09548422404774
665	1.09530610329269
666	1.09536691041502
667	1.09532675549374
668	1.09526798354132
669	1.09528768533966
670	1.09538168490861
671	1.09522152869607
672	1.09478925210151
673	1.09446091354497
674	1.09439298373314
675	1.09435029906812
676	1.09392543757139
677	1.09340873995987
678	1.09307762763703
679	1.0929745606187
680	1.09223594284223
681	1.09171361917369
682	1.09163294395489
683	1.09126919540985
684	1.09073059839683
685	1.09016114519283
686	1.08975691055526
687	1.08940329947355
688	1.08912908540122
689	1.08897183752997
690	1.08894573563056
691	1.08883987169785
692	1.0886016540833
693	1.08844817955163
694	1.08805365229045
695	1.08756534909741
696	1.08736313849142
697	1.08739693856715
698	1.08752453435622
699	1.08756348078679
700	1.08725585215957
701	1.08690992486532
702	1.08684310138391
703	1.08749475349428
704	1.08770067523283
705	1.08772785590058
706	1.08846346133612
707	1.0888257608351
708	1.08890247719053
709	1.08899491755752
710	1.08936955301129
711	1.08962497803337
712	1.08970057350024
713	1.09005563863269
714	1.09024964178385
715	1.09048071384406
716	1.09115279921949
717	1.09149191782853
718	1.0918044368373
719	1.09235581557371
720	1.09268380132564
721	1.09279414970732
722	1.09276401858857
723	1.09275624809638
724	1.09278231290909
725	1.09265776406675
726	1.09220202172712
727	1.09216392545087
728	1.09205759746052
729	1.09162252722828
730	1.09171624296199
731	1.09206436362451
732	1.09228199932503
733	1.09182725481878
734	1.09152757410018
735	1.09137223891996
736	1.09108174020299
737	1.09049007458068
738	1.09000379184621
739	1.08982931323627
740	1.08962393044894
741	1.08939064323148
742	1.0891343415182
743	1.08887097411702
744	1.08840215306407
745	1.08781953026801
746	1.08733765460538
747	1.08741244767529
748	1.08740597075201
749	1.0870146758118
750	1.08656589531885
751	1.08621833638984
752	1.08594843230689
753	1.08562120208675
754	1.08527923394774
755	1.08506874463355
756	1.08509571786707
757	1.08531894298429
758	1.08539249783967
759	1.08527246079142
760	1.08527803382614
761	1.08522843471211
762	1.0851972267222
763	1.08530237038902
764	1.08527841313172
765	1.08551870831605
766	1.08609326425304
767	1.08609105019673
768	1.08638228867355
769	1.08692438773182
770	1.08703188168837
771	1.08682808251184
772	1.08657950723888
773	1.08654007871139
774	1.08666332046682
775	1.08678281228071
776	1.08692543191173
777	1.08745530364574
778	1.08784587374567
779	1.08793449355852
780	1.08780098131072
781	1.08833134014936
782	1.08880293806543
783	1.08870350420994
784	1.08867840735566
785	1.08872540018839
786	1.08895991865363
787	1.08956681735054
788	1.08961026392163
789	1.08929475836287
790	1.08911216382005
791	1.08931095718094
792	1.08951023883255
793	1.08948587782342
794	1.08926710196501
795	1.08919606416011
796	1.08932782046222
797	1.08957744012959
798	1.08996843362075
799	1.08999276567178
800	1.08943327117788
801	1.08889626097153
802	1.08867844023991
803	1.08865524946805
804	1.08836347030146
805	1.08805913002188
806	1.0876547420808
807	1.08714091840511
808	1.08710655566697
809	1.08730391638698
810	1.08741649129401
811	1.08704652684308
812	1.08663570008953
813	1.08646087934096
814	1.08662360246889
815	1.08634669043866
816	1.08624103279322
817	1.08650396487422
818	1.08621725667791
819	1.08572315994408
820	1.08541754218766
821	1.08567777268708
822	1.0853963298562
823	1.08503513801246
824	1.08510455349765
825	1.08557001140574
826	1.08532916551894
827	1.08461236071935
828	1.08478273894326
829	1.0849181881124
830	1.0847723281448
831	1.08443144101708
832	1.08469985768498
833	1.08521389036375
834	1.08551136828372
835	1.08502798632971
836	1.08455972606413
837	1.08425102031089
838	1.08404146826486
839	1.08403156901806
840	1.08403380328367
841	1.08395342586339
842	1.08387559522403
843	1.08396145271251
844	1.08415988510785
845	1.08429079403455
846	1.08398091614885
847	1.08411611766499
848	1.08492447924696
849	1.08477151762162
850	1.08436078103635
851	1.08419793396049
852	1.08465209672781
853	1.08486089436832
854	1.08502344884226
855	1.08528046191373
856	1.08504539806316
857	1.08463427759397
858	1.08430475024413
859	1.08427162688603
860	1.08451901901788
861	1.08480933584564
862	1.08490247851697
863	1.08470276614262
864	1.08471054625536
865	1.08481259825296
866	1.08431569253021
867	1.08451818007877
868	1.08509815898168
869	1.08540087739261
870	1.08525655595907
871	1.08518941496071
872	1.08528156444012
873	1.08508487026157
874	1.08506527342987
875	1.08497057289906
876	1.08452905796143
877	1.08438077556792
878	1.08440005743774
879	1.08442566538105
880	1.08429555219994
881	1.08408629027098
882	1.08387765321333
883	1.08373603053093
884	1.08360403509381
885	1.0836191431812
886	1.08378399684919
887	1.08391211432883
888	1.0837927281524
889	1.08353202773621
890	1.08330092854578
891	1.08283383175333
892	1.08263260326998
893	1.08280239301149
894	1.08283133798094
895	1.08276169960748
896	1.08255475558819
897	1.08219014341927
898	1.08172051888287
899	1.0815500894149
900	1.08173473973229
901	1.08181271801656
902	1.08187926614705
903	1.08190346813008
904	1.08184351361445
905	1.08174317656938
906	1.08163202824522
907	1.08154211736317
908	1.08151257758953
909	1.08146075544574
910	1.08130594605531
911	1.08108889168903
912	1.0814957375597
913	1.0816264315941
914	1.08121158194887
915	1.08087647090859
916	1.08060867168981
917	1.08039612690531
918	1.08025305545615
919	1.08042965135138
920	1.0807159659744
921	1.08087923644791
922	1.08069154151915
923	1.08083266596895
924	1.08108931224538
925	1.08119073281667
926	1.0817001312811
927	1.08202505900736
928	1.08205435804392
929	1.08215821684257
930	1.0825008071262
931	1.08281335442358
932	1.08279284977385
933	1.08228482684085
934	1.08231654513177
935	1.08290369963981
936	1.08324411633422
937	1.08296350809238
938	1.08265705881608
939	1.08273538521149
940	1.08258422932502
941	1.08248920972709
942	1.08245938647133
943	1.08239557279002
944	1.08263372085627
945	1.08317510431693
946	1.08378992926714
947	1.08387506611753
948	1.08365668137747
949	1.08329979718397
950	1.08298725302309
951	1.08292742820296
952	1.08308299261789
953	1.08333437577349
954	1.08348675022128
955	1.08348337291522
956	1.08347079340861
957	1.08362360996354
958	1.0839011697188
959	1.08398418644984
960	1.08375682681138
961	1.08335068936796
962	1.0832992177208
963	1.08347913240204
964	1.08364742512723
965	1.0837745300483
966	1.08371245794144
967	1.08350481230083
968	1.0833502471384
969	1.08351670911388
970	1.08353380688189
971	1.08325978251806
972	1.08355223109973
973	1.08355130442845
974	1.0833656518916
975	1.08343538663035
976	1.08348531744195
977	1.08363136833761
978	1.08382771403857
979	1.08378038043093
980	1.08391738279994
981	1.0843152061952
982	1.08478641804136
983	1.08454801152709
984	1.08436468113458
985	1.08443423251312
986	1.0844497814122
987	1.08410706805909
988	1.08376921833658
989	1.08368483952433
990	1.08353726447923
991	1.08353724895001
992	1.08373854207293
993	1.08407477826454
994	1.08418857183791
995	1.08419634666166
996	1.08424977999306
997	1.08448547252157
998	1.0847095464408
999	1.08492944330221
1000	1.08514866082684
1001	1.07528712569123
1002	1.07629370448553
1003	1.07604820387917
1004	1.07413151665706
1005	1.07382048664883
1006	1.07405807679954
1007	1.07406756660569
1008	1.07546193750153
1009	1.07534287338657
1010	1.07314227381997
1011	1.0726059358777
1012	1.07245705376736
1013	1.07220019049904
1014	1.07236302665527
1015	1.07391363776931
1016	1.07424963792027
1017	1.07418099052703
1018	1.07374203130181
1019	1.07289881793857
1020	1.07223757206204
1021	1.07037574552987
1022	1.07016146691096
1023	1.07141227245623
1024	1.07178456115858
1025	1.07311243255163
1026	1.07336508617225
1027	1.07231889787025
1028	1.07150693440032
1029	1.07101341591018
1030	1.07019099925928
1031	1.07006639246279
1032	1.07037556925302
1033	1.07090560662388
1034	1.07223676378387
1035	1.07256916339722
1036	1.07326156458626
1037	1.07284857432396
1038	1.07051715463343
1039	1.06976233960931
1040	1.06877333104632
1041	1.06875560187044
1042	1.07042541726672
1043	1.07144414181147
1044	1.07244590506802
1045	1.07393398673236
1046	1.07409741891639
1047	1.07310869139444
1048	1.07341712232237
1049	1.07395921042155
1050	1.07388075629219
1051	1.07464489119895
1052	1.07433457209279
1053	1.07165287533024
1054	1.07141393759024
1055	1.07188708795434
1056	1.07275775758461
1057	1.0765878650391
1058	1.07771358918679
1059	1.07733922346449
1060	1.07744212508919
1061	1.07654073985933
1062	1.07323351399769
1063	1.07306535498608
1064	1.07418940477737
1065	1.07463012215979
1066	1.07615333864001
1067	1.07685672655833
1068	1.07711617618649
1069	1.07709507078672
1070	1.07692561864965
1071	1.07679267267365
1072	1.07594136121501
1073	1.0755229796017
1074	1.07546656391026
1075	1.07535168379905
1076	1.07479974072074
1077	1.07544179240689
1078	1.07535315510079
1079	1.0752355393813
1080	1.0752222404966
1081	1.07479960079794
1082	1.07497113880305
1083	1.07562001260358
1084	1.07606332649284
1085	1.07705654662528
1086	1.07737590242806
1087	1.07730695063195
1088	1.07723326469312
1089	1.07631767511274
1090	1.07619613432354
1091	1.07663802126958
1092	1.0770923817824
1093	1.0764668728446
1094	1.07642314810593
1095	1.07641280269413
1096	1.07530239776844
1097	1.07492545430512
1098	1.07515628636255
1099	1.07523367905377
1100	1.0752054140133
1101	1.0753500295733
1102	1.07598780275316
1103	1.07599887533123
1104	1.07526881742208
1105	1.07524127180784
1106	1.07570424772979
1107	1.07574937739959
1108	1.07603326867587
1109	1.07607769863471
1110	1.07545040143775
1111	1.07442004879854
1112	1.07435092360338
1113	1.07443029923718
1114	1.07418696922582
1115	1.07409101043907
1116	1.07400628575992
1117	1.07343851544007
1118	1.07333477175861
1119	1.07398895684012
1120	1.07400212667626
1121	1.07379875278095
1122	1.07351473387642
1123	1.07291145692722
1124	1.07219147582285
1125	1.0709584536504
1126	1.07074275007103
1127	1.06976838816114
1128	1.0693352610302
1129	1.06989095867156
1130	1.06956080345317
1131	1.06922906915777
1132	1.06915064950448
1133	1.06879203131622
1134	1.06776205267007
1135	1.06743299288182
1136	1.06754502296122
1137	1.06750364631034
1138	1.06756570943605
1139	1.06759430941138
1140	1.06784211141217
1141	1.06762495364082
1142	1.06701885909318
1143	1.06673341594792
1144	1.06636562869629
1145	1.06589009182059
1146	1.06611628114613
1147	1.06615540092694
1148	1.0656335894219
1149	1.06488111904404
1150	1.0642493233178
1151	1.06325435298848
1152	1.06265226519448
1153	1.06249758777081
1154	1.06176276514743
1155	1.06094449796637
1156	1.05986525657848
1157	1.05812903362569
1158	1.05704850393598
1159	1.05602527038622
1160	1.05500138929968
1161	1.05407155006637
1162	1.05389796095188
1163	1.05286146702555
1164	1.05159603277979
1165	1.05059665997103
1166	1.04922813409049
1167	1.04787181822857
1168	1.04720142222813
1169	1.04687918268093
1170	1.04649513119891
1171	1.04609358044552
1172	1.04592833484043
1173	1.0458668003135
1174	1.04580417284288
1175	1.04543991955503
1176	1.04521274093441
1177	1.04481552650336
1178	1.04389127160002
1179	1.04341569900865
1180	1.04328408440037
1181	1.04299798598838
1182	1.04263587597211
1183	1.04213610967306
1184	1.04143396658805
1185	1.04069516365954
1186	1.04005150494001
1187	1.03956056037376
1188	1.03892170728982
1189	1.03827794490086
1190	1.03803709263114
1191	1.03795989767541
1192	1.03774393337779
1193	1.03787071434262
1194	1.0380918766637
1195	1.03810140947292
1196	1.03825162587427
1197	1.03862362718604
1198	1.03906002410266
1199	1.03932856761852
1200	1.0401006027801
1201	1.04110975527245
1202	1.04155283895222
1203	1.04195618633013
1204	1.04331416990616
1205	1.04458231581565
1206	1.04569589959366
1207	1.04740907799262
1208	1.04843109289562
1209	1.04890243204907
1210	1.05035594390201
1211	1.05156841435375
1212	1.0526182092085
1213	1.0534437021426
1214	1.05450082787606
1215	1.05523842117101
1216	1.05528826853234
1217	1.05604827652176
1218	1.0573926499113
1219	1.0579819337532
1220	1.05859231930795
1221	1.059190635188
1222	1.05955783536394
1223	1.06027598864252
1224	1.06096816247951
1225	1.06142260762506
1226	1.0618443965216
1227	1.06250619144502
1228	1.06330209642732
1229	1.06403109324244
1230	1.06456830517898
1231	1.064871301758
1232	1.06516642893602
1233	1.06557887854428
1234	1.06552508143129
1235	1.06476995448029
1236	1.06469229920793
1237	1.0647476106512
1238	1.06484782139017
1239	1.06533149293198
1240	1.0658122439447
1241	1.06618539026353
1242	1.06620557582574
1243	1.0662617722317
1244	1.06679420820024
1245	1.06696190306779
1246	1.06674073103951
1247	1.06716041547586
1248	1.06738320542042
1249	1.06714009956277
1250	1.06740136549596
1251	1.06761532939647
1252	1.06758050705117
1253	1.06779350900029
1254	1.06784610825061
1255	1.06790089292155
1256	1.06775946078532
1257	1.06777814223693
1258	1.06770587806216
1259	1.06799805396739
1260	1.0685960615598
1261	1.06881209198527
1262	1.06897354779639
1263	1.06935855151904
1264	1.06911528504943
1265	1.06895574807329
1266	1.06919389004946
1267	1.06916609789351
1268	1.06909924795628
1269	1.06910768107894
1270	1.06871680698891
1271	1.06822679001717
1272	1.06803437376022
1273	1.06804525196356
1274	1.0685589013609
1275	1.06891876026447
1276	1.06880866430934
1277	1.06894147925663
1278	1.0691035813958
1279	1.06913988125303
1280	1.06916916594631
1281	1.06952367166543
1282	1.06965165381574
1283	1.06932406460705
1284	1.06936893806121
1285	1.07023165157254
1286	1.07027607713868
1287	1.07020497048197
1288	1.07072513104787
1289	1.07056768283566
1290	1.07007660619679
1291	1.06987075639353
1292	1.06959358475075
1293	1.06928760646997
1294	1.06925238516953
1295	1.06949748997021
1296	1.06969241163967
1297	1.06965582688385
1298	1.06965934894183
1299	1.06990283665052
1300	1.06998695415549
1301	1.06990121098044
1302	1.07031137606625
1303	1.07052702200813
1304	1.070170647589
1305	1.07020482449825
1306	1.07061896495769
1307	1.07100369282012
1308	1.0706695659916
1309	1.07081216677171
1310	1.07089045149262
1311	1.07047026447004
1312	1.07042357877047
1313	1.07062036941765
1314	1.07060113449341
1315	1.07052882012525
1316	1.07063882366387
1317	1.07040705098726
1318	1.07005913401737
1319	1.06975803377206
1320	1.0689966083252
1321	1.06902221384683
1322	1.06949856165676
1323	1.06966880560044
1324	1.0706010175801
1325	1.07080937117688
1326	1.07008902637202
1327	1.06991991706273
1328	1.06985104082289
1329	1.0696862403524
1330	1.06969715682853
1331	1.07013985477055
1332	1.07007681869923
1333	1.07013051107198
1334	1.06993801966306
1335	1.06956908626207
1336	1.06969968050199
1337	1.06967476283909
1338	1.06910057473921
1339	1.06873648201301
1340	1.06884463114833
1341	1.06847916288453
1342	1.06797476701751
1343	1.06815468464585
1344	1.06809320769936
1345	1.06764491280282
1346	1.06760650038159
1347	1.06737542131399
1348	1.06675584079797
1349	1.06650363240352
1350	1.06622416693885
1351	1.06594784887178
1352	1.06582945788492
1353	1.06538842924891
1354	1.06499603484024
1355	1.0649724811448
1356	1.06482475810811
1357	1.06425717727978
1358	1.06344194377761
1359	1.06267241210036
1360	1.06216516196354
1361	1.06179779255517
1362	1.06167269105715
1363	1.06179729875174
1364	1.06134104210586
1365	1.06027490851523
1366	1.05972804172357
1367	1.05902711214515
1368	1.05781077442741
1369	1.05736499368465
1370	1.05706340210171
1371	1.05618421537519
1372	1.05553412512275
1373	1.05464496639027
1374	1.05350344831021
1375	1.05287915663278
1376	1.05198278436875
1377	1.0508658772772
1378	1.04997377014958
1379	1.04876855248087
1380	1.04773706470551
1381	1.0471082431678
1382	1.04640805900464
1383	1.04576069173916
1384	1.04538386804534
1385	1.04515745945095
1386	1.04461451287528
1387	1.04402522750887
1388	1.04368795874464
1389	1.04357290946508
1390	1.04321694286751
1391	1.04285161724347
1392	1.04283768152897
1393	1.0425507797146
1394	1.04219035800142
1395	1.04228744484197
1396	1.04242935740008
1397	1.04246155779364
1398	1.0424218096221
1399	1.04215879265579
1400	1.04193557963442
1401	1.04167744408573
1402	1.0413510656596
1403	1.04134883157152
1404	1.04148775043601
1405	1.04153582525613
1406	1.0414073633287
1407	1.04137593900266
1408	1.04139150662255
1409	1.04110267190857
1410	1.04109730601074
1411	1.04127474081943
1412	1.04087531622301
1413	1.04015629338244
1414	1.03957208537129
1415	1.0391407340585
1416	1.03873347039951
1417	1.03851005009047
1418	1.03861499232206
1419	1.03877206434127
1420	1.03885118996111
1421	1.03869953114887
1422	1.03861609588301
1423	1.03827690446347
1424	1.03840185598446
1425	1.03878384062521
1426	1.03906587340654
1427	1.03919086569831
1428	1.03977442437867
1429	1.04058089047233
1430	1.04141211437674
1431	1.04237537145062
1432	1.04276398371755
1433	1.04258669392132
1434	1.04282407403821
1435	1.04373002128111
1436	1.04470866468088
1437	1.04538375492464
1438	1.04580259088985
1439	1.04604673894031
1440	1.04631570814749
1441	1.04666819684764
1442	1.0465177946328
1443	1.04631235989201
1444	1.04656565150042
1445	1.04661871922327
1446	1.04681620958494
1447	1.0475156719731
1448	1.04817234635854
1449	1.0484501988382
1450	1.0486777847889
1451	1.04914259166422
1452	1.04943371790342
1453	1.04943108525093
1454	1.04960853975211
1455	1.04997954704437
1456	1.05022210368229
1457	1.05041752714813
1458	1.05034471877303
1459	1.05030700725803
1460	1.05076778699176
1461	1.05075776832684
1462	1.0505194358024
1463	1.05073501655266
1464	1.05102784065572
1465	1.05076795090802
1466	1.05043330361074
1467	1.05045636487441
1468	1.05037332395837
1469	1.05015925298288
1470	1.05022894441443
1471	1.0509355009977
1472	1.05155597579277
1473	1.05160369936738
1474	1.05184074193636
1475	1.05285814200253
1476	1.05349208773337
1477	1.05358482078303
1478	1.05393490254317
1479	1.05386110725041
1480	1.05373899627585
1481	1.05383607269933
1482	1.0538025739882
1483	1.05397682969135
1484	1.05376683348337
1485	1.05331749094005
1486	1.05369676813446
1487	1.05396607818391
1488	1.05327324380754
1489	1.05290857203617
1490	1.05258431469363
1491	1.05206863740304
1492	1.05206757404574
1493	1.05229979855581
1494	1.05280928316518
1495	1.05312439551888
1496	1.05307246639897
1497	1.05288520027238
1498	1.05254849728747
1499	1.05234127933071
1500	1.05260560187076
1501	1.05321111032667
1502	1.0534082665899
1503	1.05320787779028
1504	1.05350709556851
1505	1.0540612425985
1506	1.05385363762221
1507	1.05376082256306
1508	1.05421552090684
1509	1.05419689591191
1510	1.05438183432628
1511	1.05484860510079
1512	1.0548873891252
1513	1.05510000303782
1514	1.05503420452072
1515	1.05491029670843
1516	1.05484349538527
1517	1.05442047205488
1518	1.05424087384346
1519	1.05460825733972
1520	1.05479364728206
1521	1.05472323837319
1522	1.05460136320912
1523	1.05440429498717
1524	1.05446522097824
1525	1.05457652007767
1526	1.0547535573362
1527	1.05464673712634
1528	1.05421289540633
1529	1.05379191770781
1530	1.05361508608516
1531	1.05370145186231
1532	1.05370957178059
1533	1.05343718530957
1534	1.05323229195074
1535	1.0532755530906
1536	1.0536462333371
1537	1.0542405020633
1538	1.0545034612753
1539	1.05476363577491
1540	1.05508416404605
1541	1.05511519549438
1542	1.05528347325744
1543	1.0554719291298
1544	1.05548772778052
1545	1.05571032069838
1546	1.0560607042473
1547	1.0562218661261
1548	1.05643604553215
1549	1.05615712214811
1550	1.05528303438059
1551	1.05508242374358
1552	1.05519354979734
1553	1.05519123526305
1554	1.05525371203772
1555	1.05497686290444
1556	1.05482578294768
1557	1.0549018127411
1558	1.05507972080636
1559	1.05559444355248
1560	1.05562255911958
1561	1.0550658388488
1562	1.05492704797471
1563	1.05535562549132
1564	1.05577813575012
1565	1.05600564219795
1566	1.05608588255864
1567	1.05549222305505
1568	1.05476113654217
1569	1.05473660938831
1570	1.05497873772563
1571	1.05522614358475
1572	1.0552469911408
1573	1.05522201611099
1574	1.05529425918994
1575	1.05497951695733
1576	1.05488715649871
1577	1.05504567125138
1578	1.0549285185014
1579	1.05480500427129
1580	1.0545450702854
1581	1.05476347782899
1582	1.05532230903337
1583	1.05553821894925
1584	1.05600893179524
1585	1.05634680234777
1586	1.05617526429999
1587	1.05631930052456
1588	1.05669731393596
1589	1.05653626787308
1590	1.05638686003962
1591	1.05622582581451
1592	1.05591636237081
1593	1.05625566175341
1594	1.05597947682449
1595	1.05523980210523
1596	1.05528823033866
1597	1.05469382144162
1598	1.05384634690466
1599	1.05392426574322
1600	1.05416632728303
1601	1.05424614191437
1602	1.05423868268974
1603	1.05420478687886
1604	1.05359464399269
1605	1.05278125154829
1606	1.05289286134523
1607	1.05341814712096
1608	1.05386012286511
1609	1.05399270352786
1610	1.05375414916592
1611	1.05315006387475
1612	1.05252271677131
1613	1.05269242813136
1614	1.05318106334209
1615	1.05316106174036
1616	1.05251209130801
1617	1.0519057819915
1618	1.05174822437722
1619	1.05086373703334
1620	1.04963919402216
1621	1.04924483710157
1622	1.04857463332475
1623	1.04823970564236
1624	1.04910596365777
1625	1.04953187880363
1626	1.0491513861229
1627	1.04872703748475
1628	1.04835543936709
1629	1.04798708993244
1630	1.04777495965859
1631	1.04756348369345
1632	1.04718090863467
1633	1.04724464474854
1634	1.04744688266457
1635	1.04727206086612
1636	1.04703096242023
1637	1.04656373120306
1638	1.04628502710375
1639	1.04613797887834
1640	1.04594154316531
1641	1.04576466598105
1642	1.04496719599028
1643	1.04404482238723
1644	1.04356366418538
1645	1.04319594935902
1646	1.04251100025804
1647	1.04153923437146
1648	1.04030348530973
1649	1.03847178756797
1650	1.03686191256306
1651	1.03527622600607
1652	1.0329854589059
1653	1.03081602672387
1654	1.02869247284793
1655	1.0266479455157
1656	1.025409181257
1657	1.02405788781927
1658	1.02211329606646
1659	1.02056050461141
1660	1.01929934069037
1661	1.01813412860931
1662	1.01718109711076
1663	1.01609792699237
1664	1.01525052017199
1665	1.01495398162667
1666	1.01454095385294
1667	1.01390527382653
1668	1.01327676993806
1669	1.01279705400689
1670	1.01272517971494
1671	1.01236134368347
1672	1.01184921474312
1673	1.01156486721355
1674	1.01045949015076
1675	1.00937339920868
1676	1.00896132131736
1677	1.00750722475908
1678	1.00543767930574
1679	1.00379633773712
1680	1.00109433788793
1681	0.99776014821072
1682	0.995307244020459
1683	0.992308561386859
1684	0.988411147707881
1685	0.98472641339911
1686	0.980425715183375
1687	0.975475977869838
1688	0.970726224463249
1689	0.96512996493858
1690	0.958737685933364
1691	0.952352914951435
1692	0.946263278521196
1693	0.939884103689312
1694	0.93222741351048
1695	0.924817971021851
1696	0.917223493873977
1697	0.908365936087812
1698	0.900012684002807
1699	0.892006086475019
1700	0.883355809919416
1701	0.874149168045775
1702	0.864942005008668
1703	0.854842308665915
1704	0.843062618654625
1705	0.832608232853275
1706	0.822357361317089
1707	0.812242130782098
1708	0.802342284828992
1709	0.793354577133607
1710	0.78387445240763
1711	0.77663578049868
1712	0.770260041052208
1713	0.767018182033197
1714	0.766316143736793
1715	0.767124385860343
1716	0.770340442902549
1717	0.77497375180567
1718	0.781188183025753
1719	0.789284101498486
1720	0.798726693515744
1721	0.808275029903974
1722	0.818364141940471
1723	0.828802523277955
1724	0.838891394006824
1725	0.847925352297702
1726	0.856220261803464
1727	0.863860578363763
1728	0.869961270678499
1729	0.875522879501718
1730	0.880803635835734
1731	0.884122017968887
1732	0.886689216535217
1733	0.889232974757657
1734	0.889687730405888
1735	0.889337009143691
1736	0.889641839345474
1737	0.889542916241834
1738	0.888868533476191
1739	0.888138467400005
1740	0.886781572155031
1741	0.884854137229157
1742	0.883928217407544
1743	0.883681297821105
1744	0.883076887715116
1745	0.882750271218517
1746	0.882909795538585
1747	0.8833427367919
1748	0.884206460613961
1749	0.884527211297791
1750	0.885407490231807
1751	0.886603872963395
1752	0.8878019325951
1753	0.889060823101051
1754	0.891394039199907
1755	0.894517921471576
1756	0.897124902632626
1757	0.90042338443209
1758	0.903377714136084
1759	0.905494934366412
1760	0.908097815112557
1761	0.911529730157872
1762	0.914192348845604
1763	0.916350097498759
1764	0.918560947650144
1765	0.920433158211139
1766	0.922889560979332
1767	0.925772581351737
1768	0.927912383791524
1769	0.930204805616351
1770	0.931243454441447
1771	0.932343642748095
1772	0.933765057304245
1773	0.934580773013311
1774	0.935429605066357
1775	0.93675742517616
1776	0.937720591327104
1777	0.938489515323426
1778	0.940115037290054
1779	0.94117392702191
1780	0.941347994528368
1781	0.943698989298272
1782	0.944838669303123
1783	0.94578215257677
1784	0.946700840998494
1785	0.948112556670126
1786	0.949904505921038
1787	0.951462483942692
1788	0.953526887958773
1789	0.954937932947313
1790	0.955285848479506
1791	0.956632093590127
1792	0.958787916988938
1793	0.959906308224999
1794	0.960758387724394
1795	0.961817151524813
1796	0.961844423533168
1797	0.963145934831425
1798	0.965858582888571
1799	0.967315146080451
1800	0.968639646227586
1801	0.954737378659096
1802	0.954984657359527
1803	0.955761197572731
1804	0.956621131945871
1805	0.957618918464182
1806	0.958409636981259
1807	0.95942853463646
1808	0.95934177717328
1809	0.959321482704874
1810	0.960432561830583
1811	0.961519082087939
1812	0.962296907803747
1813	0.962797339825887
1814	0.962602999037236
1815	0.962504958483241
1816	0.962687596489977
1817	0.962894080719324
1818	0.963506166545192
1819	0.963998918290139
1820	0.963706140511918
1821	0.963457501593172
1822	0.963199259487789
1823	0.962984187931471
1824	0.963164228276297
1825	0.9633290895628
1826	0.963448989482137
1827	0.963560015576036
1828	0.963540993986387
1829	0.963749226949886
1830	0.964391430165359
1831	0.965223232763286
1832	0.966271041469519
1833	0.967036964641712
1834	0.967376905985827
1835	0.967657347050305
1836	0.968189886488
1837	0.968819202888885
1838	0.969607602488605
1839	0.970756601047106
1840	0.971547840588995
1841	0.972094733649851
1842	0.972553717038685
1843	0.972755075551872
1844	0.973201924729672
1845	0.973801308808541
1846	0.974154255381448
1847	0.974659533806654
1848	0.97532604063913
1849	0.975797785299483
1850	0.976266623390823
1851	0.976600521614977
1852	0.976911875570372
1853	0.977269788429202
1854	0.977481108274904
1855	0.978046107772054
1856	0.978791320020902
1857	0.979318871253158
1858	0.979740152554042
1859	0.979882599893758
1860	0.980508312896154
1861	0.981192642391654
1862	0.98200220158705
1863	0.983240380858908
1864	0.984231716053444
1865	0.984707117808264
1866	0.985251010443432
1867	0.986063057289239
1868	0.987193793093424
1869	0.987989441722337
1870	0.988726112433143
1871	0.989446063752397
1872	0.990042370856293
1873	0.990501735633221
1874	0.990711987108273
1875	0.991171909029675
1876	0.991536577274627
1877	0.991518166672967
1878	0.991712095194716
1879	0.992280564067782
1880	0.992567315706456
1881	0.992463957870416
1882	0.992666644048632
1883	0.993082591116591
1884	0.993331865865376
1885	0.99345060027989
1886	0.99389754901493
1887	0.994128385161522
1888	0.994349775091315
1889	0.994456443467137
1890	0.994505722828637
1891	0.994516212621008
1892	0.994263483363534
1893	0.9943029404652
1894	0.994592819209894
1895	0.994666954440505
1896	0.994727525367135
1897	0.994877916187777
1898	0.994627559691463
1899	0.994209853111652
1900	0.994094220818372
1901	0.99409786279606
1902	0.9941278683855
1903	0.994345530194793
1904	0.994437952365765
1905	0.994359881911178
1906	0.994434597217586
1907	0.994394419768655
1908	0.994877311597128
1909	0.995198820329743
1910	0.995253567927169
1911	0.995426654360967
1912	0.995406378727114
1913	0.995647312897885
1914	0.996186854272467
1915	0.996407485925287
1916	0.996452796554398
1917	0.99674751073136
1918	0.997104371173395
1919	0.997352059361736
1920	0.997812232665272
1921	0.99808623075213
1922	0.998239062518972
1923	0.997933588388998
1924	0.997716829649443
1925	0.997344450404626
1926	0.997142576596282
1927	0.996957468581105
1928	0.996755703900053
1929	0.996501353327074
1930	0.996473407804032
1931	0.996654898278037
1932	0.996525260946105
1933	0.996441046098583
1934	0.99648560619319
1935	0.996373638682277
1936	0.995931847441084
1937	0.995727494623551
1938	0.995754042804985
1939	0.99555837273657
1940	0.995209398968484
1941	0.99488351919538
1942	0.9945000569273
1943	0.994186609486578
1944	0.99389041253221
1945	0.99350589282655
1946	0.99334544087009
1947	0.993206429825414
1948	0.993269142548778
1949	0.993599037039231
1950	0.993749128957746
1951	0.993995053527706
1952	0.994111869876189
1953	0.994013135156848
1954	0.994113260517223
1955	0.99442357865579
1956	0.994510518792524
1957	0.994563616777945
1958	0.994479935437289
1959	0.994403058573502
1960	0.994780784542215
1961	0.995053440716735
1962	0.995673656364815
1963	0.995968488073616
1964	0.996130700765988
1965	0.996237992738264
1966	0.996126517056575
1967	0.996294867191368
1968	0.996552668437211
1969	0.996770548384473
1970	0.997210634499245
1971	0.99749557809982
1972	0.997634482977312
1973	0.997818537650948
1974	0.997848486100565
1975	0.997766121018401
1976	0.997774653648282
1977	0.997698831832502
1978	0.997660573214686
1979	0.997606340169164
1980	0.997723461455168
1981	0.99798396938493
1982	0.998091895857535
1983	0.998271528323123
1984	0.998439176847922
1985	0.998394144911049
1986	0.998423290020804
1987	0.998674251852737
1988	0.999287094941104
1989	0.999415479898914
1990	0.999420084302929
1991	0.99950658286344
1992	0.999331685516976
1993	0.999334914966665
1994	0.999467021380418
1995	0.999670037804785
1996	1.00014823421587
1997	1.00020449004017
1998	1.00010558052985
1999	1.00006072464773
2000	0.999903707827318
2001	0.999239354838597
2002	0.999227064287729
2003	0.999719905406545
2004	0.999705894598451
2005	0.999618748965872
2006	0.999596533899161
2007	0.999357462615373
2008	0.999242456308958
2009	0.999372035059561
2010	0.999321634254824
2011	0.999028764008492
2012	0.998921089600116
2013	0.998929215631537
2014	0.998874268680074
2015	0.998829465196016
2016	0.998870119907748
2017	0.998809030502239
2018	0.998658886356855
2019	0.998548598048536
2020	0.998467419512218
2021	0.998327246828495
2022	0.998088715926392
2023	0.99796560492382
2024	0.99805804689369
2025	0.997804031815201
2026	0.997200502514704
2027	0.99697207803375
2028	0.996737189446665
2029	0.996485474361971
2030	0.996339113111613
2031	0.996517577150152
2032	0.996596920793702
2033	0.996685729834378
2034	0.996543674307012
2035	0.996354240556872
2036	0.996302765011453
2037	0.996058426134067
2038	0.995884040713558
2039	0.995894396880521
2040	0.995978262419119
2041	0.996135172374949
2042	0.996041135824385
2043	0.995898979315513
2044	0.9959018342363
2045	0.995864402691103
2046	0.995548782512659
2047	0.995431021973545
2048	0.995680037241936
2049	0.995513469289478
2050	0.994982331082595
2051	0.994739901899288
2052	0.99438279073487
2053	0.994399022954069
2054	0.9948446534843
2055	0.994931498263614
2056	0.995135404463845
2057	0.995202326919906
2058	0.994931068592765
2059	0.994786526056355
2060	0.994744418895784
2061	0.994637487585152
2062	0.994237233405142
2063	0.994218612635821
2064	0.99425630076509
2065	0.994452450040224
2066	0.994525364296483
2067	0.994804371982668
2068	0.994806365136007
2069	0.994677564305955
2070	0.994444983834368
2071	0.993894762020584
2072	0.993665570744139
2073	0.993639738823757
2074	0.993339103284124
2075	0.992931393091569
2076	0.992720410162373
2077	0.992300746917701
2078	0.992046146545952
2079	0.992084930893188
2080	0.992404251035776
2081	0.992147696068084
2082	0.991429350654339
2083	0.991312721641631
2084	0.991262591549511
2085	0.991114435317172
2086	0.991215544257994
2087	0.991355175571028
2088	0.991449634873901
2089	0.991352430237583
2090	0.991302506541689
2091	0.991367160085406
2092	0.991400418296367
2093	0.99115682691854
2094	0.990551476410997
2095	0.990634108124591
2096	0.991239488122975
2097	0.991065468267186
2098	0.990927068219648
2099	0.991506848878119
2100	0.991408986677546
2101	0.990429471007371
2102	0.989947357716843
2103	0.989702358108497
2104	0.989477732499471
2105	0.989239880468643
2106	0.988848054828882
2107	0.988450870875174
2108	0.988280912748506
2109	0.988020797877876
2110	0.987750033639309
2111	0.987981579445107
2112	0.987753355525636
2113	0.987092177834302
2114	0.986515358195069
2115	0.985892988858552
2116	0.985115202191477
2117	0.984498041292393
2118	0.983955499724681
2119	0.983463708609836
2120	0.983210331350856
2121	0.982570746556981
2122	0.98198734108682
2123	0.980899637759764
2124	0.979198733605603
2125	0.978072387428358
2126	0.976984722800371
2127	0.975689443409994
2128	0.974765742760668
2129	0.973320809034059
2130	0.971516198003276
2131	0.969490245400773
2132	0.96688075173742
2133	0.964721397832569
2134	0.96242025256023
2135	0.960324502032314
2136	0.958463667402223
2137	0.956885471048769
2138	0.955471130093389
2139	0.953772426932595
2140	0.952698399591634
2141	0.951756294292327
2142	0.951759188085604
2143	0.952369998529057
2144	0.953230141488085
2145	0.955068231240246
2146	0.956414341501793
2147	0.957856055489194
2148	0.959160731795648
2149	0.96055764568265
2150	0.961711049710624
2151	0.96280224890477
2152	0.963593270150842
2153	0.964277151922009
2154	0.964536367126064
2155	0.964057477242375
2156	0.964069629801095
2157	0.964154422722191
2158	0.964014082842125
2159	0.963934438410043
2160	0.963850765624719
2161	0.963812195494971
2162	0.963862779016349
2163	0.963982907304443
2164	0.964469360934686
2165	0.964870404992937
2166	0.96487579191292
2167	0.965671884745234
2168	0.967121689099357
2169	0.968295784572726
2170	0.970054894077622
2171	0.97099496093285
2172	0.97129979798039
2173	0.971984637453886
2174	0.972525530157686
2175	0.973020114315967
2176	0.973688904463807
2177	0.97429281630941
2178	0.97499696589509
2179	0.975167160971106
2180	0.974817784485328
2181	0.974854091545796
2182	0.974704360499148
2183	0.974518311619682
2184	0.974614849384513
2185	0.974899145982347
2186	0.974541932779278
2187	0.973926230513788
2188	0.973488033084648
2189	0.972879503536821
2190	0.972734090539076
2191	0.972713603783131
2192	0.972870125043217
2193	0.973759116498581
2194	0.973606477556249
2195	0.972730874508696
2196	0.972678152266557
2197	0.972888969000816
2198	0.972442316855366
2199	0.972063830455128
2200	0.971768123177803
2201	0.970734071687533
2202	0.969936702677379
2203	0.969878457832763
2204	0.969352940261421
2205	0.968112807279953
2206	0.967323883929893
2207	0.966669573803847
2208	0.966220580755879
2209	0.966485633005658
2210	0.965842578912219
2211	0.964210941380669
2212	0.963769536536963
2213	0.963438219551949
2214	0.962149454821501
2215	0.961073375019018
2216	0.960524813409443
2217	0.960397365642355
2218	0.960398451092505
2219	0.959801224782432
2220	0.959827668443936
2221	0.959244039879271
2222	0.95752062911181
2223	0.956300918359684
2224	0.955634268108188
2225	0.954500850113489
2226	0.952681194090474
2227	0.9514770984804
2228	0.951046227781907
2229	0.949413903889287
2230	0.947422814491581
2231	0.945204891406921
2232	0.941915340585211
2233	0.939281910162592
2234	0.937052015328179
2235	0.934366200263658
2236	0.931515142054829
2237	0.928718990986813
2238	0.925807323544812
2239	0.922777735949143
2240	0.920006117746331
2241	0.916691390745013
2242	0.912862203894756
2243	0.909050502542561
2244	0.905131186921425
2245	0.900979585862227
2246	0.896431096315939
2247	0.890953721835794
2248	0.884418232657773
2249	0.87728931231225
2250	0.871181788533887
2251	0.86564236880841
2252	0.859067723501843
2253	0.852971286046914
2254	0.845621209144626
2255	0.836839148487344
2256	0.828615168306655
2257	0.820438268946326
2258	0.811705003242009
2259	0.802308834323282
2260	0.793452099638668
2261	0.78430210309969
2262	0.775780865478362
2263	0.768049727401922
2264	0.759506306563751
2265	0.750602563349522
2266	0.74215070772323
2267	0.733555307752138
2268	0.725101743448689
2269	0.716899151972617
2270	0.708903483242481
2271	0.701174324551331
2272	0.69306849186335
2273	0.685029589594893
2274	0.677074855818306
2275	0.669057965744543
2276	0.660496949009578
2277	0.652744414227521
2278	0.643366520251647
2279	0.63284845525536
2280	0.621484505385567
2281	0.608526109500653
2282	0.595709555131987
2283	0.582429523425861
2284	0.568586472483076
2285	0.553870649770726
2286	0.539659170664114
2287	0.524925108932255
2288	0.510492970342575
2289	0.496123924502828
2290	0.482563997522335
2291	0.469860243643648
2292	0.457086408974265
2293	0.445111342707112
2294	0.433829513617406
2295	0.422389517465878
2296	0.41109851724814
2297	0.400543908368327
2298	0.390766808072516
2299	0.381726964020401
2300	0.373489388844658
2301	0.365131354016543
2302	0.357019350853611
2303	0.350625446628417
2304	0.344558178705425
2305	0.339782094820004
2306	0.336632607374045
2307	0.334786717795988
2308	0.333280668925434
2309	0.334457396686354
2310	0.338251359709638
2311	0.34293562775532
2312	0.349423664102546
2313	0.35684974821582
2314	0.36675259173402
2315	0.375412244048035
2316	0.384968843602424
2317	0.393558934957201
2318	0.401913065450845
2319	0.409277991575949
2320	0.415896701831527
2321	0.422346433507063
2322	0.428448690780974
2323	0.433063188002151
2324	0.437276517109604
2325	0.440266215875282
2326	0.440831410007112
2327	0.442139187677124
2328	0.44331161855593
2329	0.443785889875674
2330	0.443261264674515
2331	0.443717442311954
2332	0.443414757168279
2333	0.444581950579451
2334	0.44773119344772
2335	0.449554349137761
2336	0.451117464825163
2337	0.453355710770188
2338	0.455409930020896
2339	0.457586752534325
2340	0.461152811108279
2341	0.463574411840285
2342	0.464493272036989
2343	0.466301074623509
2344	0.468547921223735
2345	0.47031397412776
2346	0.472973797042699
2347	0.474138688028734
2348	0.474331209540007
[truncated: 152 more rows]
