# Supplementary material for: Machine learning-assisted non-destructive plasticizer identification and quantification in historical PVC objects based on IR spectroscopy
Source: Sci Rep. 2022 Mar 23;12:5017. doi: 10.1038/s41598-022-08862-1 (PMC8943100; doi:10.1038/s41598-022-08862-1)
Supplement: Supplementary file 1 — Supplementary Information 1. [file 41598_2022_8862_MOESM1_ESM.zip › Plasticizers_PVC_data/NIR_all/P4F_idle.txt]

Wavelength	C:\Documents and Settings\All Users\Application Data\ASD\Indico Pro\Projects\David\P4F_idle.txt
350	0.732851226163196
351	0.73147363868468
352	0.717585323069498
353	0.69264775766035
354	0.683216388249166
355	0.716663343210389
356	0.722002514116499
357	0.717182593822982
358	0.732384442117328
359	0.734038957427404
360	0.736057596748697
361	0.748064428357223
362	0.746193410152658
363	0.744420084369773
364	0.750700989595918
365	0.764351367359195
366	0.769545886471424
367	0.76524677598297
368	0.766198862225154
369	0.775743387494929
370	0.786207465975257
371	0.782345434813531
372	0.7830902428043
373	0.792031648681324
374	0.806808982688261
375	0.807292444920409
376	0.80604703342805
377	0.81530431371498
378	0.820801088415053
379	0.82376031938491
380	0.825362478388969
381	0.822092713346734
382	0.825716556175225
383	0.836737103833357
384	0.840648404879084
385	0.841876466707034
386	0.841738513226477
387	0.840366282385696
388	0.843312373123448
389	0.850611411038523
390	0.859569111238351
391	0.857822606345225
392	0.855993446923354
393	0.863552910318115
394	0.862843478733922
395	0.86395117402631
396	0.871822985637947
397	0.873513502786013
398	0.877140896838842
399	0.884123917784003
400	0.886830802650521
401	0.887354740905118
402	0.888483890832271
403	0.894470261278544
404	0.895899017477704
405	0.895542602699595
406	0.899559426447023
407	0.901629983712555
408	0.902459285978799
409	0.903808329044256
410	0.906811926211365
411	0.907887378333279
412	0.905855802239801
413	0.905826901443244
414	0.906976935652626
415	0.908567184421461
416	0.909921149279043
417	0.910996450768089
418	0.911797960059667
419	0.912367585999843
420	0.91384830980803
421	0.915984951453131
422	0.917988241151981
423	0.919141274317911
424	0.91969153015974
425	0.920282719498389
426	0.922682242973441
427	0.924614801575235
428	0.925151589641996
429	0.927309960939506
430	0.928899822196295
431	0.929450419519509
432	0.930652017529305
433	0.93152924476393
434	0.931875178001602
435	0.931825109059478
436	0.932419045403316
437	0.933190858534111
438	0.933280918307787
439	0.933256998961801
440	0.933369648325198
441	0.933824550310589
442	0.935040354869335
443	0.93570916401856
444	0.935403153136605
445	0.935697252037808
446	0.936356670640486
447	0.937261376918041
448	0.938424011607845
449	0.939206105520471
450	0.939794551039707
451	0.940855569397467
452	0.942205870478098
453	0.943532165354655
454	0.944509898473783
455	0.945204922315116
456	0.945705694677005
457	0.946058436474762
458	0.946063876727826
459	0.946088474172697
460	0.946289106351206
461	0.946418826725342
462	0.946735124452921
463	0.947004708136725
464	0.946478431465061
465	0.946388771494452
466	0.946597470838726
467	0.946471057555073
468	0.947054831032893
469	0.947755871731409
470	0.947917892339261
471	0.948558888266278
472	0.948931342537965
473	0.948758464733611
474	0.949398273850362
475	0.949889875358575
476	0.950128940822151
477	0.951242437796055
478	0.95203449571052
479	0.952230305596795
480	0.95202390168085
481	0.952215722122527
482	0.952559862349318
483	0.952537115742266
484	0.952280945610502
485	0.952195530247176
486	0.952489449189889
487	0.952554671692424
488	0.952674158846148
489	0.952968594767575
490	0.953257277924832
491	0.953452115038976
492	0.953526757447127
493	0.953500614294466
494	0.953638284473269
495	0.953983179861011
496	0.954433008091819
497	0.954271603406073
498	0.95400509696523
499	0.954202796491101
500	0.954735882531459
501	0.954953824212576
502	0.954692797184286
503	0.954889860352171
504	0.955154206465947
505	0.955289993700401
506	0.955195946325364
507	0.955550196607844
508	0.956153051222583
509	0.956401148127324
510	0.956280758941999
511	0.956271000325239
512	0.956768527859717
513	0.956993681614812
514	0.957174160052324
515	0.95745763665528
516	0.957574713202044
517	0.957496629974597
518	0.957365092960881
519	0.957598996901671
520	0.957723510605253
521	0.957815169576573
522	0.958209750736255
523	0.958446519435699
524	0.95853150805461
525	0.958606380457702
526	0.958884533068898
527	0.959184704274025
528	0.959375094689608
529	0.959548203275043
530	0.959899755877222
531	0.960379234389668
532	0.960568080183579
533	0.960671880930644
534	0.960855249664593
535	0.961293112633273
536	0.961563283871412
537	0.961763155251427
538	0.962094859596539
539	0.962425906518743
540	0.962761696599892
541	0.963116307048669
542	0.963477708667403
543	0.9638793762742
544	0.964288994160187
545	0.964554437065728
546	0.964822616507735
547	0.965092608732731
548	0.965288140643609
549	0.965620517768912
550	0.966014930465618
551	0.966324263726365
552	0.96650095737086
553	0.96665857653714
554	0.966914319055337
555	0.967367152816625
556	0.967844523705863
557	0.968247553291287
558	0.968534395551915
559	0.968953022899971
560	0.969478762763611
561	0.969929054165428
562	0.970237336171455
563	0.970529453259506
564	0.970961086009318
565	0.971483642276967
566	0.971993634740479
567	0.972426462339766
568	0.972801152214553
569	0.97328487593408
570	0.973860287247949
571	0.974263247826131
572	0.974679202634204
573	0.975178623472824
574	0.975778831012183
575	0.976255725765265
576	0.976714941304206
577	0.977278730357377
578	0.977744304559335
579	0.978109667326264
580	0.978494505556144
581	0.97931620951532
582	0.980017656768809
583	0.980502554409695
584	0.981076276629247
585	0.981449385581619
586	0.98180349725945
587	0.982439484563079
588	0.982814519122414
589	0.98301420342447
590	0.983235721842932
591	0.983648745455249
592	0.984037026677194
593	0.984312625693677
594	0.984662719468323
595	0.984965681751452
596	0.985245456135557
597	0.985635168032558
598	0.986137688981711
599	0.986769549069744
600	0.987498793048675
601	0.98825267301731
602	0.989112502629431
603	0.990101334826237
604	0.991122304038881
605	0.992097516222315
606	0.992936977316146
607	0.993531862139331
608	0.993977166570548
609	0.994175049705235
610	0.993975449999678
611	0.99389993665158
612	0.994149626762985
613	0.994817411175154
614	0.995660341741525
615	0.996563450183862
616	0.997393242077885
617	0.997837714584656
618	0.998433394205289
619	0.999297351840783
620	1.00016585751226
621	1.00075830007263
622	1.00123313184986
623	1.0018644941014
624	1.00241444285465
625	1.00282771276939
626	1.00315455234539
627	1.00369409403764
628	1.00411019672707
629	1.00435805311316
630	1.00470987575981
631	1.00504024056869
632	1.00541691778082
633	1.00594833061311
634	1.00618327644936
635	1.0064231895351
636	1.00695684152397
637	1.00743367178994
638	1.00792810604646
639	1.00844939089863
640	1.00882684334652
641	1.00932899527546
642	1.00997171103406
643	1.01061245452129
644	1.01118634549507
645	1.01172393123531
646	1.01228044966717
647	1.0128685413611
648	1.01347465629845
649	1.01409744493208
650	1.01477970903317
651	1.01540407582595
652	1.01590574043286
653	1.01626085943274
654	1.01671993999301
655	1.01732288012008
656	1.018017510965
657	1.01870833366217
658	1.01926415900116
659	1.01966599046779
660	1.02018362583273
661	1.0207568686045
662	1.02136330838319
663	1.02203175317515
664	1.02244076646697
665	1.02274928597939
666	1.02326934192566
667	1.02366121661652
668	1.02401064028686
669	1.02442311454783
670	1.0248809007588
671	1.02524541116812
672	1.0255036826533
673	1.02580757226032
674	1.02615307462591
675	1.02648871785732
676	1.02674070226232
677	1.02697661197284
678	1.0272391258048
679	1.02754095087866
680	1.02779567846466
681	1.02811912213954
682	1.02848406464875
683	1.02863212517782
684	1.02873226223748
685	1.02886399211607
686	1.02907489212361
687	1.02935091974941
688	1.02967926224366
689	1.03001893308594
690	1.03020250281218
691	1.03044901467868
692	1.03084426996544
693	1.03128568405264
694	1.03158275795658
695	1.03176671513122
696	1.03198595955723
697	1.03219385731017
698	1.03236207609194
699	1.03248502130879
700	1.03263957134061
701	1.03277511637652
702	1.03294398313111
703	1.03340050120048
704	1.03375817696503
705	1.03399915802734
706	1.03426662351164
707	1.03438622372876
708	1.03446127885078
709	1.03462926657619
710	1.03498128556732
711	1.03528724777875
712	1.03546656183561
713	1.03565145365354
714	1.03576350435566
715	1.03590990338981
716	1.03624553133325
717	1.03640556259804
718	1.03654602414815
719	1.03680197386365
720	1.03694731708162
721	1.03701031226404
722	1.03703933408757
723	1.03710405670288
724	1.03726769037213
725	1.03742847169222
726	1.03743506451781
727	1.03741298405319
728	1.03734542669381
729	1.03725054443192
730	1.03730029692005
731	1.03740933576441
732	1.03749684318877
733	1.03747832527195
734	1.03743422576687
735	1.03743065452874
736	1.03749997781556
737	1.03745329277524
738	1.03744734273704
739	1.03751896928754
740	1.03733013059704
741	1.03720216392381
742	1.0372248341927
743	1.03732651610614
744	1.03739426203534
745	1.03735574395342
746	1.03719996716852
747	1.0371019490687
748	1.03711542510167
749	1.03720307468713
750	1.0371836987136
751	1.03711321376707
752	1.03697864635801
753	1.03675604063926
754	1.03662426941294
755	1.03665492638657
756	1.03682712981581
757	1.03691785620655
758	1.0369174569404
759	1.03685684492874
760	1.03681070153393
761	1.03680342879574
762	1.03688963233415
763	1.03709744231984
764	1.03719729825292
765	1.03739020974756
766	1.03771839042634
767	1.03771013078624
768	1.03777247947236
769	1.0379414425161
770	1.03799296345646
771	1.03784499914311
772	1.03766958102878
773	1.03765931832543
774	1.03777205998356
775	1.03794538215055
776	1.03810811007142
777	1.03817428512101
778	1.03814536952243
779	1.03805404589116
780	1.03796906677648
781	1.0381004981426
782	1.03812780267016
783	1.03791737523725
784	1.03804512688527
785	1.03822414816108
786	1.03836572364678
787	1.03852824401473
788	1.03858215060854
789	1.03847146887471
790	1.03824590196437
791	1.03832536774939
792	1.03847461842988
793	1.03853367474567
794	1.03849988386872
795	1.03840206280848
796	1.03838236087187
797	1.03858811799719
798	1.038694833877
799	1.0386384757333
800	1.03844292853699
801	1.0382151561606
802	1.03818954721234
803	1.03830925223478
804	1.03829163502442
805	1.03824972847162
806	1.0380670992437
807	1.03768731779531
808	1.03743334119801
809	1.03748777110415
810	1.03777721201584
811	1.03790763548838
812	1.03789819664969
813	1.03780438400824
814	1.0377045614805
815	1.03754662119703
816	1.03751006150004
817	1.03761819131022
818	1.03753653046589
819	1.03740209555852
820	1.03731992758429
821	1.03736511886918
822	1.03715746792133
823	1.03705386057479
824	1.03729077428075
825	1.037427346608
826	1.03726737002426
827	1.03697776539052
828	1.03703965041963
829	1.0371203765763
830	1.03711350713369
831	1.0370109637137
832	1.03696753464308
833	1.0371533872519
834	1.03743614332527
835	1.03729133025728
836	1.03718694292195
837	1.03719192686684
838	1.03724151176706
839	1.03730042963809
840	1.03719329661919
841	1.03693672819451
842	1.03690778062579
843	1.03691478807358
844	1.03693107194029
845	1.03697023166998
846	1.03683089611446
847	1.03686147486532
848	1.03717368119528
849	1.03720251411045
850	1.03704135077864
851	1.03686763112528
852	1.03691464771277
853	1.03697165633261
854	1.0371310591078
855	1.03740958342531
856	1.03749251600956
857	1.03736583905196
858	1.03709463966928
859	1.03682411870341
860	1.03677793164198
861	1.03691692520366
862	1.03708977232431
863	1.03701582746661
864	1.03685236177334
865	1.03672559316457
866	1.03672788318816
867	1.03684424558865
868	1.03694227944247
869	1.03692042369675
870	1.03694514574945
871	1.03698878394178
872	1.03698043742233
873	1.03680479063597
874	1.0367431018273
875	1.03677002486161
876	1.0367812674345
877	1.03678163734353
878	1.03675010232652
879	1.0366665783378
880	1.03651085965691
881	1.03632217961173
882	1.03611929876243
883	1.03592574623276
884	1.03583037833814
885	1.0357771877312
886	1.03574325027113
887	1.03576752771723
888	1.03573434749481
889	1.03570740614652
890	1.03576346845807
891	1.03567714435131
892	1.03558015101986
893	1.03551947904164
894	1.03538871587578
895	1.03524405226245
896	1.03506763038657
897	1.03484656558951
898	1.03471349556353
899	1.03468382478578
900	1.03469942123268
901	1.03460720075941
902	1.03455763839178
903	1.03453010100373
904	1.03445698126547
905	1.03436422010019
906	1.03411119230772
907	1.03378810054604
908	1.03382053355859
909	1.03371893551668
910	1.03354576155226
911	1.03350687397558
912	1.03358142266211
913	1.03356670531246
914	1.03344175115942
915	1.03342727558979
916	1.03342627281066
917	1.03339852551917
918	1.03335254027114
919	1.03346034313455
920	1.03359473743367
921	1.0336968426992
922	1.03379842609068
923	1.03395333452817
924	1.03408723360997
925	1.03416278209666
926	1.0344444971535
927	1.03465415950214
928	1.03478138369347
929	1.03507267223324
930	1.0354135470934
931	1.03554936845337
932	1.03537830677112
933	1.03537328945869
934	1.03545538842802
935	1.03555048359924
936	1.03558242371731
937	1.03550793002012
938	1.03551740937802
939	1.03570605715507
940	1.0357957891094
941	1.03600141315783
942	1.03618731239389
943	1.03606556472102
944	1.03596417055047
945	1.03595990027681
946	1.03605841323157
947	1.03621639338482
948	1.03622020985385
949	1.03606297157008
950	1.0358737095895
951	1.03594667002579
952	1.03606773629703
953	1.03614189593855
954	1.03632319952284
955	1.03653244297395
956	1.03661586715804
957	1.03648795503504
958	1.0364984741935
959	1.03649557611274
960	1.03641867919336
961	1.03632512525749
962	1.03625521978475
963	1.03623399350724
964	1.03628770955351
965	1.03648781913749
966	1.03663641896291
967	1.03663290389659
968	1.03648018796516
969	1.03649546872835
970	1.03647864979071
971	1.03631470956748
972	1.03625651260384
973	1.03608339541636
974	1.03588704264952
975	1.0358580457209
976	1.03588549019962
977	1.03605436973981
978	1.0362920279627
979	1.03630193412332
980	1.03656137103895
981	1.03673522410151
982	1.03650680174182
983	1.0365433140697
984	1.03656818007106
985	1.03652722218655
986	1.03653243803985
987	1.03628243879876
988	1.0360649557919
989	1.036069076061
990	1.03601938298867
991	1.03599942473708
992	1.03607760926908
993	1.03627865934373
994	1.03635776125401
995	1.03631196504192
996	1.0362022231748
997	1.03614313789647
998	1.03646324023663
999	1.03663625038245
1000	1.03627984239619
1001	1.03633923892729
1002	1.03717400762476
1003	1.03745783963462
1004	1.03781844420501
1005	1.03770960826794
1006	1.03651203532575
1007	1.03643534925797
1008	1.03699549808126
1009	1.0370668580904
1010	1.03776865453986
1011	1.03788493848002
1012	1.03761464751223
1013	1.03655732624406
1014	1.03602973764096
1015	1.03514748450334
1016	1.03525502389312
1017	1.03595905114763
1018	1.0362798493143
1019	1.03761253046745
1020	1.03752375255991
1021	1.03585391498311
1022	1.035561969823
1023	1.03551321041556
1024	1.03529250728051
1025	1.03589124916171
1026	1.03602474798292
1027	1.03585389237501
1028	1.03506886691185
1029	1.03481947771877
1030	1.03471917679161
1031	1.03462119880735
1032	1.03434096187668
1033	1.03471641098619
1034	1.03554685711392
1035	1.03608761809109
1036	1.03746088756024
1037	1.03757045006036
1038	1.0367930808991
1039	1.03630664428616
1040	1.03494413568888
1041	1.03438861546709
1042	1.03414865286026
1043	1.03417544779752
1044	1.03448933451685
1045	1.03526938711314
1046	1.03570221636252
1047	1.03626356466038
1048	1.03680256382196
1049	1.03764574704091
1050	1.03755307043437
1051	1.0371596330504
1052	1.03674175899381
1053	1.03492876239393
1054	1.03465506834499
1055	1.03507940593741
1056	1.03559212050753
1057	1.0379272342653
1058	1.03849392959473
1059	1.03767335560571
1060	1.03790766268117
1061	1.03738483275328
1062	1.03526019189777
1063	1.03535270280124
1064	1.03669997619083
1065	1.03715626745021
1066	1.03834206637593
1067	1.03855388000184
1068	1.03800539956089
1069	1.0375440902953
1070	1.03651312356439
1071	1.03622424599422
1072	1.03627871723918
1073	1.03604564836914
1074	1.03589987067034
1075	1.03589758774187
1076	1.03557299451648
1077	1.03573409281188
1078	1.03571981648833
1079	1.03618825920053
1080	1.03611518065839
1081	1.03530956950822
1082	1.03541314042434
1083	1.03589035982053
1084	1.03629252070895
1085	1.03739060151965
1086	1.03777338992587
1087	1.03783946715975
1088	1.03767671556479
1089	1.03660689209201
1090	1.03649083201144
1091	1.03686665206351
1092	1.03718237086769
1093	1.0367103127186
1094	1.03674770186755
1095	1.03657814467281
1096	1.03549667575359
1097	1.03541683394651
1098	1.0363421661124
1099	1.03647096093803
1100	1.03641062699871
1101	1.03660066799733
1102	1.03686479735935
1103	1.03686377768949
1104	1.03660394283426
1105	1.03665078522207
1106	1.03668361335713
1107	1.03671115436265
1108	1.03694936941901
1109	1.03746769522779
1110	1.03718084522175
1111	1.03672694241101
1112	1.03642882311952
1113	1.03606614470642
1114	1.03599347414325
1115	1.03637554908816
1116	1.03613663324655
1117	1.03552462304283
1118	1.03540895827799
1119	1.03510942061823
1120	1.03516352413139
1121	1.03642864106128
1122	1.03622736896063
1123	1.03496105964414
1124	1.03423746876735
1125	1.0328934243926
1126	1.03212879378091
1127	1.03176126784373
1128	1.03197082476627
1129	1.03224537614804
1130	1.03180430351785
1131	1.03158304380105
1132	1.03139001404123
1133	1.03114862670452
1134	1.03072947558212
1135	1.03053719117429
1136	1.03055523875714
1137	1.03049444953556
1138	1.0304041090196
1139	1.03027955452013
1140	1.03020372550796
1141	1.02993394997332
1142	1.02943626330563
1143	1.02921102719479
1144	1.02900697660831
1145	1.0289598915699
1146	1.02885910215614
1147	1.02861862362766
1148	1.02837016796076
1149	1.02764688270223
1150	1.02696627508758
1151	1.02619699278225
1152	1.02556521552158
1153	1.02470556844234
1154	1.02394980213325
1155	1.02380090399516
1156	1.02288316104332
1157	1.02122345371105
1158	1.02023570800602
1159	1.0191500906396
1160	1.01785157623888
1161	1.01630210178196
1162	1.01624697626757
1163	1.01492614565081
1164	1.01322175435329
1165	1.01282988853134
1166	1.01202699248381
1167	1.01111919056255
1168	1.01085337953749
1169	1.00987668328824
1170	1.00871679682318
1171	1.00826609305806
1172	1.00843184684401
1173	1.00836319046285
1174	1.0087240719061
1175	1.00852343622425
1176	1.00786159713432
1177	1.0074080503772
1178	1.00698434099926
1179	1.00652951183945
1180	1.0061647517992
1181	1.00564657100753
1182	1.00493908290078
1183	1.00416547897895
1184	1.00344967394871
1185	1.00252553615539
1186	1.00142953299374
1187	1.0004862331606
1188	0.999669916717595
1189	0.999074685069161
1190	0.998846301094041
1191	0.999142785236533
1192	0.999204321992513
1193	0.999545887718589
1194	0.999720002879106
1195	0.999609331970535
1196	0.999838291635085
1197	1.00010706634708
1198	1.00046923305783
1199	1.00088441659085
1200	1.00185199934633
1201	1.00261482942922
1202	1.00353520200076
1203	1.00465775896672
1204	1.00585184011097
1205	1.00684147730916
1206	1.00770538601983
1207	1.00854906805176
1208	1.00932005094185
1209	1.01087036664173
1210	1.0123761852425
1211	1.01345812717356
1212	1.01461406951279
1213	1.01552219511162
1214	1.01571758402801
1215	1.01649921410471
1216	1.01760470232897
1217	1.01839807631667
1218	1.01915685071955
1219	1.0198781707981
1220	1.02069283146771
1221	1.02133075178756
1222	1.02214342900393
1223	1.02318301862518
1224	1.02347448003602
1225	1.02384453169619
1226	1.02458534144926
1227	1.02490605634376
1228	1.02536667439882
1229	1.02611346405814
1230	1.02653843650088
1231	1.02692285838026
1232	1.02734087089329
1233	1.02811714105462
1234	1.02823625818629
1235	1.02770231075278
1236	1.02765336515844
1237	1.02742120660071
1238	1.02745484947607
1239	1.02779169688748
1240	1.02840398186519
1241	1.02897378186623
1242	1.02894200358075
1243	1.02871552669643
1244	1.02912472357658
1245	1.02940328747802
1246	1.02952875081124
1247	1.0299756872813
1248	1.02995586939462
1249	1.02967357519917
1250	1.02986695063328
1251	1.02982605330755
1252	1.02940149001651
1253	1.02937083541173
1254	1.02951343353964
1255	1.02962794935778
1256	1.03006804149071
1257	1.03051314365135
1258	1.03093677144501
1259	1.03112977180944
1260	1.0313626771504
1261	1.03149201115148
1262	1.03138912282295
1263	1.03152239729816
1264	1.03141636597038
1265	1.0311769706995
1266	1.03111569063646
1267	1.0309406451497
1268	1.03099625115094
1269	1.03148417013852
1270	1.03158646065214
1271	1.03115016077298
1272	1.03091540659652
1273	1.03087851358052
1274	1.03083855143205
1275	1.03088559477055
1276	1.03103680814276
1277	1.03118370807063
1278	1.03129646032889
1279	1.03157713631786
1280	1.0317119381497
1281	1.03161563625503
1282	1.03172093447046
1283	1.03180338075037
1284	1.03213659055516
1285	1.03265882654645
1286	1.03301691712533
1287	1.03348527050547
1288	1.03374408104425
1289	1.03343275429695
1290	1.03295714572709
1291	1.03262298937504
1292	1.03245186926364
1293	1.0324989261923
1294	1.03230827086036
1295	1.03160578048483
1296	1.03136516229109
1297	1.03154128956319
1298	1.03146118249484
1299	1.03164494581345
1300	1.03167311447751
1301	1.03119264472468
1302	1.03131385110071
1303	1.03139514806306
1304	1.03146772499857
1305	1.03156592205402
1306	1.03186730009689
1307	1.03194871506611
1308	1.03158101776416
1309	1.03193628381941
1310	1.03178538985278
1311	1.03143270862961
1312	1.03200020629944
1313	1.0321890396468
1314	1.0320966376118
1315	1.03207763566414
1316	1.03198484743423
1317	1.03188466179423
1318	1.03185131232431
1319	1.03192013781886
1320	1.03135883581479
1321	1.03106676502073
1322	1.03124482347446
1323	1.03104249405255
1324	1.0314085721604
1325	1.03163982376197
1326	1.03111340681548
1327	1.03077905970302
1328	1.03071869169921
1329	1.03079585029767
1330	1.03081295599768
1331	1.03097805004939
1332	1.03122535476812
1333	1.03145892150428
1334	1.03123847620536
1335	1.03132773529588
1336	1.03198362940098
1337	1.03218806212629
1338	1.03186870000079
1339	1.03153633667062
1340	1.03132610903619
1341	1.03113051366285
1342	1.03099343329375
1343	1.03095707630545
1344	1.03085569890776
1345	1.03055941443372
1346	1.03016269556641
1347	1.02977543313823
1348	1.02918429450582
1349	1.02846172272649
1350	1.0282006276519
1351	1.02846187636607
1352	1.02843854631225
1353	1.02800475341462
1354	1.02760197912228
1355	1.02696049319995
1356	1.02641830981111
1357	1.02588045206363
1358	1.025570256708
1359	1.02469276384786
1360	1.02378621053063
1361	1.02334215488707
1362	1.02288226641765
1363	1.0226635549568
1364	1.02245358370769
1365	1.02137072937096
1366	1.02044708124588
1367	1.02000627171259
1368	1.01908598072395
1369	1.0184522428012
1370	1.01778427246975
1371	1.01656300031873
1372	1.01581815013382
1373	1.01513203986533
1374	1.01412744768917
1375	1.01326967839909
1376	1.01234476966035
1377	1.01140031413583
1378	1.01041816352624
1379	1.00939268891563
1380	1.00872768420515
1381	1.00810431641604
1382	1.00747809421349
1383	1.00662163088017
1384	1.00570906954855
1385	1.00551504607118
1386	1.0051859843076
1387	1.00483726567227
1388	1.00458766104785
1389	1.00444635994933
1390	1.00374394553052
1391	1.00354942032458
1392	1.00384541766562
1393	1.00385314641926
1394	1.00371514522887
1395	1.003549363819
1396	1.0032403516238
1397	1.00290705731903
1398	1.00296601979366
1399	1.00316953201344
1400	1.00307870568403
1401	1.00307717975567
1402	1.00310375114508
1403	1.00320582174601
1404	1.00373185688495
1405	1.00393752987476
1406	1.00370415985453
1407	1.00341375400716
1408	1.00306443979465
1409	1.00293267619382
1410	1.00304470448952
1411	1.00320481726982
1412	1.00273063148642
1413	1.00190571274191
1414	1.00169782979268
1415	1.00155133783467
1416	1.00136757675946
1417	1.00174707183412
1418	1.00214410528021
1419	1.00205500315389
1420	1.00182580846834
1421	1.00142931263097
1422	1.00121378007677
1423	1.00079010011716
1424	1.00085078920852
1425	1.00129656759012
1426	1.00170338910848
1427	1.00208190300883
1428	1.0026674199567
1429	1.00330904580174
1430	1.0040246243599
1431	1.00476721169125
1432	1.00532519920919
1433	1.00591813454862
1434	1.00656164689623
1435	1.00729412213748
1436	1.00790699221673
1437	1.00817413055328
1438	1.00858356043297
1439	1.00945136434113
1440	1.0101435491567
1441	1.01047196782971
1442	1.01062047830082
1443	1.01058856163049
1444	1.01058968227669
1445	1.01073137594213
1446	1.01109638337981
1447	1.01140092041352
1448	1.01176573555735
1449	1.01209923263533
1450	1.01241678697191
1451	1.01297944209646
1452	1.01303994697623
1453	1.013048562859
1454	1.01344087851031
1455	1.01353358736749
1456	1.01384353856443
1457	1.01453244931818
1458	1.01458809419767
1459	1.01427489428132
1460	1.01468813317748
1461	1.01496468486838
1462	1.01515123063298
1463	1.01518213720702
1464	1.01544643473152
1465	1.01532945121129
1466	1.01464669164622
1467	1.01449735102192
1468	1.01495990360634
1469	1.01498229899408
1470	1.01492855393352
1471	1.01557243141345
1472	1.01596577072395
1473	1.01568720327347
1474	1.01567163172895
1475	1.01627423076109
1476	1.01670445687311
1477	1.01692745006886
1478	1.01728458376214
1479	1.01748933273619
1480	1.01767943585807
1481	1.01745193325603
1482	1.01728924485389
1483	1.01750436683284
1484	1.01755020349087
1485	1.0179032035501
1486	1.01844610629774
1487	1.01854414449623
1488	1.01795611101994
1489	1.01762363060412
1490	1.01755983480052
1491	1.01736094482358
1492	1.01749546169785
1493	1.01774862837486
1494	1.01854136129153
1495	1.01928159264
1496	1.01918434302302
1497	1.01910327964163
1498	1.0188392550931
1499	1.01834014752142
1500	1.01838706941323
1501	1.01864855281713
1502	1.01850568270198
1503	1.01834942726302
1504	1.01869148189908
1505	1.01880026806015
1506	1.01835803148733
1507	1.0183447115513
1508	1.01860607007434
1509	1.01846738905672
1510	1.01854198865641
1511	1.01886461420728
1512	1.01866283147013
1513	1.01833566506172
1514	1.01823900201237
1515	1.01865003842035
1516	1.01854471018495
1517	1.01795496992582
1518	1.0178939598078
1519	1.01803349719129
1520	1.01808623348878
1521	1.01839150257862
1522	1.01857279225905
1523	1.01868608939152
1524	1.01857811261169
1525	1.01874914294116
1526	1.01897777045818
1527	1.01864721309158
1528	1.01837362185994
1529	1.01820324883195
1530	1.01787465126286
1531	1.01791303928649
1532	1.01812554597255
1533	1.01816270700792
1534	1.01802056578646
1535	1.01779730333703
1536	1.0179376756466
1537	1.01822859866907
1538	1.01809758682334
1539	1.01828748013739
1540	1.01878728996738
1541	1.01862450197116
1542	1.01854316550601
1543	1.01894690518851
1544	1.01911524535498
1545	1.01926227049101
1546	1.01985086967069
1547	1.02016688083082
1548	1.02014786255992
1549	1.02000919245904
1550	1.0196319279535
1551	1.02002212931504
1552	1.02035211059706
1553	1.02015409329224
1554	1.02044177803992
1555	1.02012635263594
1556	1.01946026536172
1557	1.0194349205928
1558	1.01941119707197
1559	1.01926973332289
1560	1.01915364700738
1561	1.01889256102738
1562	1.01846349258437
1563	1.01854058195067
1564	1.01906144118706
1565	1.01915034334281
1566	1.01863719869813
1567	1.01797408052936
1568	1.01774080617727
1569	1.01795026109349
1570	1.01850999542828
1571	1.01890164869005
1572	1.01842513182315
1573	1.01813898809813
1574	1.01843534040607
1575	1.01810035424234
1576	1.01805543821692
1577	1.01830325955716
1578	1.01779889247529
1579	1.0177151382486
1580	1.01782999897358
1581	1.01786982107487
1582	1.01819311759157
1583	1.01831441930304
1584	1.01877203016884
1585	1.0189864961044
1586	1.01839730361601
1587	1.01820864281411
1588	1.01831096502454
1589	1.01826991328222
1590	1.01834759610353
1591	1.01782035763531
1592	1.01724241753429
1593	1.01735376870515
1594	1.01692523506361
1595	1.01679440851886
1596	1.01713456369289
1597	1.0162658566883
1598	1.01528083353874
1599	1.01520827956069
1600	1.01543158045981
1601	1.01568511726057
1602	1.01615898602397
1603	1.01653320353402
1604	1.01581421729064
1605	1.01487424154895
1606	1.01497569474294
1607	1.01526094090771
1608	1.01558123381137
1609	1.01604944450389
1610	1.01588445002967
1611	1.01517193837294
1612	1.01469853903205
1613	1.01481222480245
1614	1.01503432285195
1615	1.0151155151081
1616	1.01486047791589
1617	1.01415357783773
1618	1.01392843225011
1619	1.0136952634812
1620	1.01265000773021
1621	1.01207142235948
1622	1.01176133946339
1623	1.01141402424888
1624	1.01180933171893
1625	1.01240817469086
1626	1.01255371412792
1627	1.01209094007706
1628	1.01182269988818
1629	1.01212963360036
1630	1.01175538853349
1631	1.01121607251228
1632	1.01152137114921
1633	1.01148379062273
1634	1.01109673270096
1635	1.01121602766917
1636	1.01120468760307
1637	1.01065564802054
1638	1.0101826041321
1639	1.01021921985095
1640	1.01003864849538
1641	1.00922385218689
1642	1.0085303631721
1643	1.00774858211412
1644	1.006822535551
1645	1.00625464034776
1646	1.00557098243754
1647	1.00454997484088
1648	1.00312123210578
1649	1.00135335722793
1650	0.999561611464212
1651	0.997516915113502
1652	0.995259282029048
1653	0.992843225810951
1654	0.990677572274048
1655	0.989234989997661
1656	0.987812138006563
1657	0.985977475776108
1658	0.984265425574497
1659	0.983058472726319
1660	0.982020725348456
1661	0.981508520226296
1662	0.981212247027356
1663	0.979939041235219
1664	0.978566753939346
1665	0.978050713012536
1666	0.977600282549785
1667	0.976761238738689
1668	0.976162952203022
1669	0.9757905760105
1670	0.975267719239398
1671	0.97459369839991
1672	0.974095790155006
1673	0.973434443309909
1674	0.972129399080725
1675	0.971830288667575
1676	0.971650832611852
1677	0.969817011159195
1678	0.967562714510612
1679	0.965267590530061
1680	0.962859123135849
1681	0.960475629508139
1682	0.957822560175814
1683	0.954547679847321
1684	0.950272087921865
1685	0.945376764198204
1686	0.940783658509522
1687	0.936092620951145
1688	0.930294823355749
1689	0.923935202763724
1690	0.917674595876858
1691	0.910659149855985
1692	0.903332826144048
1693	0.896425547985626
1694	0.888413561787176
1695	0.879514085217878
1696	0.871396441094915
1697	0.86302345877619
1698	0.854025269071287
1699	0.845444464543826
1700	0.836661594569035
1701	0.826687419907599
1702	0.816009218602674
1703	0.805657957354999
1704	0.794111459388658
1705	0.783169795453797
1706	0.773173470634014
1707	0.762690602682592
1708	0.750933662135472
1709	0.741317325935598
1710	0.731996203430337
1711	0.724628491184274
1712	0.718736003342087
1713	0.715212677809232
1714	0.713143736333972
1715	0.7139256985235
1716	0.717391069495194
1717	0.722417181740998
1718	0.730423275383467
1719	0.738416743418159
1720	0.74777011509485
1721	0.757947472452683
1722	0.76839676054408
1723	0.779348188695671
1724	0.789959872831568
1725	0.799942281100066
1726	0.809236179843187
1727	0.817334647705381
1728	0.824240206310069
1729	0.829955103784999
1730	0.834309285414976
1731	0.83748064464249
1732	0.840336419985752
1733	0.842557797394961
1734	0.842914068489161
1735	0.842664480732721
1736	0.842635752453641
1737	0.842499179899597
1738	0.842395529455076
1739	0.841921773835986
1740	0.84080519917439
1741	0.839041477948953
1742	0.837472659080715
1743	0.837464884603005
1744	0.837891227437447
1745	0.83770855121561
1746	0.838184561481541
1747	0.83922499297653
1748	0.839690693203249
1749	0.840526847182873
1750	0.841601932431476
1751	0.841736766226372
1752	0.842979948616189
1753	0.845381869682305
1754	0.847636489075659
1755	0.850147738402025
1756	0.853103796642314
1757	0.856623969099892
1758	0.859670485971667
1759	0.863031700639126
1760	0.865834384416377
1761	0.868042157465394
1762	0.870919471497097
1763	0.874047172087087
1764	0.876269650244361
1765	0.878192972232269
1766	0.880447621829512
1767	0.882523945994999
1768	0.884441323654386
1769	0.886811053936938
1770	0.886999678298538
1771	0.887641305123081
1772	0.889301214271395
1773	0.890837168448891
1774	0.892207294852244
1775	0.894187753650996
1776	0.895827432413087
1777	0.896604121502561
1778	0.897795647169035
1779	0.89922795502549
1780	0.899949684329254
1781	0.90191307543217
1782	0.904350760159414
1783	0.906064769877134
1784	0.907095505067846
1785	0.908832217431842
1786	0.911039812284466
1787	0.912842630681811
1788	0.915162852443141
1789	0.916547676286052
1790	0.916613695413259
1791	0.917718933416141
1792	0.918790020706805
1793	0.920382126916696
1794	0.92323596387347
1795	0.924758017424019
1796	0.925834054563829
1797	0.926748802187271
1798	0.926693679707527
1799	0.927447051555122
1800	0.928565742564455
1801	0.928388832301251
1802	0.929422142220761
1803	0.930539622274483
1804	0.931001262069055
1805	0.931354389431929
1806	0.931850324076741
1807	0.932557106579028
1808	0.932491639490191
1809	0.932456629491373
1810	0.933278294606624
1811	0.933609340497284
1812	0.933579430431701
1813	0.933923583213588
1814	0.933648468287145
1815	0.93319261835509
1816	0.933397864922563
1817	0.933442257592119
1818	0.933537320161585
1819	0.933478114931438
1820	0.933280294536709
1821	0.932938302155345
1822	0.932541549304506
1823	0.932054631913434
1824	0.931924155696124
1825	0.932047729844893
1826	0.93206717487427
1827	0.932230422549356
1828	0.932580852376856
1829	0.933259751879316
1830	0.933810931863558
1831	0.934237700291759
1832	0.934919956964689
1833	0.935548739539819
1834	0.93633168129536
1835	0.937466224761245
1836	0.938291948942619
1837	0.939126296420484
1838	0.939946108764693
1839	0.940683050151257
1840	0.941062760480304
1841	0.941676649876707
1842	0.942574477910334
1843	0.942873137858418
1844	0.943099086747302
1845	0.943770324635172
1846	0.943969535830981
1847	0.944322166874994
1848	0.944942952513852
1849	0.945478539478862
1850	0.945956524052859
1851	0.946212421591029
1852	0.946615999141745
1853	0.947351940375972
1854	0.947898352627602
1855	0.94804493828333
1856	0.948238362008197
1857	0.948544841531938
1858	0.949039429514074
1859	0.949818272080324
1860	0.950491572027152
1861	0.951383546046851
1862	0.95196532974254
1863	0.952729253701263
1864	0.953444363432364
1865	0.953933723693412
1866	0.954589579145512
1867	0.955260135746281
1868	0.955601561977991
1869	0.956260992805976
1870	0.957390995159897
1871	0.958093186838052
1872	0.95857139004795
1873	0.959081928014311
1874	0.95962912315215
1875	0.960461805733388
1876	0.960897714245501
1877	0.960801227562033
1878	0.960982467368392
1879	0.960882262944561
1880	0.961056118667086
1881	0.961499911083656
1882	0.961897982319269
1883	0.962417262355417
1884	0.962696497391872
1885	0.962829052269142
1886	0.963221539103339
1887	0.963485572955934
1888	0.963773627738298
1889	0.96410483236254
1890	0.964812267366188
1891	0.964919461767728
1892	0.964489359327431
1893	0.964359791713583
1894	0.96407017869605
1895	0.963882644831269
1896	0.963822694151143
1897	0.964241445235174
1898	0.964268083345853
1899	0.963672553529805
1900	0.963397384210589
1901	0.962963357316817
1902	0.962926834645923
1903	0.963138668350128
1904	0.963272571139222
1905	0.963558438404033
1906	0.963800786424029
1907	0.963965864649496
1908	0.964260688442585
1909	0.964617949668305
1910	0.964940148000218
1911	0.965120729544906
1912	0.965123791159581
1913	0.965322997110337
1914	0.965758227024692
1915	0.965586015086094
1916	0.964825371564109
1917	0.964804341853855
1918	0.964845742393245
1919	0.964842111802212
1920	0.965403378856672
1921	0.965903424737101
1922	0.965671447851147
1923	0.965074609750379
1924	0.964843778742114
1925	0.964555880835494
1926	0.964526083830818
1927	0.965060649867232
1928	0.964932717201371
1929	0.964360938897309
1930	0.964188295110313
1931	0.963952121993543
1932	0.963560707549163
1933	0.963541632715804
1934	0.963642853802024
1935	0.963423194232977
1936	0.962705976022913
1937	0.962522984556009
1938	0.96259836025612
1939	0.962484033297867
1940	0.962549077422493
1941	0.962419308563789
1942	0.962064638902063
1943	0.961794640601712
1944	0.961542856268554
1945	0.961095352786521
1946	0.961057636328169
1947	0.961130880739929
1948	0.961339116576536
1949	0.96200357297429
1950	0.962248914307898
1951	0.962402934293243
1952	0.962516632089039
1953	0.962364419642187
1954	0.962425478579812
1955	0.962532748444877
1956	0.962707072030676
1957	0.962985594661993
1958	0.963319962659994
1959	0.963603927513941
1960	0.963895637782961
1961	0.964120546373133
1962	0.964355224484137
1963	0.964462405980739
1964	0.964255004736869
1965	0.964488541388981
1966	0.965045278827465
1967	0.965242908761155
1968	0.96545090536477
1969	0.965734358459954
1970	0.96583276221299
1971	0.965893920804806
1972	0.965894862483469
1973	0.966334641638497
1974	0.966495598379429
1975	0.966362226609713
1976	0.966526695973007
1977	0.966969534431639
1978	0.967147426132243
1979	0.967084007695968
1980	0.967387244029939
1981	0.96803968717339
1982	0.968248235538195
1983	0.968420034191186
1984	0.968613027377675
1985	0.968465447715216
1986	0.968277528444805
1987	0.968336012539573
1988	0.968735494360404
1989	0.96886321702087
1990	0.968897786478062
1991	0.968980934260795
1992	0.968968030001579
1993	0.969148575504008
1994	0.969605544622362
1995	0.969717133943356
1996	0.969678330993988
1997	0.969770795339639
1998	0.969824743925235
1999	0.969712871758933
2000	0.969564910653084
2001	0.969506915384695
2002	0.969438091156717
2003	0.969077492761057
2004	0.969050449912612
2005	0.969316530005596
2006	0.969490201758164
2007	0.969897089538885
2008	0.969877689805978
2009	0.969513536129953
2010	0.969471777507156
2011	0.969214182338107
2012	0.969158788627994
2013	0.969674503696071
2014	0.969863009320992
2015	0.969933189488595
2016	0.969839266290552
2017	0.969770364407141
2018	0.969539345129491
2019	0.969444725262903
2020	0.969430111778279
2021	0.969310865847132
2022	0.969193530529726
2023	0.969025231299838
2024	0.968594942643552
2025	0.968487931528749
2026	0.968635777231762
2027	0.968636820048152
2028	0.968804244100342
2029	0.96884874309961
2030	0.968804843116424
2031	0.968441124436591
2032	0.968566567132814
2033	0.96906152192834
2034	0.969028477510867
2035	0.968990437353105
2036	0.968867604396366
2037	0.96820953717591
2038	0.9679784955475
2039	0.968028242857861
2040	0.968044143064412
2041	0.968244304320754
2042	0.968227101653972
2043	0.968092386718766
2044	0.968040890822891
2045	0.967842090771569
2046	0.967689263702869
2047	0.967764972454872
2048	0.968232772646906
2049	0.968156859149563
2050	0.967995056865858
2051	0.967765885300422
2052	0.966958377448026
2053	0.966828222764594
2054	0.967107115757109
2055	0.967184222072771
2056	0.967491911541811
2057	0.967706913801565
2058	0.967858846061742
2059	0.967931895186799
2060	0.967923372113045
2061	0.968005393319239
2062	0.967842803171699
2063	0.968090201271669
2064	0.968123254263517
2065	0.968212858143022
2066	0.968328041301665
2067	0.9684872066315
2068	0.968410817814857
2069	0.968276559136452
2070	0.968237637702914
2071	0.967962349985594
2072	0.967845958604874
2073	0.968161200232376
2074	0.968071928203208
2075	0.967556114476887
2076	0.967319493414562
2077	0.967045839677103
2078	0.966818812917735
2079	0.966810843931816
2080	0.966987217289052
2081	0.966494272537449
2082	0.965403887228145
2083	0.965088276939582
2084	0.964695247289182
2085	0.964517718367589
2086	0.965016005046238
2087	0.965161142867236
2088	0.965078373981043
2089	0.964986943922493
2090	0.96488781274623
2091	0.964909081017543
2092	0.964932175697302
2093	0.964888555789656
2094	0.9648839394042
2095	0.964981468844568
2096	0.965160902512356
2097	0.965190166115378
2098	0.964732263686
2099	0.964405149953043
2100	0.964258965664365
2101	0.963850603877697
2102	0.963499693712564
2103	0.963702578313631
2104	0.963398356660745
2105	0.962415387457973
2106	0.961894734720692
2107	0.961440677035296
2108	0.961236301254064
2109	0.961251378751928
2110	0.961269257204522
2111	0.961854449935463
2112	0.961751196476153
2113	0.961241867826955
2114	0.960808522829001
2115	0.960175173609534
2116	0.95931374916624
2117	0.958452599501981
2118	0.957654450590492
2119	0.956840930340129
2120	0.955728915695746
2121	0.95507818617392
2122	0.95500395829261
2123	0.954148216241366
2124	0.95297946853752
2125	0.952148381163296
2126	0.951405320455647
2127	0.949934499553031
2128	0.948196737893459
2129	0.946701249800822
2130	0.944828725548533
2131	0.942781807222952
2132	0.94119715567158
2133	0.939102775029525
2134	0.935493603165856
2135	0.933171678246897
2136	0.931670731686154
2137	0.930126777747259
2138	0.928052713939107
2139	0.926614844728287
2140	0.925762920263058
2141	0.924626536602822
2142	0.924430943095913
2143	0.925524739221437
2144	0.926472700498013
2145	0.927567617345809
2146	0.928746050222098
2147	0.930822951987535
2148	0.932033262206657
2149	0.932686553241803
2150	0.933581279671429
2151	0.934502081142151
2152	0.935104660687118
2153	0.935717487498096
2154	0.93595113863519
2155	0.935817368552702
2156	0.935572491184573
2157	0.934730080023124
2158	0.934270401181115
2159	0.933860375949933
2160	0.933431268091685
2161	0.933039023794753
2162	0.933362464787429
2163	0.933612072094443
2164	0.933947746778174
2165	0.934384167808533
2166	0.934790760005486
2167	0.935910468844306
2168	0.937633896417447
2169	0.938867341412673
2170	0.940670415997345
2171	0.94195843489298
2172	0.942587685687308
2173	0.94339536161027
2174	0.94427286331082
2175	0.945039130567365
2176	0.945616182414403
2177	0.946206405112395
2178	0.947369897041953
2179	0.947480673455149
2180	0.946252287818115
2181	0.946109034160027
2182	0.946187652705975
2183	0.945899519392156
2184	0.945845441766105
2185	0.946331301343036
2186	0.946104425735702
2187	0.945261397568721
2188	0.945175244842376
2189	0.94582687264544
2190	0.945859110527373
2191	0.945782850819111
2192	0.945430813445966
2193	0.944548508098864
2194	0.944444368237225
2195	0.944366341456507
2196	0.944601717174597
2197	0.946027922453327
2198	0.946183303394969
2199	0.945604348314584
2200	0.945325185227563
2201	0.944841199474636
2202	0.944006636595635
2203	0.943148390647833
2204	0.942120840362526
2205	0.940295049042779
2206	0.939029112012055
2207	0.937842082485669
2208	0.937135756259837
2209	0.937351909988247
2210	0.936766266519509
2211	0.935911263402929
2212	0.935054994520418
2213	0.934733533837516
2214	0.934379207936892
2215	0.933730742680776
2216	0.933283134545425
2217	0.93298324519146
2218	0.932365291089279
2219	0.931336868707736
2220	0.930726259522104
2221	0.929666521908743
2222	0.927401749280777
2223	0.925994301701936
2224	0.925350862292533
2225	0.924144427715821
2226	0.922663448583083
2227	0.921281553883782
2228	0.920193699195384
2229	0.918334423437473
2230	0.916118787830666
2231	0.913716434931816
2232	0.91048777551895
2233	0.907708125653872
2234	0.905062314199655
2235	0.902294555581871
2236	0.89978933634809
2237	0.896864812262303
2238	0.893616450457017
2239	0.890458899455464
2240	0.887379950591804
2241	0.883701591935776
2242	0.879845795599648
2243	0.875650153657471
2244	0.870859532800414
2245	0.865828234159984
2246	0.860975355645096
2247	0.855590828098413
2248	0.849257099716524
2249	0.843064020561265
2250	0.836351590741032
2251	0.829060588145087
2252	0.822023421895245
2253	0.815340666368883
2254	0.807256633222284
2255	0.798500647901922
2256	0.789889096120672
2257	0.780263157066482
2258	0.771043455398349
2259	0.762214730213704
2260	0.75305487951885
2261	0.74353261299326
2262	0.734286499502062
2263	0.724895269330947
2264	0.715831993008146
2265	0.706671014218487
2266	0.698070762073758
2267	0.690202529276445
2268	0.682003211650404
2269	0.673905734249521
2270	0.665943778323183
2271	0.657739416898263
2272	0.649959208141425
2273	0.642991471001798
2274	0.635273525285515
2275	0.627670078899883
2276	0.619341417439392
2277	0.611202363699934
2278	0.601222538667423
2279	0.589547082756143
2280	0.578053042366483
2281	0.565349337787413
2282	0.552370045792831
2283	0.539429999641685
2284	0.526057665448417
2285	0.511592170345253
2286	0.497344774986836
2287	0.482714169757647
2288	0.468529871600281
2289	0.453959862395255
2290	0.440347029329466
2291	0.427716144455378
2292	0.415682457988631
2293	0.404154747472734
2294	0.392927387566495
2295	0.381697433033999
2296	0.370957668819704
2297	0.361248649979776
2298	0.351644642472371
2299	0.342338233187121
2300	0.333543997596668
2301	0.324943614712372
2302	0.316079919713615
2303	0.30907221047595
2304	0.302793378264034
2305	0.29786358123692
2306	0.294059525257427
2307	0.292007080492297
2308	0.29122243690243
2309	0.292362097530025
2310	0.29552386904538
2311	0.300120872986244
2312	0.306976908102472
2313	0.31382609978108
2314	0.322558360949095
2315	0.330785280119829
2316	0.339442776505755
2317	0.347787250720924
2318	0.356919269694613
2319	0.364764389670864
2320	0.372040223980298
2321	0.378541558232091
2322	0.384492004944639
2323	0.389218777806865
2324	0.393104964191397
2325	0.395929446203655
2326	0.396784710970788
2327	0.398124282198968
2328	0.398422812706277
2329	0.399538107193414
2330	0.400964779394475
2331	0.402448564872462
2332	0.404627177269921
2333	0.405786150958412
2334	0.405900924817022
2335	0.407179544833854
2336	0.40830809471575
2337	0.409898603282057
2338	0.412619224502924
2339	0.415124330441629
2340	0.4175729224137
2341	0.420197495518276
2342	0.423280271143606
2343	0.426310129106013
2344	0.430481947886004
2345	0.432282425591077
2346	0.432751478420687
2347	0.433012185099472
2348	0.430838785647911
[truncated: 152 more rows]
