# Supplementary material for: Machine learning-assisted non-destructive plasticizer identification and quantification in historical PVC objects based on IR spectroscopy
Source: Sci Rep. 2022 Mar 23;12:5017. doi: 10.1038/s41598-022-08862-1 (PMC8943100; doi:10.1038/s41598-022-08862-1)
Supplement: Supplementary file 1 — Supplementary Information 1. [file 41598_2022_8862_MOESM1_ESM.zip › Plasticizers_PVC_data/NIR_all/P50_idle.txt]

Wavelength	C:\Documents and Settings\All Users\Application Data\ASD\Indico Pro\Projects\David\P50_idle.txt
350	0.38819291501923
351	0.452135467630872
352	0.442103019429146
353	0.366378835109755
354	0.307392213899048
355	0.338327854290216
356	0.341052284768496
357	0.361987095063964
358	0.457393280855025
359	0.478145864900449
360	0.464075439259712
361	0.45587412667959
362	0.421127872246488
363	0.417362100277886
364	0.456832050042552
365	0.441264318749699
366	0.446200102562656
367	0.477316952158394
368	0.464231026656439
369	0.488922117208512
370	0.535232508863086
371	0.519265175085414
372	0.527701381305594
373	0.560671638045728
374	0.598920395803733
375	0.627574945251819
376	0.65050123585745
377	0.67526025945417
378	0.666560253879391
379	0.678726712309662
380	0.731946685688574
381	0.75110885807308
382	0.78509328186722
383	0.83947954654829
384	0.866595051127421
385	0.891845252404316
386	0.915579465694714
387	0.925864590015107
388	0.95377448374964
389	0.989632919587682
390	1.0127170427354
391	1.04332731578871
392	1.06329801101112
393	1.06105098145977
394	1.09733722649722
395	1.12043091768417
396	1.10922611300669
397	1.14741755819353
398	1.18105682045528
399	1.18727899299137
400	1.18041331731837
401	1.19452766581461
402	1.22339404678195
403	1.23217148816025
404	1.22656200387145
405	1.21835431126374
406	1.22096364273099
407	1.22557481416705
408	1.23196225903957
409	1.24012531161544
410	1.24369045949501
411	1.24853293776373
412	1.25580098805662
413	1.25148086403986
414	1.25041253454907
415	1.25659592485002
416	1.26091560264671
417	1.26148974255619
418	1.26047438090541
419	1.26334734829118
420	1.26804207838822
421	1.27197799184506
422	1.27289865697253
423	1.28110537937958
424	1.28564730013273
425	1.27816756104748
426	1.2785106784513
427	1.28458580716377
428	1.29168327448594
429	1.29210444360879
430	1.28920686296306
431	1.2867404630906
432	1.29056766563914
433	1.293249126464
434	1.29326594061274
435	1.29216032698387
436	1.29351768357225
437	1.29546154335071
438	1.2948259137291
439	1.2963962547501
440	1.29761103605495
441	1.29641515788317
442	1.29816516899726
443	1.30022792022194
444	1.30126453927475
445	1.30388678903725
446	1.30628738860378
447	1.30760739308358
448	1.30764938759858
449	1.30885871241443
450	1.31002071066323
451	1.30797443322862
452	1.31066386636379
453	1.31481371470788
454	1.3148044581705
455	1.31398949756617
456	1.31330619321594
457	1.31329417927367
458	1.31442207946585
459	1.31519670416715
460	1.31490701204082
461	1.31422393538914
462	1.3134275565098
463	1.3127793410561
464	1.31251410884032
465	1.31298238391429
466	1.31378763045867
467	1.31418356786337
468	1.31385265732315
469	1.31378560503273
470	1.31474351158862
471	1.31459069161017
472	1.31410983503065
473	1.31405191990011
474	1.31452916566375
475	1.31523001928911
476	1.31558871981884
477	1.31446508499363
478	1.31281982353962
479	1.31217097932388
480	1.31452993694372
481	1.31600054084692
482	1.31580905230789
483	1.31422759870237
484	1.31160674590449
485	1.31062167551148
486	1.31236587516192
487	1.31156909641581
488	1.31135442479889
489	1.3125378439609
490	1.31130543229723
491	1.30998965401502
492	1.30939938842908
493	1.30943732380139
494	1.3100415017432
495	1.31019876386065
496	1.30876608240084
497	1.30822950690596
498	1.30824775350925
499	1.30801781303297
500	1.30708787880708
501	1.30623802318899
502	1.30574306499729
503	1.30437727584506
504	1.30428492697817
505	1.30491832064881
506	1.30256411064249
507	1.30201253974005
508	1.30296054590314
509	1.3029137385286
510	1.30199946797684
511	1.30097592743925
512	1.30044119037891
513	1.29869207778535
514	1.29753128006567
515	1.29780175363365
516	1.29739819479949
517	1.29617586551246
518	1.2947962644298
519	1.29524506353379
520	1.29534055872345
521	1.29451210198206
522	1.29294193839344
523	1.29211203648455
524	1.2916990503358
525	1.29102747917144
526	1.2905587729508
527	1.29022913487013
528	1.28989214667398
529	1.28923523868662
530	1.28903521303869
531	1.28900730755896
532	1.28707779686405
533	1.28574794283168
534	1.28523971229802
535	1.28460082243172
536	1.28434250107905
537	1.28399967344722
538	1.28305841310638
539	1.28251399455321
540	1.28189142466686
541	1.28082778297325
542	1.27968084560683
543	1.27898480058054
544	1.2787949301969
545	1.27847830568074
546	1.2784159285492
547	1.27808137278777
548	1.27643524228931
549	1.27489216922919
550	1.27404297479189
551	1.2740558911071
552	1.27382046347308
553	1.2737546939756
554	1.27389265520738
555	1.27235613534087
556	1.27137615717296
557	1.27166650406322
558	1.27203455718897
559	1.27182905460506
560	1.27114248300988
561	1.27060242871253
562	1.27089511464328
563	1.27137528657931
564	1.27119854777308
565	1.27083921523823
566	1.27069537005687
567	1.27090365469478
568	1.27092851945442
569	1.27107304875425
570	1.27125215979623
571	1.27081828972153
572	1.27072849264333
573	1.27096131034726
574	1.27101954732101
575	1.27073452590516
576	1.27049512835911
577	1.27069511539952
578	1.27097549696088
579	1.27127847470708
580	1.27157741995017
581	1.27180089160874
582	1.27248357446796
583	1.27322101031282
584	1.27256455098077
585	1.2719119486734
586	1.27182169126486
587	1.27247047790648
588	1.27293631732949
589	1.27293336541234
590	1.27259049501366
591	1.27312856463237
592	1.27394687459673
593	1.27459044617374
594	1.27500450901133
595	1.27467536942381
596	1.27420732865876
597	1.27507115427929
598	1.27569838761788
599	1.27700586587989
600	1.28006192991873
601	1.28276242849421
602	1.28456272736962
603	1.28536830255093
604	1.28531977283711
605	1.28533068523391
606	1.28528600430052
607	1.28348675821241
608	1.28316648202131
609	1.28438935926466
610	1.28545700420004
611	1.28729443462997
612	1.28922210471718
613	1.2903472755384
614	1.29235772690604
615	1.29402296700028
616	1.29452455497475
617	1.29502223562783
618	1.29408372172828
619	1.29192733640328
620	1.29047716796537
621	1.29166814012466
622	1.29383240292659
623	1.2946430123209
624	1.2954512777574
625	1.29656172326915
626	1.2980363430345
627	1.29965640841252
628	1.30180905747105
629	1.30410869616022
630	1.30516058235857
631	1.30718453967834
632	1.30979698483639
633	1.31164336218688
634	1.31286433886539
635	1.31393422741725
636	1.31524978564975
637	1.31642642938759
638	1.31778091611326
639	1.3192911533904
640	1.32026194139238
641	1.32106405025332
642	1.32219248270459
643	1.32425369918664
644	1.32569347052978
645	1.32627273956042
646	1.32633920717971
647	1.32723181716686
648	1.32887616403081
649	1.33081717450489
650	1.33203550536844
651	1.33304142999837
652	1.33369652464801
653	1.33328276468731
654	1.33450915134721
655	1.3364003324731
656	1.33705973275532
657	1.33822587995993
658	1.33910869864138
659	1.33924406893029
660	1.33985853729766
661	1.3407228560382
662	1.34156853017214
663	1.3420406327175
664	1.34249515133721
665	1.34278301177583
666	1.34262195749201
667	1.342128900629
668	1.34322325703894
669	1.34642372309548
670	1.34696414328038
671	1.34600545169921
672	1.34487433564048
673	1.34516995447426
674	1.34537966664946
675	1.34580476869296
676	1.34736353508762
677	1.34872798909779
678	1.34930418789372
679	1.34894462109339
680	1.34844740382283
681	1.34811826951294
682	1.34828969833584
683	1.3495713454739
684	1.3502064270351
685	1.35042144898193
686	1.35129697492382
687	1.35079957116289
688	1.35013549359536
689	1.35060037990116
690	1.35145594802111
691	1.35185584888654
692	1.35151831813616
693	1.35094242204962
694	1.35041703102489
695	1.35042850390177
696	1.35143828930925
697	1.35218039477534
698	1.35249575385553
699	1.35231927998683
700	1.35083565717463
701	1.34927997332866
702	1.34871807599841
703	1.35021660112806
704	1.35150592307109
705	1.35219763610613
706	1.35271026876522
707	1.35150075540512
708	1.34980807127862
709	1.34899867580856
710	1.34888510086737
711	1.3496148098926
712	1.35087303244627
713	1.35168351453122
714	1.352213087743
715	1.35200152105142
716	1.35047545912445
717	1.34870221133976
718	1.34794448276465
719	1.34884402059367
720	1.3504206926226
721	1.35136857600085
722	1.35104910580013
723	1.34951445545439
724	1.34798518293894
725	1.34728296089074
726	1.34785214165489
727	1.34831230152419
728	1.34897994049618
729	1.34984757824932
730	1.34932755608345
731	1.34788975656224
732	1.34599908314629
733	1.34411621754414
734	1.34443889847982
735	1.34643746091353
736	1.34838446866579
737	1.34794909525303
738	1.34648452769809
739	1.34531542728305
740	1.34497085622514
741	1.34450635776447
742	1.34424168855675
743	1.34539548452003
744	1.34694033266768
745	1.34766302375678
746	1.34673980343874
747	1.34565905526822
748	1.34367793631593
749	1.34118007121389
750	1.34059019627359
751	1.34255776393774
752	1.34554755261552
753	1.34674734913317
754	1.34718999552736
755	1.34664079561102
756	1.34502387083612
757	1.34324576063347
758	1.34148311895735
759	1.34045100584552
760	1.34165937344775
761	1.34318341893187
762	1.3441909726777
763	1.34427729712963
764	1.3436172205504
765	1.34223365067659
766	1.3406129090022
767	1.34041919721449
768	1.34030964839687
769	1.34079577202005
770	1.34361891450631
771	1.34593898893074
772	1.34572690698154
773	1.34229625528337
774	1.33905941899768
775	1.33771669749822
776	1.33827941113964
777	1.33843065357956
778	1.3387503363934
779	1.34012082329043
780	1.34314436118515
781	1.3431812528209
782	1.34154957852236
783	1.3399525333357
784	1.33853805458889
785	1.33760506304411
786	1.33735136597625
787	1.33786020853365
788	1.33982756394621
789	1.34140999243668
790	1.34073410675932
791	1.3393303789181
792	1.33732092118957
793	1.33537667708995
794	1.33532241197405
795	1.33469595796727
796	1.33434438033827
797	1.33618945549168
798	1.33814615997249
799	1.33915499827895
800	1.33878828990007
801	1.33758184774016
802	1.33664096309903
803	1.33565066925885
804	1.33332063477097
805	1.33275106752702
806	1.3341096605308
807	1.33641413451147
808	1.33719925169503
809	1.33734661822753
810	1.33743401932014
811	1.33755915334522
812	1.33614524469995
813	1.33416593825745
814	1.33334459242779
815	1.33350275502428
816	1.3339104500525
817	1.33412588955782
818	1.33453566336344
819	1.33377636038861
820	1.33285374795299
821	1.3337614207046
822	1.3327100911514
823	1.33113344613943
824	1.33065516611184
825	1.33079104113721
826	1.33180074372147
827	1.3331452353894
828	1.33356933355092
829	1.33298500634636
830	1.33235203579581
831	1.33232021361421
832	1.33074731424936
833	1.32997188928131
834	1.33049947192741
835	1.33035698505719
836	1.3299883450042
837	1.32995087201729
838	1.33065783342821
839	1.33112668356658
840	1.33043652182226
841	1.32887122006336
842	1.32882829348201
843	1.32869834795158
844	1.32860727542866
845	1.32924320444323
846	1.32978333604793
847	1.32996859556387
848	1.32982134492298
849	1.32987127682497
850	1.32943158698461
851	1.32863748264012
852	1.32806452361069
853	1.32713100177824
854	1.32662155212311
855	1.32717405772835
856	1.32863793049835
857	1.32917970799472
858	1.32843792134978
859	1.32728689296006
860	1.32642639573905
861	1.32634683141124
862	1.32685973323875
863	1.32571882566384
864	1.32451716513211
865	1.32424325883076
866	1.32523406770356
867	1.32595062166877
868	1.32654405838836
869	1.32723473711007
870	1.32660480341455
871	1.32458955381202
872	1.32250581518607
873	1.32318125896374
874	1.32306483595211
875	1.32268604137447
876	1.32338418350405
877	1.32453568785152
878	1.32484818544861
879	1.32445615780679
880	1.32540329499303
881	1.32556873107697
882	1.32478149103626
883	1.32345866013404
884	1.32134949105203
885	1.32017830663795
886	1.32033882121269
887	1.32031714945823
888	1.32061143958212
889	1.32143979117462
890	1.32266899024533
891	1.32253032368723
892	1.32242208729742
893	1.32262257061651
894	1.32148119682743
895	1.31916116537534
896	1.31703302487601
897	1.31641591943133
898	1.31541486499985
899	1.31594757530286
900	1.31796599593012
901	1.31822421144333
902	1.31812740837716
903	1.31787899223775
904	1.31740558691688
905	1.31691343045776
906	1.31623702626128
907	1.31508080731131
908	1.31294796498158
909	1.31142190522988
910	1.31096334448821
911	1.31150611184675
912	1.31259206008821
913	1.3137629461709
914	1.31454643276662
915	1.31444579489127
916	1.31594431331847
917	1.31693419824452
918	1.31496720773673
919	1.31286020121546
920	1.31067687313882
921	1.30874567199995
922	1.30780028939425
923	1.30810558797479
924	1.30983186524722
925	1.31256803823664
926	1.31401484581586
927	1.31500229549017
928	1.31571759030552
929	1.31572352165162
930	1.31657437855904
931	1.31655473020008
932	1.31429920584125
933	1.31194046694738
934	1.31008129033732
935	1.30916222335275
936	1.30939455286433
937	1.30957770266515
938	1.31070058883427
939	1.3131158166359
940	1.31446129048943
941	1.31544327976019
942	1.31626105217248
943	1.31680866383387
944	1.31626808177715
945	1.3149003858782
946	1.31305953399755
947	1.31084495624624
948	1.30927401752818
949	1.30889082074545
950	1.30970346295886
951	1.309774376907
952	1.31047835258534
953	1.31224187942571
954	1.31365235876193
955	1.31492505485545
956	1.31602274271937
957	1.31648878625827
958	1.31408959818563
959	1.3106657274727
960	1.30763318566157
961	1.30575169814498
962	1.30512669221436
963	1.30558422360889
964	1.30679158038891
965	1.30848359711899
966	1.30931238169194
967	1.3101548567035
968	1.31305719303214
969	1.31457736085868
970	1.31460516037448
971	1.31368375391915
972	1.31276796706127
973	1.30961327894108
974	1.30584001367871
975	1.30417910822311
976	1.30348165260902
977	1.30263079766268
978	1.30167066475143
979	1.30218557345119
980	1.3040976081647
981	1.30706359243108
982	1.3102577229671
983	1.31171779299853
984	1.31188668585949
985	1.31142611286433
986	1.31090619342026
987	1.30740793192156
988	1.304619584096
989	1.30420620480583
990	1.30013521291533
991	1.2992199876916
992	1.30085597770919
993	1.30168262785467
994	1.30288945478046
995	1.30478223139355
996	1.30700230445145
997	1.30843062934133
998	1.3093548088267
999	1.30874183753585
1000	1.30626467039715
1001	1.11081054287601
1002	1.11089992671846
1003	1.11077611765389
1004	1.11070497771269
1005	1.11036448170359
1006	1.10973085544668
1007	1.10930822912883
1008	1.10846852245765
1009	1.10824530077923
1010	1.10874157574974
1011	1.10882931739454
1012	1.10890216904023
1013	1.10910833440543
1014	1.10933722811821
1015	1.1095110460935
1016	1.10941018984474
1017	1.10945824495132
1018	1.10921317751845
1019	1.10830312301248
1020	1.10793172074032
1021	1.10803886642917
1022	1.10763763575928
1023	1.10692211794648
1024	1.10651615040046
1025	1.10564444888723
1026	1.10542398308665
1027	1.10589921754686
1028	1.10627534060009
1029	1.10664967180101
1030	1.10734159726768
1031	1.10758631800396
1032	1.10774092130247
1033	1.10759264278998
1034	1.10724111125363
1035	1.10676451203429
1036	1.10596634681249
1037	1.10524449919901
1038	1.10401544892381
1039	1.10356341459019
1040	1.10346208278185
1041	1.10339842349576
1042	1.10379942647829
1043	1.10424247048816
1044	1.10474256568395
1045	1.10524583478028
1046	1.10565278101287
1047	1.10636849888368
1048	1.10644986925466
1049	1.10602645283511
1050	1.10590419868879
1051	1.10593139687148
1052	1.10543947833478
1053	1.10461121839248
1054	1.10408622001561
1055	1.10306507574647
1056	1.10254684467621
1057	1.1027852609261
1058	1.10256864405228
1059	1.10203066949688
1060	1.10165240483002
1061	1.10189303978207
1062	1.10231337589173
1063	1.10285903613113
1064	1.10420823266109
1065	1.10473138006468
1066	1.10512066115497
1067	1.10493748005014
1068	1.10435531993659
1069	1.10372323952279
1070	1.10223017849385
1071	1.10150868068524
1072	1.10105923021547
1073	1.10064523398773
1074	1.10063923186212
1075	1.10048674860678
1076	1.10009041911421
1077	1.10002165607175
1078	1.10016371571006
1079	1.10041319687616
1080	1.10075214732019
1081	1.10139059744945
1082	1.10199423199977
1083	1.10293026968133
1084	1.10328858258578
1085	1.10364414079069
1086	1.10351844408451
1087	1.10260695219585
1088	1.10203200593181
1089	1.10142371681587
1090	1.10086578804465
1091	1.1004009876208
1092	1.09973891715076
1093	1.09918294165064
1094	1.09892563146489
1095	1.09905960748806
1096	1.0993269246142
1097	1.09960635587754
1098	1.10012780111992
1099	1.10050980000152
1100	1.10092944646043
1101	1.1012499620938
1102	1.10173582388631
1103	1.10178857547933
1104	1.10135725550387
1105	1.10118919205231
1106	1.10144885405824
1107	1.10086524030664
1108	1.09951914631287
1109	1.09882694909246
1110	1.09832938791257
1111	1.09719087422967
1112	1.09713693306598
1113	1.09702720965841
1114	1.09686676907291
1115	1.09639918409148
1116	1.09645264033509
1117	1.09694877213095
1118	1.09716198987886
1119	1.09741533379859
1120	1.09742375256966
1121	1.09736169938831
1122	1.09720747013882
1123	1.09706521922216
1124	1.0966491031273
1125	1.09606418416882
1126	1.09523786786119
1127	1.09438635403409
1128	1.09350883343751
1129	1.09261451430659
1130	1.09201562541002
1131	1.09152373345819
1132	1.09081613399834
1133	1.09024145161839
1134	1.08968645411718
1135	1.08930324871772
1136	1.08906485840901
1137	1.08876222589451
1138	1.08854905775788
1139	1.08836540615269
1140	1.08806771073589
1141	1.08783141611638
1142	1.08808286375624
1143	1.08780462053481
1144	1.08717413547138
1145	1.08653552003016
1146	1.08610882162956
1147	1.08525732243463
1148	1.08444972188632
1149	1.08380237759763
1150	1.08286899218562
1151	1.08163474559158
1152	1.08039104731848
1153	1.07908653154134
1154	1.07781617478475
1155	1.07640869562405
1156	1.07498365339643
1157	1.07360741500605
1158	1.07219860682265
1159	1.0706750990456
1160	1.06923329778717
1161	1.06798079276515
1162	1.06639530381444
1163	1.06475930532945
1164	1.06345264410364
1165	1.06200727367668
1166	1.06068369646623
1167	1.05983358425798
1168	1.05899922458941
1169	1.05817418375741
1170	1.05743599863968
1171	1.05669287299156
1172	1.05575659238086
1173	1.0551014556941
1174	1.05485473993607
1175	1.05423467198399
1176	1.05355934123546
1177	1.05279387326497
1178	1.05171288655435
1179	1.05077299016517
1180	1.04987602681988
1181	1.04905090329486
1182	1.04814111808397
1183	1.04722312440999
1184	1.04615848808065
1185	1.04496411387548
1186	1.04409803031165
1187	1.0435487581047
1188	1.04300448984656
1189	1.04273568058906
1190	1.04241164720937
1191	1.041901794209
1192	1.04166086403857
1193	1.04165865172562
1194	1.04169622704114
1195	1.04175974756096
1196	1.04204649343239
1197	1.04252665400222
1198	1.04304976156631
1199	1.04366674213867
1200	1.04444974178577
1201	1.04541234907237
1202	1.04635229440079
1203	1.04738454744058
1204	1.04851618047846
1205	1.0496305638889
1206	1.05093420081432
1207	1.05247810946099
1208	1.05406440954266
1209	1.05562307652104
1210	1.05701052616686
1211	1.05842621506575
1212	1.05972790245268
1213	1.06113596189885
1214	1.0627584315375
1215	1.06404844173465
1216	1.06518505535324
1217	1.0662239706649
1218	1.06710946094747
1219	1.06788393841063
1220	1.06855588688155
1221	1.06918762961044
1222	1.06981579555398
1223	1.07021825438163
1224	1.07048264169146
1225	1.07095388069806
1226	1.07148039156957
1227	1.07211907443996
1228	1.07308811522021
1229	1.07376896473223
1230	1.0741085366154
1231	1.07471412170821
1232	1.07530812822195
1233	1.0759119457457
1234	1.07640906284343
1235	1.07698478729624
1236	1.07735735164392
1237	1.07754044187842
1238	1.07776207230016
1239	1.07803177757582
1240	1.07807697625882
1241	1.07797503524531
1242	1.07801669863269
1243	1.07798300384352
1244	1.07774027494535
1245	1.07757168361614
1246	1.0773297183405
1247	1.07714176676288
1248	1.07710676266073
1249	1.07692353380514
1250	1.07691729457057
1251	1.07704000984508
1252	1.07702510431739
1253	1.07730548257826
1254	1.07763480562921
1255	1.0778646239417
1256	1.07791867567284
1257	1.07826244221418
1258	1.07885705750285
1259	1.07914232825841
1260	1.07942070530625
1261	1.0796289586205
1262	1.07947415816919
1263	1.0793015754911
1264	1.07932687379223
1265	1.07925720965086
1266	1.07914898029316
1267	1.07883785325518
1268	1.07825983213817
1269	1.07783324675587
1270	1.07732389107328
1271	1.07689018283196
1272	1.0769393457683
1273	1.07681203868154
1274	1.07657447604749
1275	1.07653196476365
1276	1.07639014292229
1277	1.07643929383183
1278	1.07654398703173
1279	1.07693072046289
1280	1.07715992251567
1281	1.07733451273421
1282	1.07753852663662
1283	1.07776898325366
1284	1.07804921925643
1285	1.07823178516209
1286	1.0780864939774
1287	1.07795968899607
1288	1.07797616056123
1289	1.07777924096544
1290	1.07764281844971
1291	1.07747115666675
1292	1.07689790812916
1293	1.0762663351279
1294	1.07590756558486
1295	1.07555436197523
1296	1.07514757932419
1297	1.07492555655061
1298	1.07469353312378
1299	1.07445633628665
1300	1.07431826905293
1301	1.07429601535093
1302	1.07456278815569
1303	1.07490249780751
1304	1.07540102484354
1305	1.07585621799928
1306	1.07650309727927
1307	1.07691741512436
1308	1.07727655825908
1309	1.07771634213532
1310	1.0779099441667
1311	1.07788256133089
1312	1.07782519603067
1313	1.07769342779183
1314	1.07747857668905
1315	1.07716110520946
1316	1.07660954981182
1317	1.07607581261803
1318	1.07554932589146
1319	1.07505093242177
1320	1.07470045750651
1321	1.07421961555385
1322	1.0737425587728
1323	1.07342106741991
1324	1.07336519254095
1325	1.07350995471453
1326	1.07351281998382
1327	1.07364086111999
1328	1.07390880217154
1329	1.07415927524494
1330	1.0744514202575
1331	1.07491938310357
1332	1.07540012765087
1333	1.07571719697353
1334	1.07606533524161
1335	1.07624406349828
1336	1.07636272755595
1337	1.07654845573805
1338	1.07649407850584
1339	1.07639296331654
1340	1.07622669239487
1341	1.0756816732203
1342	1.07504354921423
1343	1.07439506716717
1344	1.07369153818752
1345	1.07318391810187
1346	1.072641707923
1347	1.07166927691493
1348	1.07061548842027
1349	1.06976318301267
1350	1.06882445992601
1351	1.06808067795963
1352	1.06772944414636
1353	1.06720361721882
1354	1.06654769865858
1355	1.06611753598418
1356	1.06580491374263
1357	1.06556757040707
1358	1.06543370695323
1359	1.06542265208248
1360	1.06534859643309
1361	1.06504299482121
1362	1.06451107139196
1363	1.06402108406262
1364	1.06353183467781
1365	1.06280835735096
1366	1.06199039998292
1367	1.06094275014625
1368	1.0594458367827
1369	1.05791741120893
1370	1.05635838620737
1371	1.05440417167245
1372	1.05239426762695
1373	1.05044167292541
1374	1.04837763047901
1375	1.04635740591793
1376	1.04442450489712
1377	1.04267756757603
1378	1.04094945782395
1379	1.03925477812803
1380	1.03800226257159
1381	1.03702377099001
1382	1.03612430516918
1383	1.03556617148849
1384	1.03543754285173
1385	1.03535036762322
1386	1.03538690569447
1387	1.03575825117914
1388	1.03603296105027
1389	1.03629746724257
1390	1.03641221895278
1391	1.03660233579405
1392	1.03689054243159
1393	1.03698213303078
1394	1.03680144515473
1395	1.03669118464999
1396	1.03644805398425
1397	1.03595013476405
1398	1.03553080108034
1399	1.03512925144048
1400	1.03451676483385
1401	1.03392530707345
1402	1.0335035862214
1403	1.03291927915634
1404	1.03220481655303
1405	1.03162031038569
1406	1.03106541828505
1407	1.03053174462552
1408	1.0301909577051
1409	1.03005370191844
1410	1.02990511125532
1411	1.02984168029511
1412	1.03003261376599
1413	1.03023613336057
1414	1.03055373842591
1415	1.03103024649874
1416	1.03140362463386
1417	1.03183039893786
1418	1.03235049393006
1419	1.03292452984398
1420	1.03343838795381
1421	1.03365273332131
1422	1.03397850599456
1423	1.03423448318383
1424	1.03456679719307
1425	1.03494748539227
1426	1.03542205969402
1427	1.03580536660497
1428	1.03608000712583
1429	1.03645448544586
1430	1.03696965201938
1431	1.03758437368177
1432	1.03817859789611
1433	1.0386865157386
1434	1.03926117440566
1435	1.03984175195314
1436	1.040374866191
1437	1.04095034924516
1438	1.04150595695403
1439	1.04205453343082
1440	1.04261065003769
1441	1.04328793739489
1442	1.04415678362284
1443	1.04492009857516
1444	1.04559697986872
1445	1.04633925712425
1446	1.04702708127362
1447	1.04774829711549
1448	1.04853126514644
1449	1.04919013668909
1450	1.04979773054678
1451	1.05044740091843
1452	1.05092913646008
1453	1.0512178593221
1454	1.05145950949913
1455	1.05155869082121
1456	1.05171748611022
1457	1.05203067664207
1458	1.05208078746339
1459	1.05195185012048
1460	1.05188514014982
1461	1.05180288999129
1462	1.05159057924629
1463	1.05152071190719
1464	1.05164717597554
1465	1.05163878133151
1466	1.05151742549226
1467	1.05155258067693
1468	1.05189267441315
1469	1.05210783963614
1470	1.05232256618823
1471	1.05274469722236
1472	1.05320098927834
1473	1.05359249491054
1474	1.05387507458871
1475	1.05421257754136
1476	1.05458474611189
1477	1.05474355304026
1478	1.05495454931309
1479	1.05534049961305
1480	1.05547445599746
1481	1.05534320815872
1482	1.05538017088302
1483	1.05553060400948
1484	1.05547722462663
1485	1.05528757769022
1486	1.05511169867114
1487	1.05487221769038
1488	1.05451721243742
1489	1.0542645072256
1490	1.05411372234496
1491	1.05388519489269
1492	1.05361788335094
1493	1.05337201058631
1494	1.05324037849509
1495	1.05318713260679
1496	1.0531175780361
1497	1.05315089499804
1498	1.05331883466374
1499	1.05353716528864
1500	1.05382689432997
1501	1.05425617262607
1502	1.05479052835702
1503	1.05536805906087
1504	1.05588559416315
1505	1.05630120879972
1506	1.0568452667494
1507	1.05737312995142
1508	1.05777838948214
1509	1.0583535627737
1510	1.0588341276816
1511	1.05905532738245
1512	1.05930616586964
1513	1.05944339326005
1514	1.05938032029687
1515	1.05906293564592
1516	1.05872558933517
1517	1.05820637659105
1518	1.05768860291416
1519	1.05717300071397
1520	1.05648730817592
1521	1.05563670647786
1522	1.0548710403332
1523	1.05406773551381
1524	1.0531567330567
1525	1.05237138873715
1526	1.05177406108148
1527	1.05123803389417
1528	1.05084730034946
1529	1.05055362822137
1530	1.0503953939781
1531	1.05046233710183
1532	1.05061083217444
1533	1.050857972431
1534	1.05141430729953
1535	1.05210442886076
1536	1.05267361323387
1537	1.05335917230652
1538	1.05413336378154
1539	1.05486003980375
1540	1.05563666408267
1541	1.05652844990386
1542	1.05747492772185
1543	1.05828466670101
1544	1.05908075705223
1545	1.05988020478372
1546	1.06041395284718
1547	1.06073721663212
1548	1.06098811736141
1549	1.06114584519774
1550	1.06113704021396
1551	1.06089359354044
1552	1.06045374545641
1553	1.05977665480169
1554	1.05888911003178
1555	1.05801072035934
1556	1.05716687446582
1557	1.0561818173593
1558	1.05505675532307
1559	1.05401411318089
1560	1.05285272134609
1561	1.05165094951912
1562	1.05080962833091
1563	1.05003821783288
1564	1.04927998949961
1565	1.04871775771988
1566	1.04820162462194
1567	1.04784708605062
1568	1.04787152166832
1569	1.04809454693018
1570	1.04843491845156
1571	1.0489198363538
1572	1.04946007054534
1573	1.05021218905311
1574	1.05116490515095
1575	1.05213094903366
1576	1.05318968565757
1577	1.0543403475745
1578	1.05547577188173
1579	1.05651299905123
1580	1.05750153547568
1581	1.05844638696286
1582	1.05920751348726
1583	1.05991900253821
1584	1.0605425999751
1585	1.06081693479377
1586	1.06092387545734
1587	1.06105600066874
1588	1.06093386640817
1589	1.06052089438002
1590	1.05983537927174
1591	1.05874155164505
1592	1.05761919373328
1593	1.05650478936197
1594	1.05518640652504
1595	1.05386652147148
1596	1.05244388525795
1597	1.05079258872947
1598	1.04925574830421
1599	1.04800027409784
1600	1.04680565272664
1601	1.04553740965289
1602	1.04447812599545
1603	1.04381555431063
1604	1.04319854164621
1605	1.04263118630047
1606	1.04220367369235
1607	1.04187625435433
1608	1.04184070780292
1609	1.04202822531317
1610	1.04239627126044
1611	1.0429021458495
1612	1.04337175873505
1613	1.04384787110494
1614	1.04456035896344
1615	1.04545066958296
1616	1.04629967826937
1617	1.04719900235203
1618	1.04813582912622
1619	1.04894357930724
1620	1.04954845286207
1621	1.05009332457317
1622	1.05067902749716
1623	1.05108743182248
1624	1.05123060325048
1625	1.05123088686614
1626	1.05119643132366
1627	1.05100240090523
1628	1.05046902653679
1629	1.04984733581347
1630	1.04919457373335
1631	1.04824274145463
1632	1.04710728174102
1633	1.04583737378733
1634	1.0443438197194
1635	1.04276308050097
1636	1.04115195471519
1637	1.03949902826165
1638	1.03769885014167
1639	1.03563001146065
1640	1.03354460921053
1641	1.03169899916001
1642	1.02992613985952
1643	1.02801137084478
1644	1.02614467930108
1645	1.02431457775491
1646	1.02237671785422
1647	1.0205975777359
1648	1.01883439321842
1649	1.01677801020756
1650	1.01486277265922
1651	1.01311532750576
1652	1.01110944842679
1653	1.00937403025233
1654	1.00772654743665
1655	1.00593045983971
1656	1.00473804330714
1657	1.00374457548855
1658	1.00266510479265
1659	1.00193555475579
1660	1.00147132691083
1661	1.00114733858189
1662	1.00097482579678
1663	1.00077884816939
1664	1.00056660464709
1665	1.00032662254437
1666	0.999880611341907
1667	0.999440059084402
1668	0.998846526405137
1669	0.997755556312097
1670	0.996493529812266
1671	0.995250441807236
1672	0.993682733981975
1673	0.991853343125478
1674	0.989919039421191
1675	0.987449349861882
1676	0.984577375102258
1677	0.981556088409217
1678	0.977984773501037
1679	0.973787298158917
1680	0.969173533405759
1681	0.964181041995196
1682	0.958838667444181
1683	0.953095416623713
1684	0.946780273742516
1685	0.93981556119249
1686	0.932350593623758
1687	0.924769372359639
1688	0.916772355965031
1689	0.907928948920055
1690	0.898928030027329
1691	0.889873168323713
1692	0.880327928046533
1693	0.870884668717207
1694	0.861368171788236
1695	0.851173945281884
1696	0.840912284631901
1697	0.830619093072684
1698	0.819988181541215
1699	0.808969559449256
1700	0.797530388868616
1701	0.785788026727518
1702	0.773467266694011
1703	0.760637447398788
1704	0.747038198364291
1705	0.733808114256598
1706	0.720005094514093
1707	0.706974034013624
1708	0.693794882877199
1709	0.682481790773981
1710	0.671407776238835
1711	0.662950278221524
1712	0.656097405660167
1713	0.652115473673817
1714	0.650437421436608
1715	0.651338979921302
1716	0.655226399379921
1717	0.660809720650635
1718	0.668951349863032
1719	0.678701933801247
1720	0.690131766267816
1721	0.7022744696557
1722	0.714805531912668
1723	0.727358235256054
1724	0.73952436629882
1725	0.750960181000797
1726	0.761574251363596
1727	0.770907928304009
1728	0.779231415023846
1729	0.786214363681803
1730	0.791724619138331
1731	0.795908269041998
1732	0.798776531393951
1733	0.800732428878174
1734	0.801919156619447
1735	0.802050494685718
1736	0.801484088029403
1737	0.800153570022591
1738	0.798545684468923
1739	0.797556725645299
1740	0.796621019392354
1741	0.795833575520245
1742	0.795382552284796
1743	0.795181809402839
1744	0.795303730159075
1745	0.795991326333694
1746	0.79700406409613
1747	0.797927695704844
1748	0.799223556531766
1749	0.801059325093257
1750	0.803031681670709
1751	0.805305186815727
1752	0.807946651954383
1753	0.810745521312318
1754	0.814002217740579
1755	0.81790775790005
1756	0.821704148967065
1757	0.825918476198769
1758	0.829885773849568
1759	0.833939545729836
1760	0.837654600234025
1761	0.841262166525992
1762	0.844392834829689
1763	0.847251792617461
1764	0.849662242212518
1765	0.851572068407698
1766	0.853342931610826
1767	0.854687333103005
1768	0.856121815394678
1769	0.857308895886316
1770	0.858617025069752
1771	0.859930234218406
1772	0.861191135928533
1773	0.862780086590115
1774	0.864120227675489
1775	0.865153450823444
1776	0.866294584783921
1777	0.867623343666171
1778	0.869556072176442
1779	0.871507529944643
1780	0.872962480482309
1781	0.874623703599443
1782	0.876167951175966
1783	0.877983575172825
1784	0.880535992213717
1785	0.882714221357596
1786	0.884552027698089
1787	0.886727194343568
1788	0.888997090895753
1789	0.891348070787929
1790	0.89400357282236
1791	0.896465422685471
1792	0.898895780344598
1793	0.90126121165275
1794	0.903679198870685
1795	0.905736286925275
1796	0.907487643748269
1797	0.909354828685578
1798	0.911074159917361
1799	0.912743264810968
1800	0.914664830564796
1801	0.856519577637999
1802	0.856435940257669
1803	0.856338162322906
1804	0.856260412855169
1805	0.856151336048376
1806	0.856394916087469
1807	0.856606013008848
1808	0.857412814796094
1809	0.858686626900394
1810	0.860342264903836
1811	0.861803453209686
1812	0.862641005209899
1813	0.863516600404152
1814	0.863982106079926
1815	0.864647876212548
1816	0.865756281048986
1817	0.866617816611931
1818	0.867290418229362
1819	0.868453111881666
1820	0.869665654238315
1821	0.87024779997549
1822	0.870681958534807
1823	0.871307553715546
1824	0.871839421774893
1825	0.872669750414059
1826	0.873804121054703
1827	0.874881060793351
1828	0.875722508381429
1829	0.877163763430346
1830	0.878796346450579
1831	0.880229417841122
1832	0.881626763917295
1833	0.881815496505313
1834	0.88186758020455
1835	0.882777435544998
1836	0.883080357753134
1837	0.883137135023562
1838	0.883304089739065
1839	0.8832580588041
1840	0.883129193560168
1841	0.883352337838409
1842	0.883760560583117
1843	0.883936779353255
1844	0.883352789631168
1845	0.882455340735008
1846	0.881553388264814
1847	0.880603147720133
1848	0.879402166763406
1849	0.87850336938504
1850	0.877514019139206
1851	0.876825808831615
1852	0.876626871404784
1853	0.876185518775059
1854	0.875867329442702
1855	0.875690330058521
1856	0.875719039783338
1857	0.87587919688368
1858	0.876009541559411
1859	0.876177683623742
1860	0.876771208656675
1861	0.877514729888404
1862	0.878118644316478
1863	0.879543760794269
1864	0.880799224961408
1865	0.881942675634414
1866	0.883354826806977
1867	0.884950141274233
1868	0.886793543223865
1869	0.888639698440858
1870	0.890744650062415
1871	0.89265205993478
1872	0.894536487625985
1873	0.896322612292129
1874	0.898022850764071
1875	0.89970073762433
1876	0.901722578990774
1877	0.90349208107944
1878	0.904849458170579
1879	0.905689323323141
1880	0.907237097627829
1881	0.908915899855234
1882	0.910250091776522
1883	0.911772988986287
1884	0.913502012899261
1885	0.914696201522239
1886	0.915091145898969
1887	0.91551921320784
1888	0.915721887523959
1889	0.915807864707204
1890	0.915661420026761
1891	0.915087737822684
1892	0.914288891005663
1893	0.913381514622425
1894	0.911854528280196
1895	0.910490296237947
1896	0.909407088784527
1897	0.908058723700755
1898	0.906476840882362
1899	0.904607054106745
1900	0.903501353449742
1901	0.903019506157045
1902	0.901985448711015
1903	0.901095054281059
1904	0.900261930939747
1905	0.898977359693217
1906	0.897877707370505
1907	0.896714917982334
1908	0.896514286961332
1909	0.896270704920556
1910	0.895277890338074
1911	0.89476014641347
1912	0.894710408812004
1913	0.894423079421456
1914	0.893855723657887
1915	0.893631486120387
1916	0.893751402777155
1917	0.893687232985719
1918	0.893604569164936
1919	0.893472686779477
1920	0.893081429671062
1921	0.892983964844641
1922	0.893272483268762
1923	0.894078213119935
1924	0.894736535519823
1925	0.895931530979585
1926	0.896822102381743
1927	0.897556349442983
1928	0.898253475120775
1929	0.89880914079418
1930	0.899757935170954
1931	0.90064588156438
1932	0.901767706075023
1933	0.903174985094841
1934	0.904469693898901
1935	0.905645749887659
1936	0.906490846716415
1937	0.90749536470983
1938	0.908572618311652
1939	0.909711639663485
1940	0.910813333937655
1941	0.911903071375074
1942	0.913370332995341
1943	0.914381008073887
1944	0.915092643800078
1945	0.915648740809232
1946	0.916558652183571
1947	0.917233886486949
1948	0.9175418230015
1949	0.917841030459386
1950	0.917852742010227
1951	0.917262625177311
1952	0.916879137648799
1953	0.916661577849887
1954	0.916137578304658
1955	0.915336455176397
1956	0.914478843301137
1957	0.913398113735868
1958	0.9123378212507
1959	0.911451417546362
1960	0.910754995569447
1961	0.909837051861067
1962	0.90892123986356
1963	0.908174319617122
1964	0.907539235493267
1965	0.906543454105783
1966	0.905404982549634
1967	0.90447673427284
1968	0.903480802693606
1969	0.902312963312019
1970	0.901223450264505
1971	0.900246668251174
1972	0.899167631597359
1973	0.897572798090223
1974	0.896858064075795
1975	0.896697307265062
1976	0.896448902107656
1977	0.896593836248901
1978	0.896477451554497
1979	0.896212938845808
1980	0.89623160751563
1981	0.896250651755939
1982	0.896461878234776
1983	0.896927365932519
1984	0.89747928271871
1985	0.898185533420469
1986	0.898802400010734
1987	0.899844511029871
1988	0.901367301348498
1989	0.902371429144767
1990	0.903249393905288
1991	0.904450634173057
1992	0.905628237984586
1993	0.906708881219754
1994	0.908053499988897
1995	0.909340392494113
1996	0.910215068534789
1997	0.911406504438906
1998	0.912938331690092
1999	0.914465815196281
2000	0.916047187083555
2001	0.917709860728289
2002	0.919222678616991
2003	0.920906975693352
2004	0.922192227107045
2005	0.92319511851029
2006	0.924191496538638
2007	0.925035690780992
2008	0.925792650986412
2009	0.926672245833674
2010	0.927068325719469
2011	0.926809350509628
2012	0.926978636644209
2013	0.927313631974441
2014	0.927259986066946
2015	0.927116046872673
2016	0.927261265878976
2017	0.926803115009425
2018	0.925764110993817
2019	0.924779321414949
2020	0.923792117537903
2021	0.922440021498344
2022	0.920414771037446
2023	0.918961843746458
2024	0.917548726031692
2025	0.916180998756985
2026	0.915212570198831
2027	0.914021847290212
2028	0.912618029788728
2029	0.911291167269867
2030	0.909977643452217
2031	0.90875803943252
2032	0.907286567652438
2033	0.905561536020375
2034	0.904276015518393
2035	0.902942766127795
2036	0.901848554544772
2037	0.901240983870015
2038	0.900418743298254
2039	0.899556033549018
2040	0.898721772604469
2041	0.897644219337686
2042	0.897044229450698
2043	0.897079153209529
2044	0.896562555706637
2045	0.895990736059701
2046	0.895458938836663
2047	0.89497924084671
2048	0.893785808765344
2049	0.893735744192564
2050	0.894346011036401
2051	0.895083248843455
2052	0.896484461088401
2053	0.897490196779558
2054	0.898627302634245
2055	0.899737985940729
2056	0.900610179898589
2057	0.901703531749903
2058	0.902979973781464
2059	0.904315244452914
2060	0.906100847296772
2061	0.907324889497374
2062	0.908031355671391
2063	0.908991961093084
2064	0.910358166989783
2065	0.911773352821459
2066	0.912896096617259
2067	0.914558841520789
2068	0.915679922863999
2069	0.915973920199232
2070	0.916721402991743
2071	0.91785846647356
2072	0.918654925811431
2073	0.919026099073545
2074	0.919719589954796
2075	0.920960087814371
2076	0.921416860318285
2077	0.921452156564093
2078	0.921641606562415
2079	0.921570153067875
2080	0.921049331058868
2081	0.920826180216295
2082	0.92107370995019
2083	0.920571849609918
2084	0.919626663384138
2085	0.918729438804364
2086	0.917567390836433
2087	0.916421324836302
2088	0.914953087557278
2089	0.913982836832339
2090	0.913389912861341
2091	0.912434378225276
2092	0.911677169893438
2093	0.910693453154972
2094	0.909289400862099
2095	0.907906688295618
2096	0.906769248063622
2097	0.905201084697225
2098	0.902967861203016
2099	0.901425757796511
2100	0.899697737355106
2101	0.897622014581709
2102	0.896281426922239
2103	0.895535106116736
2104	0.894370707632985
2105	0.893223348250886
2106	0.892341336730907
2107	0.891792031669008
2108	0.890629578187381
2109	0.889140650033759
2110	0.888145128583578
2111	0.886967626644464
2112	0.885754782293007
2113	0.885168478488933
2114	0.884284444920343
2115	0.883016063757039
2116	0.881415982287826
2117	0.880397607548855
2118	0.880226993010701
2119	0.879849650503195
2120	0.879756585989993
2121	0.879680362544062
2122	0.879960075275355
2123	0.879626881198836
2124	0.879349523248113
2125	0.878542734378749
2126	0.876750793769542
2127	0.875800813174269
2128	0.875268288147518
2129	0.874274062741627
2130	0.873289534796783
2131	0.872369718134747
2132	0.871241497967135
2133	0.869909981807645
2134	0.868328507492583
2135	0.867303425688243
2136	0.866254677571261
2137	0.865508584197807
2138	0.864439539396851
2139	0.863412389236865
2140	0.862398179809283
2141	0.860119704238402
2142	0.860021174655169
2143	0.861061144634329
2144	0.86259858900416
2145	0.865267179124909
2146	0.867775979699684
2147	0.871433612324879
2148	0.873690142455895
2149	0.875487510664815
2150	0.877453677439586
2151	0.879520188684838
2152	0.880198216263477
2153	0.880280606472205
2154	0.880102043427245
2155	0.878041355750015
2156	0.877051755260238
2157	0.876719568455514
2158	0.876265127209099
2159	0.876201445236213
2160	0.875761472641166
2161	0.874631290591986
2162	0.873447354021603
2163	0.872674481464895
2164	0.87164779962153
2165	0.87089641082425
2166	0.870521516583491
2167	0.870384360683295
2168	0.870192513098474
2169	0.870237873528449
2170	0.870858822924659
2171	0.87143589435101
2172	0.872014777460203
2173	0.872575670813608
2174	0.873637041234514
2175	0.874091568445628
2176	0.874596867499656
2177	0.87417254778429
2178	0.872475493877162
2179	0.871752307247496
2180	0.87111879642779
2181	0.869964854377797
2182	0.869060720304357
2183	0.868191968636384
2184	0.866636558584388
2185	0.86519185719789
2186	0.864569645968138
2187	0.863369867154349
2188	0.862885029073569
2189	0.862279252618327
2190	0.862514201524609
2191	0.86374267126994
2192	0.864530531418559
2193	0.865920839991315
2194	0.866291569356697
2195	0.866165193437951
2196	0.866113440372429
2197	0.865158261649977
2198	0.865081706974207
2199	0.865655047472218
2200	0.865810773894397
2201	0.866296502124701
2202	0.866316426485503
2203	0.865354931895016
2204	0.865485799140854
2205	0.865992000510302
2206	0.866505873313271
2207	0.868588646865597
2208	0.869190023723638
2209	0.868310734602119
2210	0.86816812006525
2211	0.868232253430926
2212	0.86721325376312
2213	0.866099801888128
2214	0.86649532301341
2215	0.866776646920442
2216	0.866896294009962
2217	0.86705744834086
2218	0.868006791179764
2219	0.868146943947705
2220	0.867734731414805
2221	0.867106649746285
2222	0.866680554004591
2223	0.86527018289373
2224	0.863197429383975
2225	0.860714863511552
2226	0.856764557605909
2227	0.854545842428963
2228	0.853010681198472
2229	0.850772508128984
2230	0.849159109607122
2231	0.847130372624475
2232	0.84453550864438
2233	0.841692044506356
2234	0.839066457851821
2235	0.835985779751662
2236	0.832174788892284
2237	0.82809804836989
2238	0.824260974368924
2239	0.819592542049201
2240	0.814245434328269
2241	0.808293998009622
2242	0.801055663868862
2243	0.794470893895651
2244	0.787965695173698
2245	0.781123362260772
2246	0.774270983603156
2247	0.767560990979268
2248	0.759758271287966
2249	0.751561161471104
2250	0.743829137112148
2251	0.735673270086948
2252	0.727145880574916
2253	0.718704046036104
2254	0.709063953407735
2255	0.698628267054574
2256	0.687641251721767
2257	0.675395040033522
2258	0.664238661557497
2259	0.652809576457917
2260	0.641885341390146
2261	0.631518724037535
2262	0.621126900540865
2263	0.610716767594613
2264	0.600585958979686
2265	0.59085271756006
2266	0.581095583758769
2267	0.571947841419212
2268	0.561785070336642
2269	0.550634568886199
2270	0.540578245912543
2271	0.529733610426376
2272	0.52057627254467
2273	0.513380362736243
2274	0.505538179678605
2275	0.498692144066694
2276	0.490632529414047
2277	0.482458073812286
2278	0.47320538188132
2279	0.463480154022671
2280	0.452291249796835
2281	0.438832015142956
2282	0.426249447355131
2283	0.413203582343578
2284	0.399799903195703
2285	0.386582736823198
2286	0.37313781746922
2287	0.358412607012159
2288	0.344468008840224
2289	0.330730521142032
2290	0.317790769339586
2291	0.304486923379258
2292	0.291859795418511
2293	0.28045303953326
2294	0.269289902671971
2295	0.259819677179061
2296	0.250975229724312
2297	0.242170692104331
2298	0.233802616667846
2299	0.225125722894245
2300	0.215761000355468
2301	0.208472096939865
2302	0.202127093798498
2303	0.195717257062577
2304	0.190130941531734
2305	0.185549876896623
2306	0.180814472124275
2307	0.177720091605573
2308	0.176149844284328
2309	0.176114034644255
2310	0.177239132594541
2311	0.179597973345468
2312	0.183972057259631
2313	0.189011306499073
2314	0.195228138226065
2315	0.201294183192839
2316	0.209363102589531
2317	0.216033981042848
2318	0.221479069659309
2319	0.228351470275712
2320	0.236509572672443
2321	0.242640237583494
2322	0.248647863022438
2323	0.253939504304435
2324	0.258191116966801
2325	0.260987770203378
2326	0.262578429803991
2327	0.264526167568509
2328	0.2651885520326
2329	0.265461695019684
2330	0.265188271580518
2331	0.266154462186799
2332	0.267183852883711
2333	0.26756496835036
2334	0.268609747781491
2335	0.269966812552105
2336	0.270095241657168
2337	0.271057791001023
2338	0.27306376731186
2339	0.275853258923361
2340	0.278720555027068
2341	0.281982783789656
2342	0.288007657081847
2343	0.291597861017398
2344	0.294027747857009
2345	0.2960024157138
2346	0.297145632133765
2347	0.297259436564808
2348	0.29608659628282
[truncated: 152 more rows]
