# Supplementary material for: Machine learning-assisted non-destructive plasticizer identification and quantification in historical PVC objects based on IR spectroscopy
Source: Sci Rep. 2022 Mar 23;12:5017. doi: 10.1038/s41598-022-08862-1 (PMC8943100; doi:10.1038/s41598-022-08862-1)
Supplement: Supplementary file 1 — Supplementary Information 1. [file 41598_2022_8862_MOESM1_ESM.zip › Plasticizers_PVC_data/NIR_all/P51_idle.txt]

Wavelength	C:\Documents and Settings\All Users\Application Data\ASD\Indico Pro\Projects\David\P51_idle.txt
350	0.684755825201768
351	0.739547716375395
352	0.755349019183939
353	0.75683111048932
354	0.768903186049189
355	0.820117643924085
356	0.811209572171036
357	0.781433006434468
358	0.80263505694265
359	0.830160985742772
360	0.856124669505202
361	0.874185917678189
362	0.822244787985766
363	0.806620162014852
364	0.858014243091626
365	0.875845164060298
366	0.8693523486708
367	0.85304431154205
368	0.839767562066726
369	0.866983689593994
370	0.908769954297238
371	0.898637168367935
372	0.913823937990913
373	0.924010025455026
374	0.883407387942028
375	0.90029724852652
376	0.931866382739309
377	0.925894339788671
378	0.933105351792775
379	0.940185907503277
380	0.939678032080165
381	0.949712572596516
382	0.953665626390431
383	0.949312559318686
384	0.953558372540302
385	0.965757137681092
386	0.972746318514817
387	0.949392859135351
388	0.955706209402164
389	0.979076614372378
390	0.984592495119573
391	0.986456594841844
392	0.981664678367114
393	0.971493729678627
394	0.993437627951362
395	1.00373061214684
396	0.985320176494887
397	1.00308283161989
398	1.01901732945912
399	1.02076551504948
400	1.03137980473698
401	1.03541675701812
402	1.03292406197771
403	1.03406810085198
404	1.03225234309805
405	1.03285182333724
406	1.043483354978
407	1.05011819777651
408	1.0538022720419
409	1.05729121489565
410	1.05693588874163
411	1.05826913430866
412	1.06357580853661
413	1.06664396173538
414	1.06744950352232
415	1.06563431612371
416	1.05914005129113
417	1.05671738184912
418	1.05983868430995
419	1.06594799808029
420	1.07000171951569
421	1.07250744645334
422	1.0759158956281
423	1.07932010484399
424	1.08213849341159
425	1.08423549559935
426	1.08748145660103
427	1.09030503079684
428	1.09188083701225
429	1.09326748486945
430	1.09624590189597
431	1.1001104856315
432	1.10041059906119
433	1.10121675438908
434	1.10203426302132
435	1.09976178131093
436	1.10137331440341
437	1.10463055565364
438	1.10482926321592
439	1.10415465457526
440	1.10446442200747
441	1.10643294295972
442	1.10548847313021
443	1.1057255720205
444	1.10849834361324
445	1.10789815093763
446	1.1079303268499
447	1.10964211473551
448	1.11101700279954
449	1.11286692714905
450	1.11461632398667
451	1.11502836592253
452	1.11660100592626
453	1.11820448298232
454	1.11814224624392
455	1.11882759117616
456	1.12008968885262
457	1.12094952141362
458	1.11829530326181
459	1.11714862743726
460	1.11911631883517
461	1.11931433171395
462	1.11905812558691
463	1.11910673756615
464	1.12021177187832
465	1.12002758823813
466	1.11921737114895
467	1.11965352278372
468	1.12084243986628
469	1.1213478983665
470	1.12016377833473
471	1.11956222289136
472	1.12121887229727
473	1.12463768589413
474	1.123536467328
475	1.12232080405353
476	1.12237859095626
477	1.12110445316391
478	1.12162571843683
479	1.12289941367899
480	1.12146470115671
481	1.12064781373577
482	1.12105839909848
483	1.12221685423634
484	1.12081654884968
485	1.11939064296055
486	1.11997279095577
487	1.12014395947226
488	1.11963199101593
489	1.11868359137799
490	1.11822620368289
491	1.11917614707836
492	1.12036738703491
493	1.11858441646824
494	1.11760084706293
495	1.11783097270489
496	1.11847334213372
497	1.11922815624034
498	1.11915859361924
499	1.1178717719192
500	1.11761682694028
501	1.11815150535101
502	1.11867315054533
503	1.11727427906421
504	1.11609952495904
505	1.11563848074043
506	1.11477667304208
507	1.1137943317297
508	1.11327957881008
509	1.11392473715349
510	1.11354169252206
511	1.11311749408415
512	1.11386344065473
513	1.1141132988752
514	1.11364783400949
515	1.11264371837751
516	1.11179032280023
517	1.11159155546745
518	1.11162335436429
519	1.1099513332891
520	1.10963398722233
521	1.11019802792738
522	1.10942026190935
523	1.10906439929402
524	1.10903198276559
525	1.10884931072987
526	1.10858576347899
527	1.10831847625735
528	1.10800641823683
529	1.10719877256693
530	1.10640820667925
531	1.10585303843173
532	1.10533859948062
533	1.10523646267207
534	1.10543354728294
535	1.10552115211413
536	1.10457959085006
537	1.10305813268515
538	1.10179282611019
539	1.10115549391116
540	1.10121997008484
541	1.10163275803903
542	1.10088220014527
543	1.10003364760905
544	1.09971691569127
545	1.1002357945687
546	1.09974919975472
547	1.09857734011687
548	1.09831234655613
549	1.09781745236752
550	1.09737847797893
551	1.09748469875276
552	1.09754871654018
553	1.09739579790467
554	1.09693692200419
555	1.09600321752422
556	1.09568808585895
557	1.09610667220464
558	1.09599356522656
559	1.09590224238737
560	1.09568891551624
561	1.09492232483608
562	1.09493585208347
563	1.09546731509614
564	1.09588752673188
565	1.09626186212651
566	1.09633978090643
567	1.09610950592621
568	1.09623247505646
569	1.09660608968386
570	1.09703353106962
571	1.09711114273092
572	1.09761193753505
573	1.09815447709002
574	1.09782184244564
575	1.09747843913455
576	1.09761194340777
577	1.09836289407087
578	1.09850378233323
579	1.09839715168833
580	1.09888353109207
581	1.10196650838552
582	1.10470973966898
583	1.10622282055253
584	1.10741155545489
585	1.10735882429858
586	1.10652877640132
587	1.10590142469107
588	1.10520262680683
589	1.10445608153086
590	1.10381141242063
591	1.10392270999825
592	1.10405171965587
593	1.10382689482159
594	1.10366509340424
595	1.10305295415819
596	1.10194701999956
597	1.10062186449285
598	1.09916208002461
599	1.0988444782514
600	1.100708495121
601	1.10247945292246
602	1.102483522828
603	1.1004724845898
604	1.09887117073248
605	1.09727042567567
606	1.0959872933205
607	1.09636272287354
608	1.09756724359115
609	1.10005795409206
610	1.10479407661601
611	1.11098677724853
612	1.11759002713444
613	1.12341825598932
614	1.12791824033364
615	1.13194873926285
616	1.13594519105027
617	1.13837360026634
618	1.14011669840724
619	1.14045231860286
620	1.13709768110203
621	1.13502531363124
622	1.13414023538057
623	1.13268382356326
624	1.1313857030671
625	1.13057184441798
626	1.13040618894446
627	1.13072379566897
628	1.13180522232691
629	1.13343281997224
630	1.1347901959098
631	1.13660786156418
632	1.1385084893268
633	1.13976640158191
634	1.14078941880893
635	1.14175460497301
636	1.14287063740771
637	1.14463400946107
638	1.14636227807421
639	1.14766528029483
640	1.14860737684104
641	1.14974015211272
642	1.15102185577761
643	1.15202855047501
644	1.15283877797824
645	1.15383660648088
646	1.15527735183377
647	1.15628084062018
648	1.15711549816277
649	1.15789396696116
650	1.15802924209395
651	1.15879684758165
652	1.16036282392857
653	1.16197719770719
654	1.16294477084191
655	1.16354284313945
656	1.1643844409224
657	1.16563119299014
658	1.16643822132603
659	1.16648189172573
660	1.16730286605141
661	1.16751283037848
662	1.16714454659432
663	1.16780117466285
664	1.16901169447316
665	1.17009835418959
666	1.17033464996121
667	1.17023581002361
668	1.17055029839937
669	1.17156732484636
670	1.17209403319798
671	1.17214651589019
672	1.17199157477834
673	1.17227313401643
674	1.17226488453397
675	1.17234109515797
676	1.17324928113703
677	1.17386573123547
678	1.17415809996149
679	1.17432151394507
680	1.17464539420519
681	1.17482574169493
682	1.17482930373893
683	1.17501522681892
684	1.17566928569659
685	1.1762982188906
686	1.17609779766881
687	1.17666745309013
688	1.17739484067443
689	1.17742497117979
690	1.17652480712679
691	1.17636072402132
692	1.17731672546112
693	1.17782514269035
694	1.17758474107375
695	1.17723058985298
696	1.17786704041796
697	1.17790542888945
698	1.1776546502356
699	1.17756095201902
700	1.1770550874298
701	1.17645160695801
702	1.17619064138977
703	1.17703733052771
704	1.1775354932479
705	1.17734266395649
706	1.17669953255855
707	1.17615642629822
708	1.17594755116796
709	1.17611429393958
710	1.17631722647845
711	1.17669660984608
712	1.17704561184265
713	1.17651475649495
714	1.17670257188912
715	1.17733848190221
716	1.17732362614286
717	1.17656002226319
718	1.17534324833945
719	1.174288296385
720	1.17484526184428
721	1.1752719162305
722	1.1751011959185
723	1.17547224932989
724	1.17558671257674
725	1.17534320675859
726	1.17495903977724
727	1.17520864342827
728	1.17521062885508
729	1.17447616985289
730	1.17422365391454
731	1.17437720218976
732	1.17452826199629
733	1.17386984104239
734	1.17381539255669
735	1.17388935681208
736	1.17325478226412
737	1.17305880374457
738	1.17329603963993
739	1.17367152765971
740	1.17344276115234
741	1.17336907770691
742	1.17336467588887
743	1.17276893388499
744	1.17291863189273
745	1.17288129210704
746	1.17173936654019
747	1.17155041770119
748	1.1718758520395
749	1.17224450560045
750	1.17239475975197
751	1.1721200319455
752	1.17142360723316
753	1.17053037668172
754	1.17044981905008
755	1.1711810843207
756	1.17221974452083
757	1.17212674224972
758	1.171464015492
759	1.17084088594354
760	1.17096494505303
761	1.17120856310569
762	1.17119099908133
763	1.17075866884897
764	1.17105361303747
765	1.170927304324
766	1.17003946784556
767	1.17066062318484
768	1.17098534287207
769	1.17083891947201
770	1.1711398416887
771	1.17029378771373
772	1.16939831095741
773	1.16961112222645
774	1.16941395401375
775	1.1688124003688
776	1.1682968114854
777	1.16915001955163
778	1.16946401372093
779	1.16901558367306
780	1.1683312303579
781	1.16776965286804
782	1.16816795502366
783	1.16942678086521
784	1.16884692255051
785	1.16779040255582
786	1.16710429576335
787	1.16727565233762
788	1.1671739286891
789	1.16668963000079
790	1.16614462094313
791	1.16652897090964
792	1.16695777377984
793	1.16702237813434
794	1.1672034764354
795	1.16699667229127
796	1.16669802736489
797	1.16682003670547
798	1.16643497770803
799	1.16569886921456
800	1.16499727627729
801	1.16505685144775
802	1.16437111118027
803	1.16344895918444
804	1.16428176376665
805	1.16501701971112
806	1.16532423533562
807	1.16524143531233
808	1.16483104060981
809	1.16449123075822
810	1.16443310766212
811	1.1646591485665
812	1.16463121048542
813	1.16436430913832
814	1.16400268290588
815	1.16292029632598
816	1.16187167712692
817	1.16146520370536
818	1.16188851208132
819	1.16217700322475
820	1.16235056643828
821	1.16284824214617
822	1.16213091781298
823	1.16122200214816
824	1.16105169418684
825	1.16092217769853
826	1.16146776656757
827	1.16204950287704
828	1.16095536705148
829	1.15996721520546
830	1.15942439335088
831	1.15935928413915
832	1.1601722723419
833	1.16098333800742
834	1.16126717709488
835	1.16096264994362
836	1.16048834467997
837	1.15996466513322
838	1.15942615907164
839	1.15902468475874
840	1.15917888084262
841	1.15973288056828
842	1.15952514434527
843	1.15846658176695
844	1.15756722980876
845	1.15813981412596
846	1.15840348012054
847	1.15794886212529
848	1.1571142548053
849	1.15764375769571
850	1.1575367515194
851	1.15697061669316
852	1.15732782953084
853	1.15788265648159
854	1.15815658922497
855	1.15792469409502
856	1.15759131831829
857	1.15713249218047
858	1.15640940735453
859	1.15522109966859
860	1.15440747573513
861	1.15475771938063
862	1.15640273631449
863	1.15761654105517
864	1.1574666572985
865	1.15617776732171
866	1.15511053990284
867	1.15489928854654
868	1.15478681299439
869	1.15404711673674
870	1.15389831761675
871	1.15427956701096
872	1.15469750614107
873	1.15421149719448
874	1.15391018608018
875	1.15342263318046
876	1.15231300621088
877	1.15183807814504
878	1.15222488628535
879	1.15310022414959
880	1.1534054877931
881	1.15322764700443
882	1.15257147134699
883	1.15163460354398
884	1.15154852956893
885	1.15096209994288
886	1.14993159483578
887	1.15073627605377
888	1.15074604139977
889	1.15008814767669
890	1.1496659390901
891	1.14904064341301
892	1.14892632114512
893	1.14912854608368
894	1.14800496547975
895	1.14735808779943
896	1.14705303149536
897	1.1465059809472
898	1.14660705874466
899	1.14672324119715
900	1.14652082333241
901	1.14623098844142
902	1.14564798410782
903	1.14483677896988
904	1.14405282242861
905	1.14408048313802
906	1.14380192843034
907	1.14281989194156
908	1.14184697424377
909	1.14174713586213
910	1.14219591895309
911	1.14247712918534
912	1.14244620114489
913	1.14168458471231
914	1.14041475815212
915	1.13965763898481
916	1.1398121869049
917	1.14038734451841
918	1.14063505896205
919	1.14018679519607
920	1.13988160748752
921	1.1400465995718
922	1.14038042642706
923	1.14142815281794
924	1.1421632183387
925	1.14173059480559
926	1.1414737177575
927	1.14161903769802
928	1.14173373508053
929	1.14086409330693
930	1.14131675960875
931	1.14245273603639
932	1.14319513154383
933	1.14350966196202
934	1.14341243675852
935	1.14301802828634
936	1.14252009624527
937	1.14190383518554
938	1.14161603409812
939	1.14184963236361
940	1.14200387108706
941	1.14185179773146
942	1.14196054205451
943	1.14316215172476
944	1.14377697247319
945	1.14368218867606
946	1.14310672774406
947	1.14256506344683
948	1.14130223082462
949	1.14066455645985
950	1.14220740319956
951	1.14233830353933
952	1.14154665052859
953	1.14084385983141
954	1.14150005336836
955	1.1418273397909
956	1.14180865120143
957	1.14187182256776
958	1.14201460611779
959	1.14100900991766
960	1.13936104580404
961	1.13934410206073
962	1.13952084395577
963	1.14031434431963
964	1.14175822010195
965	1.14132246278658
966	1.14063083239265
967	1.14058003963223
968	1.14137762833173
969	1.14130232034044
970	1.14045711059195
971	1.13940503933976
972	1.13902582596389
973	1.13905520008896
974	1.13901015243476
975	1.1385421126557
976	1.139018664415
977	1.14009646403691
978	1.14110697806584
979	1.1411753534765
980	1.13996340461458
981	1.13862580110695
982	1.13827681391828
983	1.13797323808903
984	1.13865020388934
985	1.13932918910819
986	1.13776166047461
987	1.13666494548594
988	1.13690792147646
989	1.13812811674857
990	1.13772849988698
991	1.13800403196172
992	1.13858504029361
993	1.1380778683444
994	1.13619025194525
995	1.13468166128483
996	1.13454627264821
997	1.13555432754317
998	1.13604287191986
999	1.1358837757093
1000	1.13549038449066
1001	1.05514389309697
1002	1.05470394439979
1003	1.05457213960539
1004	1.05400533390411
1005	1.05392141869438
1006	1.05469659624151
1007	1.05461259090442
1008	1.05419824268856
1009	1.05377296611498
1010	1.05246758715021
1011	1.05194802305845
1012	1.05174719593451
1013	1.05196716550988
1014	1.05188630474695
1015	1.05209594731651
1016	1.05212923412379
1017	1.05192583357272
1018	1.05184833024855
1019	1.0519194776001
1020	1.05195294681572
1021	1.05194786948893
1022	1.05188244563947
1023	1.05203281982172
1024	1.05183476037325
1025	1.0512477277406
1026	1.05085271798493
1027	1.05036117508503
1028	1.04978282187997
1029	1.0497371380809
1030	1.05007133344714
1031	1.05009800142131
1032	1.05030034530851
1033	1.05040168065868
1034	1.05026316863744
1035	1.05033502743776
1036	1.05081504436123
1037	1.05078292307888
1038	1.05060244865446
1039	1.05026205694103
1040	1.0493863508487
1041	1.0488625158092
1042	1.04804741327293
1043	1.04783745033218
1044	1.04796974435392
1045	1.04866990427556
1046	1.04876514758746
1047	1.0492103265399
1048	1.04893209470986
1049	1.04765688294251
1050	1.04747388302896
1051	1.04763345768074
1052	1.04766865736015
1053	1.04852980963022
1054	1.04840503259342
1055	1.04715384853654
1056	1.04683147416146
1057	1.04645161636783
1058	1.04637540054198
1059	1.04700620134883
1060	1.04774199330031
1061	1.04782411233294
1062	1.04757414327473
1063	1.04757653663693
1064	1.04734089815667
1065	1.04726612151269
1066	1.0474107004201
1067	1.04743549126367
1068	1.04724486410408
1069	1.0473140253741
1070	1.04770263590732
1071	1.04774460222297
1072	1.04771054342191
1073	1.04767939293439
1074	1.04729922034925
1075	1.04725286238644
1076	1.04747090788417
1077	1.0476187920589
1078	1.04776703271912
1079	1.04812288660645
1080	1.04800775518111
1081	1.04767970955179
1082	1.04730873593185
1083	1.04655359554961
1084	1.04613033274761
1085	1.0455561442671
1086	1.04561936479138
1087	1.04640807151679
1088	1.04652689714656
1089	1.04685716901077
1090	1.04681027141827
1091	1.04580389744293
1092	1.04549699504154
1093	1.04560143016399
1094	1.04581260342096
1095	1.04593169183808
1096	1.04564214215594
1097	1.04550028101213
1098	1.04498708244016
1099	1.04484613899712
1100	1.04501959458029
1101	1.04513081891569
1102	1.04521213128854
1103	1.04533350084572
1104	1.04567205469608
1105	1.04566783460968
1106	1.04560575273539
1107	1.04552206234619
1108	1.04532234084116
1109	1.04487669299985
1110	1.04472210478773
1111	1.04399799923362
1112	1.04357829926092
1113	1.04365854090665
1114	1.04336872741627
1115	1.04313859669942
1116	1.04299043077839
1117	1.04263529512666
1118	1.04239374972406
1119	1.04263365759801
1120	1.04224874288177
1121	1.04133696873982
1122	1.04086852764621
1123	1.04042609538715
1124	1.03987658560523
1125	1.03947056145399
1126	1.03892449797349
1127	1.03862047261559
1128	1.03827940878751
1129	1.03809508323466
1130	1.03788680870658
1131	1.03676755323566
1132	1.035721204394
1133	1.03509458441254
1134	1.03462137137611
1135	1.03402390851252
1136	1.03382076592846
1137	1.03320588380682
1138	1.03211758285789
1139	1.0313894963694
1140	1.03087524079188
1141	1.0302535338236
1142	1.02961865876656
1143	1.02896240159652
1144	1.02842041716352
1145	1.0275998445251
1146	1.02640619430399
1147	1.0254820842711
1148	1.02439279946313
1149	1.02292297398024
1150	1.02161398140893
1151	1.02044542331034
1152	1.01913623746618
1153	1.01783676816455
1154	1.01620428935016
1155	1.01445639315841
1156	1.01252276940476
1157	1.01024980606118
1158	1.00803910847468
1159	1.00562149282676
1160	1.00344430420244
1161	1.0012881404993
1162	0.99920149105594
1163	0.99725144838625
1164	0.995261580887702
1165	0.993288878046938
1166	0.991634575128843
1167	0.989971738870912
1168	0.988458955961146
1169	0.987438699870785
1170	0.986372773852746
1171	0.985461513583167
1172	0.984944227296136
1173	0.984340057638409
1174	0.983749615089576
1175	0.983000492661524
1176	0.982425736047231
1177	0.981534642609731
1178	0.980265698983188
1179	0.979219594675634
1180	0.978391163444323
1181	0.977000294395696
1182	0.975460422494064
1183	0.974124460179684
1184	0.972241947401459
1185	0.970387672319658
1186	0.969176027038321
1187	0.967788387925839
1188	0.966607972583656
1189	0.965890887084322
1190	0.965093925350011
1191	0.964150657089088
1192	0.96380220996722
1193	0.963723377519607
1194	0.963817262549114
1195	0.964357352835983
1196	0.964892895361022
1197	0.965369752760862
1198	0.966336483319289
1199	0.967698446292075
1200	0.969076287942117
1201	0.970538660481208
1202	0.972166258225688
1203	0.973814249707481
1204	0.975481581660841
1205	0.977277647025772
1206	0.97905569030898
1207	0.980694892933346
1208	0.982480124595034
1209	0.984558855233892
1210	0.9863697638226
1211	0.988096735291714
1212	0.989702435953338
1213	0.991477223356169
1214	0.993183039179276
1215	0.994982371551259
1216	0.996948051252325
1217	0.998693876837412
1218	1.00033461790864
1219	1.00201860804559
1220	1.00347953487286
1221	1.00508949072796
1222	1.00651228391148
1223	1.00769483978033
1224	1.00885821457092
1225	1.00998360602432
1226	1.0111620917468
1227	1.01212974360952
1228	1.01301980612206
1229	1.01398308462505
1230	1.01471595798141
1231	1.01550347941152
1232	1.01618647235375
1233	1.01680520210007
1234	1.01724475690096
1235	1.01750836373119
1236	1.01796969329193
1237	1.01844687837336
1238	1.01894359955822
1239	1.01970256473736
1240	1.01991276784657
1241	1.02005235116823
1242	1.02043123457038
1243	1.02060749824059
1244	1.02070083838388
1245	1.02087062420571
1246	1.02093382893845
1247	1.02100557315216
1248	1.02127829687374
1249	1.0215393268293
1250	1.02154368281247
1251	1.02164568382116
1252	1.02206553835
1253	1.0223678462968
1254	1.02252049590781
1255	1.02266502267483
1256	1.022627545394
1257	1.02263151789232
1258	1.02271309383201
1259	1.02281680236452
1260	1.02298126472711
1261	1.02288337577573
1262	1.02298590394803
1263	1.02304347107838
1264	1.0228616388448
1265	1.02304233284652
1266	1.02322862105917
1267	1.02304089661033
1268	1.02298548032926
1269	1.02306463206975
1270	1.02296146050081
1271	1.02279166628031
1272	1.02269067643167
1273	1.02257600663671
1274	1.02251762416774
1275	1.02252362599113
1276	1.02253186737787
1277	1.02270210567064
1278	1.022786876822
1279	1.02275298845971
1280	1.02278836115141
1281	1.02299763495304
1282	1.02299822756395
1283	1.02281103869552
1284	1.02283657033898
1285	1.0230184025837
1286	1.02275773941857
1287	1.02260569392691
1288	1.02290864966088
1289	1.02300596112562
1290	1.02296143872978
1291	1.02307002155417
1292	1.02288879637466
1293	1.02263129538029
1294	1.02264055895798
1295	1.02248702521771
1296	1.02228105853657
1297	1.0221099354863
1298	1.02193625071762
1299	1.02187607323603
1300	1.02173340833616
1301	1.02150224460339
1302	1.02134016692122
1303	1.02119420286414
1304	1.0210119733467
1305	1.02090936984854
1306	1.0209006440628
1307	1.0209060222993
1308	1.02087967066222
1309	1.02095608720103
1310	1.02097248343988
1311	1.02082815207991
1312	1.02066929513593
1313	1.02062474340151
1314	1.02065799938068
1315	1.02048534180182
1316	1.0203301234401
1317	1.02037052315226
1318	1.02030195681616
1319	1.02016469611344
1320	1.02014771206144
1321	1.02002592944088
1322	1.01985929659478
1323	1.01997934778619
1324	1.02012346798966
1325	1.0200788021198
1326	1.01989350234253
1327	1.01988414288692
1328	1.01986887533537
1329	1.01973536539494
1330	1.01964061369917
1331	1.01969318930714
1332	1.01964145083825
1333	1.01935197433268
1334	1.01937687559913
1335	1.01923567757959
1336	1.01891562122205
1337	1.01889242668183
1338	1.01864167658654
1339	1.01831379977883
1340	1.01823236052865
1341	1.01794509875718
1342	1.01746555623468
1343	1.01722186236003
1344	1.01705187427045
1345	1.01656524839408
1346	1.01610676554056
1347	1.01565966424961
1348	1.01491807567727
1349	1.01421302257117
1350	1.01347157372012
1351	1.01258912716804
1352	1.01195867216728
1353	1.01117910500395
1354	1.0100983541557
1355	1.00909903673778
1356	1.00803334465884
1357	1.0070154354457
1358	1.00598454163709
1359	1.00509741093132
1360	1.00408364601421
1361	1.00284299243132
1362	1.0014707426282
1363	1.00019099408357
1364	0.99895143858488
1365	0.99755632548925
1366	0.996017245863889
1367	0.99428187467992
1368	0.992206022310788
1369	0.990186756590621
1370	0.988385035707336
1371	0.986396783801621
1372	0.984288873602973
1373	0.982228131998686
1374	0.980111320165433
1375	0.977926074350835
1376	0.97592546139828
1377	0.974025908176305
1378	0.97192501638843
1379	0.969965678917821
1380	0.968430175411954
1381	0.967050547006677
1382	0.965671706180667
1383	0.96453553477189
1384	0.963619999942488
1385	0.962697727246482
1386	0.961975914795307
1387	0.961419229403725
1388	0.960749063179554
1389	0.959973586534036
1390	0.959314230079923
1391	0.95882280242328
1392	0.958209851770059
1393	0.957589607184839
1394	0.957048490717129
1395	0.956440344975841
1396	0.9557809221163
1397	0.955246551038879
1398	0.954926487639175
1399	0.954618642610321
1400	0.954409800629609
1401	0.954425977004019
1402	0.954260455386259
1403	0.953971189893318
1404	0.953929639392413
1405	0.953991028235945
1406	0.953929735631654
1407	0.953866946203608
1408	0.953742563513498
1409	0.953460181723772
1410	0.953392354977786
1411	0.953571071270212
1412	0.953742449695893
1413	0.953796026866199
1414	0.953716526026785
1415	0.953733914042709
1416	0.953768011317906
1417	0.95374501588848
1418	0.953860375636209
1419	0.95396842310762
1420	0.953996531299831
1421	0.954066929731702
1422	0.954190416915724
1423	0.954295793584208
1424	0.954559876554864
1425	0.954875472251875
1426	0.955377681350457
1427	0.956000318593745
1428	0.956660706952482
1429	0.957599531288038
1430	0.958636558577236
1431	0.959784110354507
1432	0.961197605610342
1433	0.962459854870716
1434	0.963731148909869
1435	0.965293456308364
1436	0.966629084651462
1437	0.967717026010004
1438	0.968826233752643
1439	0.969695970174399
1440	0.970390483622279
1441	0.971181330154918
1442	0.972035909617654
1443	0.972765788062134
1444	0.973241528956637
1445	0.973854943014178
1446	0.974539983493905
1447	0.974987740756043
1448	0.975645671861566
1449	0.976364284075722
1450	0.976782202984381
1451	0.977231736640287
1452	0.977832144191967
1453	0.97837362105632
1454	0.978786670300338
1455	0.979317726222954
1456	0.979877222082056
1457	0.980273339900367
1458	0.980713315796358
1459	0.981119245858709
1460	0.981489416502736
1461	0.981797571467053
1462	0.981982084445888
1463	0.982255447975481
1464	0.982586538007458
1465	0.982874658793746
1466	0.983164851211474
1467	0.983482961001348
1468	0.983740143726004
1469	0.983777494777264
1470	0.983827743339114
1471	0.984170122628049
1472	0.984480757728272
1473	0.984612080388499
1474	0.98478081675792
1475	0.984985719963661
1476	0.985182452848872
1477	0.985426830622549
1478	0.985729833354421
1479	0.985943812008871
1480	0.986060808428732
1481	0.986339486866085
1482	0.986736886849355
1483	0.986913070513453
1484	0.986990255522304
1485	0.987212503393872
1486	0.987333979528872
1487	0.987482763216029
1488	0.98779400212824
1489	0.987883858365583
1490	0.987942305505668
1491	0.988071189606945
1492	0.98810284558016
1493	0.988273590348744
1494	0.988360040514713
1495	0.988281601042041
1496	0.988406185912266
1497	0.98857547559774
1498	0.98862131088545
1499	0.988697492854434
1500	0.988805959069673
1501	0.98885007383746
1502	0.988857545269136
1503	0.988928860846192
1504	0.988955004988188
1505	0.988835650412581
1506	0.988773806120166
1507	0.988797849090142
1508	0.988778148051896
1509	0.988807724060102
1510	0.988950504798967
1511	0.989030637436557
1512	0.988955643018433
1513	0.988800076126958
1514	0.988760787425536
1515	0.98875971753758
1516	0.988690780004047
1517	0.988675263417425
1518	0.988635571677487
1519	0.988401379366945
1520	0.988304981222137
1521	0.988448888546017
1522	0.988451901970087
1523	0.988402138467989
1524	0.988321078638874
1525	0.988253809860458
1526	0.988049862046238
1527	0.988056749985213
1528	0.988121163335839
1529	0.988125294993534
1530	0.988260428339056
1531	0.988216797675225
1532	0.988076810743307
1533	0.988105284332133
1534	0.988122955590269
1535	0.98808596551219
1536	0.98814542876598
1537	0.98827500372773
1538	0.988287827038594
1539	0.988143597105829
1540	0.988129377657053
1541	0.988148119830584
1542	0.98802834976667
1543	0.988017229524141
1544	0.98808794364872
1545	0.988068605970081
1546	0.988015338790931
1547	0.988155778098895
1548	0.988228662997334
1549	0.988065050785022
1550	0.987885644249731
1551	0.987766377821087
1552	0.987790608955719
1553	0.987707098168502
1554	0.987618492025127
1555	0.987722263883609
1556	0.987746635180416
1557	0.987853570356608
1558	0.988004243226726
1559	0.987922917446081
1560	0.9878158966658
1561	0.98768753603253
1562	0.987463831926506
1563	0.98745073231878
1564	0.987445780890011
1565	0.987330459731623
1566	0.987387325770342
1567	0.987445370518132
1568	0.987428373282188
1569	0.987405983610694
1570	0.987342139872526
1571	0.987338289061462
1572	0.987337685542846
1573	0.987392917121976
1574	0.987571206240513
1575	0.987530680784065
1576	0.987324336578295
1577	0.987224972064016
1578	0.987096219743992
1579	0.986875361430492
1580	0.986675942800616
1581	0.986508416968586
1582	0.986346947177476
1583	0.986111554341382
1584	0.985756284490789
1585	0.985444918247546
1586	0.985296283642914
1587	0.985190608621375
1588	0.98507894001117
1589	0.984951163006759
1590	0.98477507002143
1591	0.984617763033013
1592	0.984508064481883
1593	0.984396792046204
1594	0.98422932937174
1595	0.983889699036959
1596	0.983607997368233
1597	0.98357943876692
1598	0.983405823144891
1599	0.983008584742848
1600	0.982846227580428
1601	0.982771074843157
1602	0.982606826612585
1603	0.982659138961826
1604	0.982660359942841
1605	0.982394849083539
1606	0.982137180097684
1607	0.981868348791681
1608	0.981548212751502
1609	0.981220073147757
1610	0.980794616718508
1611	0.980427849285659
1612	0.980136754113604
1613	0.979704965446226
1614	0.979175953486543
1615	0.978546126504303
1616	0.977754577064003
1617	0.977074564432432
1618	0.97667466270866
1619	0.976125309506263
1620	0.975433739828075
1621	0.974937533611024
1622	0.974225948998332
1623	0.973481656419464
1624	0.973001937779548
1625	0.972267230690455
1626	0.971481226809429
1627	0.971087402252158
1628	0.970789334216259
1629	0.97040921457482
1630	0.969979175930668
1631	0.969561686746525
1632	0.969223300036437
1633	0.968913118806487
1634	0.968641014779064
1635	0.968306135875896
1636	0.967768929773366
1637	0.967192632961124
1638	0.96660630615938
1639	0.965883507665524
1640	0.965066774753662
1641	0.964078532902185
1642	0.96290727801627
1643	0.961574482360817
1644	0.95997312434722
1645	0.958248756277725
1646	0.956437500514055
1647	0.95423447220631
1648	0.951615031476365
1649	0.948667246711857
1650	0.945474750057649
1651	0.942166920260684
1652	0.938678611984181
1653	0.934954912917394
1654	0.931020725757833
1655	0.927097648410002
1656	0.923529430953004
1657	0.920245203386606
1658	0.917196948668562
1659	0.914551644078733
1660	0.912216906366923
1661	0.91012105773391
1662	0.908396947298442
1663	0.906900289766504
1664	0.905254382334149
1665	0.903661464798654
1666	0.902269394771829
1667	0.900843993533537
1668	0.899496286157848
1669	0.898224496407237
1670	0.896754105352739
1671	0.895162106232806
1672	0.893751167613889
1673	0.89218149819588
1674	0.89020159421114
1675	0.888108747476396
1676	0.885414730455096
1677	0.882184376110659
1678	0.878875902809033
1679	0.874961435833026
1680	0.870488729649667
1681	0.865474325132845
1682	0.859784143262893
1683	0.853350913177385
1684	0.845959809196353
1685	0.837852696114059
1686	0.829005681125585
1687	0.81959498764344
1688	0.809749028285135
1689	0.798983930061898
1690	0.787475171179146
1691	0.775470442364952
1692	0.762768038277098
1693	0.749911663525445
1694	0.737048617971607
1695	0.723512090200787
1696	0.709532665663933
1697	0.695400865743719
1698	0.681052649281141
1699	0.666306470596015
1700	0.651368492624082
1701	0.636347404575426
1702	0.620498334998851
1703	0.604434666125637
1704	0.587806456192926
1705	0.571540791382876
1706	0.554624173931455
1707	0.539070756709596
1708	0.523691072215516
1709	0.510171743360312
1710	0.497188249106347
1711	0.487297711631451
1712	0.479117399904318
1713	0.474160162852521
1714	0.471987091010993
1715	0.472841262255126
1716	0.476776824782847
1717	0.483066995546952
1718	0.492880692729671
1719	0.504293872481861
1720	0.51760583286376
1721	0.532057245023919
1722	0.546623912662692
1723	0.561258609353554
1724	0.575939543253797
1725	0.589982420185797
1726	0.603364520709582
1727	0.615157501423244
1728	0.625412532457607
1729	0.634535481378346
1730	0.641848603156175
1731	0.647563984995819
1732	0.652184893941283
1733	0.655052405486054
1734	0.656359853646697
1735	0.656872243104412
1736	0.656405409999114
1737	0.655139692102115
1738	0.653847457555128
1739	0.652281571189711
1740	0.650497348324724
1741	0.649138701147573
1742	0.648028736665118
1743	0.647357404157552
1744	0.646996632262312
1745	0.646966508062276
1746	0.647132830700691
1747	0.647541068696402
1748	0.648666000447318
1749	0.649485565563648
1750	0.651044894724251
1751	0.653062039185974
1752	0.655578256857708
1753	0.658716711078035
1754	0.66241373448575
1755	0.666729208380869
1756	0.671236001139285
1757	0.676543677859864
1758	0.681651858621713
1759	0.687046788309722
1760	0.692051922171579
1761	0.69702980603997
1762	0.701655457189821
1763	0.706055351720167
1764	0.709988491787968
1765	0.713571038278026
1766	0.717052857824572
1767	0.720125806348216
1768	0.723127002952598
1769	0.725907347192923
1770	0.728368922677304
1771	0.731158768388607
1772	0.73376547572249
1773	0.736553986099359
1774	0.739260039649476
1775	0.74143115376052
1776	0.743823741107385
1777	0.746652034878785
1778	0.749431867350109
1779	0.751960087935917
1780	0.754098365540585
1781	0.756139048021891
1782	0.758565616571587
1783	0.760899455888562
1784	0.763314794924841
1785	0.76592168417431
1786	0.768659042802994
1787	0.771140509051449
1788	0.773786121018486
1789	0.77624538299491
1790	0.778026239496263
1791	0.780425458391927
1792	0.783521653550946
1793	0.785919752671225
1794	0.788340425203126
1795	0.790311809523592
1796	0.791388033299652
1797	0.793124131774424
1798	0.795144946783445
1799	0.796813899554643
1800	0.798750794729597
1801	0.814520262285768
1802	0.815537550425927
1803	0.816715386040625
1804	0.817715777492735
1805	0.818423973271771
1806	0.81903474350805
1807	0.819395186491139
1808	0.820009707713814
1809	0.820693009797636
1810	0.821252822159892
1811	0.821728302249832
1812	0.822043015469277
1813	0.822070106463745
1814	0.8218687575071
1815	0.821741768180267
1816	0.821433236936163
1817	0.821251538419948
1818	0.821101767101795
1819	0.821064463902743
1820	0.820399189916129
1821	0.81982193212974
1822	0.819388540967051
1823	0.818541975552016
1824	0.817917188323875
1825	0.817803236046823
1826	0.817817562842408
1827	0.817775069093413
1828	0.817643126419636
1829	0.818178626190114
1830	0.818823912734723
1831	0.819219629523837
1832	0.820296308044745
1833	0.82147400445592
1834	0.822932636067028
1835	0.824908303901616
1836	0.826567134904425
1837	0.828480195079378
1838	0.830120494685814
1839	0.831584758567494
1840	0.832584326644506
1841	0.834248651091325
1842	0.835452027409556
1843	0.836219546755762
1844	0.836896621019749
1845	0.837005251922075
1846	0.837666563333197
1847	0.838365771611077
1848	0.839326623757972
1849	0.840135721699864
1850	0.841130375432006
1851	0.841675102255835
1852	0.842194094669242
1853	0.843266653265603
1854	0.844381121225415
1855	0.84523052495823
1856	0.845477828922564
1857	0.846340946405059
1858	0.847406765578203
1859	0.84845395412561
1860	0.849521802541772
1861	0.851040467866942
1862	0.852584474702941
1863	0.853708375457586
1864	0.855527036410153
1865	0.857358591992575
1866	0.858331976405465
1867	0.859560580692125
1868	0.860643608425514
1869	0.861765308275822
1870	0.862910356433333
1871	0.864052715902201
1872	0.86530302192045
1873	0.865885314765344
1874	0.86670511006408
1875	0.867849409955028
1876	0.868367121175275
1877	0.868923153563906
1878	0.869458919485031
1879	0.869721201379663
1880	0.870122457269706
1881	0.870696374738733
1882	0.871149997279996
1883	0.871523097520397
1884	0.872054462884875
1885	0.872347399577086
1886	0.872200263477602
1887	0.871878924624144
1888	0.871698871164274
1889	0.871330275553399
1890	0.870753798999797
1891	0.870318339203836
1892	0.870147387726133
1893	0.869385175426208
1894	0.868239669387991
1895	0.867415479437818
1896	0.866235311567899
1897	0.864674659869922
1898	0.863943706008941
1899	0.86392116981362
1900	0.863939306887298
1901	0.864436300293326
1902	0.864806703920912
1903	0.865131916492748
1904	0.865875070173751
1905	0.866903774554965
1906	0.868005174871818
1907	0.869442629291341
1908	0.870983558814873
1909	0.872550054716942
1910	0.873889432844209
1911	0.874783916962795
1912	0.875318087105193
1913	0.876024630195247
1914	0.876346155291923
1915	0.876860032919548
1916	0.877896642813775
1917	0.878383960787434
1918	0.878315852056231
1919	0.878473632495855
1920	0.87872140420339
1921	0.878459499493044
1922	0.878443490454251
1923	0.879144436332092
1924	0.879142790578974
1925	0.878691947880478
1926	0.878716695720392
1927	0.878879285456157
1928	0.87872475439156
1929	0.878645640286207
1930	0.878657832027569
1931	0.878697974934512
1932	0.87813772972759
1933	0.87794142771299
1934	0.877770786644566
1935	0.877529608879205
1936	0.877059796150137
1937	0.876668830950399
1938	0.876281262196437
1939	0.876100955928642
1940	0.87593493007713
1941	0.875798279901609
1942	0.87593200843919
1943	0.87595075951683
1944	0.875976689019743
1945	0.875681218734855
1946	0.875788451428278
1947	0.875813189150563
1948	0.876016059969651
1949	0.876409044349391
1950	0.876670963251921
1951	0.877035981694467
1952	0.877298258489401
1953	0.877520799172317
1954	0.877568983659329
1955	0.877146260364582
1956	0.877363293494033
1957	0.877759576733568
1958	0.878325069121048
1959	0.879039031646297
1960	0.879758206149202
1961	0.88024492003882
1962	0.880224992172803
1963	0.880681560606105
1964	0.881309420818255
1965	0.881948269034404
1966	0.882942125175332
1967	0.883528232118363
1968	0.883863513222616
1969	0.884350403427571
1970	0.884860904488286
1971	0.885107009480649
1972	0.885121954083368
1973	0.885484852884609
1974	0.885671202806775
1975	0.88543426184692
1976	0.885673623645755
1977	0.886408923638141
1978	0.886721566825539
1979	0.886905228516784
1980	0.887174046415313
1981	0.88732177237219
1982	0.887494317165133
1983	0.887741009408111
1984	0.888012640795768
1985	0.88826400341903
1986	0.888491397328684
1987	0.888739201497586
1988	0.889088029077588
1989	0.889304989120852
1990	0.889394689933175
1991	0.889592666602765
1992	0.890047237366092
1993	0.890003789020677
1994	0.889565421314139
1995	0.889447850900619
1996	0.889320414555391
1997	0.888973326650884
1998	0.888425249530553
1999	0.888318169532932
2000	0.888310601413501
2001	0.888188429342596
2002	0.888050715104591
2003	0.888320868872944
2004	0.888378697269133
2005	0.888132988388593
2006	0.887914526693862
2007	0.88778170339919
2008	0.887757208752067
2009	0.887531261980246
2010	0.887441572592943
2011	0.88776537057249
2012	0.887871107355135
2013	0.887903538086921
2014	0.88776991937526
2015	0.887538478274115
2016	0.887163943790717
2017	0.887008677584475
2018	0.886883821140492
2019	0.886535648929394
2020	0.886107569528103
2021	0.885941488815438
2022	0.885710164051242
2023	0.885441737342311
2024	0.885408644864699
2025	0.885379290745871
2026	0.885076038966685
2027	0.884968719050743
2028	0.885314572189386
2029	0.885405393111662
2030	0.885407797010569
2031	0.885246738384484
2032	0.8852247256027
2033	0.885262561554751
2034	0.88508819999354
2035	0.884702931128442
2036	0.884662421495835
2037	0.884748282571016
2038	0.884600794549675
2039	0.884470003631192
2040	0.884527854223747
2041	0.884723416734194
2042	0.884483271026529
2043	0.884150379610227
2044	0.883946016521781
2045	0.883551814173209
2046	0.882717472379704
2047	0.882415424725101
2048	0.882627761018772
2049	0.882483729548984
2050	0.88219701689536
2051	0.882044677400711
2052	0.882011405263395
2053	0.881850559495233
2054	0.881373822927606
2055	0.881429846659419
2056	0.882050754776378
2057	0.882077193326824
2058	0.882252076224217
2059	0.882186455691822
2060	0.881311537212233
2061	0.880787348490259
2062	0.880185983272012
2063	0.880075932317335
2064	0.880053700188936
2065	0.880223720600018
2066	0.880418588042248
2067	0.881268819209645
2068	0.881118299648953
2069	0.880185247910297
2070	0.880035621224567
2071	0.879721493598762
2072	0.879534449827811
2073	0.8800342880079
2074	0.880184085111934
2075	0.879861806712589
2076	0.879862872531235
2077	0.880222849297428
2078	0.880384560976884
2079	0.880957135188723
2080	0.880608413670526
2081	0.880365682853535
2082	0.879921005229843
2083	0.879416280585169
2084	0.878535494368912
2085	0.878080059987807
2086	0.877824987186673
2087	0.877353100153429
2088	0.876446977318584
2089	0.876473312836234
2090	0.877324889517155
2091	0.877376156197301
2092	0.877499120944548
2093	0.877867719954083
2094	0.878072499976884
2095	0.877801449389659
2096	0.877383099431187
2097	0.877522374955867
2098	0.877476981839275
2099	0.876503452086292
2100	0.875920048867755
2101	0.875897157600796
2102	0.875395482169345
2103	0.8743008949083
2104	0.873528475417349
2105	0.872885529506707
2106	0.872307751539009
2107	0.871607348411212
2108	0.871072068559309
2109	0.871004970397243
2110	0.870518730079398
2111	0.870012361244255
2112	0.869161224112697
2113	0.867866443728306
2114	0.866726472550237
2115	0.865690785969864
2116	0.864061798796731
2117	0.862667953237345
2118	0.861221025574299
2119	0.859640314257163
2120	0.857562943382291
2121	0.856422366003401
2122	0.855991442185635
2123	0.854578352154811
2124	0.853425409780976
2125	0.851630295336866
2126	0.848959387932433
2127	0.846288444123386
2128	0.843417827442168
2129	0.84054810379975
2130	0.837618910042532
2131	0.834152975687842
2132	0.830163483216634
2133	0.826602357356899
2134	0.822514751004795
2135	0.818847429584962
2136	0.815433667071608
2137	0.812697858126534
2138	0.810103585939083
2139	0.80752195328746
2140	0.805616917836775
2141	0.804113499591692
2142	0.803543790815778
2143	0.803373583964931
2144	0.804249642644927
2145	0.806469089672545
2146	0.808475988481342
2147	0.811252230482135
2148	0.813858975342458
2149	0.817183606393
2150	0.819407670908097
2151	0.821490544977479
2152	0.822855548683942
2153	0.823314144542684
2154	0.823594358439193
2155	0.823382144972093
2156	0.822963227965247
2157	0.821925646650651
2158	0.820954968598276
2159	0.819465304887085
2160	0.818430248263296
2161	0.81832787220134
2162	0.818296910115687
2163	0.818580160092681
2164	0.819613890551477
2165	0.820727059161456
2166	0.821921968972465
2167	0.823173513804178
2168	0.824769766689839
2169	0.826636157157326
2170	0.828657382126495
2171	0.83045386259936
2172	0.83253939205036
2173	0.834793737996526
2174	0.837150742886406
2175	0.838868151292812
2176	0.841183745227727
2177	0.842371353689652
2178	0.842109145730374
2179	0.842158496141918
2180	0.842034251617057
2181	0.841604582171094
2182	0.840697543363434
2183	0.839987064331452
2184	0.838976389778106
2185	0.838155441662696
2186	0.837826958213842
2187	0.837693117442847
2188	0.837204232297617
2189	0.836787290778022
2190	0.836187513552806
2191	0.835158584432724
2192	0.834539357105757
2193	0.833985201807712
2194	0.833817726927276
2195	0.834099644548908
2196	0.833968847728663
2197	0.833802790591758
2198	0.833915556968972
2199	0.834286679687424
2200	0.833896512082079
2201	0.833665085777214
2202	0.832872636699475
2203	0.830609612061207
2204	0.829530292942017
2205	0.829352705920943
2206	0.828294688319078
2207	0.827073510043909
2208	0.825889008653067
2209	0.824499571989636
2210	0.822711030351166
2211	0.820826371698296
2212	0.818774910063391
2213	0.816696791258282
2214	0.815285013104965
2215	0.814783545507164
2216	0.814244139781909
2217	0.813319962055021
2218	0.812130913778474
2219	0.810875339441163
2220	0.809681075104958
2221	0.807716264031331
2222	0.805529455220306
2223	0.8029028222203
2224	0.799265825087366
2225	0.796340851894328
2226	0.793272924954158
2227	0.790521561064352
2228	0.788530504976706
2229	0.785596949394561
2230	0.782624675652984
2231	0.778940393497445
2232	0.774256658765133
2233	0.769834713929255
2234	0.765562558994983
2235	0.760505137245392
2236	0.754832012342212
2237	0.749252826488701
2238	0.743143907238784
2239	0.737025123338713
2240	0.731201090742223
2241	0.724792055898262
2242	0.718472010332733
2243	0.711038676886474
2244	0.702254345039255
2245	0.694055336559069
2246	0.685655249241339
2247	0.676003226500776
2248	0.66644606109661
2249	0.656864410356323
2250	0.64699424120888
2251	0.636688699759383
2252	0.625018041909731
2253	0.612332030523278
2254	0.600619817157065
2255	0.587861316602696
2256	0.575946993651049
2257	0.565303494531581
2258	0.553807899259815
2259	0.542131986701147
2260	0.529572352469152
2261	0.516726507670975
2262	0.503754818080691
2263	0.489438374859764
2264	0.476140126746089
2265	0.463051242009586
2266	0.450742755977159
2267	0.438442937596998
2268	0.42736030993822
2269	0.417711686015692
2270	0.407834727483228
2271	0.398333074082639
2272	0.389311507276657
2273	0.38171582846301
2274	0.372351299956023
2275	0.362365852437667
2276	0.352665030913717
2277	0.342231162881957
2278	0.33140045345156
2279	0.32091935353588
2280	0.309831549126338
2281	0.29805792294669
2282	0.28548348064449
2283	0.272167222041905
2284	0.258966272657337
2285	0.244221215954255
2286	0.23051302057094
2287	0.217349010729626
2288	0.204775236720805
2289	0.192907172536277
2290	0.181099266288438
2291	0.169841670603979
2292	0.158898036693326
2293	0.149845428195299
2294	0.142594902696381
2295	0.135113945526701
2296	0.127847296427366
2297	0.120867741867087
2298	0.113683071887779
2299	0.106933145318683
2300	0.100913499757027
2301	0.095685742385901
2302	9.03239937154674E-02
2303	8.60274734887778E-02
2304	8.33340375034446E-02
2305	0.080478059680984
2306	7.73589025804142E-02
2307	7.59419299530661E-02
2308	7.55726283177936E-02
2309	7.61619482155413E-02
2310	7.79886356014434E-02
2311	8.02358281032432E-02
2312	8.37324068827828E-02
2313	8.72885137999972E-02
2314	9.14314658970019E-02
2315	0.09584860050959
2316	0.100752450418318
2317	0.105738336552383
2318	0.111588920865472
2319	0.11639229883484
2320	0.121064505951054
2321	0.125298161990832
2322	0.128487863901038
2323	0.13225483378155
2324	0.136648045701799
2325	0.139714563417407
2326	0.142364576868661
2327	0.144519302910017
2328	0.145671414690795
2329	0.146525218799092
2330	0.146441312495764
2331	0.147283361969699
2332	0.148297480761667
2333	0.148761149475971
2334	0.149189694393197
2335	0.15011974631594
2336	0.150690895803871
2337	0.15137174962128
2338	0.15310335209996
2339	0.154331032542578
2340	0.154226299399546
2341	0.155467031363443
2342	0.157985400388526
2343	0.159707797283187
2344	0.162153252101328
2345	0.163446933739967
2346	0.163926059823527
2347	0.164082411254703
2348	0.162711638550094
[truncated: 152 more rows]
