# Supplementary material for: Machine learning-assisted non-destructive plasticizer identification and quantification in historical PVC objects based on IR spectroscopy
Source: Sci Rep. 2022 Mar 23;12:5017. doi: 10.1038/s41598-022-08862-1 (PMC8943100; doi:10.1038/s41598-022-08862-1)
Supplement: Supplementary file 1 — Supplementary Information 1. [file 41598_2022_8862_MOESM1_ESM.zip › Plasticizers_PVC_data/NIR_all/P54_idle.txt]

Wavelength	C:\Documents and Settings\All Users\Application Data\ASD\Indico Pro\Projects\David\P54_idle.txt
350	0.727439029427156
351	0.629518154535306
352	0.634243702054302
353	0.690844191209073
354	0.734288491117751
355	0.701375030330147
356	0.646906836301679
357	0.640020706494667
358	0.715794264168067
359	0.712932163776664
360	0.671972258594063
361	0.648391050817965
362	0.694067846424506
363	0.722515795659627
364	0.703785625652293
365	0.707407365880511
366	0.709064070270746
367	0.705481801074749
368	0.717727328825467
369	0.711176427390889
370	0.707658645141239
371	0.762936940728368
372	0.763926719412754
373	0.744601408591914
374	0.770830802909051
375	0.784938424968394
376	0.791981388733693
377	0.803304659088301
378	0.807568998533423
379	0.81089092738384
380	0.814915498467119
381	0.805444795841349
382	0.807548540749701
383	0.825710918028839
384	0.840297952211564
385	0.843343635526967
386	0.839520742903251
387	0.843435422733619
388	0.852701025356304
389	0.866106995056765
390	0.881822632604014
391	0.889406907913529
392	0.887563548385571
393	0.879724333324835
394	0.8758411645761
395	0.884471103547411
396	0.9050847418419
397	0.916220365636462
398	0.924495802992783
399	0.93375025972676
400	0.945751209360275
401	0.950593175251338
402	0.951425595163045
403	0.960278956953365
404	0.970619846114833
405	0.97637172650555
406	0.972771295166793
407	0.977445575830046
408	0.98654406964726
409	0.99233939720777
410	0.98856495002474
411	0.989731610250903
412	1.00128347640917
413	1.00357892690454
414	1.0037424093757
415	1.00576330114821
416	1.01086410398828
417	1.01195896493354
418	1.01114525498096
419	1.01666301192275
420	1.02176598168702
421	1.0269029404548
422	1.03390186291407
423	1.03231442161866
424	1.02971741459898
425	1.03350198031287
426	1.03582510613572
427	1.04004294692985
428	1.04636311347914
429	1.04444030056674
430	1.04613410534385
431	1.0528869009268
432	1.05232811117033
433	1.05304123486441
434	1.05651668300429
435	1.0609171856524
436	1.06131477429817
437	1.06072502474415
438	1.06408209352707
439	1.06591811333189
440	1.06717978121855
441	1.06952688249691
442	1.07357466737072
443	1.07611916770843
444	1.07621657963807
445	1.07829754305099
446	1.07995399186158
447	1.08076790289249
448	1.08231705445692
449	1.08554428469103
450	1.08914190253472
451	1.09043386470923
452	1.09265522014451
453	1.09443990678716
454	1.09391443711624
455	1.09576271405645
456	1.09843797830116
457	1.10019985049492
458	1.10170571175749
459	1.10316880707665
460	1.10449330254535
461	1.10494301346011
462	1.10505360970123
463	1.10569278175647
464	1.10835177961856
465	1.10979146149688
466	1.10972731515338
467	1.10913141384877
468	1.10831280408725
469	1.10906820200689
470	1.11248644154893
471	1.11479001250136
472	1.11572990962495
473	1.11585648527882
474	1.11693813045938
475	1.11767695969066
476	1.11780905236008
477	1.11837869082869
478	1.11939141502252
479	1.12043647346332
480	1.12076732737113
481	1.12182039730071
482	1.12293477590709
483	1.1230658628378
484	1.1234407305314
485	1.12445181918633
486	1.12581356964769
487	1.12517238847285
488	1.12439823258956
489	1.12471316248624
490	1.1265750550234
491	1.12674284812614
492	1.12567108415973
493	1.12694890819104
494	1.12778647163826
495	1.12735709699082
496	1.12572889271748
497	1.12610801388429
498	1.12714773960043
499	1.12720099421517
500	1.12736583633565
501	1.12757929647651
502	1.12770019265771
503	1.12751799304385
504	1.12742478990314
505	1.12736216840749
506	1.12677827320029
507	1.12595187316543
508	1.1253013399981
509	1.12530887649489
510	1.12516622413061
511	1.12519462949691
512	1.12567621702184
513	1.12513824037167
514	1.12489977818152
515	1.12558974156727
516	1.12564209225314
517	1.12470556478994
518	1.1232653166535
519	1.12300722319008
520	1.12296859857917
521	1.12267880004635
522	1.12184628033193
523	1.12243411980121
524	1.12322228192363
525	1.12255778837783
526	1.12164263872211
527	1.12095731161547
528	1.1207018693659
529	1.12062760220609
530	1.12041733173102
531	1.11996030768853
532	1.11939210469399
533	1.11878677273205
534	1.11838855446972
535	1.11852855985099
536	1.11835100287138
537	1.11797066497683
538	1.11772415912866
539	1.11751279729628
540	1.1172296066821
541	1.11674348138789
542	1.11575047278611
543	1.11508634758492
544	1.11484333402908
545	1.11395338403805
546	1.11342333814757
547	1.11324548407547
548	1.11288095652997
549	1.11265547714236
550	1.11241544074734
551	1.11195080195551
552	1.11151561599683
553	1.11121719839984
554	1.11102055913886
555	1.11051979879587
556	1.10999174660628
557	1.10948277822761
558	1.10867342663224
559	1.10800937877222
560	1.10758823006134
561	1.10733142368716
562	1.1073351274384
563	1.10732777440171
564	1.10707762489773
565	1.1072664384213
566	1.10746516867445
567	1.10738024008224
568	1.10736677658351
569	1.10738483540687
570	1.1073339408964
571	1.10696410615489
572	1.10698535059223
573	1.10732656061395
574	1.10753000226533
575	1.10774918921999
576	1.10787636994826
577	1.10785079522692
578	1.10805248337678
579	1.10862399025313
580	1.10935689691981
581	1.10919757185071
582	1.10913156691197
583	1.10933608479414
584	1.10922664943501
585	1.10922387625309
586	1.10924980922308
587	1.10904831381437
588	1.10856974320096
589	1.10821500247056
590	1.10831427228501
591	1.10865594987261
592	1.10878514417946
593	1.10858810962133
594	1.10853034917822
595	1.10871148284171
596	1.10889168279297
597	1.10853874968208
598	1.10864851318474
599	1.10927430012096
600	1.11009542341725
601	1.11084144845715
602	1.11143362385622
603	1.11173306363986
604	1.11124028423248
605	1.11047645431643
606	1.10973679235104
607	1.10909750599813
608	1.10877852151716
609	1.10883591660472
610	1.10920241736492
611	1.10999863553603
612	1.11091040268032
613	1.11151150118194
614	1.11188988414779
615	1.11264034924235
616	1.11388259329477
617	1.11424983344921
618	1.11450994256461
619	1.11458316780821
620	1.11361352304071
621	1.1135535003092
622	1.11433919745118
623	1.11527819375123
624	1.11649851764265
625	1.11782210571473
626	1.11903728429967
627	1.11975513216223
628	1.12102140468832
629	1.12283789644241
630	1.12410161903197
631	1.1254647401176
632	1.12683387559021
633	1.12788227094264
634	1.12878962979552
635	1.12952677056624
636	1.13012868579376
637	1.13102088954523
638	1.13171242209352
639	1.13218960102865
640	1.13348240600633
641	1.13416839121979
642	1.13444752823906
643	1.13550728858566
644	1.13629140816103
645	1.13688927562699
646	1.13760166443031
647	1.13820329051974
648	1.13894124306282
649	1.13989070065618
650	1.14068065137509
651	1.14131848566219
652	1.1418453365137
653	1.14234158958986
654	1.14318031502066
655	1.1439664549664
656	1.14416188702602
657	1.14442846639826
658	1.14481595875149
659	1.14524849829942
660	1.14548514662383
661	1.14597722263655
662	1.14671111415418
663	1.14716139508758
664	1.14753509512479
665	1.1479120742479
666	1.14834404982238
667	1.14887617302918
668	1.1493850291753
669	1.14973733779317
670	1.14979993331895
671	1.149969337885
672	1.15041971782463
673	1.15108869003321
674	1.15147031266454
675	1.15178084680104
676	1.15253430651279
677	1.15321604211068
678	1.1538887370825
679	1.15465626056272
680	1.15544109887275
681	1.15605105222897
682	1.15651464568056
683	1.15720177581136
684	1.15782118628306
685	1.15838234801373
686	1.15904718092019
687	1.16007451861637
688	1.1611487371057
689	1.16195399497795
690	1.16270605645024
691	1.16322771338299
692	1.16359192788522
693	1.16432306895095
694	1.16509417702802
695	1.16569754741337
696	1.16598041676361
697	1.16615589507228
698	1.16626812824669
699	1.16640190410897
700	1.16699161897475
701	1.16742231559906
702	1.16746665768394
703	1.16748274391922
704	1.16751402342132
705	1.16776123432841
706	1.16843767923086
707	1.16894019769008
708	1.16935512860068
709	1.169811796601
710	1.17005870832572
711	1.17027326343076
712	1.17060516712151
713	1.17119310540628
714	1.17168554204192
715	1.1719726932542
716	1.17206258984674
717	1.17215226377425
718	1.17216259531765
719	1.17209366892084
720	1.17242104343487
721	1.17257943729574
722	1.17241230055447
723	1.17225959252313
724	1.17214238305092
725	1.17210653836922
726	1.17219798807656
727	1.17252269163514
728	1.17296890425087
729	1.1733114061791
730	1.17299331354148
731	1.17294057124995
732	1.17337180930668
733	1.17382646333191
734	1.17416984679643
735	1.17428961566939
736	1.17414959831821
737	1.17399049834241
738	1.17395725235112
739	1.17408901639626
740	1.1742386930124
741	1.17444579696561
742	1.1745659053643
743	1.1743212870371
744	1.17382626434413
745	1.17337724220917
746	1.173268228139
747	1.17351064903251
748	1.17372857061584
749	1.17368744645512
750	1.17335866534373
751	1.17308445344619
752	1.17308605557736
753	1.17348478285533
754	1.17389707215429
755	1.1740423403693
756	1.1738127154037
757	1.17354131271359
758	1.17329209472104
759	1.17329053333274
760	1.17400987686348
761	1.17456222557494
762	1.17460748564476
763	1.17411871871186
764	1.17388186626348
765	1.17376097862048
766	1.17361851472939
767	1.17359063082625
768	1.17364626529944
769	1.17367335047946
770	1.17349921513039
771	1.17337258284266
772	1.17317066672742
773	1.17278807297416
774	1.17255530985272
775	1.17262846702778
776	1.17282827431715
777	1.17243602562704
778	1.1721307857497
779	1.17210893227047
780	1.17236210820335
781	1.17281781157928
782	1.17326339587291
783	1.17347920226092
784	1.17323058099877
785	1.17280637847688
786	1.17250652186308
787	1.17264261573953
788	1.17307844755468
789	1.17341179140248
790	1.17328274172288
791	1.17295474169623
792	1.17243005146973
793	1.17193481084667
794	1.17213082167801
795	1.17226396354469
796	1.17208411801674
797	1.17159191727808
798	1.17109377507133
799	1.17085924843776
800	1.17097481499907
801	1.17117837618998
802	1.17114304701342
803	1.17086518682916
804	1.17060724411853
805	1.17036706395999
806	1.17041070651019
807	1.17084843697132
808	1.17093834980179
809	1.17112142124508
810	1.17146877639772
811	1.17152791150854
812	1.17147088731647
813	1.17134805023458
814	1.17120295429648
815	1.17119232522488
816	1.17141419573906
817	1.17173342100268
818	1.17150270521485
819	1.17143853918398
820	1.17139541633386
821	1.17084019663224
822	1.1705126634979
823	1.17055382784947
824	1.17079652196478
825	1.17049477369749
826	1.17018573258593
827	1.16993764171231
828	1.16943982555276
829	1.16920554387882
830	1.16921619530054
831	1.1693396414576
832	1.16965476590554
833	1.16960496906998
834	1.16914639973917
835	1.16889896883536
836	1.16881968417526
837	1.16885140820961
838	1.16895311618909
839	1.16944967362335
840	1.16971604897534
841	1.16954665006144
842	1.1695873718388
843	1.16949613450023
844	1.16938381514142
845	1.1695145625482
846	1.16975993434795
847	1.17006578560761
848	1.17028670791112
849	1.17000971425571
850	1.16966176198245
851	1.16939429128117
852	1.16921062465353
853	1.16920228243868
854	1.16919544818099
855	1.16902649403426
856	1.1686690096237
857	1.1683773711982
858	1.16812578072443
859	1.16768572223873
860	1.16755796088371
861	1.16751107664211
862	1.16733635419381
863	1.1675632900081
864	1.16743375638854
865	1.16691790956561
866	1.1666909577001
867	1.16642334007997
868	1.16634840562451
869	1.16663280580081
870	1.16664885234533
871	1.16671261103138
872	1.16686270911533
873	1.16679204347625
874	1.16717443099622
875	1.16778075036962
876	1.16816213667731
877	1.16826475320496
878	1.16829975176128
879	1.16827143691163
880	1.16788784644662
881	1.16763202824976
882	1.16750877312493
883	1.16741715501945
884	1.16766789059766
885	1.1676929494788
886	1.1672781341635
887	1.16675234512382
888	1.16617996503685
889	1.16574279360714
890	1.16557021298966
891	1.16541347507003
892	1.16503607065734
893	1.16448035589869
894	1.16421482999048
895	1.16355245180979
896	1.16287064359954
897	1.16276281594212
898	1.16290850864772
899	1.16299105839948
900	1.16280315003086
901	1.1622744696994
902	1.16195853735221
903	1.16193185424677
904	1.16206152230039
905	1.16210610701815
906	1.16217913052241
907	1.16223226666987
908	1.16195212975508
909	1.1618241564904
910	1.16151824875032
911	1.16074289271017
912	1.16080892475
913	1.16120582052758
914	1.16155749797243
915	1.16179669979022
916	1.1622562961852
917	1.16250456657667
918	1.1621521829771
919	1.16214511548569
920	1.16185343022825
921	1.16138716423187
922	1.16173378393002
923	1.16170253017354
924	1.16154086787326
925	1.16166290656448
926	1.16154544129078
927	1.16148769212086
928	1.16167356997606
929	1.16213891272812
930	1.16234763730787
931	1.16223725499258
932	1.16193218326279
933	1.1617039553625
934	1.16163458790482
935	1.16182207932844
936	1.16231666925242
937	1.16237140679484
938	1.16215152032488
939	1.16202612519447
940	1.16247370896158
941	1.16275130038498
942	1.16260600020779
943	1.16219093809012
944	1.1626040035629
945	1.16307882173538
946	1.16317944821333
947	1.16374559529581
948	1.16390608070188
949	1.16381737654245
950	1.16393557950254
951	1.16353738564785
952	1.16332054091078
953	1.16354219859971
954	1.16363030967895
955	1.1635334591474
956	1.16339176318237
957	1.16334323504222
958	1.16304381973143
959	1.16307478798073
960	1.16350736564529
961	1.16383918347712
962	1.16359248066814
963	1.16300247162941
964	1.16245328760418
965	1.16213557363963
966	1.16182040730579
967	1.16169580132673
968	1.16215863076303
969	1.16271650331424
970	1.16256235197281
971	1.16157893046985
972	1.16123356538102
973	1.16071695692917
974	1.16039481511746
975	1.16084671688983
976	1.16109269789335
977	1.16083430624202
978	1.16029675509378
979	1.16030631642323
980	1.16074329535434
981	1.16117674505237
982	1.16123739623133
983	1.16124019522751
984	1.16128000022654
985	1.16113121154611
986	1.16044486323953
987	1.16098315753446
988	1.16127555006979
989	1.16044499696995
990	1.16020152102562
991	1.16091215058907
992	1.16179671624086
993	1.16168939287867
994	1.16126691956083
995	1.16118829956449
996	1.16151243483411
997	1.16153593525962
998	1.16102845085383
999	1.16059150917887
1000	1.16079505071348
1001	1.19760496180572
1002	1.19752364095271
1003	1.1977380578298
1004	1.19834805000092
1005	1.19843145838766
1006	1.19868079740533
1007	1.19857071383831
1008	1.19762773933341
1009	1.19723686745216
1010	1.19693084266997
1011	1.19681650891486
1012	1.19687708288177
1013	1.19716112203292
1014	1.19750633022987
1015	1.19832742904094
1016	1.19827416153173
1017	1.19795516098885
1018	1.19765486500443
1019	1.19667521259335
1020	1.19625163017932
1021	1.19610514668955
1022	1.19599951761276
1023	1.19614835169986
1024	1.19607366337065
1025	1.1960213345174
1026	1.19594747667848
1027	1.19570639990954
1028	1.19544600849889
1029	1.19533620326538
1030	1.1954154140981
1031	1.19522430344179
1032	1.19483261092261
1033	1.19477955931561
1034	1.19458678141089
1035	1.19481745423336
1036	1.19607975068886
1037	1.19605965382251
1038	1.19534794602915
1039	1.19506999613282
1040	1.19406379866678
1041	1.19358210148224
1042	1.19378090547951
1043	1.19386172000206
1044	1.19397523765301
1045	1.19416344003589
1046	1.19411585111996
1047	1.19402195369222
1048	1.19402015512211
1049	1.19389423631991
1050	1.19378498670733
1051	1.19379269900361
1052	1.19374621399643
1053	1.19355163519098
1054	1.19340734800909
1055	1.19350757973318
1056	1.19334465887257
1057	1.19252885293541
1058	1.19248758861583
1059	1.19267399648256
1060	1.19310021051518
1061	1.19362777470899
1062	1.19490085196487
1063	1.19521435449488
1064	1.19513997623998
1065	1.19512804288974
1066	1.19485553113069
1067	1.19461575578465
1068	1.19416683051999
1069	1.19409283891552
1070	1.19422052698336
1071	1.19412375245532
1072	1.19396074616456
1073	1.19408932192907
1074	1.19449976493412
1075	1.19449571156471
1076	1.19437032563019
1077	1.19453424587383
1078	1.19456369860979
1079	1.19408264776563
1080	1.19390516791532
1081	1.19425134291108
1082	1.19406713360619
1083	1.19331699381985
1084	1.19315007222209
1085	1.19318341500714
1086	1.19310892699753
1087	1.19334941975672
1088	1.19333330616598
1089	1.19304260734752
1090	1.19284274537087
1091	1.19252822625492
1092	1.19240213924668
1093	1.19229261167739
1094	1.19235048265655
1095	1.19260956054348
1096	1.19240700927072
1097	1.19225863432201
1098	1.19190665671777
1099	1.19183814459243
1100	1.19192376123562
1101	1.19185036473563
1102	1.1917223232964
1103	1.19169718877111
1104	1.19172061185386
1105	1.19152717082891
1106	1.19136286225005
1107	1.19123157529813
1108	1.19074097847298
1109	1.19051152608609
1110	1.19093666527979
1111	1.19112043467628
1112	1.19137166546748
1113	1.19136496160925
1114	1.1910380025025
1115	1.19006642031488
1116	1.18980770892346
1117	1.18953676621384
1118	1.18950242671319
1119	1.19024204037141
1120	1.19015758756937
1121	1.18965512448165
1122	1.18929605479607
1123	1.18858748076557
1124	1.18805737590889
1125	1.18763819541116
1126	1.18739190917486
1127	1.18698430093492
1128	1.18623544203759
1129	1.18543856151752
1130	1.18488038158963
1131	1.18448322844953
1132	1.18394170403545
1133	1.18347604973231
1134	1.18320942789279
1135	1.182729334829
1136	1.1819687079537
1137	1.1815673687019
1138	1.1813928595789
1139	1.18093177215951
1140	1.18058759946339
1141	1.18009204009757
1142	1.1790639434865
1143	1.17852973940993
1144	1.17834572977878
1145	1.17807047884194
1146	1.17755599116507
1147	1.17722856246591
1148	1.17637229213517
1149	1.17530993521632
1150	1.17450435598657
1151	1.17394474733906
1152	1.17292650792006
1153	1.17185973692681
1154	1.17052290625211
1155	1.16877606892994
1156	1.16720057372423
1157	1.165520466691
1158	1.16394317868734
1159	1.1624912727468
1160	1.16087854607058
1161	1.15910479664389
1162	1.15749348633829
1163	1.15602892252554
1164	1.15446501005671
1165	1.15316346469685
1166	1.15203740708052
1167	1.15076623402475
1168	1.14953216779774
1169	1.14834377519434
1170	1.14743637082974
1171	1.14682805438738
1172	1.14667359302003
1173	1.14627141654406
1174	1.14612362302995
1175	1.14562284967055
1176	1.14486295224266
1177	1.14418935055011
1178	1.143566748493
1179	1.14272761709685
1180	1.14180725815306
1181	1.14075367728851
1182	1.13942858159156
1183	1.13835726167005
1184	1.13740377018315
1185	1.13627512118568
1186	1.13517500142399
1187	1.13399580418891
1188	1.13317838492973
1189	1.13274883395229
1190	1.13217863104115
1191	1.13167364395958
1192	1.13148399812055
1193	1.13124308402205
1194	1.13131948470414
1195	1.13187055130718
1196	1.1325094217225
1197	1.1333730915144
1198	1.13415409787737
1199	1.13506601845275
1200	1.13596786607839
1201	1.13696165084853
1202	1.13790593965338
1203	1.13893950630959
1204	1.14043198492838
1205	1.14194900797969
1206	1.14315838064312
1207	1.14462487898464
1208	1.14616619937817
1209	1.14747965456306
1210	1.14889859253545
1211	1.15038879191689
1212	1.15197329186286
1213	1.15345639658037
1214	1.15499421378514
1215	1.15645514821183
1216	1.15787334778541
1217	1.15918675331858
1218	1.16039250712843
1219	1.16164071774728
1220	1.16296095662731
1221	1.1641932203786
1222	1.16510070564003
1223	1.16604484387218
1224	1.16718941272879
1225	1.16796558567308
1226	1.16877477487876
1227	1.16997730564953
1228	1.17085862166203
1229	1.17137547633799
1230	1.17194788589932
1231	1.17258983557203
1232	1.17307827144248
1233	1.17335394767281
1234	1.17367119248816
1235	1.17384462084192
1236	1.17419590968236
1237	1.17467331499379
1238	1.17505067960342
1239	1.17557370237738
1240	1.17598762807812
1241	1.17587848937388
1242	1.17582815773158
1243	1.17620815013338
1244	1.17645905478811
1245	1.17674080744111
1246	1.1770357552002
1247	1.17693845059021
1248	1.17686610596933
1249	1.17725211076895
1250	1.17753398819937
1251	1.17744869207973
1252	1.17742538176726
1253	1.17736427566781
1254	1.17747510014173
1255	1.1775903299283
1256	1.17797025185457
1257	1.17811664496828
1258	1.17808837935177
1259	1.17820970271358
1260	1.17840754805982
1261	1.17857891881084
1262	1.17853652143366
1263	1.17849904104163
1264	1.17857763848561
1265	1.17854568437908
1266	1.17842605240383
1267	1.1782504777149
1268	1.1781814103183
1269	1.17840170397722
1270	1.1786228020396
1271	1.17870218308138
1272	1.17866111233806
1273	1.17846907711054
1274	1.17854082383709
1275	1.17889767524596
1276	1.17894609234746
1277	1.17882961741923
1278	1.17880998824054
1279	1.17871606233697
1280	1.17876951883951
1281	1.17905327811067
1282	1.17912407488473
1283	1.17917176002934
1284	1.17923509246267
1285	1.17903229021623
1286	1.1787158336805
1287	1.17882245413265
1288	1.17900215154176
1289	1.17909807333308
1290	1.17927331396
1291	1.17921914986885
1292	1.17925752924383
1293	1.1793747629569
1294	1.17915876797806
1295	1.17926180078844
1296	1.17946599441697
1297	1.17931696929999
1298	1.17927638054584
1299	1.17921745847232
1300	1.1792166139058
1301	1.17932601159334
1302	1.17945007517725
1303	1.1794653468395
1304	1.17909424372845
1305	1.17910407066649
1306	1.17924816249243
1307	1.17954915787563
1308	1.17939623889289
1309	1.17933321216094
1310	1.17924457390266
1311	1.17900282345508
1312	1.17929587544889
1313	1.17960929456274
1314	1.17950056961947
1315	1.17959758461018
1316	1.17954889866257
1317	1.17924473110611
1318	1.17888636107531
1319	1.17843425941299
1320	1.17843790282315
1321	1.1785908340219
1322	1.17847301087067
1323	1.17846533052257
1324	1.17832512200511
1325	1.17792918848912
1326	1.17788744468109
1327	1.17784570901813
1328	1.17763989215127
1329	1.17723037579398
1330	1.17721308171443
1331	1.17738966258946
1332	1.17714383156109
1333	1.17695613379172
1334	1.17701440367115
1335	1.17674863823945
1336	1.1764835308468
1337	1.17662040122019
1338	1.17654602167993
1339	1.17626925370298
1340	1.17603789536135
1341	1.17587488654419
1342	1.17562743677091
1343	1.17506883986218
1344	1.17469508216561
1345	1.17441844579602
1346	1.17383778384465
1347	1.17324808280563
1348	1.17283381360622
1349	1.17234989355389
1350	1.17164883142702
1351	1.17117672208617
1352	1.17086662456308
1353	1.17020572399364
1354	1.1693930176444
1355	1.16884294569123
1356	1.16840475504577
1357	1.16768122376053
1358	1.16687811615787
1359	1.16606193847758
1360	1.16521808538636
1361	1.16434471524807
1362	1.16356077460798
1363	1.16287083985896
1364	1.16207721799404
1365	1.16096932903387
1366	1.15984097889351
1367	1.15881910609817
1368	1.15752781830609
1369	1.15601009447104
1370	1.15459462787704
1371	1.15328104344033
1372	1.15192862229173
1373	1.15057937310626
1374	1.14902950371459
1375	1.14718595626075
1376	1.1456601383914
1377	1.14447015450283
1378	1.14303414618074
1379	1.14159866558716
1380	1.14040955366352
1381	1.13919226276603
1382	1.13812447487899
1383	1.13753293424394
1384	1.13712854040894
1385	1.1365392647929
1386	1.13599490382296
1387	1.1356290266259
1388	1.13534628177606
1389	1.1350919008189
1390	1.13494340821785
1391	1.13480161202248
1392	1.13453576199945
1393	1.13415406064186
1394	1.13386119594297
1395	1.13363914516587
1396	1.13336564317317
1397	1.13300390796723
1398	1.13253901830273
1399	1.13225928567918
1400	1.13228940611431
1401	1.13230290694556
1402	1.13230049759843
1403	1.13235645592387
1404	1.13215444008069
1405	1.13192180477155
1406	1.13194595370776
1407	1.1319017250372
1408	1.1318580751102
1409	1.13186176076734
1410	1.13169756366053
1411	1.13157677554401
1412	1.13171885957616
1413	1.13193018603076
1414	1.13187171641062
1415	1.13180746840352
1416	1.13189158151484
1417	1.13182629084491
1418	1.13174590076323
1419	1.13184834111391
1420	1.13199834351244
1421	1.13201608513522
1422	1.13207027461759
1423	1.13225508629153
1424	1.13258820802928
1425	1.1328801266711
1426	1.13326399856073
1427	1.1338297396488
1428	1.13459801721742
1429	1.1353771399146
1430	1.13620612914814
1431	1.1372821756417
1432	1.13845243770712
1433	1.13942035103026
1434	1.14037532996942
1435	1.14147158114314
1436	1.14243901560685
1437	1.14334586725706
1438	1.1441545557349
1439	1.14481758385375
1440	1.14556692966251
1441	1.14624101183754
1442	1.14666500157943
1443	1.14715838801182
1444	1.14780301485634
1445	1.1482601306019
1446	1.14866744435946
1447	1.14929578163501
1448	1.14983426441619
1449	1.15012007320825
1450	1.15056523109333
1451	1.15119606991577
1452	1.15168936983444
1453	1.15206521272953
1454	1.1523777439245
1455	1.15264783744824
1456	1.15286208473985
1457	1.15305814373591
1458	1.15341025950043
1459	1.15386732854759
1460	1.15424692134149
1461	1.15450026796064
1462	1.15473352462658
1463	1.15493461393374
1464	1.15493373106963
1465	1.15507595074142
1466	1.15527848745458
1467	1.15560443484647
1468	1.15577986240945
1469	1.15583544713188
1470	1.15610875742474
1471	1.15645198846843
1472	1.15667173784798
1473	1.156888009738
1474	1.15707103390194
1475	1.15724435532391
1476	1.15754846596155
1477	1.15779995015151
1478	1.15788530900195
1479	1.15804158674343
1480	1.15826633831143
1481	1.15844142441916
1482	1.15869698041758
1483	1.15882992734254
1484	1.15882249197706
1485	1.15906339193259
1486	1.15942153152694
1487	1.15970310409123
1488	1.15991328131119
1489	1.16005940611172
1490	1.1601920845726
1491	1.16026610217458
1492	1.16040641196623
1493	1.1607384243094
1494	1.16091921586224
1495	1.16080827136487
1496	1.16077872302755
1497	1.16079063621541
1498	1.16070436378392
1499	1.16069409077871
1500	1.16067948489078
1501	1.16052785405186
1502	1.16041053181572
1503	1.1604690872991
1504	1.16063994112226
1505	1.16070696562023
1506	1.16056108273289
1507	1.16052858793173
1508	1.16066145408509
1509	1.1607570469837
1510	1.16085311802575
1511	1.16083906813011
1512	1.16083078486954
1513	1.16091258853225
1514	1.16093096743352
1515	1.16110940169052
1516	1.16124291123856
1517	1.16126027718576
1518	1.16121515351569
1519	1.16113301869049
1520	1.16111102475866
1521	1.16112848612147
1522	1.16106535940775
1523	1.16102278693982
1524	1.16091098964245
1525	1.16079883279246
1526	1.16065265161982
1527	1.16063337157733
1528	1.16083457740925
1529	1.16106437507372
1530	1.16116248315954
1531	1.16116835587757
1532	1.16115857969189
1533	1.16124643656563
1534	1.16138657705314
1535	1.16135311384633
1536	1.16132129481244
1537	1.16139005415311
1538	1.16122011900991
1539	1.16109592720832
1540	1.16145197430028
1541	1.16170042975478
1542	1.16147348827472
1543	1.16144640151008
1544	1.16161616896645
1545	1.1615257344121
1546	1.16154831694709
1547	1.16178572985332
1548	1.16186422118442
1549	1.16183565294468
1550	1.16201179280903
1551	1.16219509648375
1552	1.16214948171641
1553	1.1620301931645
1554	1.16195520225661
1555	1.16206066013804
1556	1.16218063893736
1557	1.16212806244925
1558	1.1620792283093
1559	1.16213297795557
1560	1.16197199303725
1561	1.16175751251936
1562	1.16179533559403
1563	1.16156707498973
1564	1.16128466053165
1565	1.16124980090977
1566	1.16117974826447
1567	1.16108894881762
1568	1.16093093645955
1569	1.16094978664092
1570	1.16107848832339
1571	1.16097725170734
1572	1.16088470432645
1573	1.16087574863048
1574	1.16075114955407
1575	1.16054281376823
1576	1.16042067900395
1577	1.16025337501878
1578	1.16008744792191
1579	1.16012175856622
1580	1.16001442174786
1581	1.15978230595935
1582	1.15974131215162
1583	1.15974427109604
1584	1.15963923432261
1585	1.1595650680189
1586	1.15957523367283
1587	1.15939480841902
1588	1.15913375564972
1589	1.15906723549389
1590	1.15894208623936
1591	1.15874788921345
1592	1.15862446247806
1593	1.15838594647111
1594	1.15806423841382
1595	1.15785378692892
1596	1.15770076835133
1597	1.1574259322403
1598	1.15711774274616
1599	1.15682260023151
1600	1.15645058806568
1601	1.15618151608953
1602	1.15612931450793
1603	1.15606283277595
1604	1.15586775774319
1605	1.15562942713171
1606	1.15532072247753
1607	1.15508509598674
1608	1.15488529198765
1609	1.15472720702317
1610	1.1547361968447
1611	1.15443418197458
1612	1.1539843452335
1613	1.15381715010748
1614	1.15342961317637
1615	1.15292776816508
1616	1.15265612341081
1617	1.15220266903183
1618	1.15164351531616
1619	1.15125742618926
1620	1.15084479164453
1621	1.15032675659262
1622	1.14977487393549
1623	1.1491888420803
1624	1.14862081761199
1625	1.14818463918471
1626	1.1477796676627
1627	1.14735939424684
1628	1.14706783128547
1629	1.14678761426513
1630	1.14653344880901
1631	1.14642751582446
1632	1.14629512801146
1633	1.1462489394769
1634	1.1462566071332
1635	1.14615100671807
1636	1.14608211501655
1637	1.14587266576251
1638	1.14549940833192
1639	1.14504686221039
1640	1.14461402108799
1641	1.14409651326843
1642	1.14325327224674
1643	1.14242554962642
1644	1.14137543402962
1645	1.13981021216494
1646	1.13829624512635
1647	1.13674205414654
1648	1.13473477156694
1649	1.13258094378529
1650	1.13030388738948
1651	1.12755158593534
1652	1.12453669319391
1653	1.12172276185901
1654	1.1189630855764
1655	1.11607089668386
1656	1.11327116913984
1657	1.11063346337414
1658	1.10812049730851
1659	1.10596799884531
1660	1.1042020268312
1661	1.10259605628779
1662	1.10118690653143
1663	1.0998064949106
1664	1.09867853976498
1665	1.09784840564478
1666	1.09680482428848
1667	1.09584999795917
1668	1.09499740290944
1669	1.09384734449179
1670	1.09268608608689
1671	1.09165213739638
1672	1.09055872119345
1673	1.08928292219921
1674	1.08767070576279
1675	1.0857028281836
1676	1.08358514329429
1677	1.08135420542625
1678	1.07868663045948
1679	1.07547132523473
1680	1.0716691804254
1681	1.06715665414347
1682	1.06227435317487
1683	1.05709209873579
1684	1.05114331268478
1685	1.04437669711382
1686	1.0369206527063
1687	1.02869724503133
1688	1.01981905730241
1689	1.01039262149088
1690	1.00054859331983
1691	0.990312459891373
1692	0.979497200864763
1693	0.968219542989982
1694	0.956456555274771
1695	0.944518656693928
1696	0.932653650247331
1697	0.920293931349465
1698	0.907602026080257
1699	0.894521480636201
1700	0.880619427734884
1701	0.866395732720525
1702	0.851639486828559
1703	0.836597451081443
1704	0.821042513050806
1705	0.805724543903517
1706	0.789795365872621
1707	0.774914793340835
1708	0.759762424602183
1709	0.746803508538467
1710	0.7344425003822
1711	0.725119251684669
1712	0.717624046400136
1713	0.713044294823951
1714	0.711022902585718
1715	0.712045624305605
1716	0.716285666151397
1717	0.722582847837778
1718	0.732208047423939
1719	0.743071206074471
1720	0.755584920761068
1721	0.769147983851589
1722	0.783277451914339
1723	0.797502532972582
1724	0.811293391579457
1725	0.824397353490274
1726	0.836841067741718
1727	0.84783765442015
1728	0.857653317352261
1729	0.865948616544109
1730	0.872742103110418
1731	0.8783999465221
1732	0.88234394606848
1733	0.884719778308229
1734	0.886230765979762
1735	0.886559003206799
1736	0.88607880665457
1737	0.885187303960793
1738	0.883684323790179
1739	0.882043991970364
1740	0.880722074136289
1741	0.879790489927804
1742	0.878833994362344
1743	0.878210076242649
1744	0.877856240921473
1745	0.877619526052287
1746	0.878079510379753
1747	0.878847435308569
1748	0.879382237862092
1749	0.880055985637475
1750	0.88155996587301
1751	0.883471775478541
1752	0.885797835130022
1753	0.888857717361328
1754	0.892140432405275
1755	0.895698332426641
1756	0.899581640654238
1757	0.904205432471343
1758	0.908649992980066
1759	0.913247153223937
1760	0.917715758492534
1761	0.922382048226559
1762	0.926486309265069
1763	0.93035168260192
1764	0.933988857009869
1765	0.937273138932796
1766	0.940393496525876
1767	0.943292825144962
1768	0.945890234446819
1769	0.948048294692047
1770	0.950864675944873
1771	0.953370257821465
1772	0.955495063633915
1773	0.957678715737775
1774	0.960209881527626
1775	0.962635333500234
1776	0.96521988546395
1777	0.967983098777162
1778	0.969851535505865
1779	0.971626073591829
1780	0.974101259241186
1781	0.976216504921306
1782	0.978449702069102
1783	0.980644859022034
1784	0.982732861575505
1785	0.984854843618811
1786	0.986841916266159
1787	0.988962649791713
1788	0.991099504901166
1789	0.993422667537302
1790	0.99619332358225
1791	0.998511804797993
1792	1.00077362214448
1793	1.00281547307481
1794	1.00437296154218
1795	1.00610112116163
1796	1.00782485438056
1797	1.00952047405345
1798	1.01137447545162
1799	1.01278875114805
1800	1.01390157659541
1801	0.99838508661314
1802	0.998336080946233
1803	0.998893128570894
1804	1.00066568353915
1805	1.00253829564695
1806	1.00332934339251
1807	1.00336278312809
1808	1.00370795089587
1809	1.00400533684765
1810	1.00391702450532
1811	1.00581287834961
1812	1.0072186458265
1813	1.00648605628395
1814	1.00585497746166
1815	1.00489989296853
1816	1.0044131786554
1817	1.00421435882029
1818	1.0051973676062
1819	1.00528494563984
1820	1.00446178341961
1821	1.00359776393155
1822	1.00259113155232
1823	1.00221733570364
1824	1.00246113296594
1825	1.00238584121465
1826	1.00248079451334
1827	1.00266050577504
1828	1.0030766929691
1829	1.00378130597719
1830	1.00481901211252
1831	1.00469372075788
1832	1.00493879395821
1833	1.00649170973219
1834	1.00739753029973
1835	1.0085736228224
1836	1.00977148763455
1837	1.01118636802504
1838	1.01203055860524
1839	1.01239604787018
1840	1.01338091111848
1841	1.01467316831775
1842	1.01605831161205
1843	1.01760160375921
1844	1.01857825940083
1845	1.01907081757545
1846	1.01942784819352
1847	1.01995403383342
1848	1.0206578031177
1849	1.02125092587671
1850	1.02189675744674
1851	1.02232901618951
1852	1.02232650596951
1853	1.02284458299424
1854	1.02463352157567
1855	1.02604605678732
1856	1.02749678291275
1857	1.0289232733447
1858	1.02976934948144
1859	1.02905708254958
1860	1.02978113572499
1861	1.03104551805743
1862	1.03239903372085
1863	1.03339439634738
1864	1.03480906074854
1865	1.0361874231661
1866	1.03695469858329
1867	1.03796596221757
1868	1.03964732827065
1869	1.04054039800771
1870	1.04057851173391
1871	1.0413179550542
1872	1.04246093281889
1873	1.04280630659191
1874	1.04338134588971
1875	1.04440497548891
1876	1.0446037496148
1877	1.04481858913774
1878	1.0455193724248
1879	1.04674561309064
1880	1.04726838774293
1881	1.04789409833602
1882	1.04852402289853
1883	1.04909096171736
1884	1.04873343512986
1885	1.04894706498764
1886	1.04932048309466
1887	1.04919439156944
1888	1.04881457424329
1889	1.04854793803358
1890	1.04815501687945
1891	1.04788717844379
1892	1.04797237869115
1893	1.04761881543947
1894	1.04740338086589
1895	1.04639838022885
1896	1.04502694204699
1897	1.0441380807405
1898	1.04366122952716
1899	1.04307056747754
1900	1.04305580232179
1901	1.04358923158203
1902	1.0440207686284
1903	1.04465270631571
1904	1.0454851265498
1905	1.04686023422725
1906	1.04765828302118
1907	1.04811194637051
1908	1.04893708084165
1909	1.05028562964036
1910	1.05070841856738
1911	1.05116255281762
1912	1.05176212167393
1913	1.05247984386519
1914	1.05304706073975
1915	1.05319769341682
1916	1.05343678354301
1917	1.05360987881438
1918	1.05304353694236
1919	1.05276127457785
1920	1.05302600597292
1921	1.05301414625869
1922	1.05228874213936
1923	1.05140990376411
1924	1.05124804777578
1925	1.05161424473107
1926	1.05146443261509
1927	1.05124253868899
1928	1.05140810369188
1929	1.05151028056179
1930	1.05147922698091
1931	1.05157120218042
1932	1.05264077126432
1933	1.05176731161208
1934	1.05001877670149
1935	1.04979800322606
1936	1.05003031610887
1937	1.0496051968142
1938	1.04969208518257
1939	1.0496809334827
1940	1.04877146283142
1941	1.04842654606384
1942	1.04889080264614
1943	1.04917442494777
1944	1.04943213039972
1945	1.04950581609619
1946	1.04931708169858
1947	1.04912534617667
1948	1.04913987624308
1949	1.04871802953283
1950	1.04876894325336
1951	1.04939163973558
1952	1.04991147766741
1953	1.05044422936268
1954	1.0508739374105
1955	1.05180891594319
1956	1.05209587456731
1957	1.05165652256516
1958	1.0515166563221
1959	1.05183163759213
1960	1.0518082938746
1961	1.05171826069428
1962	1.05186211628345
1963	1.05182325898978
1964	1.05095624934089
1965	1.05118167275794
1966	1.05224503254524
1967	1.05282276113322
1968	1.05379059951036
1969	1.05440366457701
1970	1.05468563871456
1971	1.05492494478294
1972	1.05500693879425
1973	1.05512134362006
1974	1.05535576733826
1975	1.05551235097733
1976	1.05573270596585
1977	1.05616278920274
1978	1.05648775599507
1979	1.05676472981073
1980	1.05695453897505
1981	1.05704895557964
1982	1.05730065852579
1983	1.05786220440527
1984	1.0578724797224
1985	1.057626383598
1986	1.05729875379404
1987	1.05733509961835
1988	1.05716230486346
1989	1.05702594448771
1990	1.05736904016782
1991	1.05741161702328
1992	1.05688617130161
1993	1.05680743353266
1994	1.05708366442177
1995	1.05728733156656
1996	1.05772822766803
1997	1.05780572696468
1998	1.05746579723399
1999	1.0575698359659
2000	1.057763239381
2001	1.05809232975994
2002	1.05771579568854
2003	1.05691815237877
2004	1.05717451630971
2005	1.05747957058114
2006	1.05751597953155
2007	1.05832432717013
2008	1.05892182247937
2009	1.05881058226385
2010	1.05890829175842
2011	1.05994096609086
2012	1.0602461991745
2013	1.05965415152865
2014	1.05931393054306
2015	1.05895664140392
2016	1.05837033445717
2017	1.05843281070903
2018	1.05882823405097
2019	1.05903828658297
2020	1.05953473267564
2021	1.06002579802972
2022	1.06109944348113
2023	1.06080085564571
2024	1.05949502371074
2025	1.0590370298925
2026	1.05786107867442
2027	1.0570431387508
2028	1.05702261572544
2029	1.05712444029987
2030	1.05728144224575
2031	1.05721235874128
2032	1.05707549877709
2033	1.05726279757804
2034	1.05745982248838
2035	1.05726854502777
2036	1.05731309497781
2037	1.0578825557512
2038	1.05818513538659
2039	1.05829287463679
2040	1.05826850787193
2041	1.05804871642473
2042	1.0581854598472
2043	1.05873670482535
2044	1.05860017388628
2045	1.05846602012607
2046	1.05800203464212
2047	1.05770765848749
2048	1.05659963031165
2049	1.05634109530355
2050	1.05684528171295
2051	1.0569541865846
2052	1.05709260004588
2053	1.05703048098532
2054	1.05694256607907
2055	1.05676329667124
2056	1.05598689733169
2057	1.05592532263362
2058	1.05679270781667
2059	1.05672954327287
2060	1.05613032085689
2061	1.05607496929711
2062	1.05568325487556
2063	1.05540229825324
2064	1.05534322245659
2065	1.05610857453481
2066	1.05623667287805
2067	1.0558691107073
2068	1.05591754507057
2069	1.05602848226331
2070	1.05640725693375
2071	1.05732622796335
2072	1.05760383178047
2073	1.05795246563898
2074	1.05791510599208
2075	1.05675234154166
2076	1.0565246926203
2077	1.05700200760856
2078	1.05689498560484
2079	1.05683269802041
2080	1.05692207977419
2081	1.05675314468832
2082	1.05602961695888
2083	1.0557280641864
2084	1.05564734030919
2085	1.05552242486455
2086	1.05520374575147
2087	1.05514319404159
2088	1.0556124582297
2089	1.05561432508147
2090	1.0554172393052
2091	1.05517595354139
2092	1.05452636981647
2093	1.05418362508035
2094	1.05397377399629
2095	1.053920759329
2096	1.05419287407862
2097	1.05431258643711
2098	1.05497853895842
2099	1.05420098890364
2100	1.05399571120052
2101	1.05386235708634
2102	1.05341981136836
2103	1.0526094101569
2104	1.05213249119932
2105	1.05144888230015
2106	1.05115294174174
2107	1.05160546776472
2108	1.0511732727529
2109	1.05054026287645
2110	1.04969849905987
2111	1.04766047078488
2112	1.04678340728107
2113	1.0468680804787
2114	1.04623766363495
2115	1.04499480684296
2116	1.04538122898514
2117	1.04511830725412
2118	1.04366437342824
2119	1.04215286742815
2120	1.04029039621132
2121	1.03896140070773
2122	1.03729118670228
2123	1.03578499685523
2124	1.03469668199055
2125	1.03357190390561
2126	1.03251682504913
2127	1.03090725794348
2128	1.02929947685629
2129	1.02777854689696
2130	1.02621969812201
2131	1.02369614741769
2132	1.02093959721017
2133	1.01803859051486
2134	1.01379151500126
2135	1.01005552915355
2136	1.00622034696924
2137	1.00324162988897
2138	1.00125136997714
2139	0.998646795513692
2140	0.996662092144321
2141	0.995289608816693
2142	0.994686575026435
2143	0.993873690668075
2144	0.994784950100365
2145	0.997971015537817
2146	0.999671819080746
2147	1.00158468963921
2148	1.00339348542749
2149	1.00494377853103
2150	1.00631477941982
2151	1.00781126647147
2152	1.00902073879635
2153	1.00996609399428
2154	1.01051102238049
2155	1.01086156962722
2156	1.01107796828026
2157	1.0106777082239
2158	1.01032442043684
2159	1.00942536244907
2160	1.00960290623926
2161	1.00965872461047
2162	1.0095174028879
2163	1.00969258501218
2164	1.0102010105575
2165	1.01065799544136
2166	1.01098202062262
2167	1.01180214609244
2168	1.0128228234872
2169	1.01455767116501
2170	1.01681201703216
2171	1.01915516814942
2172	1.02304518787355
2173	1.02481656570824
2174	1.025035914956
2175	1.02651508546305
2176	1.0278849620887
2177	1.02862282516748
2178	1.03007604143088
2179	1.03099542916515
2180	1.03117960945942
2181	1.03054240695038
2182	1.02891852782167
2183	1.02821746743738
2184	1.02704259009983
2185	1.02585595090234
2186	1.02592147909303
2187	1.02504954186445
2188	1.0246194108712
2189	1.02364104603583
2190	1.02305677712437
2191	1.02308324691826
2192	1.02287655312097
2193	1.02235988653226
2194	1.02195202007712
2195	1.02151869806911
2196	1.02168302572609
2197	1.02245167904036
2198	1.02212034186195
2199	1.02201387380743
2200	1.02151490297887
2201	1.01955076356551
2202	1.01849941803327
2203	1.01846030971811
2204	1.01739591134905
2205	1.01532870703518
2206	1.0142273860545
2207	1.01339257753687
2208	1.01221954732663
2209	1.01185802521761
2210	1.01093443751075
2211	1.00843566413149
2212	1.00718526185429
2213	1.00791846943788
2214	1.00786308625221
2215	1.00761317716762
2216	1.00776760383678
2217	1.00751884206029
2218	1.0063893375504
2219	1.00548116141271
2220	1.00557733712088
2221	1.00376183841008
2222	1.00009683322543
2223	0.997740073646809
2224	0.994895688949492
2225	0.992951140844202
2226	0.992324716132597
2227	0.990553764887711
2228	0.9895226478915
2229	0.9862032343253
2230	0.980532419069923
2231	0.976556444661806
2232	0.97188556304288
2233	0.967508580325147
2234	0.964676338310109
2235	0.960761619461121
2236	0.955299095105337
2237	0.950949425939623
2238	0.947880772894619
2239	0.943342010065048
2240	0.938552238882737
2241	0.933450271669904
2242	0.927392017533453
2243	0.920838976326863
2244	0.913666614394234
2245	0.907161835522275
2246	0.899407504050004
2247	0.890612248716406
2248	0.882588763257896
2249	0.874073647161485
2250	0.864250476973918
2251	0.854959554185499
2252	0.844831438049216
2253	0.833695777635822
2254	0.822764205189319
2255	0.811882389877241
2256	0.800661231034164
2257	0.789038776968991
2258	0.776908844914882
2259	0.764772691500159
2260	0.751980372451807
2261	0.738213584313484
2262	0.724891651805285
2263	0.710616432153517
2264	0.698202176429155
2265	0.686376039698091
2266	0.675140747247519
2267	0.666305868608367
2268	0.655230633310364
2269	0.642481646965375
2270	0.631617731091377
2271	0.62062557002573
2272	0.610231541560545
2273	0.602070473289308
2274	0.592235538431428
2275	0.581838484492605
2276	0.570850726662709
2277	0.559277598028813
2278	0.547057485115107
2279	0.533936585343781
2280	0.520743714830389
2281	0.507232126758195
2282	0.492974204458048
2283	0.478249657018263
2284	0.463099696094735
2285	0.446834662523519
2286	0.430592214277718
2287	0.41316207159179
2288	0.397030704769142
2289	0.381310356345046
2290	0.366367482724484
2291	0.350571113415658
2292	0.336222143228985
2293	0.322644689774738
2294	0.309412674402355
2295	0.298594906111138
2296	0.2890704108183
2297	0.278336531008658
2298	0.267376437278744
2299	0.257606839694919
2300	0.248067766778347
2301	0.239451559937906
2302	0.231663852829334
2303	0.224936958697521
2304	0.21889908612096
2305	0.213583443425652
2306	0.208985853368993
2307	0.206637619609785
2308	0.204986973882255
2309	0.205925652452027
2310	0.210241019655017
2311	0.214112477505792
2312	0.219028621289647
2313	0.225109822228643
2314	0.233180160581394
2315	0.239760901956736
2316	0.246560749739479
2317	0.254134530722018
2318	0.261563723249142
2319	0.268717140701409
2320	0.277339114452313
2321	0.284344690746374
2322	0.289874193807095
2323	0.295327547633362
2324	0.30076126026719
2325	0.305542309894371
2326	0.309955749899436
2327	0.312339369458819
2328	0.313511130191238
2329	0.314058692531225
2330	0.311440118993444
2331	0.311245057617619
2332	0.31202295961899
2333	0.312621646046843
2334	0.313675765867048
2335	0.315355823048976
2336	0.316881396596058
2337	0.318973270916603
2338	0.322971501964952
2339	0.325661413461469
2340	0.32729366821578
2341	0.330487200894582
2342	0.33387134765687
2343	0.336987500663008
2344	0.343018190963931
2345	0.345438165063718
2346	0.344286575275557
2347	0.345117888457299
2348	0.345439141748536
[truncated: 152 more rows]
