# Supplementary material for: Machine learning-assisted non-destructive plasticizer identification and quantification in historical PVC objects based on IR spectroscopy
Source: Sci Rep. 2022 Mar 23;12:5017. doi: 10.1038/s41598-022-08862-1 (PMC8943100; doi:10.1038/s41598-022-08862-1)
Supplement: Supplementary file 1 — Supplementary Information 1. [file 41598_2022_8862_MOESM1_ESM.zip › Plasticizers_PVC_data/NIR_all/P56_idle.txt]

Wavelength	C:\Documents and Settings\All Users\Application Data\ASD\Indico Pro\Projects\David\P56_idle.txt
350	0.848638435733481
351	0.883421068742443
352	1.03511099960151
353	0.939836671442177
354	0.771270887961917
355	0.815869566000161
356	0.838870186889619
357	0.846027147582356
358	0.878196091966948
359	0.907565180956727
360	0.898555583791677
361	0.852944076595138
362	0.865836301871023
363	0.878211594598115
364	0.871206925580687
365	0.915134177843461
366	0.943762238921305
367	0.933685757933586
368	0.910839553680293
369	0.93148861748162
370	0.967433379795563
371	0.940943916260597
372	0.958540934707166
373	1.00534327513845
374	1.02230085629007
375	1.00939986699249
376	0.990615353263
377	0.988840737850794
378	1.00578088094975
379	1.03214613945355
380	1.05677641391807
381	1.05742522384976
382	1.05334639570842
383	1.05288495131193
384	1.051487396946
385	1.05022751829286
386	1.05672899721693
387	1.08540293507197
388	1.08452353546497
389	1.07150202320288
390	1.08273939479199
391	1.0874186793517
392	1.08585489978049
393	1.08453715704109
394	1.09293718558041
395	1.10846984099933
396	1.12340547566
397	1.11913796076899
398	1.1072899394183
399	1.09987520513547
400	1.11571132222767
401	1.12620294262083
402	1.1272045530878
403	1.12899463731767
404	1.13549126861744
405	1.14018384402989
406	1.13352222852773
407	1.12576619644203
408	1.12699158350278
409	1.14142358870837
410	1.1474393269955
411	1.14749181114369
412	1.1455733151263
413	1.14299330937794
414	1.14160257139808
415	1.14230788615377
416	1.14566705897959
417	1.14645892140881
418	1.14604440058248
419	1.1502528986226
420	1.15056861789012
421	1.14889236866615
422	1.15027162984878
423	1.15491271958404
424	1.15971592218107
425	1.16177470904893
426	1.16141158120335
427	1.1613765841737
428	1.16268026482596
429	1.1615064952236
430	1.16273874221589
431	1.16683667754801
432	1.168871685984
433	1.16834370596715
434	1.16638680186597
435	1.1655868556013
436	1.16497782191653
437	1.16513990961599
438	1.16680449428283
439	1.16818947874805
440	1.16928966866436
441	1.1699849581612
442	1.16780839352564
443	1.16664803870666
444	1.16845220021206
445	1.17073583328418
446	1.17259324701104
447	1.17347447555102
448	1.17306180809841
449	1.17262423958404
450	1.17257616982406
451	1.17291919609081
452	1.17415658602761
453	1.17556424494852
454	1.17633195853102
455	1.17856904786546
456	1.1785845943535
457	1.17472189437808
458	1.17482162419378
459	1.175631737216
460	1.17541954082549
461	1.17577396883547
462	1.17576446692289
463	1.17485763364766
464	1.17259277944765
465	1.17160346748782
466	1.17227172538225
467	1.17389857632306
468	1.17487546053889
469	1.1750837126835
470	1.17486666360141
471	1.17485587673896
472	1.17467890437831
473	1.17432275636014
474	1.17498372403818
475	1.1762947107769
476	1.17757555818189
477	1.17760136739127
478	1.17634981708011
479	1.17503910101562
480	1.17580965417444
481	1.17633652530065
482	1.17650613856702
483	1.1766972233392
484	1.17605417043358
485	1.17503312952312
486	1.174123832945
487	1.17331489350743
488	1.17240438479521
489	1.17177600594544
490	1.17324437912036
491	1.17413607532379
492	1.17401100766103
493	1.17410570857024
494	1.17391667044953
495	1.17324931652982
496	1.17212175201133
497	1.17210311806805
498	1.17295901736645
499	1.17389964283577
500	1.17331956476117
501	1.17236810524814
502	1.17184961643737
503	1.17155373540107
504	1.17091728241698
505	1.1702906306635
506	1.17124589574713
507	1.17045216482208
508	1.1686364203995
509	1.16832618820065
510	1.16877608472773
511	1.16932126219464
512	1.16938898610646
513	1.1692548840262
514	1.16864471999269
515	1.16750119602014
516	1.16621642284841
517	1.16583161330142
518	1.16635594446616
519	1.16654061615626
520	1.166443707176
521	1.16609141210103
522	1.16556922260853
523	1.16448377937851
524	1.16357515052169
525	1.16369120302685
526	1.16458512586072
527	1.16495446742312
528	1.16410358684292
529	1.16305874478709
530	1.16266857494221
531	1.16286145664186
532	1.1622468049135
533	1.16147702532421
534	1.16106069743604
535	1.16151864276005
536	1.16123915963215
537	1.1604051637236
538	1.15969447016647
539	1.15943573814618
540	1.15955070689248
541	1.15975145180004
542	1.15929974809986
543	1.15862253235989
544	1.15798189979397
545	1.15742567118202
546	1.15694385774234
547	1.15665593641658
548	1.15674864886152
549	1.1565077654483
550	1.15613337612876
551	1.15598618374712
552	1.1555270420059
553	1.15544614346097
554	1.15600626622115
555	1.15586689105156
556	1.15545141676357
557	1.15512245688854
558	1.15527425150002
559	1.15520304725646
560	1.15476023315228
561	1.15411591188863
562	1.15452712828529
563	1.15520842550516
564	1.15504027773687
565	1.15456612990151
566	1.15425973297375
567	1.1543522910251
568	1.15447765851189
569	1.15466702602021
570	1.15493418135876
571	1.1552901364745
572	1.15567153221243
573	1.15572386429709
574	1.15498636176849
575	1.15432159701551
576	1.15437619357462
577	1.15538000995716
578	1.15582054275168
579	1.15575875302714
580	1.15554975295275
581	1.15595884797972
582	1.15640304457792
583	1.1566332423461
584	1.15666530986198
585	1.15667726483458
586	1.15686116329831
587	1.1573655993903
588	1.15773416205236
589	1.15779882042104
590	1.15762342055672
591	1.1579251953579
592	1.15846495794158
593	1.15897304391116
594	1.15912487340694
595	1.15935722886875
596	1.1596603432746
597	1.1597256178615
598	1.15974028878631
599	1.16053933637969
600	1.16274987494802
601	1.1649353375968
602	1.16631044707167
603	1.16668927317269
604	1.16672984353111
605	1.16702198192648
606	1.16749492333576
607	1.16716121737975
608	1.16691132056545
609	1.16699255668213
610	1.16734836766159
611	1.16784298128923
612	1.16839569893263
613	1.16900908444148
614	1.17026877436768
615	1.17136758957789
616	1.1718424659614
617	1.1725759816579
618	1.1729700546664
619	1.17273196929357
620	1.17183791597392
621	1.17257078338338
622	1.17443916887772
623	1.17602249926095
624	1.17625743604515
625	1.17617090297547
626	1.17657657372898
627	1.17735272499169
628	1.17893722438593
629	1.18082542543656
630	1.18139745513327
631	1.18168191143732
632	1.18231041638725
633	1.18376411198427
634	1.18528369424695
635	1.18649876905337
636	1.18723579812857
637	1.18763830056255
638	1.18819156009029
639	1.189148575353
640	1.19045239781799
641	1.19165438926709
642	1.19232136927267
643	1.19205458617378
644	1.19234872182071
645	1.19317822293661
646	1.19412112371964
647	1.1950956041567
648	1.19579490947896
649	1.19613630188136
650	1.1964529455519
651	1.19720853986457
652	1.19836861035355
653	1.19944069936025
654	1.19996041241868
655	1.19996217268392
656	1.1997663749996
657	1.20011390683362
658	1.20097912707401
659	1.2020930606036
660	1.20293288091303
661	1.20317231911728
662	1.20290831232602
663	1.20267803289677
664	1.20332101668534
665	1.20440108913282
666	1.20497768414961
667	1.20533371914533
668	1.20537912571838
669	1.20514190058848
670	1.20511114917855
671	1.2053102125244
672	1.20576040221606
673	1.20656740520012
674	1.20695988315888
675	1.20675057039563
676	1.20612743235285
677	1.20621306492176
678	1.20680044085911
679	1.20746515878705
680	1.20810548831976
681	1.20823590370216
682	1.20782199307787
683	1.20742239855945
684	1.20753955147193
685	1.20803488578965
686	1.20841732119014
687	1.20883338396291
688	1.20883447266071
689	1.20825226699562
690	1.20835673674704
691	1.20847422176218
692	1.20842315516053
693	1.20894512837724
694	1.20906090833195
695	1.20891275238673
696	1.20915406037625
697	1.20918472251671
698	1.2090370710544
699	1.20888622236113
700	1.20900432064809
701	1.20902512755788
702	1.20894153602984
703	1.20936975402057
704	1.20977731157905
705	1.20975877251398
706	1.20903334324779
707	1.20879292356073
708	1.2087817210576
709	1.20868636573121
710	1.20909720746809
711	1.20974462467337
712	1.21014313710649
713	1.2094071112027
714	1.20881575031063
715	1.20844350820966
716	1.20791763955286
717	1.20782193744669
718	1.20848951464217
719	1.20972487606152
720	1.20992003227472
721	1.20898448047377
722	1.20746519929114
723	1.20667250748336
724	1.206867954589
725	1.20771235650789
726	1.20856811916153
727	1.20965638704783
728	1.20986556011237
729	1.20867535734157
730	1.20744110095903
731	1.20660308571959
732	1.20649838135974
733	1.20736503328031
734	1.20866292437983
735	1.20957050275199
736	1.2092752867355
737	1.20774774628224
738	1.20618163313322
739	1.20542162942
740	1.2054208512675
741	1.20631185045813
742	1.20760176677955
743	1.20830410320214
744	1.20869788354425
745	1.20813923370402
746	1.20625514894141
747	1.20469205858499
748	1.20433649907294
749	1.20540205295963
750	1.20732948663089
751	1.20877566047367
752	1.20901330373574
753	1.20778615091594
754	1.20584194847411
755	1.20396804630447
756	1.20301007398704
757	1.20422245373079
758	1.20605093633533
759	1.20745023317371
760	1.2079354532182
761	1.20746075793243
762	1.20618197755313
763	1.20450048673059
764	1.20345963789945
765	1.2033906818842
766	1.20433134703525
767	1.20613635374686
768	1.20753326029191
769	1.20793103695177
770	1.2072711846958
771	1.2056273179902
772	1.20371561587923
773	1.2024169984687
774	1.20253536626449
775	1.2038750522651
776	1.20575308402443
777	1.20682536186098
778	1.20689762305499
779	1.20609839759461
780	1.20482505457782
781	1.20329480509313
782	1.20220980944098
783	1.2021334842057
784	1.20330099045598
785	1.20489460694931
786	1.20613993866734
787	1.20631514340774
788	1.20573322820289
789	1.20437307088493
790	1.20246434249484
791	1.20135580379896
792	1.20107980798048
793	1.20167318718416
794	1.20343736339513
795	1.20486906331623
796	1.20542361577306
797	1.20505118721927
798	1.20384065771684
799	1.20225920097411
800	1.20090080401069
801	1.20059267370064
802	1.20082917821677
803	1.20155212483205
804	1.20294409526627
805	1.20339689049505
806	1.20322219141874
807	1.20295226787802
808	1.20185866112256
809	1.20057252324106
810	1.19979835759898
811	1.20036075373794
812	1.20118694505856
813	1.20195875813851
814	1.20260773492047
815	1.20296082221864
816	1.2026661607821
817	1.20172037712733
818	1.20076367149845
819	1.19993925418784
820	1.19956902670068
821	1.19995386770696
822	1.20033243206397
823	1.20048436342622
824	1.20036417511395
825	1.20001009511814
826	1.20020008740875
827	1.20077518958786
828	1.20074713462664
829	1.20006438800772
830	1.19947939351053
831	1.19963411454936
832	1.19970834277592
833	1.19988069954485
834	1.20010192656833
835	1.19999441402315
836	1.19951500296641
837	1.19909031635771
838	1.19918985543521
839	1.19939661886648
840	1.19941730137237
841	1.19918415424566
842	1.19901497095961
843	1.19853603582515
844	1.19780188090236
845	1.19712887672575
846	1.19736893430303
847	1.19789044598888
848	1.19813427920599
849	1.198070809633
850	1.1987542106682
851	1.19960603745506
852	1.19911619217299
853	1.19782344912478
854	1.19625824228009
855	1.19496622857617
856	1.19446159467284
857	1.19475555562519
858	1.19572606567394
859	1.1970953426364
860	1.19806419789942
861	1.19862337731986
862	1.19879843554748
863	1.19795593889218
864	1.19639623359089
865	1.19469125563192
866	1.19363928337986
867	1.19286101884711
868	1.19282762618863
869	1.19393532856787
870	1.19559875689419
871	1.19726291888549
872	1.19843222649861
873	1.19867384699765
874	1.19751855816178
875	1.19558165506492
876	1.19374018554728
877	1.1920697564312
878	1.19115693001431
879	1.19144547954
880	1.19323545100281
881	1.19494207446403
882	1.19644741069376
883	1.19786051056973
884	1.19761221429527
885	1.19641470870814
886	1.19476184126101
887	1.19265459975644
888	1.19047258683753
889	1.18890756072769
890	1.18861345954844
891	1.18951363311633
892	1.191158611569
893	1.19320649448237
894	1.19554139536457
895	1.19652667021711
896	1.19610537279881
897	1.19479568042255
898	1.19248190170008
899	1.18978431681246
900	1.1875296148896
901	1.1867843589596
902	1.18686089327262
903	1.18765288258829
904	1.18916566958571
905	1.19122123250051
906	1.1930767877684
907	1.19414877314496
908	1.19412532713573
909	1.19322390250974
910	1.19150056454155
911	1.18904749747819
912	1.18611020870999
913	1.18422994443956
914	1.18407214827608
915	1.18510536155713
916	1.18733548116233
917	1.18987126525908
918	1.19179216442762
919	1.1935493772449
920	1.19399491026554
921	1.19286423573464
922	1.1909403735823
923	1.18895045689995
924	1.18698705334503
925	1.18513583555964
926	1.18425892887802
927	1.18452927944165
928	1.18616780570819
929	1.18938297409081
930	1.19262737459548
931	1.19505659264361
932	1.19612622893089
933	1.19551841605767
934	1.19417977645592
935	1.19242826636997
936	1.19013609765067
937	1.18792328497713
938	1.18602166176438
939	1.18482530298644
940	1.18549135475578
941	1.18706808785439
942	1.18944961357824
943	1.19281560275377
944	1.19549766389623
945	1.19678178353179
946	1.19646733721396
947	1.19494953683513
948	1.19308312214947
949	1.19074207177929
950	1.18774478966589
951	1.18646518129886
952	1.18624085563937
953	1.18666398117597
954	1.18815082150502
955	1.1895511809845
956	1.19127090761522
957	1.19378642385986
958	1.19551624706907
959	1.19529707168073
960	1.19347649987192
961	1.19189605325372
962	1.19052011423435
963	1.18904435288084
964	1.18740600559851
965	1.1866944318286
966	1.18668903652704
967	1.18708424424329
968	1.18758736402749
969	1.18894862748639
970	1.19094091759556
971	1.19307749696988
972	1.19487203784013
973	1.19403167223005
974	1.19142282051009
975	1.18924944953314
976	1.18800440405418
977	1.18690890174373
978	1.1858132902541
979	1.18557553712824
980	1.18554347769713
981	1.18567258777654
982	1.18611620530459
983	1.18708022120105
984	1.1886650088161
985	1.19067151295026
986	1.1924890266662
987	1.19194234891435
988	1.19030752597345
989	1.18894508537292
990	1.18787424049756
991	1.1865893791759
992	1.18575288228458
993	1.18620316862396
994	1.18631933760068
995	1.18624441888248
996	1.18628657800118
997	1.18677355995607
998	1.18765108110436
999	1.18922012677126
1000	1.19108323611967
1001	1.0240181810043
1002	1.02372625827683
1003	1.02332986818221
1004	1.02251349420583
1005	1.02232253073253
1006	1.02262518042403
1007	1.02261787021878
1008	1.02282379265387
1009	1.02288813487304
1010	1.02270520419627
1011	1.02254933253485
1012	1.02239311703669
1013	1.02231885278543
1014	1.0221491848086
1015	1.02180403017858
1016	1.02171931281089
1017	1.02181367982191
1018	1.02172485371608
1019	1.0216547248081
1020	1.02158140832709
1021	1.02137447909223
1022	1.02125556057935
1023	1.02123921130337
1024	1.02117935603035
1025	1.02123246526606
1026	1.02107385952882
1027	1.02070513431795
1028	1.02038849463166
1029	1.02037516777915
1030	1.02031082372885
1031	1.02050307408476
1032	1.02128480807438
1033	1.02142047117089
1034	1.02111123123575
1035	1.02128392695284
1036	1.02152606866834
1037	1.02170775194629
1038	1.02238080802441
1039	1.02250353017869
1040	1.02223970131367
1041	1.02195053253239
1042	1.02120259736379
1043	1.02086202187657
1044	1.02063677225583
1045	1.02038846951242
1046	1.02037337085499
1047	1.02068121219562
1048	1.02084859508016
1049	1.02103491630549
1050	1.02124187923661
1051	1.02152869498741
1052	1.02172559389149
1053	1.02215741329321
1054	1.02209240994638
1055	1.02167445890816
1056	1.02135311216795
1057	1.02031818979204
1058	1.02009337020176
1059	1.02062540560299
1060	1.02085535755767
1061	1.02081374284275
1062	1.02097859687227
1063	1.02087481100429
1064	1.0201166863023
1065	1.01998598627424
1066	1.02032933715794
1067	1.02028153672107
1068	1.0200066045953
1069	1.02004937014483
1070	1.02039358245814
1071	1.02029935737977
1072	1.02007056709281
1073	1.01997395707295
1074	1.0192869309449
1075	1.01914389069348
1076	1.01941658819401
1077	1.02014022935254
1078	1.02019680948387
1079	1.02017884882622
1080	1.02015775462459
1081	1.01974444088575
1082	1.0195765206547
1083	1.01971968035685
1084	1.01969367598493
1085	1.01959451244169
1086	1.01929105008966
1087	1.01857487461636
1088	1.01839443865651
1089	1.01841359566012
1090	1.01841862081952
1091	1.01859206859725
1092	1.01911735104835
1093	1.01980058883573
1094	1.01971803199817
1095	1.02004401272985
1096	1.02036617059269
1097	1.02011168869949
1098	1.01915029271432
1099	1.01875833968445
1100	1.01819069399402
1101	1.0179244998293
1102	1.01809004908135
1103	1.01795767440219
1104	1.01776527293463
1105	1.01761178081827
1106	1.01714620768673
1107	1.01711524156741
1108	1.01724896931702
1109	1.01775157395633
1110	1.01812003390324
1111	1.01832212579777
1112	1.0184648353915
1113	1.01817507804239
1114	1.01811109478659
1115	1.01823968329153
1116	1.01799194953421
1117	1.01762758936201
1118	1.01709886649478
1119	1.01610238790747
1120	1.01548946582124
1121	1.01510596822546
1122	1.01452065203637
1123	1.01381195389996
1124	1.01329025558885
1125	1.01287472537304
1126	1.0120997443573
1127	1.01158127043192
1128	1.01186107391583
1129	1.01207376561158
1130	1.01227354211896
1131	1.01271612757235
1132	1.01287668466774
1133	1.01289851930158
1134	1.01293747800539
1135	1.01248471211787
1136	1.01162778277792
1137	1.01087655737239
1138	1.00973382741911
1139	1.00881591093995
1140	1.00807806502389
1141	1.00722539680002
1142	1.00619657831623
1143	1.00538894044123
1144	1.00456184508206
1145	1.00388139208829
1146	1.00374254936968
1147	1.00376056633775
1148	1.00376864570739
1149	1.00387312232665
1150	1.00371646976835
1151	1.00333954275282
1152	1.00297392961181
1153	1.00280311720761
1154	1.0019595455963
1155	1.00085859222485
1156	0.999482483205743
1157	0.997669318200631
1158	0.995690758219504
1159	0.99328763782668
1160	0.991161087092607
1161	0.988906357105799
1162	0.986618710077188
1163	0.984608284377686
1164	0.982810158986369
1165	0.981203150184372
1166	0.980082327829014
1167	0.979419488465346
1168	0.97881003670762
1169	0.978483065711753
1170	0.978496232686013
1171	0.978545567715845
1172	0.978983808009474
1173	0.979163385413183
1174	0.9795364529824
1175	0.979330214449502
1176	0.978963220196858
1177	0.97831484547269
1178	0.977242776816934
1179	0.976027686090536
1180	0.97459060913077
1181	0.972973729914429
1182	0.971194563434682
1183	0.969505295146107
1184	0.968002738016518
1185	0.966516564622897
1186	0.965066533534185
1187	0.964055244200076
1188	0.963568284822908
1189	0.963326335369466
1190	0.963379648297108
1191	0.964077170957056
1192	0.964476819454049
1193	0.964771060606636
1194	0.965496400207661
1195	0.966645922598227
1196	0.967455776415692
1197	0.9685123002994
1198	0.969217775097226
1199	0.969535260652741
1200	0.969821372742334
1201	0.970354074257014
1202	0.970973628068878
1203	0.971438513313045
1204	0.971913082643281
1205	0.972370925133716
1206	0.972837957295393
1207	0.973782415452464
1208	0.975002901116998
1209	0.976311446191976
1210	0.977852371480876
1211	0.979379104176819
1212	0.980883270020697
1213	0.982611680764388
1214	0.9847160381046
1215	0.986441201751191
1216	0.988125268564841
1217	0.989773141186368
1218	0.991370465242019
1219	0.992610058384596
1220	0.993690371151658
1221	0.994951199211201
1222	0.995509012763032
1223	0.9956987912734
1224	0.99621872802271
1225	0.996398747482117
1226	0.996360197453646
1227	0.996557093010327
1228	0.996602872363647
1229	0.996568241162902
1230	0.996773329527394
1231	0.997181293395136
1232	0.997657010153184
1233	0.99819222541572
1234	0.998813654547951
1235	0.999724497631546
1236	1.00042944029223
1237	1.00105037476302
1238	1.00174793704277
1239	1.00251899863512
1240	1.00311074757385
1241	1.00345580577191
1242	1.00388849966512
1243	1.00422755464632
1244	1.00421378576671
1245	1.00417455247089
1246	1.00407345869869
1247	1.00379390657866
1248	1.00327846899907
1249	1.00260804780688
1250	1.0022130314421
1251	1.0020264655743
1252	1.00190370739908
1253	1.00187260961633
1254	1.00175671181344
1255	1.00181624735139
1256	1.00184284196679
1257	1.00205608881441
1258	1.00253660066357
1259	1.00291122704711
1260	1.00330422274333
1261	1.00365723750524
1262	1.00403162557579
1263	1.00442496147568
1264	1.00476182667921
1265	1.00485376136449
1266	1.00476426364215
1267	1.00481512315941
1268	1.00472356176263
1269	1.00433073337629
1270	1.00390938846123
1271	1.00368848093407
1272	1.00349901153929
1273	1.00307508982575
1274	1.00267588640803
1275	1.00250695135038
1276	1.00246355399551
1277	1.00235120794064
1278	1.00229711443559
1279	1.00222430089373
1280	1.00241629905744
1281	1.00288160754292
1282	1.00318556803582
1283	1.00370681284189
1284	1.00391061792154
1285	1.00408852498099
1286	1.00422406617059
1287	1.00422264067773
1288	1.00417543946882
1289	1.00401005659149
1290	1.00379819410003
1291	1.00366600447392
1292	1.0035912018646
1293	1.00327089294404
1294	1.00265700777989
1295	1.00230687098621
1296	1.00214373569947
1297	1.00172083756777
1298	1.00137254017468
1299	1.001404040727
1300	1.00139076746616
1301	1.00120489829158
1302	1.00113424590923
1303	1.00128368395235
1304	1.00142406587814
1305	1.0016107885018
1306	1.00211963308955
1307	1.00247082213094
1308	1.00255134899695
1309	1.00257326031872
1310	1.0027609080822
1311	1.00291933313768
1312	1.00277221074533
1313	1.00242626504458
1314	1.00216327910402
1315	1.00204919308822
1316	1.00176536391348
1317	1.00134865293279
1318	1.00092012005805
1319	1.00059298295626
1320	1.00041575258908
1321	1.00015447225658
1322	0.999984239129154
1323	0.999942367955314
1324	1.00003720377869
1325	1.00027929266861
1326	1.00035096455372
1327	1.00028652495511
1328	1.00038478708733
1329	1.00059358935251
1330	1.00078823276874
1331	1.00113200563536
1332	1.00122149611459
1333	1.0011419952934
1334	1.00115643369447
1335	1.0012091874161
1336	1.00121404688421
1337	1.00119053586364
1338	1.00099165830849
1339	1.00063632510004
1340	1.00032515565312
1341	0.999961492197311
1342	0.999530367767561
1343	0.999095876120601
1344	0.998637019416997
1345	0.998132433612557
1346	0.997517426678836
1347	0.996923540829277
1348	0.996417446916754
1349	0.996000055602489
1350	0.995601052300165
1351	0.995105854621865
1352	0.994605317338657
1353	0.994229574705993
1354	0.993906000008872
1355	0.993514405886619
1356	0.993155543072987
1357	0.992790657317814
1358	0.992379882057625
1359	0.991876534076517
1360	0.991368592806753
1361	0.990890157613732
1362	0.990282724515901
1363	0.989433364945728
1364	0.988522543542881
1365	0.987632836358453
1366	0.986656171163451
1367	0.985658928315834
1368	0.98471244216694
1369	0.983559358403812
1370	0.982117347921169
1371	0.980668762169186
1372	0.97926745701495
1373	0.977743485377176
1374	0.976184080739318
1375	0.974800140885739
1376	0.973453877781424
1377	0.972030297721016
1378	0.970687358167769
1379	0.969454552464721
1380	0.96827519330013
1381	0.96734547533099
1382	0.966648180968382
1383	0.96600102029738
1384	0.965536904871052
1385	0.965106073919159
1386	0.964702854957477
1387	0.964480534757762
1388	0.964263524889781
1389	0.96408568452366
1390	0.963949064630564
1391	0.963835927493424
1392	0.963567396883824
1393	0.963185808432677
1394	0.962895558762382
1395	0.962448214492058
1396	0.961974092157588
1397	0.961720788901607
1398	0.961416378891321
1399	0.961131492561637
1400	0.960955290865063
1401	0.960797248909717
1402	0.960637668793256
1403	0.960562078659035
1404	0.960600801816939
1405	0.960523048822546
1406	0.960367652657301
1407	0.960346379367822
1408	0.960365078362097
1409	0.960243386277077
1410	0.959986060997963
1411	0.959872431048046
1412	0.959808556911244
1413	0.959718538442788
1414	0.959770666570012
1415	0.959723354688192
1416	0.959568211952133
1417	0.959471090028558
1418	0.959453317066897
1419	0.959492875404356
1420	0.959452716833578
1421	0.959286113834456
1422	0.959342323201325
1423	0.959542451129958
1424	0.959776982475985
1425	0.960101316000736
1426	0.960526955277717
1427	0.961084357050053
1428	0.961741719288883
1429	0.962528250434362
1430	0.963520769784211
1431	0.964636211967403
1432	0.96561028154016
1433	0.966477034654785
1434	0.967494818768614
1435	0.968432511582316
1436	0.969130577598998
1437	0.969905364850903
1438	0.970614060938927
1439	0.971089836711219
1440	0.971468809388609
1441	0.971874739985279
1442	0.9722519679704
1443	0.972464226120433
1444	0.972704351441587
1445	0.973042067997176
1446	0.973330217135211
1447	0.973755138572424
1448	0.974212786475408
1449	0.97431799578274
1450	0.974444130078264
1451	0.9748911857071
1452	0.975307270296436
1453	0.975720545893977
1454	0.97621539232961
1455	0.976480904206919
1456	0.976784968787998
1457	0.977269708347051
1458	0.977549171051481
1459	0.977748994976212
1460	0.97801850886583
1461	0.97824540566487
1462	0.978375437708865
1463	0.978612319944005
1464	0.979020280806944
1465	0.979185926101465
1466	0.979199701273331
1467	0.979362062512573
1468	0.979595459831152
1469	0.979655071409491
1470	0.979819437892966
1471	0.980017359925444
1472	0.980006268239285
1473	0.980024605944303
1474	0.980097177510126
1475	0.980164402906092
1476	0.980240519271541
1477	0.98018832533917
1478	0.980040354177759
1479	0.979960859457397
1480	0.979939511391856
1481	0.979939040619255
1482	0.979976265744957
1483	0.979934376077155
1484	0.979887527650916
1485	0.979968746610382
1486	0.980047703807518
1487	0.980081214419472
1488	0.980192411249351
1489	0.980299159456914
1490	0.980380254205363
1491	0.980627669105561
1492	0.980891173871128
1493	0.981073951372881
1494	0.981324111070353
1495	0.98153131535008
1496	0.981706972521082
1497	0.981909548261171
1498	0.981992309723401
1499	0.982009904097017
1500	0.982039637307426
1501	0.982061151719585
1502	0.982036091763746
1503	0.981983981219799
1504	0.981901167034805
1505	0.981807017175926
1506	0.981881176641584
1507	0.981972791855411
1508	0.982027966574522
1509	0.982085488914967
1510	0.98197559581978
1511	0.981972130721941
1512	0.982113213571311
1513	0.982076986563576
1514	0.982042306568314
1515	0.98198818723883
1516	0.981926916053257
1517	0.981855486436318
1518	0.981746430096794
1519	0.981609549328721
1520	0.981439111191526
1521	0.981147234606534
1522	0.980970870538288
1523	0.980887000928753
1524	0.980708465274928
1525	0.980413247403108
1526	0.980233132328816
1527	0.980040113989272
1528	0.979855267557597
1529	0.979856909033691
1530	0.97984956167356
1531	0.979682005005667
1532	0.979568458826441
1533	0.979613493216994
1534	0.979667119596235
1535	0.979761432266133
1536	0.97985568605823
1537	0.979861871449548
1538	0.979916796078861
1539	0.980086248154184
1540	0.980378805866414
1541	0.980679132435087
1542	0.98091323805808
1543	0.981227189282638
1544	0.981594424989411
1545	0.981908860530645
1546	0.98222414927452
1547	0.982453931682276
1548	0.982517587872294
1549	0.982690572125493
1550	0.982882233264516
1551	0.982888030904343
1552	0.983044441376193
1553	0.983134170249232
1554	0.98294360348498
1555	0.982803675851989
1556	0.982548692723752
1557	0.982143435458813
1558	0.981829507378059
1559	0.981548271642233
1560	0.981148908925948
1561	0.980569211393225
1562	0.979853352076118
1563	0.979126693180383
1564	0.978554587728915
1565	0.97813679513217
1566	0.977800663161344
1567	0.977385431642812
1568	0.976859322745012
1569	0.97647561945824
1570	0.976146579651526
1571	0.975874870539486
1572	0.975809712060814
1573	0.975731008639114
1574	0.975663007691333
1575	0.97575745434124
1576	0.975975417906753
1577	0.976362968813442
1578	0.976859441617402
1579	0.977326228983932
1580	0.977807166228475
1581	0.978199406572276
1582	0.978589120071059
1583	0.979234294669082
1584	0.979869454769562
1585	0.980357594221107
1586	0.980759486995537
1587	0.981094092975499
1588	0.981369278276666
1589	0.981499589296521
1590	0.981583947581247
1591	0.981567592351168
1592	0.981308695840756
1593	0.980884924264957
1594	0.980442185604509
1595	0.979938103170093
1596	0.979236358602157
1597	0.978482230818186
1598	0.977782086928987
1599	0.976987438852989
1600	0.976047518948531
1601	0.97509251668835
1602	0.974197963107812
1603	0.973215995099469
1604	0.972199416226001
1605	0.971462484564931
1606	0.970725445614553
1607	0.96985024028659
1608	0.969235026435081
1609	0.96874358924053
1610	0.968299270185328
1611	0.968025892397005
1612	0.967827960916578
1613	0.967775885886484
1614	0.967781373025555
1615	0.967684068282267
1616	0.967729961366287
1617	0.968024616347145
1618	0.968341129572266
1619	0.968692541710406
1620	0.969144244822768
1621	0.969574622125138
1622	0.970004334127588
1623	0.970504858834626
1624	0.970940623149122
1625	0.971317723168314
1626	0.971745840587987
1627	0.972241354741438
1628	0.972768388026342
1629	0.973046610807763
1630	0.973043934820904
1631	0.972937915516211
1632	0.972736100186944
1633	0.97238898211798
1634	0.971826169282008
1635	0.971051269199102
1636	0.970068991571248
1637	0.968940924436137
1638	0.967676380971847
1639	0.96622911214086
1640	0.964651581058806
1641	0.962958373764388
1642	0.961078288930591
1643	0.959134782411197
1644	0.957196674988606
1645	0.955114068529779
1646	0.95297700141551
1647	0.950656137926668
1648	0.948196546346257
1649	0.945852239201189
1650	0.943482919626789
1651	0.941126705530386
1652	0.938730831530319
1653	0.93632451998292
1654	0.934110095882146
1655	0.93215635578229
1656	0.930440551345975
1657	0.92893689863488
1658	0.927730792724943
1659	0.926866710336764
1660	0.926397485439762
1661	0.926129154938971
1662	0.926058354870387
1663	0.926178311701151
1664	0.926309133635617
1665	0.926476790285054
1666	0.926513150737037
1667	0.92644977487193
1668	0.92643680158362
1669	0.926271568353171
1670	0.925878375519495
1671	0.925375015393371
1672	0.924521805655985
1673	0.923175468832464
1674	0.921690313811227
1675	0.919896435557624
1676	0.917570014294927
1677	0.914951927179532
1678	0.911885206099672
1679	0.908222307572805
1680	0.904141548706127
1681	0.899487076319243
1682	0.894113475118894
1683	0.888331721150663
1684	0.882082201946212
1685	0.87517737843501
1686	0.867800903559487
1687	0.860028105704033
1688	0.851762995501896
1689	0.843091038262397
1690	0.834337390161692
1691	0.825225875886255
1692	0.815400377530153
1693	0.805739014783877
1694	0.796313083646101
1695	0.786527898857871
1696	0.776724441966498
1697	0.766644400844588
1698	0.756306793855694
1699	0.745894980799152
1700	0.735208712875949
1701	0.724464707395085
1702	0.713136761307209
1703	0.701439707488568
1704	0.689340594265866
1705	0.677354846544023
1706	0.664710775393177
1707	0.653000677397062
1708	0.641109993851943
1709	0.630967955878872
1710	0.621250512185478
1711	0.613883955874588
1712	0.60806099864409
1713	0.604711268978179
1714	0.603281921341957
1715	0.604474282002557
1716	0.608562895616143
1717	0.613921732862395
1718	0.621804309035878
1719	0.631153873738944
1720	0.641271653273565
1721	0.652199396135803
1722	0.663758288944674
1723	0.675072996329447
1724	0.686056213297166
1725	0.696299303340719
1726	0.705629138070298
1727	0.713857792064678
1728	0.721120876624789
1729	0.727214178230548
1730	0.731973512431188
1731	0.735494028262306
1732	0.737890086014749
1733	0.739287085388398
1734	0.740082768391978
1735	0.739738786955018
1736	0.738639103962098
1737	0.737654726746519
1738	0.736400889899134
1739	0.735269769739333
1740	0.734578546664824
1741	0.733923236259243
1742	0.7333894000564
1743	0.73363919968436
1744	0.734196881624714
1745	0.734852470086146
1746	0.735920018992849
1747	0.737086654518289
1748	0.738442847372245
1749	0.740265719510748
1750	0.742527669052668
1751	0.745360852866985
1752	0.748264296830789
1753	0.751380680264972
1754	0.754898766823574
1755	0.758734544928917
1756	0.762744675142166
1757	0.767414312988534
1758	0.7716879195722
1759	0.776105156921398
1760	0.77991321404324
1761	0.783308703130375
1762	0.786704525291771
1763	0.789972915279361
1764	0.792646364027222
1765	0.795076406704394
1766	0.797116462731927
1767	0.798394220893331
1768	0.799862898130781
1769	0.801328060630613
1770	0.802455851746143
1771	0.803269470858971
1772	0.804203012578329
1773	0.805112404343283
1774	0.806075542242816
1775	0.807236564534613
1776	0.808207155079679
1777	0.809018359397813
1778	0.809972496790754
1779	0.810877473948642
1780	0.81183872452909
1781	0.813434263772998
1782	0.815120689092358
1783	0.816733012329504
1784	0.818298128755828
1785	0.820171820519385
1786	0.822282750016634
1787	0.824410743720357
1788	0.826918837351865
1789	0.829197251582266
1790	0.831111610997255
1791	0.833422738448188
1792	0.835939342657691
1793	0.838424727673256
1794	0.841263063523364
1795	0.843794082857253
1796	0.846228566787656
1797	0.84844588473302
1798	0.850397912055445
1799	0.85240269886093
1800	0.85427064583987
1801	0.958898285402696
1802	0.958815160663633
1803	0.959836541309021
1804	0.961393385251814
1805	0.962022127056953
1806	0.963246409155048
1807	0.965135563527459
1808	0.966677576213783
1809	0.967286956965737
1810	0.968579281881939
1811	0.969623319688479
1812	0.970326342739003
1813	0.971565701638674
1814	0.972796921765928
1815	0.973730028061
1816	0.97467846318113
1817	0.975270108286415
1818	0.975560215832677
1819	0.975436629230209
1820	0.975807991613514
1821	0.976485801618253
1822	0.977260754871089
1823	0.977996754177129
1824	0.977980310358676
1825	0.977407008564544
1826	0.977533044598374
1827	0.978013531566184
1828	0.978977220756959
1829	0.980087162158846
1830	0.981241096654072
1831	0.982047000143839
1832	0.98232082071333
1833	0.982831444290113
1834	0.984154045285091
1835	0.984139978122286
1836	0.98406360990154
1837	0.98380449561248
1838	0.983821485228704
1839	0.983231733002642
1840	0.983621484454783
1841	0.984114892041125
1842	0.983757513311655
1843	0.983534631870595
1844	0.982922257730391
1845	0.982848514777664
1846	0.983248714257786
1847	0.983150837841899
1848	0.983128731078841
1849	0.982746524607771
1850	0.981838656513271
1851	0.980598022316917
1852	0.980728765115848
1853	0.981202651604951
1854	0.981577362938676
1855	0.983100746258358
1856	0.984846390012497
1857	0.985570766336348
1858	0.98638389592123
1859	0.987131657479206
1860	0.988602866038913
1861	0.989937463833937
1862	0.991537756705084
1863	0.994111634713612
1864	0.996323161127086
1865	0.998289261595487
1866	1.00027535766297
1867	1.00213109611879
1868	1.00417741866215
1869	1.00621540353104
1870	1.00820587332443
1871	1.00982768367109
1872	1.01141212581725
1873	1.01273144532894
1874	1.014646002033
1875	1.01580430216591
1876	1.01661952578529
1877	1.01819558405051
1878	1.0192437526545
1879	1.01952360566828
1880	1.02005313200353
1881	1.0206286701626
1882	1.02131945970245
1883	1.02194783367859
1884	1.02228700059179
1885	1.02326926207686
1886	1.02364284467703
1887	1.02309167243714
1888	1.02297255694134
1889	1.02212094734303
1890	1.02038349279819
1891	1.01947917167937
1892	1.01884366373776
1893	1.01742222435268
1894	1.01569876579412
1895	1.01459908205793
1896	1.01292242569365
1897	1.01088511754067
1898	1.01001828066975
1899	1.00968728205463
1900	1.00877897735389
1901	1.00731424345016
1902	1.0069701792111
1903	1.00699677161779
1904	1.00698785522571
1905	1.00797420055969
1906	1.0082681920653
1907	1.00806104415143
1908	1.00780414158893
1909	1.00827185334069
1910	1.00909143300856
1911	1.00948168353392
1912	1.009965235546
1913	1.01071363389804
1914	1.01140164795573
1915	1.01189963038077
1916	1.01280145441319
1917	1.01333137942484
1918	1.01288438807158
1919	1.01331954619551
1920	1.01434645820879
1921	1.01552454021121
1922	1.01621594593267
1923	1.01643015518483
1924	1.01696091340725
1925	1.01706712599979
1926	1.01749909069441
1927	1.01827426025166
1928	1.01907967545664
1929	1.01998774095451
1930	1.02057662568053
1931	1.02123739759336
1932	1.0219221062111
1933	1.02226560171897
1934	1.02222315859305
1935	1.0224453186029
1936	1.02287924452387
1937	1.02313996337062
1938	1.02333446017661
1939	1.02341987150036
1940	1.02339471062932
1941	1.02340803332818
1942	1.02360008354302
1943	1.02324365540641
1944	1.02241752119883
1945	1.02187820890696
1946	1.02136698684592
1947	1.02109468172592
1948	1.02038448420368
1949	1.01956735036564
1950	1.01938484137029
1951	1.01928875091273
1952	1.01886160158885
1953	1.01883425821559
1954	1.01891831336395
1955	1.01886265312762
1956	1.01828342921611
1957	1.01757526482797
1958	1.01757547980367
1959	1.01637537602736
1960	1.01438290719978
1961	1.01402288168392
1962	1.01486041258091
1963	1.0147708312548
1964	1.0149847018827
1965	1.01505158516535
1966	1.01458736182404
1967	1.01445249001394
1968	1.01445114445509
1969	1.01473709978849
1970	1.01540329883328
1971	1.01564715746778
1972	1.01560797893779
1973	1.01625143837121
1974	1.01666234541444
1975	1.01663266133551
1976	1.01718564435725
1977	1.01862290552253
1978	1.0190772242135
1979	1.01879684429646
1980	1.01933377825273
1981	1.01991820867564
1982	1.02046862887242
1983	1.02185470209442
1984	1.02266058106541
1985	1.02308532699112
1986	1.0229832521712
1987	1.02352159035218
1988	1.02421156142074
1989	1.02484181749451
1990	1.02571315408607
1991	1.02641757002741
1992	1.0271956767092
1993	1.0275942719346
1994	1.02778691294543
1995	1.02798655924508
1996	1.02770608402255
1997	1.02774508577578
1998	1.0278881862338
1999	1.02820385650273
2000	1.02864976405272
2001	1.02928491726617
2002	1.02977668301939
2003	1.03076582883809
2004	1.03069262481983
2005	1.02980310405047
2006	1.02953105545933
2007	1.02888450247731
2008	1.02848894265306
2009	1.02868716230889
2010	1.02854070559263
2011	1.02787281530959
2012	1.02764306644426
2013	1.02783627076946
2014	1.0277777694218
2015	1.02769724122148
2016	1.02779773409115
2017	1.02752161605674
2018	1.02668690368773
2019	1.02661972302079
2020	1.02693353950824
2021	1.0268754619011
2022	1.02721551318539
2023	1.0270553992781
2024	1.02623589598544
2025	1.02573133535502
2026	1.02543364675491
2027	1.02483554538233
2028	1.02359355733348
2029	1.02309154975829
2030	1.0228477811579
2031	1.02272830498425
2032	1.02261453201201
2033	1.02317618412247
2034	1.02316855564625
2035	1.02264508358647
2036	1.02250822619684
2037	1.02249534897063
2038	1.02251826673219
2039	1.02263741974484
2040	1.02274714254942
2041	1.0231380692481
2042	1.02314314674742
2043	1.02261502642422
2044	1.02257507195743
2045	1.0225394386413
2046	1.02264779303302
2047	1.02287314518431
2048	1.02381579111497
2049	1.02374093425959
2050	1.02311705841808
2051	1.02282210009069
2052	1.02212855354431
2053	1.02179470135671
2054	1.02167635887097
2055	1.02166400117284
2056	1.02170869657779
2057	1.02189373371741
2058	1.02241407909973
2059	1.02280856165254
2060	1.02338139974449
2061	1.02371198410809
2062	1.0241318052971
2063	1.02391443834535
2064	1.02414156611836
2065	1.02451067838807
2066	1.024417050542
2067	1.02387577543715
2068	1.02421092642684
2069	1.02498827462671
2070	1.02493303179842
2071	1.02474119278921
2072	1.02516188369819
2073	1.02541534629734
2074	1.02533262681678
2075	1.02587198143116
2076	1.02629912586899
2077	1.02579180081729
2078	1.02559095352803
2079	1.02587562124509
2080	1.0263749684226
2081	1.02654042221781
2082	1.02631052992327
2083	1.02647316108578
2084	1.02676144583904
2085	1.02709292915459
2086	1.02799592884097
2087	1.02788510680627
2088	1.02685538745343
2089	1.02682359971745
2090	1.026942119055
2091	1.02663052989688
2092	1.02653408527851
2093	1.02675836952354
2094	1.02689730232027
2095	1.02655966219779
2096	1.0259599488197
2097	1.02657482197611
2098	1.02602490005466
2099	1.02480493412066
2100	1.02451823475878
2101	1.02488209118163
2102	1.02497221848327
2103	1.02532881670531
2104	1.02527548779038
2105	1.02538938844681
2106	1.02485040773443
2107	1.02393336481705
2108	1.02270565897589
2109	1.02036338080705
2110	1.01911246872794
2111	1.01833523260173
2112	1.01714162859858
2113	1.01629027952821
2114	1.01537919340957
2115	1.01391823627218
2116	1.01287146195346
2117	1.01161967031785
2118	1.01061768637953
2119	1.00971531444847
2120	1.00878568983884
2121	1.00745323480657
2122	1.00654817830774
2123	1.00494633342396
2124	1.00214482494687
2125	1.00046667420023
2126	0.999667520459265
2127	0.997569885680684
2128	0.995240900057142
2129	0.992726270901419
2130	0.988858589484443
2131	0.985968517371369
2132	0.983743900393391
2133	0.98135246299382
2134	0.978973197096157
2135	0.976847833352473
2136	0.974904456736144
2137	0.972973613315221
2138	0.971376231128261
2139	0.969475726375505
2140	0.967687759341994
2141	0.964866716803337
2142	0.965031461950801
2143	0.966644879552346
2144	0.96800356320948
2145	0.971531225998872
2146	0.973717687374521
2147	0.974479380345411
2148	0.976900062206397
2149	0.98094727830663
2150	0.983346251615746
2151	0.985908436772462
2152	0.98780218470734
2153	0.98857480750244
2154	0.989183576620506
2155	0.989351085676635
2156	0.989557947663408
2157	0.988973960081038
2158	0.988786446531654
2159	0.98898343445314
2160	0.9894840517586
2161	0.988352338533015
2162	0.987540002776293
2163	0.987801687076531
2164	0.987898168724159
2165	0.988958409657451
2166	0.991905221127295
2167	0.993448561811447
2168	0.994395637543961
2169	0.996117438071885
2170	0.997742712503181
2171	0.999840403557192
2172	1.00339375344523
2173	1.00506351901558
2174	1.00611665140272
2175	1.00699470704691
2176	1.00671995060608
2177	1.00662152918085
2178	1.00664723796862
2179	1.00634948895944
2180	1.005621510547
2181	1.00474394855617
2182	1.00355145147704
2183	1.00236702553559
2184	1.00074551009022
2185	0.999665345736585
2186	0.9977968760831
2187	0.997013884198645
2188	0.995777651334167
2189	0.994094096283833
2190	0.993383384735737
2191	0.993263234304994
2192	0.99278281030745
2193	0.993035316446221
2194	0.992451486106312
2195	0.991130295236576
2196	0.990313667708152
2197	0.989564000911472
2198	0.988436890476759
2199	0.987121816437076
2200	0.986170615286751
2201	0.985316768726931
2202	0.984158180742161
2203	0.983104390174766
2204	0.9820607006519
2205	0.980169123991299
2206	0.979124761253964
2207	0.979403389672879
2208	0.978572516109024
2209	0.97694327598888
2210	0.976138687410413
2211	0.975065077198963
2212	0.974594511817274
2213	0.973940683447717
2214	0.974213086798805
2215	0.97407883708047
2216	0.973547602377474
2217	0.973581550833424
2218	0.974450560001978
2219	0.974281869126685
2220	0.973761975282002
2221	0.973124750952497
2222	0.972006330189296
2223	0.971056255956868
2224	0.970237207311791
2225	0.969114833380261
2226	0.967490788542881
2227	0.966442424922257
2228	0.965838630600889
2229	0.964438074957803
2230	0.963456915137864
2231	0.961419820123979
2232	0.958046177706601
2233	0.955161833193063
2234	0.952234490721253
2235	0.948668603571354
2236	0.944475665886153
2237	0.940905259131697
2238	0.937269841221884
2239	0.933520661905826
2240	0.931410538091653
2241	0.926977677717175
2242	0.920854983761656
2243	0.914538479304338
2244	0.907323223821511
2245	0.898925622549843
2246	0.891071039529803
2247	0.88349891523494
2248	0.876000446428958
2249	0.867169762447875
2250	0.856446555250894
2251	0.847027149879684
2252	0.836827293653915
2253	0.825612197458567
2254	0.814709408890533
2255	0.804508861119416
2256	0.792670044878871
2257	0.779194682979429
2258	0.767161696225152
2259	0.755618234686444
2260	0.742678525105655
2261	0.729216128377443
2262	0.716705064355606
2263	0.703549745528355
2264	0.690808051945551
2265	0.67935818170961
2266	0.667171083948232
2267	0.653954143431593
2268	0.641170861038833
2269	0.627953167748924
2270	0.616733883375067
2271	0.606729680120217
2272	0.596266073888708
2273	0.587852032114083
2274	0.577392445339369
2275	0.564923756495031
2276	0.553824739592936
2277	0.543208661077836
2278	0.531645334976251
2279	0.520629796612022
2280	0.50832680867659
2281	0.494624919417461
2282	0.480337093982039
2283	0.465223914734501
2284	0.44971025913689
2285	0.43238413093629
2286	0.416230953570223
2287	0.400213386416509
2288	0.384784830575777
2289	0.370196013980059
2290	0.355282250779778
2291	0.340603683536801
2292	0.327361343892975
2293	0.314802408179111
2294	0.303578748831865
2295	0.292514579547838
2296	0.280101781307411
2297	0.270034875072368
2298	0.260300140567474
2299	0.251073887139911
2300	0.243673513322448
2301	0.235662370821146
2302	0.226750558700678
2303	0.219910697945926
2304	0.214268228528925
2305	0.209210350789091
2306	0.204508974752639
2307	0.202437762762829
2308	0.20222356896163
2309	0.20269988360403
2310	0.204694094510251
2311	0.20863948329617
2312	0.214347504014407
2313	0.220191393892965
2314	0.228473227166007
2315	0.236206614078351
2316	0.243374704927622
2317	0.251954485535959
2318	0.26233426234954
2319	0.271874999735012
2320	0.282830874945516
2321	0.290484859016138
2322	0.296576357945021
2323	0.302548511814759
2324	0.306524078980292
2325	0.310035104315576
2326	0.31351889285986
2327	0.31588951913106
2328	0.316674351107509
2329	0.316763936742467
2330	0.315201024183707
2331	0.315415717204483
2332	0.315320478171467
2333	0.315465831161468
2334	0.316506056023308
2335	0.318107719664398
2336	0.319987515607717
2337	0.321573484831761
2338	0.324090556706306
2339	0.326658140082697
2340	0.328860528354099
2341	0.330595640375668
2342	0.332807955804143
2343	0.334709076451892
2344	0.335625632579752
2345	0.336521624766626
2346	0.338352075103709
2347	0.338938166723114
2348	0.338446129793316
[truncated: 152 more rows]
