# Supplementary material for: Machine learning-assisted non-destructive plasticizer identification and quantification in historical PVC objects based on IR spectroscopy
Source: Sci Rep. 2022 Mar 23;12:5017. doi: 10.1038/s41598-022-08862-1 (PMC8943100; doi:10.1038/s41598-022-08862-1)
Supplement: Supplementary file 1 — Supplementary Information 1. [file 41598_2022_8862_MOESM1_ESM.zip › Plasticizers_PVC_data/NIR_all/P57_idle.txt]

Wavelength	C:\Documents and Settings\All Users\Application Data\ASD\Indico Pro\Projects\David\P57_idle.txt
350	0.494880507833906
351	0.498414511620288
352	0.437561697288838
353	0.35962381609949
354	0.315362545687287
355	0.353020748282004
356	0.376150679131086
357	0.373725328931173
358	0.35813146968232
359	0.371705969295833
360	0.394328542938438
361	0.411068469643639
362	0.434565231613347
363	0.457661284628266
364	0.479366962935734
365	0.50245682814897
366	0.533390644643214
367	0.565102487182432
368	0.586713768366873
369	0.600453154537647
370	0.610868597691248
371	0.625824618544917
372	0.65095260975057
373	0.680124716447461
374	0.70182885051649
375	0.723946562148488
376	0.745508758674274
377	0.765696789762853
378	0.790606339994393
379	0.809266303013393
380	0.815974645762624
381	0.82636230117129
382	0.842082903420387
383	0.860933291619055
384	0.881315435345515
385	0.891447142868063
386	0.893298758774212
387	0.89829424419211
388	0.919094802879455
389	0.93822230250891
390	0.932492806936769
391	0.939914317839569
392	0.959202365617975
393	0.979340144741285
394	0.982485441965743
395	0.981118177749273
396	0.984223278745997
397	0.987269761023264
398	0.991174811083166
399	0.997067831270088
400	1.00741071100445
401	1.01296234620736
402	1.01551066194677
403	1.02478782896332
404	1.02666623739975
405	1.02410718515714
406	1.02544403898672
407	1.03140598072172
408	1.03641053458715
409	1.03647980373527
410	1.04273719453911
411	1.04591731932657
412	1.04179595022965
413	1.04169144295673
414	1.04282499977399
415	1.04385028052943
416	1.04481833832169
417	1.04877219130893
418	1.05299299813169
419	1.05039458249081
420	1.05291937114909
421	1.05827742292937
422	1.06005008797184
423	1.05983744061232
424	1.06096454893192
425	1.06516648888822
426	1.0652720032605
427	1.06377878314913
428	1.06373898887151
429	1.06921627774134
430	1.07185847231367
431	1.07028380325726
432	1.07190946173231
433	1.0737379595618
434	1.07420860608874
435	1.07196698565673
436	1.07259590664768
437	1.07460076550182
438	1.07462086500127
439	1.07553180287005
440	1.07612567353104
441	1.07529694413774
442	1.07488419142529
443	1.0757640035798
444	1.07776434632077
445	1.07852228448531
446	1.07958587583464
447	1.08097923211969
448	1.08084793960972
449	1.08159639343196
450	1.08261489745405
451	1.08176115402355
452	1.08215478600516
453	1.08356736209917
454	1.08476359797489
455	1.08433248503592
456	1.08369923217061
457	1.08408574819584
458	1.08477535196839
459	1.08468726867194
460	1.08383063489925
461	1.08434532993017
462	1.08468659041536
463	1.08473847302696
464	1.08556685277702
465	1.08616768574779
466	1.08635321400696
467	1.08624703280532
468	1.08583547517209
469	1.08540150416308
470	1.08534874955387
471	1.08650439141616
472	1.08784486182547
473	1.08845634654052
474	1.08785634291974
475	1.08724532864669
476	1.08720791003199
477	1.08778422056329
478	1.08750691336273
479	1.08677923747058
480	1.08714863263836
481	1.08784107633411
482	1.08802372208019
483	1.08704781846685
484	1.08632664094116
485	1.08607766942258
486	1.0862179436946
487	1.08643804854216
488	1.08608410971727
489	1.08517594335256
490	1.08492717023974
491	1.0849000093296
492	1.08503923884412
493	1.08556971529685
494	1.08509630117528
495	1.08441922279104
496	1.08501434733113
497	1.08513256561505
498	1.0845737365496
499	1.08362629796052
500	1.08344551083243
501	1.08309533432157
502	1.0822838878023
503	1.08249461020422
504	1.08237477962915
505	1.08195415810018
506	1.08283951828986
507	1.08224179309358
508	1.08071647080356
509	1.08031017027335
510	1.08105091070313
511	1.08120925582976
512	1.07943144558465
513	1.07886916757849
514	1.07895162309626
515	1.07898929483044
516	1.07883857044607
517	1.07878077505974
518	1.07864193803557
519	1.0775197523419
520	1.07681772716893
521	1.07668750391348
522	1.07665883933228
523	1.07611924709793
524	1.07545812692411
525	1.07523289617588
526	1.07517299254979
527	1.07503267365158
528	1.0746704351104
529	1.0742101649723
530	1.07365973199841
531	1.07305419956657
532	1.07242024370636
533	1.07234125644041
534	1.07242888496982
535	1.07171806224188
536	1.07160958765494
537	1.07166721064208
538	1.07112519331876
539	1.07057790595444
540	1.07013003122133
541	1.06974237053067
542	1.06909444478768
543	1.06853751977662
544	1.06813238233643
545	1.06747916060277
546	1.06702997606291
547	1.06675438669181
548	1.06635868595994
549	1.06595619662576
550	1.06557626881588
551	1.06518539076553
552	1.06437263823856
553	1.06372163353438
554	1.06361686054866
555	1.06361405800862
556	1.06355939985543
557	1.06333786098785
558	1.06281223253396
559	1.06242837711896
560	1.0622732255442
561	1.06223837566001
562	1.06229695536997
563	1.0623985667282
564	1.06242378981101
565	1.06175728633115
566	1.06126327493616
567	1.06143892438703
568	1.06142757077684
569	1.06159513035291
570	1.0618768284533
571	1.06163675321145
572	1.06137316229619
573	1.06112560735631
574	1.06076891219417
575	1.06090449915545
576	1.0612327523223
577	1.06131550542082
578	1.06115507043304
579	1.06102700554351
580	1.06102496374342
581	1.0607550922719
582	1.06054300129872
583	1.06047581274354
584	1.06041563712848
585	1.06062525026209
586	1.06086958428721
587	1.06074966234434
588	1.06061687401559
589	1.06064092963545
590	1.0608618841062
591	1.06097104267376
592	1.06086220494923
593	1.06064273877431
594	1.06081929887021
595	1.06109142631113
596	1.06130875874554
597	1.06138751455379
598	1.06155785456541
599	1.06214150419033
600	1.06331687308796
601	1.06459180030279
602	1.06549194536935
603	1.06579447897907
604	1.06561597873228
605	1.06527563784813
606	1.06497950172968
607	1.06485839136537
608	1.06488188573257
609	1.06499472534679
610	1.06512373113952
611	1.06568021598256
612	1.06650723035037
613	1.06725994813064
614	1.06772211790181
615	1.0681624183663
616	1.0687550409337
617	1.06918140913125
618	1.06949913188621
619	1.06971372120764
620	1.06979953158132
621	1.06987846783954
622	1.06998071385803
623	1.07014543625039
624	1.07061674765341
625	1.0716859312972
626	1.07321699894951
627	1.07413087415298
628	1.07467284974779
629	1.07509051335064
630	1.07563070083979
631	1.07681385865489
632	1.0782437970764
633	1.07915765755109
634	1.07969302424955
635	1.08010658714035
636	1.08064231527405
637	1.08130910040969
638	1.08206208919264
639	1.08282991318054
640	1.08354194296298
641	1.08383530404013
642	1.08398217065355
643	1.08468162680233
644	1.08541227389386
645	1.08625045571567
646	1.08728708364717
647	1.08790330268744
648	1.08813557204787
649	1.08822980892484
650	1.08874470192611
651	1.08967827734204
652	1.09072243163997
653	1.0912367059511
654	1.09134421442064
655	1.09119435984865
656	1.09102882663248
657	1.09138003085821
658	1.09210209661669
659	1.09294011010865
660	1.09369977635234
661	1.09394272565246
662	1.09373068189876
663	1.09368137835108
664	1.09376587510484
665	1.09415796019655
666	1.09499545426022
667	1.0956216998414
668	1.09571057086255
669	1.0952324735146
670	1.09475986007053
671	1.09475838230809
672	1.09538212450644
673	1.0964801608957
674	1.09731644036873
675	1.09760621015802
676	1.09734144067907
677	1.09692748912718
678	1.09678609160182
679	1.09725481528565
680	1.09853287912348
681	1.09980593378061
682	1.10048208465615
683	1.10018016577562
684	1.0996497321199
685	1.09920053337835
686	1.09899355827827
687	1.09988488578796
688	1.10127416715753
689	1.10230152553687
690	1.10244322113719
691	1.10191490099615
692	1.1011250346776
693	1.1007426364906
694	1.10085790328948
695	1.10150517639496
696	1.10258702669676
697	1.10343136619086
698	1.10357486300124
699	1.10286077016671
700	1.10187733301076
701	1.10133090841392
702	1.10152641491962
703	1.10226752624663
704	1.10333160329356
705	1.1042386956302
706	1.10437682630077
707	1.10345851459084
708	1.10214685789612
709	1.10125228117932
710	1.10138176916505
711	1.10229258516214
712	1.10354285912417
713	1.10449686327245
714	1.10438136068229
715	1.10331792228065
716	1.10195986067619
717	1.10097169628347
718	1.10067269262579
719	1.10116355722012
720	1.10234169597333
721	1.10360937873446
722	1.10426155115318
723	1.10336380085964
724	1.10181529818127
725	1.10035729407104
726	1.09968826670737
727	1.10000527529274
728	1.10120190497905
729	1.10278853413335
730	1.10351259522003
731	1.10302107819384
732	1.10160588752744
733	1.10022570239495
734	1.09917133922859
735	1.09895167112469
736	1.09990253229232
737	1.10113110736327
738	1.1023284992588
739	1.10311550167724
740	1.102678573211
741	1.10124875984545
742	1.09943571142723
743	1.09820123966064
744	1.09800841042998
745	1.09889403994768
746	1.10054916072833
747	1.10207776307455
748	1.10277035291942
749	1.10225590125449
750	1.10044398824564
751	1.09867910871818
752	1.09765713108642
753	1.09769551080248
754	1.09870744217482
755	1.10030062910254
756	1.1018234279305
757	1.10204115981266
758	1.101064255264
759	1.09936796615698
760	1.09786269541277
761	1.09661260195427
762	1.09608039631603
763	1.09674467313822
764	1.09837528744945
765	1.10010413896569
766	1.10115138962763
767	1.10110019591214
768	1.09970683254265
769	1.09747369295103
770	1.09553057047347
771	1.09459307552998
772	1.0950742529979
773	1.096897282189
774	1.0987475504501
775	1.10005318526057
776	1.10039643608147
777	1.09943026260859
778	1.09756579966242
779	1.09554868901661
780	1.09426347025436
781	1.0938923957579
782	1.0945954035223
783	1.09619061254523
784	1.09786838318677
785	1.09906268855367
786	1.09939398524057
787	1.09869491912161
788	1.09672156834291
789	1.09441310397729
790	1.0929723118465
791	1.09294237886855
792	1.09395147377599
793	1.09567177346287
794	1.09802682896546
795	1.09964676586772
796	1.0998735971641
797	1.09856558517405
798	1.09663128451185
799	1.09453460094872
800	1.09280915381355
801	1.09238681214885
802	1.09301831251602
803	1.09445979709605
804	1.09636576264142
805	1.09797081891437
806	1.09857554285028
807	1.09777842459828
808	1.09606649343784
809	1.0939178491373
810	1.09190665298148
811	1.09073900152243
812	1.0908606836516
813	1.09213915529565
814	1.09407069394424
815	1.0957902408079
816	1.09698789466732
817	1.09729663315189
818	1.09586487751136
819	1.09389572569464
820	1.09200521327421
821	1.09051825603267
822	1.08951860630469
823	1.08971465055661
824	1.09136095637948
825	1.09340736692753
826	1.09497159242518
827	1.09576891006126
828	1.09605285932461
829	1.09504815873156
830	1.09315553534236
831	1.09113708021929
832	1.08965392323281
833	1.08920791070328
834	1.08978604389561
835	1.09073049230723
836	1.09254795204764
837	1.09463087321093
838	1.09600010082451
839	1.09604412517906
840	1.09499252981825
841	1.09327535749665
842	1.09146290476396
843	1.08986059940233
844	1.0888724394679
845	1.08887422511758
846	1.09008099238821
847	1.09194049689618
848	1.09379939472621
849	1.09507195437771
850	1.09534043058551
851	1.09472171223153
852	1.09366444116961
853	1.09168778258803
854	1.08959236023192
855	1.0882069382035
856	1.08784207688035
857	1.08845015734382
858	1.0896892688813
859	1.09098216782825
860	1.09233970899284
861	1.09339295240782
862	1.09372023732824
863	1.09286488772567
864	1.09126402498359
865	1.08928495750527
866	1.08720722757996
867	1.08596273749071
868	1.08583320419014
869	1.08671925849814
870	1.0879885529659
871	1.08977189851432
872	1.0916768107369
873	1.09268702130376
874	1.09278063133438
875	1.09188491504393
876	1.09014075955965
877	1.08832597322178
878	1.08663541722545
879	1.08530005911351
880	1.08460771558239
881	1.08510835143334
882	1.08641789935735
883	1.08788674923959
884	1.08956560375831
885	1.09071133354552
886	1.09101142088966
887	1.09077583102002
888	1.08979110288921
889	1.08825232983588
890	1.08655841499071
891	1.08533541001215
892	1.08436724333144
893	1.08364299893196
894	1.08353794303878
895	1.08443918814448
896	1.08603128406846
897	1.08768012627296
898	1.08877832412888
899	1.08915913692858
900	1.08874670525739
901	1.08752511122515
902	1.08585073892954
903	1.08423966316473
904	1.08315980503828
905	1.08244863317728
906	1.08209687771523
907	1.08221367676557
908	1.08307376626325
909	1.08421501579986
910	1.08540697538841
911	1.08640598337737
912	1.08652953785396
913	1.08613118445552
914	1.08538966732841
915	1.08417283736449
916	1.08280046266495
917	1.08132234900203
918	1.07992487204577
919	1.07969506501458
920	1.08015710323042
921	1.0810135990438
922	1.08223033598469
923	1.08376099386073
924	1.08518832557296
925	1.08605161184955
926	1.0860590146994
927	1.08566279146365
928	1.08490433431849
929	1.08344705691038
930	1.08210929891198
931	1.08088551433779
932	1.07985376504493
933	1.07997776694979
934	1.08097348845513
935	1.08246755985126
936	1.0839820168837
937	1.08510599797922
938	1.08591179725615
939	1.08653234909404
940	1.08701170856766
941	1.08660220542255
942	1.08540006912431
943	1.08403409262527
944	1.08278060978278
945	1.08149059721435
946	1.08044402464702
947	1.08107024173896
948	1.08144199136038
949	1.08185365279631
950	1.08328485701707
951	1.08455956255991
952	1.08566724950745
953	1.08656121665166
954	1.08700872246534
955	1.08678787158451
956	1.0859077787223
957	1.08455835359125
958	1.08321287372993
959	1.08215232313804
960	1.08139269613448
961	1.0807183243079
962	1.08115709163005
963	1.08214215953165
964	1.08296119482182
965	1.08372996758821
966	1.08459916211325
967	1.08561546463246
968	1.08667525502749
969	1.08697764241797
970	1.08633302375183
971	1.08503209734127
972	1.08421171804999
973	1.08279586197232
974	1.08125330433465
975	1.08058530567681
976	1.08099933490123
977	1.08132446379371
978	1.0813049529838
979	1.08205785657617
980	1.08251663236412
981	1.08316527459673
982	1.08439412143138
983	1.08449451066726
984	1.08470317710106
985	1.08480155130753
986	1.08352924729264
987	1.08269683363905
988	1.08183423293811
989	1.0806922779831
990	1.08046818333384
991	1.08012644586555
992	1.07995280130935
993	1.08048985110157
994	1.08003487781116
995	1.08009502885715
996	1.08117070590557
997	1.08217065941522
998	1.08247433348392
999	1.08272593165697
1000	1.08332473199767
1001	1.05215807509287
1002	1.05282569214951
1003	1.05293674412014
1004	1.05196311362487
1005	1.05191719925823
1006	1.05256878454992
1007	1.05280177287044
1008	1.05298612012548
1009	1.05325351998129
1010	1.05381941341937
1011	1.05379106338931
1012	1.05352614916436
1013	1.05306837619452
1014	1.05285169760371
1015	1.05230538143328
1016	1.05191355343065
1017	1.05175373620275
1018	1.05166795365806
1019	1.05149562743802
1020	1.0512814294486
1021	1.05128231399062
1022	1.0512742244519
1023	1.05097961247546
1024	1.05090968027731
1025	1.05142784411368
1026	1.05142048224923
1027	1.0512016353516
1028	1.05065801759607
1029	1.05060902383667
1030	1.05059779796265
1031	1.05041339159853
1032	1.05050873133746
1033	1.05033454213246
1034	1.04951416754359
1035	1.04943902084142
1036	1.04986767440098
1037	1.05001569621799
1038	1.05020325461788
1039	1.05051401769142
1040	1.05095175556862
1041	1.05114234994483
1042	1.05162007170947
1043	1.05168841485414
1044	1.05147774024342
1045	1.050644504271
1046	1.05056353165138
1047	1.05064241496484
1048	1.05047239369091
1049	1.05059705399731
1050	1.05043066771163
1051	1.04980525737911
1052	1.04951535144877
1053	1.04926011927389
1054	1.04916974830142
1055	1.04918820214195
1056	1.0492865634308
1057	1.04981575322856
1058	1.04995477334682
1059	1.05012039182193
1060	1.04984664312797
1061	1.04959804399593
1062	1.04901244755588
1063	1.0487889017887
1064	1.04848476587041
1065	1.04856956241748
1066	1.04905984617069
1067	1.04924135431548
1068	1.04973696670188
1069	1.04974171439971
1070	1.04913978840887
1071	1.04892465992246
1072	1.04862218554205
1073	1.04852385889082
1074	1.04876272986708
1075	1.04892715850964
1076	1.04933227866676
1077	1.0492858386781
1078	1.04933402074867
1079	1.04923045862841
1080	1.0493846539233
1081	1.04963359157747
1082	1.04974427879092
1083	1.04997122054607
1084	1.05009234954903
1085	1.050208287492
1086	1.05004983327246
1087	1.04958191384476
1088	1.04942757731773
1089	1.04897204272725
1090	1.04889286575292
1091	1.04918378052602
1092	1.04974509094303
1093	1.05003695924168
1094	1.05022208576008
1095	1.05003838957313
1096	1.04975861278174
1097	1.04954922329586
1098	1.04907882506522
1099	1.04898069366554
1100	1.04920793691477
1101	1.04919238784584
1102	1.04930180892165
1103	1.04919990016708
1104	1.04873475445494
1105	1.04853969650041
1106	1.04847241440318
1107	1.04836029952821
1108	1.04849247185366
1109	1.04832066867057
1110	1.0478837008564
1111	1.04726100963931
1112	1.04703934602611
1113	1.04747297393343
1114	1.04748087309294
1115	1.04791999616166
1116	1.04771125285757
1117	1.04668322480757
1118	1.04646040790882
1119	1.04665124981647
1120	1.04649188332993
1121	1.04644195211976
1122	1.04632066862252
1123	1.04591643040821
1124	1.0455523426924
1125	1.04514754376442
1126	1.04514881366179
1127	1.04489471236486
1128	1.04444698730481
1129	1.04426650938173
1130	1.04420233514438
1131	1.043931633093
1132	1.04350368731772
1133	1.04323064987093
1134	1.04304236082866
1135	1.04270016367935
1136	1.04223699739698
1137	1.04203170946327
1138	1.0419146535465
1139	1.04156510961007
1140	1.04149237131595
1141	1.04107271608899
1142	1.03992818488414
1143	1.0394461063116
1144	1.03928521102693
1145	1.03895490564954
1146	1.03899508040367
1147	1.03888841815444
1148	1.03791993698551
1149	1.03688616653958
1150	1.03598156680065
1151	1.03483147330617
1152	1.03382015899619
1153	1.03318153568343
1154	1.032065348202
1155	1.03057704904863
1156	1.02930189893625
1157	1.02802449497852
1158	1.02652132158292
1159	1.02490033965659
1160	1.02346906121176
1161	1.02192619345171
1162	1.02035911875624
1163	1.01942470758022
1164	1.01835538921506
1165	1.01681199812266
1166	1.01576684118212
1167	1.01491617437712
1168	1.01384013727594
1169	1.01314886871351
1170	1.01283158676872
1171	1.01231940141524
1172	1.01163987636944
1173	1.0111651548361
1174	1.01107894904912
1175	1.01040533602341
1176	1.00937595979876
1177	1.00870907983325
1178	1.0079281756348
1179	1.00706455471259
1180	1.00643676324535
1181	1.00575026506122
1182	1.00435210586329
1183	1.00314296257399
1184	1.00224366987226
1185	1.00111967998435
1186	1.00029104103868
1187	0.99982156113276
1188	0.999093833896636
1189	0.998445954273127
1190	0.998093324153124
1191	0.997877965566847
1192	0.997721722563063
1193	0.997814323400188
1194	0.998082625073679
1195	0.998527481700262
1196	0.998869684063517
1197	0.999279177804959
1198	0.999765007011364
1199	1.00010826967009
1200	1.00075575001925
1201	1.001768480387
1202	1.00270795700637
1203	1.00347117815621
1204	1.00438889099202
1205	1.00531810445147
1206	1.00632502376688
1207	1.00760723923526
1208	1.00891300155276
1209	1.01029803280857
1210	1.01182104551736
1211	1.01325894692207
1212	1.01478116982202
1213	1.01616881104069
1214	1.01735987379795
1215	1.01874679524981
1216	1.02033717980288
1217	1.02168053106753
1218	1.02300747988089
1219	1.02423990656577
1220	1.02535181175543
1221	1.02630078872158
1222	1.02723742623692
1223	1.0280706283182
1224	1.02865199793499
1225	1.02916348893031
1226	1.02975661091131
1227	1.03031714275081
1228	1.03088932579843
1229	1.03139146791467
1230	1.03172837272599
1231	1.03217832438055
1232	1.03271411076973
1233	1.03337583303274
1234	1.03384723054262
1235	1.03428947098512
1236	1.03479602875519
1237	1.03521635363694
1238	1.03563730286354
1239	1.03616410667579
1240	1.0366375354705
1241	1.03696929283411
1242	1.03735531457724
1243	1.03769278541783
1244	1.03795459600629
1245	1.03822502133514
1246	1.03820259989396
1247	1.03811868920563
1248	1.03815636217972
1249	1.03801230346154
1250	1.03792464852552
1251	1.03790820632515
1252	1.0376906563577
1253	1.03735928986378
1254	1.03705955270768
1255	1.03692057845708
1256	1.03685078772812
1257	1.03686610797611
1258	1.03712267729839
1259	1.03723056857608
1260	1.03729538092183
1261	1.03734363903625
1262	1.03744777756669
1263	1.03754204608697
1264	1.03772523961085
1265	1.03792049373941
1266	1.03807445631326
1267	1.03843033298548
1268	1.03885043349032
1269	1.03905184162503
1270	1.03908966488956
1271	1.03891896865459
1272	1.03859309780384
1273	1.03874209188545
1274	1.03898204292199
1275	1.03868722006235
1276	1.0386055406805
1277	1.03856304990165
1278	1.03838102591561
1279	1.0381838091555
1280	1.03814811805635
1281	1.03792096444861
1282	1.03786720612331
1283	1.03795781644863
1284	1.03826057318986
1285	1.03827459985824
1286	1.03824906267258
1287	1.03830626808792
1288	1.03822870340814
1289	1.03831491756585
1290	1.03868881351939
1291	1.03888030192113
1292	1.03889163623895
1293	1.03888208204164
1294	1.038848087432
1295	1.03894322746644
1296	1.03909126181821
1297	1.03928614582118
1298	1.0394385869998
1299	1.03932843533197
1300	1.03906372695395
1301	1.03886567127159
1302	1.03893911419372
1303	1.03890298790096
1304	1.03884461604258
1305	1.03880507649028
1306	1.03884664343873
1307	1.03862392934287
1308	1.03851162857537
1309	1.03875996239172
1310	1.03868910427964
1311	1.03847787469533
1312	1.03849814655404
1313	1.03857063486384
1314	1.0386055350114
1315	1.03858039093106
1316	1.03855076092881
1317	1.03853104772591
1318	1.03854738414146
1319	1.03849734191482
1320	1.03834466757872
1321	1.03819015095274
1322	1.03818166645016
1323	1.03834087865562
1324	1.03820574062098
1325	1.03780808998294
1326	1.0375960687709
1327	1.03755951375926
1328	1.037354379182
1329	1.03718999917582
1330	1.03716632701623
1331	1.03712533659874
1332	1.03687604174859
1333	1.03668457584721
1334	1.03684808384181
1335	1.03679923573918
1336	1.03659088787653
1337	1.03682723206681
1338	1.03699146151546
1339	1.03683420830309
1340	1.03683143361042
1341	1.03678804942444
1342	1.03658213305306
1343	1.0364084315436
1344	1.0361462820608
1345	1.03587870491265
1346	1.03561730255682
1347	1.03521621975479
1348	1.0346788762776
1349	1.03406386192604
1350	1.03345218730976
1351	1.03269680130066
1352	1.031794784384
1353	1.03098569498632
1354	1.03035795142729
1355	1.02974684087446
1356	1.02891978053444
1357	1.02817951384013
1358	1.02743294839722
1359	1.02666496840228
1360	1.02584898199021
1361	1.02526652569138
1362	1.02459215439475
1363	1.023786700972
1364	1.02307893649663
1365	1.0223791706648
1366	1.02184705357365
1367	1.02116421788121
1368	1.02019865033794
1369	1.01938386652602
1370	1.0186120948263
1371	1.0176673337747
1372	1.01677535014173
1373	1.01589730690462
1374	1.01469533356374
1375	1.01339263195943
1376	1.01211426897068
1377	1.01089613971036
1378	1.00977961207126
1379	1.00847816558221
1380	1.00713738023062
1381	1.00579759990199
1382	1.00440922390512
1383	1.00324657153784
1384	1.00226855893112
1385	1.00135712273778
1386	1.00057514141083
1387	0.99981912803183
1388	0.9991406413664
1389	0.998538117058329
1390	0.998050450627958
1391	0.99765165835516
1392	0.997445781853449
1393	0.99732856552939
1394	0.997144289940017
1395	0.9969985256903
1396	0.997054516715731
1397	0.997160987324774
1398	0.997296403857767
1399	0.997617515582147
1400	0.997947273210455
1401	0.998221459621182
1402	0.998589366866423
1403	0.999012658138775
1404	0.999246488732965
1405	0.999332293325837
1406	0.999391210568516
1407	0.999448417319777
1408	0.999407856291995
1409	0.999125475757074
1410	0.998809155164305
1411	0.998438181415885
1412	0.998029752676294
1413	0.997811477517194
1414	0.997510473040179
1415	0.997015654538003
1416	0.996507461669291
1417	0.995998386669185
1418	0.995607040731759
1419	0.995329345425691
1420	0.994975048329331
1421	0.994544089384379
1422	0.994358883056051
1423	0.994250839163985
1424	0.994421642730742
1425	0.994831949332825
1426	0.995386490589448
1427	0.99600964934519
1428	0.996868519178328
1429	0.997891568698368
1430	0.999061366464536
1431	1.00045298887622
1432	1.00188818181691
1433	1.00317562551763
1434	1.00452429814998
1435	1.00598041767218
1436	1.00717174852307
1437	1.00820658115779
1438	1.00916651584326
1439	1.01001933522662
1440	1.01078140775906
1441	1.01135128598981
1442	1.01187757145722
1443	1.01230885050429
1444	1.0125396249065
1445	1.01277904276278
1446	1.01295578079064
1447	1.01292582326489
1448	1.01278024832412
1449	1.01258328534043
1450	1.01244875997145
1451	1.0124262241291
1452	1.01236511651558
1453	1.01228229217261
1454	1.01231044761643
1455	1.01242623700969
1456	1.01252551584946
1457	1.01258589498551
1458	1.01278612568543
1459	1.01313571180298
1460	1.0135672735724
1461	1.01400693599528
1462	1.01463846656593
1463	1.01520445621501
1464	1.01565433127681
1465	1.01627485950193
1466	1.01704058774062
1467	1.0178461840223
1468	1.01851659877358
1469	1.01902861579299
1470	1.0195998215349
1471	1.02024992984164
1472	1.02079999206037
1473	1.02137596005026
1474	1.0219177358701
1475	1.02211219294446
1476	1.02219050354936
1477	1.02234667560674
1478	1.02238727943478
1479	1.02226895158744
1480	1.02212093574749
1481	1.02196262748195
1482	1.02167486755157
1483	1.02142485993653
1484	1.02140728955106
1485	1.02125081670365
1486	1.02081349047081
1487	1.02050304782849
1488	1.02034782795995
1489	1.02007990891062
1490	1.01987382740772
1491	1.01989549739526
1492	1.01989002764074
1493	1.01982863649654
1494	1.01989653478023
1495	1.0200577164086
1496	1.02017608646172
1497	1.02030612052537
1498	1.02062484431543
1499	1.02099787868137
1500	1.02133248226355
1501	1.02169806204057
1502	1.02197991807394
1503	1.02229846017749
1504	1.02272127274948
1505	1.02302382536131
1506	1.02334873926214
1507	1.02374858696044
1508	1.023944784685
1509	1.02411645480882
1510	1.02434870906838
1511	1.02438892863377
1512	1.02429529641354
1513	1.02425352433244
1514	1.02421312734646
1515	1.02414751846358
1516	1.02402623171368
1517	1.02394669604657
1518	1.02383618831526
1519	1.02357777566261
1520	1.023488821094
1521	1.02357138052732
1522	1.02342327539566
1523	1.02318124598411
1524	1.02307373757607
1525	1.0229297425582
1526	1.02268526019085
1527	1.02258593548771
1528	1.02259209281249
1529	1.02240264183307
1530	1.02218089517793
1531	1.0221178407719
1532	1.02204386783801
1533	1.02202272139184
1534	1.02211962711343
1535	1.02211729850666
1536	1.02193449182206
1537	1.0218033118313
1538	1.02187776894349
1539	1.0219954591355
1540	1.02206328575948
1541	1.02215683966095
1542	1.02212168177616
1543	1.02188438353098
1544	1.02172488752955
1545	1.02169569490014
1546	1.02158401080054
1547	1.02140960457326
1548	1.02132726800606
1549	1.02127337988141
1550	1.02118757959803
1551	1.02108488855382
1552	1.0209216650366
1553	1.02079913333005
1554	1.02074593779472
1555	1.02078922163904
1556	1.02087260425329
1557	1.0207960116072
1558	1.02058896386555
1559	1.02044114066589
1560	1.02052661805806
1561	1.02064156565235
1562	1.02070904777239
1563	1.0208045021762
1564	1.02076880709476
1565	1.02081629553804
1566	1.02085441330205
1567	1.02077216003203
1568	1.02089167311074
1569	1.0209315834242
1570	1.0208449881419
1571	1.02084088987956
1572	1.02073064660856
1573	1.02060662920886
1574	1.02051526635738
1575	1.02030225016603
1576	1.0199208060818
1577	1.01940845181027
1578	1.01892590592072
1579	1.01850441279234
1580	1.01812593341232
1581	1.01778695335884
1582	1.0173170496464
1583	1.01672069384789
1584	1.01632681558919
1585	1.01608869004789
1586	1.01574435592299
1587	1.01548659497633
1588	1.01514640347553
1589	1.014498779338
1590	1.01408848898314
1591	1.0139695677627
1592	1.01384969912916
1593	1.01381280264794
1594	1.01375506225793
1595	1.0136656051074
1596	1.01362024541833
1597	1.01363798192396
1598	1.01385285351982
1599	1.014133291111
1600	1.01433855260445
1601	1.01459631708962
1602	1.01489448957029
1603	1.01521971416016
1604	1.01562175385282
1605	1.01604716368398
1606	1.01641334253678
1607	1.01669944479769
1608	1.01702878350047
1609	1.0174196934217
1610	1.01778951798504
1611	1.0180551216749
1612	1.018159037219
1613	1.01807394365821
1614	1.01797879707841
1615	1.01795449776483
1616	1.01771684257079
1617	1.0172120083169
1618	1.01666445872654
1619	1.0160806388966
1620	1.01527218037866
1621	1.01448190800263
1622	1.01371963120176
1623	1.01261774791614
1624	1.01145411726337
1625	1.01053331192903
1626	1.00949783913684
1627	1.00808144366005
1628	1.00689488571649
1629	1.0059786707863
1630	1.0046735801867
1631	1.00358248185032
1632	1.00285773977444
1633	1.00168990419662
1634	1.00052466587446
1635	0.999819267847933
1636	0.998989650140413
1637	0.997901546087444
1638	0.996986933744542
1639	0.996132318840202
1640	0.995182852166317
1641	0.994385227105704
1642	0.993555694787868
1643	0.992659808884135
1644	0.991843669928126
1645	0.990917429479216
1646	0.98996194201486
1647	0.988966829527854
1648	0.987720276140276
1649	0.986493039890133
1650	0.985462164307663
1651	0.984312119380296
1652	0.982936389290657
1653	0.981545033367384
1654	0.980156751277646
1655	0.978822071011833
1656	0.977672525043378
1657	0.976625863518113
1658	0.975671277238914
1659	0.974949332239717
1660	0.974395271018841
1661	0.973928839216791
1662	0.973900941386047
1663	0.974074657193712
1664	0.974033973553737
1665	0.974135134434126
1666	0.974280824060687
1667	0.974219223378405
1668	0.974373206546264
1669	0.974453070562913
1670	0.973938021610227
1671	0.973161350764151
1672	0.972029222639505
1673	0.970514171018937
1674	0.968989455953476
1675	0.966960531561815
1676	0.964222554801986
1677	0.961300451887765
1678	0.958017305610277
1679	0.954271345503285
1680	0.950325578452288
1681	0.945936876788498
1682	0.940988818686269
1683	0.935780922307522
1684	0.930359272122194
1685	0.924576399499283
1686	0.918392010108324
1687	0.911823487532978
1688	0.904948527449045
1689	0.897568358578885
1690	0.889711516187082
1691	0.881656851695554
1692	0.873215962722073
1693	0.864591756177414
1694	0.855944533397829
1695	0.846830645870445
1696	0.8371967021465
1697	0.827200514560375
1698	0.817090278017368
1699	0.80656103545759
1700	0.795399861376784
1701	0.783954929857682
1702	0.771697062579751
1703	0.759097139678111
1704	0.745930289296977
1705	0.732958888562992
1706	0.7193673296985
1707	0.706613496571508
1708	0.693640952447372
1709	0.682458078076513
1710	0.671700901816995
1711	0.663278033175322
1712	0.656304047478665
1713	0.651885138094035
1714	0.649373908235582
1715	0.649491625106372
1716	0.652372410458884
1717	0.656972869618785
1718	0.66440353738414
1719	0.672951064665399
1720	0.682703544318271
1721	0.693038605081406
1722	0.703580030631137
1723	0.714500112886619
1724	0.725390286470566
1725	0.735575456240477
1726	0.745296266909566
1727	0.754156417468633
1728	0.761949023023554
1729	0.768710428189996
1730	0.77449574617692
1731	0.778802359325584
1732	0.781922866078589
1733	0.784320130577676
1734	0.785930682702192
1735	0.786912995276122
1736	0.787408910577322
1737	0.78736277518716
1738	0.787027868447951
1739	0.786685313053748
1740	0.786392463912968
1741	0.786460770848984
1742	0.78674063934215
1743	0.787408406021123
1744	0.788336760110552
1745	0.789243471606797
1746	0.7903462905362
1747	0.791600795735534
1748	0.792956553561122
1749	0.794645479915256
1750	0.796625407244243
1751	0.798735276914929
1752	0.801256232337547
1753	0.80427185875289
1754	0.807332479470475
1755	0.810698739643457
1756	0.814101861723938
1757	0.817700479723801
1758	0.821203972609515
1759	0.824989461241284
1760	0.828359194459306
1761	0.831698484651088
1762	0.834370812065504
1763	0.83648962084148
1764	0.838504067943093
1765	0.840039329493866
1766	0.841632354340711
1767	0.843212129814068
1768	0.844412330571092
1769	0.845264208922967
1770	0.846143839077166
1771	0.847015267127303
1772	0.8481427104574
1773	0.849066412236131
1774	0.850051389367789
1775	0.851255926944225
1776	0.852713620811179
1777	0.854394433794502
1778	0.855942389646962
1779	0.857614439038336
1780	0.859290103041886
1781	0.860801033932947
1782	0.862830804803621
1783	0.864837104565498
1784	0.866657862254343
1785	0.868988657321616
1786	0.871929977183693
1787	0.874426409691866
1788	0.876964916068782
1789	0.879593971386671
1790	0.881840965769698
1791	0.884355518022745
1792	0.887342062609433
1793	0.890120704912028
1794	0.892866666619789
1795	0.895399645805598
1796	0.897851203739033
1797	0.900230246000046
1798	0.90246684271979
1799	0.9045038469426
1800	0.906593728127553
1801	0.956447207178694
1802	0.957884001686489
1803	0.958554925504782
1804	0.959147091501452
1805	0.960035353562069
1806	0.961339468883413
1807	0.962844257298659
1808	0.964620511248308
1809	0.966980112443548
1810	0.968771169597095
1811	0.969881529749757
1812	0.971195853744527
1813	0.971643291261831
1814	0.971901557697601
1815	0.973001309430753
1816	0.973409655220201
1817	0.973552727962242
1818	0.9732997049623
1819	0.973600442214937
1820	0.973768053020255
1821	0.973733168244225
1822	0.973972086481746
1823	0.974799909296291
1824	0.975160246301779
1825	0.974873553190499
1826	0.975068480745709
1827	0.975080659772813
1828	0.974831519150807
1829	0.973962083736518
1830	0.973664198766549
1831	0.973958701915056
1832	0.973834096690896
1833	0.973866845035736
1834	0.974231236938792
1835	0.974408525127432
1836	0.974680884282331
1837	0.975106576369257
1838	0.975228531709742
1839	0.975542739940456
1840	0.975217180687059
1841	0.974380650297594
1842	0.974065180832756
1843	0.973490937271586
1844	0.973356132498017
1845	0.973077880874258
1846	0.972682860496635
1847	0.972636601536698
1848	0.972872838902076
1849	0.972671094317984
1850	0.972402780278845
1851	0.972453852365671
1852	0.972104896073008
1853	0.972449052736602
1854	0.973314930133615
1855	0.973828556292381
1856	0.974737277101414
1857	0.975580863282245
1858	0.976670621729559
1859	0.978131105062571
1860	0.979746009276343
1861	0.981470955810312
1862	0.983165777581279
1863	0.985598460534004
1864	0.988076789135153
1865	0.990606071993546
1866	0.992631890658695
1867	0.994673517139712
1868	0.996551031165103
1869	0.998302444065269
1870	0.999910890490375
1871	1.00154513545662
1872	1.00321970149966
1873	1.00421029882545
1874	1.00529278847796
1875	1.00702459500183
1876	1.00855212983083
1877	1.00982017480784
1878	1.01124150445349
1879	1.0126780900305
1880	1.01409614011671
1881	1.01598126439144
1882	1.01719620773859
1883	1.01831663702038
1884	1.01854534173548
1885	1.01928875859876
1886	1.01942258560484
1887	1.01891667505386
1888	1.01884660943597
1889	1.01794352251498
1890	1.01611355392139
1891	1.01449851537939
1892	1.01248900297842
1893	1.01067447545104
1894	1.00880195424226
1895	1.00674279222871
1896	1.00543199605543
1897	1.00424646962086
1898	1.00206483191695
1899	1.00038040347268
1900	0.998706996401739
1901	0.996179951249999
1902	0.99467274566016
1903	0.994020879863538
1904	0.993343181762207
1905	0.992933427901366
1906	0.992674889933525
1907	0.992852717170236
1908	0.992904199652942
1909	0.992805997964041
1910	0.992667168054608
1911	0.992728132502268
1912	0.993010940772166
1913	0.99291816025328
1914	0.992782709823784
1915	0.992667705597568
1916	0.991854921653914
1917	0.991907203574261
1918	0.992882039219206
1919	0.993315833442116
1920	0.993691378423775
1921	0.994020456314246
1922	0.995393466605157
1923	0.996700286861261
1924	0.997583939431888
1925	0.99878730197771
1926	1.00019589557835
1927	1.00100727562187
1928	1.00207283863514
1929	1.00405243436049
1930	1.00568222309437
1931	1.00686973239035
1932	1.00793622450344
1933	1.01000736798104
1934	1.01143948941163
1935	1.01291022509093
1936	1.01438550440578
1937	1.01569005556233
1938	1.01695994642939
1939	1.01790630586215
1940	1.01833713652307
1941	1.01922349770229
1942	1.02038456662901
1943	1.02099084020204
1944	1.02176140853498
1945	1.02203286529041
1946	1.02196401321769
1947	1.02210314738157
1948	1.02221439736221
1949	1.02262866131558
1950	1.02281275384256
1951	1.02327959269499
1952	1.02270008828564
1953	1.0215500760684
1954	1.02050372627426
1955	1.01865674548425
1956	1.0169728061251
1957	1.01509960624768
1958	1.01385469735085
1959	1.01285323537984
1960	1.0116488712917
1961	1.01057892277239
1962	1.01032429020468
1963	1.00916847939575
1964	1.00712626876159
1965	1.00582619127219
1966	1.00486368101432
1967	1.0034889495797
1968	1.00194587886213
1969	1.00074956626707
1970	0.999480463592809
1971	0.998191024245011
1972	0.997071817953242
1973	0.996199528558441
1974	0.995343127321932
1975	0.994056263426491
1976	0.993722701499604
1977	0.994253091282699
1978	0.994244130131212
1979	0.994450459142226
1980	0.994566542538609
1981	0.994162784257891
1982	0.994380185601687
1983	0.994956628525357
1984	0.995657827294829
1985	0.996977208296647
1986	0.997908761601682
1987	0.998833496214101
1988	0.999483933230377
1989	1.00098633053651
1990	1.00280473629418
1991	1.004484390324
1992	1.00688853518158
1993	1.00878560925819
1994	1.01013088533302
1995	1.01178607059338
1996	1.01369885466561
1997	1.01544474812432
1998	1.01724190050926
1999	1.01880797008414
2000	1.02024102514731
2001	1.02144433683391
2002	1.02295122762303
2003	1.0242293140959
2004	1.0260134563232
2005	1.02861707900266
2006	1.03023705965653
2007	1.03189469066422
2008	1.03293165810963
2009	1.03262296402646
2010	1.03331268366805
2011	1.03462971506728
2012	1.03522743301982
2013	1.03607685280132
2014	1.03649625186053
2015	1.03648262556105
2016	1.03546903716508
2017	1.03515365917341
2018	1.03511709619919
2019	1.034522456652
2020	1.03357286859548
2021	1.03295379675032
2022	1.03258007282387
2023	1.03140480552986
2024	1.03008929495449
2025	1.02858883684724
2026	1.02623547111142
2027	1.02404601938883
2028	1.02161235969532
2029	1.01972174080474
2030	1.01801301589576
2031	1.01630017243534
2032	1.01458715164684
2033	1.01341641012691
2034	1.01189777173551
2035	1.00985178571411
2036	1.00833371137964
2037	1.00764268596843
2038	1.00590350604361
2039	1.00356410762245
2040	1.00158673949607
2041	0.998674235516846
2042	0.996821713006118
2043	0.99598046086747
2044	0.994864152871065
2045	0.993717267907354
2046	0.993337438880876
2047	0.992644860925293
2048	0.991628382782578
2049	0.991349504829365
2050	0.991591074155126
2051	0.991674010600893
2052	0.99210273166487
2053	0.992432762916775
2054	0.992676212521966
2055	0.992997085084051
2056	0.99335690409809
2057	0.993895645345655
2058	0.99402955658832
2059	0.995063824517513
2060	0.996989238761329
2061	0.998649756512155
2062	1.00062397866874
2063	1.00283892000466
2064	1.00512462677928
2065	1.00723924082181
2066	1.00963691879223
2067	1.0129566879361
2068	1.01499507381667
2069	1.01636305283219
2070	1.01795809804626
2071	1.01869245889944
2072	1.02013180663524
2073	1.02244341191111
2074	1.02399717185524
2075	1.02518173041091
2076	1.02663172575099
2077	1.02773126823444
2078	1.02892977300524
2079	1.03024096959282
2080	1.03203175422532
2081	1.03331814882238
2082	1.03474015736391
2083	1.03522654072301
2084	1.03512330684704
2085	1.03509864224029
2086	1.03434360376067
2087	1.03390219887685
2088	1.0337786944001
2089	1.0332821882565
2090	1.03225916758708
2091	1.03170911503919
2092	1.03133886521794
2093	1.03082216196298
2094	1.03091543292056
2095	1.03019612696852
2096	1.02884684696879
2097	1.02772375496133
2098	1.02547081623482
2099	1.02261826538786
2100	1.0206160708721
2101	1.01874694674452
2102	1.01644023202232
2103	1.01440227267085
2104	1.01221121950879
2105	1.00944424688966
2106	1.0069382985012
2107	1.00480087746443
2108	1.00245677063307
2109	0.999927959089618
2110	0.997306370670199
2111	0.994889613109364
2112	0.992085407992117
2113	0.988643602762718
2114	0.985634990247991
2115	0.982973752598831
2116	0.97958718168057
2117	0.977160081927064
2118	0.974610903457932
2119	0.971965018314743
2120	0.969140794891055
2121	0.966895740366691
2122	0.964909093460635
2123	0.96274486878983
2124	0.960848898357218
2125	0.958891554337114
2126	0.956340242320509
2127	0.954777372971043
2128	0.953935639298166
2129	0.952864961016864
2130	0.951822765104808
2131	0.95152022535467
2132	0.952014167493203
2133	0.951818584036369
2134	0.951043590303973
2135	0.95170838370456
2136	0.952875029962846
2137	0.953667055936437
2138	0.95589027901405
2139	0.958515407503844
2140	0.960963367417757
2141	0.962869104230474
2142	0.965366389458153
2143	0.968692491965288
2144	0.971531680456112
2145	0.974139690448265
2146	0.976731002171234
2147	0.979847736763079
2148	0.981950598759308
2149	0.983188118797553
2150	0.984735088970679
2151	0.986014203408551
2152	0.98707113804958
2153	0.988146537074462
2154	0.989100578497444
2155	0.989430488035262
2156	0.990121827940399
2157	0.99105124816215
2158	0.991853559535979
2159	0.992240620615196
2160	0.993381806079791
2161	0.995332691192902
2162	0.997054301989228
2163	0.998391459296578
2164	1.00020204646548
2165	1.00131031824009
2166	1.00128415167112
2167	1.0022363544549
2168	1.0039596924226
2169	1.00459661233676
2170	1.00522782968207
2171	1.00514150466643
2172	1.0039092009407
2173	1.00310324228602
2174	1.00260400904136
2175	1.00108435385744
2176	0.998961315438293
2177	0.996899913736936
2178	0.993605542771947
2179	0.991351574129782
2180	0.990297087414493
2181	0.988168127138976
2182	0.985326380453805
2183	0.983079146803862
2184	0.980127778210918
2185	0.978191515150128
2186	0.976635089679424
2187	0.975252945596919
2188	0.97375160209144
2189	0.971685396461614
2190	0.970775124151425
2191	0.97103762537264
2192	0.970037586140524
2193	0.968885926618075
2194	0.967754063352503
2195	0.965869160080224
2196	0.964451082129542
2197	0.963798146055877
2198	0.962497892554162
2199	0.960816812145742
2200	0.95894739052485
2201	0.956443503722902
2202	0.954767840718862
2203	0.953242693812931
2204	0.951810751311573
2205	0.950663591921231
2206	0.950074191970287
2207	0.949218039829796
2208	0.949301575205176
2209	0.951363076063028
2210	0.952181452311864
2211	0.952436451463351
2212	0.953489610904903
2213	0.953972692105378
2214	0.953633964379427
2215	0.953975628073905
2216	0.954666495145849
2217	0.953776596527835
2218	0.951774784013878
2219	0.95075411761386
2220	0.949004901232695
2221	0.94795244437543
2222	0.947940328721664
2223	0.947173520808197
2224	0.945736418386211
2225	0.945121718933232
2226	0.944794539908757
2227	0.944675051299002
2228	0.945204564860466
2229	0.945128152160464
2230	0.945536406962469
2231	0.944755152024311
2232	0.942748789822504
2233	0.941466545924309
2234	0.940080953213666
2235	0.938126010525821
2236	0.936681765115943
2237	0.934252587044083
2238	0.930334065100178
2239	0.926945577078221
2240	0.923560040097634
2241	0.919981655820476
2242	0.916923129861314
2243	0.912823187486678
2244	0.908167800962398
2245	0.902984305821961
2246	0.89763680521905
2247	0.890382892159325
2248	0.881649645622743
2249	0.871477242350703
2250	0.86154100845704
2251	0.852399434682411
2252	0.842538720111151
2253	0.833692784898469
2254	0.823449521437837
2255	0.811960418404624
2256	0.800056165967879
2257	0.78796149908314
2258	0.775329932074391
2259	0.761502985018319
2260	0.748210511758781
2261	0.734797219852269
2262	0.721712598988771
2263	0.708591315259771
2264	0.695672878233677
2265	0.683111390334649
2266	0.670383780794554
2267	0.657433653442993
2268	0.644937577741123
2269	0.63219506223235
2270	0.62066558757048
2271	0.610307101824322
2272	0.599272422558051
2273	0.588103487107609
2274	0.577839681991787
2275	0.568444302487033
2276	0.557913182206443
2277	0.548242802478746
2278	0.53728284351823
2279	0.524808384216608
2280	0.511773616634509
2281	0.498054006134581
2282	0.484044101859942
2283	0.469047648637536
2284	0.45401591653754
2285	0.438370203534835
2286	0.423210487439174
2287	0.408124389746268
2288	0.392677534236281
2289	0.376361320892463
2290	0.361516292797786
2291	0.347517808964688
2292	0.333522402282858
2293	0.321035114299109
2294	0.309479449968957
2295	0.299431626317051
2296	0.288729358401286
2297	0.279350714726953
2298	0.272942781379332
2299	0.264832144539866
2300	0.256812257996873
2301	0.248908659370864
2302	0.240233852632197
2303	0.233498896945358
2304	0.227214280453405
2305	0.222964817582083
2306	0.220482738020589
2307	0.21867555933051
2308	0.218111121877421
2309	0.218815725343653
2310	0.220569801629641
2311	0.224115359335389
2312	0.229270564513325
2313	0.235892845845619
2314	0.245347450495552
2315	0.25358860401113
2316	0.262494679266034
2317	0.271856697394781
2318	0.281424353879098
2319	0.290659586928958
2320	0.301839526617678
2321	0.31000931619037
2322	0.315978585339475
2323	0.322355981441328
2324	0.328645531715143
2325	0.332212797729799
2326	0.334015076332939
2327	0.336076152206228
2328	0.334671814965494
2329	0.335657268805555
2330	0.338902974025669
2331	0.340341546606443
2332	0.341352190989437
2333	0.342161520967716
2334	0.341275968985066
2335	0.342711942326934
2336	0.346474135174971
2337	0.347534851004232
2338	0.347937470560118
2339	0.348890911543806
2340	0.347576302342571
2341	0.348018826116277
2342	0.350937316520905
2343	0.352800862482451
2344	0.354264544590478
2345	0.355832817482405
2346	0.357796816683484
2347	0.35928590102304
2348	0.361850610279786
[truncated: 152 more rows]
