# Supplementary material for: Machine learning-assisted non-destructive plasticizer identification and quantification in historical PVC objects based on IR spectroscopy
Source: Sci Rep. 2022 Mar 23;12:5017. doi: 10.1038/s41598-022-08862-1 (PMC8943100; doi:10.1038/s41598-022-08862-1)
Supplement: Supplementary file 1 — Supplementary Information 1. [file 41598_2022_8862_MOESM1_ESM.zip › Plasticizers_PVC_data/NIR_all/P58_idle.txt]

Wavelength	C:\Documents and Settings\All Users\Application Data\ASD\Indico Pro\Projects\David\P58_idle.txt
350	0.584620296801332
351	0.407021316145782
352	0.561089101947357
353	0.547525146875429
354	0.456483514679523
355	0.537459333332219
356	0.534889004969509
357	0.478919464370254
358	0.459915185385388
359	0.469778617917275
360	0.495985017390805
361	0.52520457830894
362	0.530234489359371
363	0.528333481962553
364	0.534020726698079
365	0.558773887675251
366	0.591172180121723
367	0.615461523843739
368	0.59935067909267
369	0.570413909435831
370	0.555946578096449
371	0.593876441415752
372	0.583700281921396
373	0.557427524061121
374	0.576599481099527
375	0.610378966267194
376	0.628550035251183
377	0.61470824217213
378	0.61224388833197
379	0.621086558248555
380	0.634680518981905
381	0.634136125712714
382	0.640726777483553
383	0.655701818043771
384	0.651999321852965
385	0.636805687189187
386	0.622293133530662
387	0.627904978453984
388	0.6403986794481
389	0.653561047414412
390	0.663248272800092
391	0.670182870984449
392	0.672705116524556
393	0.670771898190362
394	0.669807628399314
395	0.67126311029562
396	0.674949590251485
397	0.678981222257066
398	0.678970123208866
399	0.675470433752561
400	0.676851320415772
401	0.673971025701565
402	0.672390092874768
403	0.68800783976878
404	0.697468709911681
405	0.698152953424673
406	0.695342577782384
407	0.698687129927433
408	0.703024126133512
409	0.702303447629398
410	0.699709153995537
411	0.698849236996513
412	0.700778222013734
413	0.700097386819126
414	0.701998355836799
415	0.707019430554606
416	0.70944197194386
417	0.711362601427149
418	0.713770797479392
419	0.717414226751508
420	0.722955259940479
421	0.727711325956602
422	0.728437471907702
423	0.728741934236756
424	0.729605488808286
425	0.730901182835203
426	0.728990184535563
427	0.729584424990155
428	0.733692937435151
429	0.728594583203373
430	0.726205125166842
431	0.729476115198046
432	0.730829711681123
433	0.731566017281073
434	0.731600594733056
435	0.730446729928013
436	0.731826708355237
437	0.734173836590459
438	0.734598694906238
439	0.735853671109003
440	0.738106474006878
441	0.74055304679425
442	0.739757736488998
443	0.73975520524188
444	0.742005123368961
445	0.741244961509318
446	0.741151782101268
447	0.742784108239418
448	0.744677936231995
449	0.745352417886427
450	0.74509419569597
451	0.745301804550755
452	0.747574335652969
453	0.749486323910854
454	0.748167016390671
455	0.747416894066138
456	0.747484857810748
457	0.748015052530308
458	0.748330530876692
459	0.74914229709986
460	0.750301213884038
461	0.749811382048065
462	0.749191211957206
463	0.749171051661806
464	0.750080253392331
465	0.750409577844613
466	0.750777066276144
467	0.752528202452817
468	0.752867041848072
469	0.752800795077419
470	0.753517399255386
471	0.752263635672334
472	0.751795321898004
473	0.753594992193675
474	0.755173335944856
475	0.754922229768392
476	0.752914238015858
477	0.751313787486904
478	0.750902474569105
479	0.75150732279087
480	0.752193544068661
481	0.752853044194873
482	0.753192000755015
483	0.752919006830029
484	0.751584035348735
485	0.751142964609786
486	0.752627242817326
487	0.752793588632999
488	0.753001020422168
489	0.753793755022267
490	0.754083336703773
491	0.75404730115605
492	0.754118588658313
493	0.755095098964093
494	0.755825097577612
495	0.756104519928487
496	0.756110421079481
497	0.756323557318164
498	0.756722221436553
499	0.756972391682133
500	0.755584302421433
501	0.7546970960958
502	0.755509681018039
503	0.757159479175825
504	0.757856083722672
505	0.757333201269432
506	0.756915254697165
507	0.756005098140369
508	0.754780004512025
509	0.753724518106403
510	0.752916277399214
511	0.752591153546963
512	0.752897907535611
513	0.753663731508548
514	0.754007195314806
515	0.753418666315832
516	0.752196424867265
517	0.751192363060148
518	0.75092599808802
519	0.751638844504215
520	0.753261114744314
521	0.755003991978781
522	0.75561140808161
523	0.754512204388601
524	0.752962907138418
525	0.752512219666525
526	0.752753155300762
527	0.753702928680019
528	0.75503833019286
529	0.755295407105004
530	0.755795486216618
531	0.756506699560912
532	0.755243616613492
533	0.754231140204182
534	0.75345515841351
535	0.751785802371218
536	0.751873431635689
537	0.75313873374014
538	0.754113982066496
539	0.753906588797991
540	0.753039585473932
541	0.751936347337442
542	0.749942884606118
543	0.74852891585646
544	0.74825622873792
545	0.748562358672149
546	0.749083594441584
547	0.749284914543604
548	0.748548832588516
549	0.748476408855235
550	0.7481345910992
551	0.74640697433231
552	0.746039693578541
553	0.746220991635382
554	0.746326058823619
555	0.747643608275489
556	0.749027285500711
557	0.749949894722449
558	0.750784912407573
559	0.7505627687687
560	0.749387136719238
561	0.748029725659059
562	0.748150104574541
563	0.748886981066797
564	0.749042103148686
565	0.750303220327865
566	0.751754081127057
567	0.752471339616263
568	0.752170536159628
569	0.751039011463703
570	0.749492956824156
571	0.748226017307743
572	0.748056896646511
573	0.748694283359421
574	0.749225655672691
575	0.749845678755149
576	0.750209872050453
577	0.749952171174443
578	0.74907617083113
579	0.747880486599875
580	0.746493447414982
581	0.744461907398804
582	0.743072122691593
583	0.742741211748987
584	0.743091850817527
585	0.743904811988883
586	0.744855951907465
587	0.745524573299209
588	0.744937823116223
589	0.743253278477415
590	0.741193719114111
591	0.7407368718646
592	0.740794483545544
593	0.7408208135318
594	0.741390716920917
595	0.742929091282021
596	0.745011608805315
597	0.74651953069628
598	0.747263575298582
599	0.746782884413346
600	0.745110477208112
601	0.744865564803192
602	0.745245813537538
603	0.745510633366137
604	0.745762008453713
605	0.746730339816562
606	0.748441105133157
607	0.749994792522706
608	0.751239032568677
609	0.752028675807997
610	0.752328781281098
611	0.752446298953034
612	0.752108849399526
613	0.751026380699974
614	0.75049876212078
615	0.750442964038495
616	0.75039203177234
617	0.74907516567099
618	0.750132188594234
619	0.753370502640374
620	0.75456704832931
621	0.754614157776973
622	0.753072221054261
623	0.7497737470465
624	0.746839918547296
625	0.745226403359239
626	0.744905396800642
627	0.743945557793483
628	0.744167149412147
629	0.745647044922201
630	0.746757737884111
631	0.747364804566702
632	0.747369356355223
633	0.746783371277303
634	0.745880480326509
635	0.74461252562845
636	0.743192364792168
637	0.743108151715722
638	0.743859241154168
639	0.74503189695514
640	0.746615837600317
641	0.747746214261961
642	0.748685827361607
643	0.750426154480522
644	0.751654477252781
645	0.752201717927169
646	0.752436954643764
647	0.754026707728386
648	0.755459224178731
649	0.755887730767963
650	0.756337871410048
651	0.75760529162087
652	0.759420481462962
653	0.760479768833457
654	0.762424344900096
655	0.765002991368071
656	0.767421840331868
657	0.770220848555515
658	0.771729232414235
659	0.771272417809287
660	0.771555526541611
661	0.77145524303046
662	0.770966416712422
663	0.771327195662003
664	0.771699589048019
665	0.77240411759446
666	0.774036310185901
667	0.775588885982379
668	0.776774385526351
669	0.777544515367515
670	0.778307458756635
671	0.778215572216139
672	0.777096197594385
673	0.775544009717569
674	0.774791160585089
675	0.774429596079678
676	0.773361925246782
677	0.772867081365847
678	0.773286878025883
679	0.774389585276132
680	0.774460121785392
681	0.774955548308161
682	0.776186658767875
683	0.776742533933929
684	0.776426879670421
685	0.775613201840877
686	0.775046617409732
687	0.775053018665898
688	0.774504288750429
689	0.772775434688102
690	0.77225405296266
691	0.772219273343146
692	0.772460847754674
693	0.77374847372459
694	0.775538433216752
695	0.777433677359831
696	0.779030944391614
697	0.7797614502842
698	0.779679648903526
699	0.779276124520598
700	0.780153358275413
701	0.781231978698969
702	0.781848907392437
703	0.781989605521137
704	0.782349371926746
705	0.782930585847373
706	0.783450413933427
707	0.784813968862414
708	0.786490639212888
709	0.78806702978535
710	0.790731289766403
711	0.792906726790313
712	0.794297766599113
713	0.796702751960582
714	0.798020945109659
715	0.79814108265931
716	0.797860926337913
717	0.797759876819464
718	0.797740359054374
719	0.797617229688679
720	0.797360851976856
721	0.79737103958388
722	0.798052250881521
723	0.799932263545553
724	0.801151773313522
725	0.801710999740437
726	0.802368453502506
727	0.803592913183404
728	0.804365193821438
729	0.804064876396718
730	0.803754450220034
731	0.803000656436656
732	0.802024835578522
733	0.801714221357869
734	0.800164129422145
735	0.798008702141307
736	0.796541952867429
737	0.795278617962487
738	0.794895614916248
739	0.795249736616849
740	0.793993755258248
741	0.792943220239014
742	0.793075398339804
743	0.794811884554697
744	0.795737436717967
745	0.79553055473039
746	0.794487068691252
747	0.792708891781245
748	0.790993537378003
749	0.789775354958566
750	0.788931619471756
751	0.787772500966591
752	0.786437634707658
753	0.785459035789354
754	0.78401317302224
755	0.782551444537457
756	0.781748608994907
757	0.782150810564849
758	0.784346481417091
759	0.787100373344212
760	0.786820792500231
761	0.786807599292124
762	0.787585842341622
763	0.788581113512375
764	0.788201837990898
765	0.787462287708963
766	0.787165259806304
767	0.786975990962713
768	0.78636526188389
769	0.785326582911805
770	0.784316922506113
771	0.78515557412864
772	0.786640106704964
773	0.787234809124966
774	0.787360835812013
775	0.788307646692522
776	0.790294998186422
777	0.791853179437955
778	0.793851065003225
779	0.795491194762883
780	0.795668814872824
781	0.79744820459827
782	0.798567377029576
783	0.797750795205278
784	0.798480762501967
785	0.798941975910428
786	0.798595002708867
787	0.797903627882335
788	0.797697169048076
789	0.797931237231824
790	0.798273351055867
791	0.798397333441944
792	0.798419877900836
793	0.798600826996265
794	0.799358873091972
795	0.801292631847984
796	0.803056157648621
797	0.802866307735611
798	0.804068521266523
799	0.805385328515097
800	0.805975997782775
801	0.808179449572069
802	0.807455620347634
803	0.804417659083707
804	0.803525268551304
805	0.802836783608347
806	0.801313455272506
807	0.798777415261488
808	0.798017792140166
809	0.797586489131604
810	0.797121856899435
811	0.797920684645008
812	0.797219112233182
813	0.795736755193971
814	0.795386328008221
815	0.796586704254541
816	0.798039271680203
817	0.798704042171577
818	0.798182454870873
819	0.797792572122852
820	0.797742987680515
821	0.797590677274595
822	0.796633398445055
823	0.795152568475125
824	0.793665984831161
825	0.792892302135645
826	0.791335821772349
827	0.789159336914111
828	0.787959764444643
829	0.786554121095296
830	0.785654913846614
831	0.785806299016091
832	0.784940457189326
833	0.784273019890628
834	0.784268645446136
835	0.784322052170558
836	0.784672576859077
837	0.785187005837398
838	0.785745332105866
839	0.787218310212219
840	0.788034991243818
841	0.787485207328423
842	0.786537532283098
843	0.78645746228753
844	0.787094845935524
845	0.78746304549578
846	0.786046325505499
847	0.784634109948321
848	0.784340581415326
849	0.783696515121275
850	0.783253930601591
851	0.783007671130607
852	0.782693702956238
853	0.782636226437277
854	0.783114492523233
855	0.783949745084291
856	0.783615822924217
857	0.783661247481198
858	0.78470085915419
859	0.786558022963806
860	0.787987330719531
861	0.789487830756778
862	0.791411280925706
863	0.7921636209392
864	0.792080393809402
865	0.791868437389374
866	0.792548004798283
867	0.792677690619351
868	0.792684440009649
869	0.793159393942653
870	0.79332317896077
871	0.793059915406991
872	0.792446323921211
873	0.791761587275793
874	0.790855594892044
875	0.790063514505882
876	0.789997129980054
877	0.791968229508896
878	0.793763540937217
879	0.794233542304234
880	0.793740581972104
881	0.794392745870591
882	0.796194792464434
883	0.79817080125334
884	0.798680887032676
885	0.798819659105525
886	0.799050967586802
887	0.798713772838338
888	0.798693178872425
889	0.799229617011326
890	0.800121596276312
891	0.800134546725295
892	0.800025876068359
893	0.799960665664955
894	0.799051310123527
895	0.797501546276185
896	0.795922225450608
897	0.794936067508648
898	0.793868057602784
899	0.793648984081504
900	0.794270426804899
901	0.794266452247187
902	0.793564722385585
903	0.792684326436803
904	0.792336890224123
905	0.792720430321063
906	0.792904186030357
907	0.792870523910938
908	0.794028294104113
909	0.793613247084602
910	0.792581597862961
911	0.792671640819662
912	0.79271890709969
913	0.793546834227674
914	0.794524201748539
915	0.793076385877044
916	0.792365464720178
917	0.792007569855149
918	0.790899365847839
919	0.789581533928918
920	0.789395032418299
921	0.789711445017842
922	0.78774503879891
923	0.785718985107802
924	0.784883730814682
925	0.785591642125829
926	0.785797416246714
927	0.785371126109721
928	0.784453447786379
929	0.78345480426651
930	0.783102730686711
931	0.783634351010661
932	0.784583084547237
933	0.783478493314861
934	0.783765204562185
935	0.7855444592937
936	0.786391348680205
937	0.786718004124999
938	0.78694443913588
939	0.787339838681192
940	0.787570820479955
941	0.788522633058726
942	0.789174825645835
943	0.787697582199718
944	0.78623944151653
945	0.785193279392362
946	0.78471265921454
947	0.785142686027172
948	0.78495646693623
949	0.783860434900365
950	0.78236393455395
951	0.782219722577252
952	0.7824294053452
953	0.782149516107463
954	0.781127386625659
955	0.780749284466742
956	0.781250721397533
957	0.782237296959772
958	0.782427946228751
959	0.782607685130476
960	0.783408294976601
961	0.785140972000687
962	0.786290153345333
963	0.786259510603404
964	0.785343492267199
965	0.785738039615294
966	0.786950155115085
967	0.788396775670845
968	0.789444704638601
969	0.790254543123973
970	0.789758253529634
971	0.788152928145726
972	0.788749917125148
973	0.789161724481004
974	0.789302653229928
975	0.789779844664326
976	0.789620641447083
977	0.788517304489343
978	0.787018798351381
979	0.786749875412664
980	0.786574895847444
981	0.786499720389885
982	0.786520909031327
983	0.78530451332783
984	0.784685014326035
985	0.785797535120035
986	0.7888002845251
987	0.789761907744612
988	0.789377603145155
989	0.789175124293241
990	0.790769800105849
991	0.791442620688116
992	0.791356525169018
993	0.791731106417022
994	0.791630236822727
995	0.791974638866058
996	0.792933576652504
997	0.793565700211482
998	0.794415281834442
999	0.794404446086938
1000	0.793068383134557
1001	0.948492775615413
1002	0.948557165714534
1003	0.948812876542392
1004	0.949200220037124
1005	0.949401114410703
1006	0.94954776367056
1007	0.949808523014168
1008	0.950031254913932
1009	0.950213629364814
1010	0.950723174835969
1011	0.950857459483711
1012	0.950792665616632
1013	0.950420584969315
1014	0.95024894209503
1015	0.950097631644796
1016	0.949612849373039
1017	0.949039520465293
1018	0.94842789963256
1019	0.947457071421236
1020	0.946695084717157
1021	0.945950973954947
1022	0.945395547759437
1023	0.944650146600528
1024	0.944398165033234
1025	0.944707040290015
1026	0.944835200264793
1027	0.944979607088266
1028	0.945413761111196
1029	0.945795632892789
1030	0.946228549085384
1031	0.946444727474353
1032	0.946554458890076
1033	0.946954054081079
1034	0.947204691864563
1035	0.947726565767677
1036	0.949034041240501
1037	0.949458098010516
1038	0.949280186885114
1039	0.949478907611134
1040	0.949359597966094
1041	0.949513836952414
1042	0.950206510230796
1043	0.950591731796863
1044	0.95088187384751
1045	0.951197810641875
1046	0.951064837262626
1047	0.950619730955052
1048	0.950294182622557
1049	0.949692107853373
1050	0.949253136478877
1051	0.948929139877631
1052	0.948585953722857
1053	0.948021884897242
1054	0.947781866313869
1055	0.947753403791884
1056	0.947726004451082
1057	0.948152933872632
1058	0.94813989278676
1059	0.947919044753949
1060	0.947600623568915
1061	0.947301533961972
1062	0.946582198896927
1063	0.946495400117021
1064	0.94673021093213
1065	0.946880001176758
1066	0.947480835630312
1067	0.947473072164767
1068	0.947030444610118
1069	0.946935330802051
1070	0.946757972947017
1071	0.946612041681823
1072	0.946673307930103
1073	0.946672545647616
1074	0.946613002536468
1075	0.946431708494468
1076	0.946017389932075
1077	0.946103054716584
1078	0.945938037492644
1079	0.945539728316005
1080	0.945414388186379
1081	0.945462834869992
1082	0.945396974566301
1083	0.945411762406572
1084	0.945356924028612
1085	0.945222124265777
1086	0.945174652556586
1087	0.944999995911647
1088	0.945067005801207
1089	0.945438148981608
1090	0.945576719750534
1091	0.94569032483785
1092	0.945903719535452
1093	0.945899457608827
1094	0.945835111582133
1095	0.946066464024051
1096	0.946085910740208
1097	0.946076043768614
1098	0.946083540596278
1099	0.945998954948902
1100	0.945662922132543
1101	0.945568446395843
1102	0.945593760798557
1103	0.945466234180633
1104	0.945454043551406
1105	0.94536559736213
1106	0.9451920835921
1107	0.944819834136616
1108	0.944194407596984
1109	0.943862178660642
1110	0.943425832095852
1111	0.942830201322621
1112	0.942611286445509
1113	0.942111013343955
1114	0.941387257733963
1115	0.940240880546356
1116	0.939694467576774
1117	0.939186965941412
1118	0.938707937138964
1119	0.938669027147462
1120	0.938324732642094
1121	0.937579626645618
1122	0.937240600099324
1123	0.936867632984195
1124	0.936845068149068
1125	0.937278787178169
1126	0.937693945971008
1127	0.937650958149449
1128	0.93774979129354
1129	0.937475951696701
1130	0.93697020237818
1131	0.936996167012659
1132	0.93711331309008
1133	0.937193338437573
1134	0.937416956674337
1135	0.937562286371292
1136	0.937724120185786
1137	0.937695598285598
1138	0.937394712011699
1139	0.937341588654897
1140	0.93747943802713
1141	0.937412466008356
1142	0.937556581059409
1143	0.937414791559216
1144	0.937180332271752
1145	0.936269476577848
1146	0.935675439304372
1147	0.934993020328034
1148	0.934039115316765
1149	0.933317728145797
1150	0.932305452845722
1151	0.931013861944495
1152	0.929925002975335
1153	0.928918140689014
1154	0.927667850450644
1155	0.926380411693867
1156	0.925041284618421
1157	0.92337767158792
1158	0.921959930820793
1159	0.920859054299354
1160	0.919471293117
1161	0.917939571022799
1162	0.916402403797138
1163	0.915111215802994
1164	0.913711279414395
1165	0.912405480211532
1166	0.91165837231763
1167	0.910933283952589
1168	0.910275435632433
1169	0.909906156595226
1170	0.909456346634231
1171	0.909279040870938
1172	0.909203224877511
1173	0.9091857742564
1174	0.90960432279921
1175	0.909679797675314
1176	0.909568053534016
1177	0.909425937452713
1178	0.909248448108423
1179	0.908900015572061
1180	0.908387363215112
1181	0.90798030442233
1182	0.907322468359135
1183	0.906636601289355
1184	0.9059688356674
1185	0.905175850639293
1186	0.904489368833297
1187	0.903835563004119
1188	0.903270615526024
1189	0.902787831497539
1190	0.902265648891444
1191	0.901682611634639
1192	0.901317585513258
1193	0.900988632338233
1194	0.900827337661264
1195	0.900846897057332
1196	0.900942463470361
1197	0.901136233183157
1198	0.901396048971853
1199	0.901774749832654
1200	0.902252056125238
1201	0.902672062530031
1202	0.903119552983561
1203	0.903702815577924
1204	0.904406138326737
1205	0.905301464419322
1206	0.906149385453315
1207	0.906973420982535
1208	0.907894871499009
1209	0.90879146367706
1210	0.90986262876138
1211	0.910836893114594
1212	0.911705518045852
1213	0.912795839084466
1214	0.914051621167187
1215	0.915138702971971
1216	0.916367417139337
1217	0.917439231046087
1218	0.918346185556813
1219	0.919144529141223
1220	0.920140908632208
1221	0.92121921963814
1222	0.921955250022855
1223	0.922637603809179
1224	0.923474292624227
1225	0.924211945304567
1226	0.92504326270648
1227	0.92597051552329
1228	0.926652126542963
1229	0.927141390769463
1230	0.92791728472008
1231	0.928877615757176
1232	0.929357026087951
1233	0.929482876394692
1234	0.92984018063796
1235	0.929971596336285
1236	0.930165236779361
1237	0.930719951766959
1238	0.931010918985854
1239	0.931122759561916
1240	0.930997578326252
1241	0.931170432553845
1242	0.93130820092591
1243	0.931320540129601
1244	0.931347683550958
1245	0.931414665836586
1246	0.931575931842945
1247	0.931655579510615
1248	0.931748746922177
1249	0.931718536842176
1250	0.931464204139985
1251	0.931491981616736
1252	0.931636682992757
1253	0.931526158372834
1254	0.931435098115255
1255	0.931451518297937
1256	0.931438499079246
1257	0.931403215813022
1258	0.931593740756052
1259	0.931601093786506
1260	0.931444455906093
1261	0.93121734796564
1262	0.931174545908995
1263	0.931079528590692
1264	0.930881023046324
1265	0.930699577793914
1266	0.930678140634685
1267	0.93057720963699
1268	0.930382216965619
1269	0.930403599974279
1270	0.930306443621781
1271	0.929882373086684
1272	0.92949434439431
1273	0.929329722083643
1274	0.929158501137568
1275	0.92903777993468
1276	0.92910475108179
1277	0.928901931482363
1278	0.928644292852169
1279	0.928117893877004
1280	0.927985005966509
1281	0.928045244465698
1282	0.92796730556329
1283	0.928027372458162
1284	0.927969340743427
1285	0.927709507760318
1286	0.927586411434641
1287	0.927727718749883
1288	0.927797378821535
1289	0.927755744927408
1290	0.927624447969873
1291	0.927661929983684
1292	0.927981568525518
1293	0.928200552226201
1294	0.928342867973881
1295	0.928619410755349
1296	0.928856649920774
1297	0.929068043531416
1298	0.929584302965587
1299	0.930102795948598
1300	0.930170891422582
1301	0.930300251233266
1302	0.930692029251944
1303	0.930904795471706
1304	0.930931104967725
1305	0.931008593846699
1306	0.931117178218602
1307	0.931132889127915
1308	0.931172105423989
1309	0.931153375439061
1310	0.931269938918544
1311	0.931606829295167
1312	0.931621600676367
1313	0.931532891923565
1314	0.93160220617272
1315	0.931509315729983
1316	0.931654741889353
1317	0.931874428179333
1318	0.931627021213665
1319	0.931215042747683
1320	0.930757814347374
1321	0.930449813630512
1322	0.930459000487722
1323	0.930276405554491
1324	0.929736422038656
1325	0.929264734601267
1326	0.928816500332644
1327	0.928388792765654
1328	0.92809322665765
1329	0.927978303327226
1330	0.927650870537405
1331	0.927250875726221
1332	0.927097527001429
1333	0.926797282792777
1334	0.926449360941987
1335	0.926214828172776
1336	0.925934262455943
1337	0.925517568816491
1338	0.925255639183959
1339	0.925182310497714
1340	0.924890265840082
1341	0.924686195318145
1342	0.924772005376369
1343	0.924798697116668
1344	0.924665717869002
1345	0.924609492983603
1346	0.924611704389361
1347	0.924485116684242
1348	0.924384836393854
1349	0.924461254043414
1350	0.924609556495863
1351	0.924370085269172
1352	0.924064555433257
1353	0.924130997928127
1354	0.923952669354152
1355	0.923794909005648
1356	0.923896395369816
1357	0.92372220280467
1358	0.923284793058238
1359	0.922793382612408
1360	0.922487074042248
1361	0.922163577940398
1362	0.921772027562325
1363	0.921205497070865
1364	0.920657697085522
1365	0.920067649907607
1366	0.919264928062683
1367	0.918413163777899
1368	0.917421878820534
1369	0.916206117130751
1370	0.915152292974255
1371	0.914187100572104
1372	0.912909523743342
1373	0.911508014201494
1374	0.910096839398036
1375	0.908667839125137
1376	0.907330738193752
1377	0.906137426752531
1378	0.905017566025002
1379	0.903727702362349
1380	0.902397263425451
1381	0.901255066019239
1382	0.900164671227075
1383	0.899182331810453
1384	0.89851279560421
1385	0.897956998583469
1386	0.89725547498404
1387	0.896558154466338
1388	0.895973711043469
1389	0.895450775407654
1390	0.894840460974794
1391	0.894259579163874
1392	0.893829627916573
1393	0.893351878431889
1394	0.892780268053814
1395	0.892202878734106
1396	0.891656791495668
1397	0.891167257710582
1398	0.890740972375483
1399	0.890466450012773
1400	0.890221419699984
1401	0.889782773292792
1402	0.889415427923911
1403	0.889224739132986
1404	0.888957442321118
1405	0.888801141095713
1406	0.888684017967185
1407	0.888349290633406
1408	0.888232341609135
1409	0.888254150998354
1410	0.888103151034977
1411	0.888124569942095
1412	0.888075810650303
1413	0.887816802042205
1414	0.887831426259291
1415	0.887911573906238
1416	0.887842106823462
1417	0.887888850508923
1418	0.887967061468456
1419	0.888017354393803
1420	0.888120999954592
1421	0.888080624198156
1422	0.888066479904037
1423	0.887927735396129
1424	0.887936121278747
1425	0.887960819322098
1426	0.888172478093577
1427	0.888421265762405
1428	0.888580868237284
1429	0.888866061671598
1430	0.889251670613609
1431	0.889680823067903
1432	0.890169804782501
1433	0.890677521656606
1434	0.89126387534426
1435	0.891716703643457
1436	0.891974635201465
1437	0.892363808404286
1438	0.892710808537785
1439	0.892908019442646
1440	0.893184794721775
1441	0.893386043081987
1442	0.893510159207641
1443	0.893748555250292
1444	0.893938776731284
1445	0.894031542199232
1446	0.894126858328663
1447	0.89428242795068
1448	0.894687453386307
1449	0.895230685296157
1450	0.895611337583178
1451	0.895898473212879
1452	0.896201399496356
1453	0.896440725731862
1454	0.89661191664975
1455	0.896759040358653
1456	0.897031552852798
1457	0.897381478379288
1458	0.897622264904959
1459	0.897836840358193
1460	0.89799651003014
1461	0.898142744162258
1462	0.898130671292225
1463	0.898270134454974
1464	0.898596257632926
1465	0.898699975142413
1466	0.898681822306869
1467	0.898735014813491
1468	0.898885216065577
1469	0.898994520428214
1470	0.899169340763024
1471	0.899433786046856
1472	0.899500387983217
1473	0.899468612344318
1474	0.899606121633469
1475	0.899712967342386
1476	0.899743207525358
1477	0.899838689788354
1478	0.899969512369583
1479	0.900003392512836
1480	0.899799106804651
1481	0.899631537498263
1482	0.89957709129468
1483	0.899267055517341
1484	0.898977225707408
1485	0.898925347025849
1486	0.898772003049312
1487	0.898529304906158
1488	0.898430254549363
1489	0.898401106232345
1490	0.898233936127779
1491	0.898001983576696
1492	0.897868845980047
1493	0.897795091268247
1494	0.897589868548286
1495	0.897393802096242
1496	0.897357354360238
1497	0.897168362989084
1498	0.896769461188961
1499	0.896439872941264
1500	0.896392399136233
1501	0.896386606256994
1502	0.896287329069354
1503	0.896380549786009
1504	0.896506547634121
1505	0.89656280764247
1506	0.89678347852316
1507	0.897071337688638
1508	0.89717544163646
1509	0.897142950006226
1510	0.897310493240093
1511	0.897674755719924
1512	0.897974124471317
1513	0.89817587910758
1514	0.898386578885984
1515	0.898459537756586
1516	0.898680861284922
1517	0.898949837664166
1518	0.899296421094805
1519	0.899822346820776
1520	0.900197907518403
1521	0.90047314031813
1522	0.900837988812351
1523	0.901248223122161
1524	0.901562797520443
1525	0.901778760609483
1526	0.902165423690993
1527	0.902715476446169
1528	0.903217465383068
1529	0.90367299407794
1530	0.904204707085768
1531	0.904679810017343
1532	0.904977669523919
1533	0.905371582758948
1534	0.905847526393779
1535	0.906152336700615
1536	0.906472764437005
1537	0.906876139981104
1538	0.907231444949559
1539	0.907533806935854
1540	0.907763982668816
1541	0.907962065198011
1542	0.908196083879575
1543	0.908369700823578
1544	0.908332211460659
1545	0.908268719101747
1546	0.9082726508529
1547	0.908217223464315
1548	0.908144165787488
1549	0.907953790197256
1550	0.907700655851145
1551	0.907581495937884
1552	0.907469810673571
1553	0.907175619781854
1554	0.906863886358466
1555	0.906683920900703
1556	0.906407103934864
1557	0.906112693463038
1558	0.905908088396164
1559	0.905625111220508
1560	0.905310202336634
1561	0.9049924329979
1562	0.904650413372402
1563	0.90438118328523
1564	0.904256222035016
1565	0.904151442799409
1566	0.90393590519247
1567	0.90366153536659
1568	0.903405059280271
1569	0.903213670536594
1570	0.903091505364409
1571	0.902991547518414
1572	0.902743357175167
1573	0.902339928277743
1574	0.902032165406505
1575	0.901796602840956
1576	0.90150878000731
1577	0.901287808973956
1578	0.901188563639273
1579	0.901054055938944
1580	0.900879378966542
1581	0.900810069687744
1582	0.90082816453493
1583	0.900774255910056
1584	0.900705116238458
1585	0.900861509374347
1586	0.900902548518033
1587	0.900737147047425
1588	0.900864437333275
1589	0.9011039390801
1590	0.901294144537417
1591	0.901679324072033
1592	0.902031683785746
1593	0.902008754502443
1594	0.902043083490787
1595	0.902428090787329
1596	0.902688597581373
1597	0.902888291960758
1598	0.903231920821768
1599	0.903371987140679
1600	0.903451892372303
1601	0.903731915917183
1602	0.903877529223517
1603	0.903980858532422
1604	0.904152357090819
1605	0.904208094088736
1606	0.904259275764374
1607	0.904273123031728
1608	0.904347882842762
1609	0.904452768792889
1610	0.904385530705704
1611	0.904364141432938
1612	0.904350058632876
1613	0.904125789240704
1614	0.903879088864264
1615	0.903810134942695
1616	0.903698009292534
1617	0.903344559532408
1618	0.90305728098477
1619	0.902880045954951
1620	0.902567357439356
1621	0.902287033161843
1622	0.902117526108505
1623	0.901799992368378
1624	0.901274103693915
1625	0.900886546175032
1626	0.900626272629639
1627	0.900173797788499
1628	0.899773462163085
1629	0.899504401076435
1630	0.899192607899451
1631	0.898895282820624
1632	0.898488463291339
1633	0.897995293185916
1634	0.897455867774643
1635	0.896827897938687
1636	0.896327637406871
1637	0.895874512451686
1638	0.895321913640422
1639	0.894710933208419
1640	0.893981662622653
1641	0.893216430030573
1642	0.892292971692698
1643	0.891002106278758
1644	0.88978625143281
1645	0.888547515325047
1646	0.886875651118694
1647	0.885288695061718
1648	0.883564285639454
1649	0.881194128664597
1650	0.878769963071028
1651	0.876408667274318
1652	0.873801716285795
1653	0.871187848888143
1654	0.868580838750128
1655	0.865980914345306
1656	0.863386334472116
1657	0.860995773850819
1658	0.859127335656884
1659	0.857326790464802
1660	0.855718267550876
1661	0.854478747914886
1662	0.853190805169789
1663	0.852032750934371
1664	0.851176649896079
1665	0.850320153680654
1666	0.849454360409511
1667	0.848792169463849
1668	0.848142784744269
1669	0.847379433559217
1670	0.84650963311587
1671	0.845530336613837
1672	0.844662784709919
1673	0.843773375837354
1674	0.842779362377591
1675	0.841715909073342
1676	0.840171992197026
1677	0.838425031861583
1678	0.836793742269192
1679	0.834712668304776
1680	0.832228384330261
1681	0.82947988700009
1682	0.826065670682164
1683	0.82224097453329
1684	0.818173364381447
1685	0.813655034552877
1686	0.808720994125788
1687	0.803391607324974
1688	0.797770100118673
1689	0.791679796057464
1690	0.785144062069565
1691	0.778379473391604
1692	0.771163845388442
1693	0.763717407706826
1694	0.756216563911999
1695	0.748439667002384
1696	0.740323810440014
1697	0.731952018889582
1698	0.723434266215715
1699	0.714498915201318
1700	0.70536634067987
1701	0.696264997219366
1702	0.686553189010686
1703	0.676466902951314
1704	0.665935893786435
1705	0.655570365403613
1706	0.644558061028811
1707	0.634416413818525
1708	0.624444991452956
1709	0.615519660234144
1710	0.606614594395899
1711	0.599909666688905
1712	0.594275315758053
1713	0.590836030897629
1714	0.589309900563516
1715	0.589833955205623
1716	0.592582931761172
1717	0.596734505512621
1718	0.603055722535852
1719	0.610526747984195
1720	0.619117506402275
1721	0.628539796444504
1722	0.638568690900174
1723	0.648676675474989
1724	0.658498903357911
1725	0.667755947414114
1726	0.67661539955523
1727	0.68446260666664
1728	0.691382330486667
1729	0.697401251268527
1730	0.702268534547855
1731	0.70624726869181
1732	0.709384354890593
1733	0.711492517839397
1734	0.712781478912774
1735	0.713023554368082
1736	0.712549449582704
1737	0.712058116324336
1738	0.711284117481265
1739	0.710119859880807
1740	0.709059526909099
1741	0.70814517264783
1742	0.707232410793496
1743	0.706936078524802
1744	0.706882831510365
1745	0.706616666440068
1746	0.706466278630735
1747	0.706454197888019
1748	0.706864566945663
1749	0.707663395486034
1750	0.70861362387208
1751	0.709795719716083
1752	0.711247935287256
1753	0.712821500642204
1754	0.714884890418777
1755	0.717462410312756
1756	0.720084016622088
1757	0.7232041973578
1758	0.726211888042723
1759	0.729346647109031
1760	0.732280933880006
1761	0.735188663932539
1762	0.73789767875018
1763	0.740479651177528
1764	0.742991999906942
1765	0.745462290208837
1766	0.747602907099041
1767	0.749432605706524
1768	0.751356962524821
1769	0.753083443426073
1770	0.754901467968669
1771	0.756757367957971
1772	0.75827255193707
1773	0.759914203169373
1774	0.761753169122951
1775	0.763326909867217
1776	0.764718222619115
1777	0.766306544845482
1778	0.768025817577132
1779	0.769524742997669
1780	0.771011747188809
1781	0.772272289294491
1782	0.773376275938511
1783	0.774777771433877
1784	0.776620039483088
1785	0.778326572708441
1786	0.780081738546747
1787	0.781665189374427
1788	0.78311251461933
1789	0.784598376504088
1790	0.785895341508163
1791	0.787436445807297
1792	0.789357241953177
1793	0.790822897682334
1794	0.792293618876986
1795	0.793371691922361
1796	0.793806181362949
1797	0.794642154406524
1798	0.795430747928959
1799	0.796386655041333
1800	0.797637910604808
1801	0.896228074850134
1802	0.897226821204454
1803	0.897384009973283
1804	0.897632082013622
1805	0.898532738104081
1806	0.899357958461272
1807	0.900634679247449
1808	0.901880394570603
1809	0.902478017831531
1810	0.902511988326374
1811	0.902889446466485
1812	0.903876158450581
1813	0.90424829360114
1814	0.903815165339815
1815	0.903865202794253
1816	0.904128528259636
1817	0.904130325660738
1818	0.904292840665638
1819	0.904708009981243
1820	0.904845305873001
1821	0.90450356897726
1822	0.903819049297439
1823	0.903995501619314
1824	0.904400494523264
1825	0.904292508139552
1826	0.904499839723837
1827	0.904833533181829
1828	0.905371738585528
1829	0.905608808781295
1830	0.905846115125769
1831	0.906785811219765
1832	0.908063983449879
1833	0.908809835794071
1834	0.909530276414962
1835	0.91059199453794
1836	0.911476125868298
1837	0.911812299993291
1838	0.912750141540574
1839	0.914253209641105
1840	0.915518089351608
1841	0.915865617568589
1842	0.91624866604382
1843	0.916872793117586
1844	0.916914152458571
1845	0.917167753569696
1846	0.917797454902015
1847	0.918141821694401
1848	0.917977722758607
1849	0.918104849542539
1850	0.918357522488959
1851	0.918686109906628
1852	0.918973575614563
1853	0.918943981488949
1854	0.918727316950679
1855	0.91891556469551
1856	0.919166922554999
1857	0.919411381306838
1858	0.919617861269471
1859	0.919967608208199
1860	0.920084898844088
1861	0.919889092532379
1862	0.920055278944031
1863	0.920090828933622
1864	0.920289103406869
1865	0.920869032285384
1866	0.921029773163041
1867	0.921169804589992
1868	0.921076936107709
1869	0.921473952364843
1870	0.922352376995369
1871	0.922629283771389
1872	0.922905616708919
1873	0.923083376996294
1874	0.923087905431506
1875	0.922861976282837
1876	0.922944514087324
1877	0.923324644340382
1878	0.923486970157367
1879	0.923342100060366
1880	0.923326388621574
1881	0.923501050998776
1882	0.923509635402251
1883	0.923372553525907
1884	0.923224369682139
1885	0.923212822459274
1886	0.923213864244934
1887	0.923410484044976
1888	0.923397402373538
1889	0.922822760353277
1890	0.921526132961465
1891	0.920867616858082
1892	0.92002794109613
1893	0.919396379619564
1894	0.919040713534538
1895	0.918948017695778
1896	0.918801749417799
1897	0.918385746458992
1898	0.918346832497331
1899	0.918377355468559
1900	0.918465264839446
1901	0.918372369420041
1902	0.918815321397571
1903	0.91981219972199
1904	0.920411239829736
1905	0.920827857362213
1906	0.921669568474942
1907	0.922616931706753
1908	0.923683619975286
1909	0.924345592954695
1910	0.925496550288711
1911	0.926429388141794
1912	0.926918508044973
1913	0.927382182785987
1914	0.928156931466295
1915	0.928681902927593
1916	0.928898306151092
1917	0.928937185000342
1918	0.928776672350655
1919	0.928824354942442
1920	0.928750889632487
1921	0.928388954876232
1922	0.928316869866992
1923	0.928914753817922
1924	0.92919074045855
1925	0.929236449064492
1926	0.929542778784074
1927	0.930346214251714
1928	0.930501990592126
1929	0.93001965993315
1930	0.93015965525099
1931	0.930584214099358
1932	0.930730848303199
1933	0.930343703068562
1934	0.930404271927912
1935	0.930591017465192
1936	0.930561328986086
1937	0.930395771446299
1938	0.930546640941181
1939	0.930708413351408
1940	0.930466246007079
1941	0.930265122871293
1942	0.930377290324056
1943	0.930605909294359
1944	0.930786368285083
1945	0.930709070074821
1946	0.930742246424989
1947	0.9308975960825
1948	0.930827068487394
1949	0.930090615069528
1950	0.92999137868326
1951	0.930360425638295
1952	0.930446449063167
1953	0.930419680884807
1954	0.930622759355226
1955	0.931258118911229
1956	0.931277274821854
1957	0.930973970271518
1958	0.930795663553365
1959	0.930570547367115
1960	0.930184841483834
1961	0.930340336244385
1962	0.931161298395011
1963	0.931633720807951
1964	0.932181607671547
1965	0.932598587036127
1966	0.933087570705189
1967	0.933343951177564
1968	0.933366386229232
1969	0.933454208120358
1970	0.933653054077682
1971	0.93350175847986
1972	0.932874231033922
1973	0.932569342662187
1974	0.932530037338692
1975	0.932750682933073
1976	0.932266710053466
1977	0.931526999752612
1978	0.931390688799121
1979	0.930961120982725
1980	0.930648119023638
1981	0.931276911080481
1982	0.931347331240314
1983	0.930377276736012
1984	0.930168395557459
1985	0.930270454447837
1986	0.930909577671085
1987	0.930975811975703
1988	0.931194800740091
1989	0.931063909973333
1990	0.930422647653988
1991	0.930142988081442
1992	0.929850656651219
1993	0.929717986165323
1994	0.929717088965148
1995	0.929723171581873
1996	0.930028491859799
1997	0.930030096359357
1998	0.929759370988223
1999	0.929677562244173
2000	0.929604409822251
2001	0.929400439755514
2002	0.929347444123894
2003	0.929590106007208
2004	0.929479608000497
2005	0.929148424091367
2006	0.928958481759378
2007	0.928509004825012
2008	0.928490153962043
2009	0.929025205643906
2010	0.929037520679139
2011	0.928952216701911
2012	0.928923622925906
2013	0.9282454555423
2014	0.928159037706102
2015	0.928377553109143
2016	0.929404838346812
2017	0.929199231260348
2018	0.928593941984272
2019	0.928409935895126
2020	0.9273413679173
2021	0.927400312913583
2022	0.928836987582933
2023	0.929282133680414
2024	0.929478447380182
2025	0.929822516874303
2026	0.929889751567623
2027	0.930056346783316
2028	0.930356563922547
2029	0.930742683266147
2030	0.931156446832314
2031	0.931619808506
2032	0.931783891850325
2033	0.931988999673729
2034	0.932045794835376
2035	0.931472558444153
2036	0.931613241535164
2037	0.932237567432721
2038	0.932603604671199
2039	0.933211023032538
2040	0.9335906109975
2041	0.933692810909168
2042	0.933898352719573
2043	0.933956989649566
2044	0.934282419565232
2045	0.934685854408456
2046	0.93537475656516
2047	0.935782259835187
2048	0.93633106184749
2049	0.936661706090065
2050	0.936700409963947
2051	0.936864645806258
2052	0.937159168306036
2053	0.937220322130254
2054	0.937281764181015
2055	0.937030377964772
2056	0.936154141159536
2057	0.935893671145042
2058	0.935643029168322
2059	0.935559860586173
2060	0.936261102218078
2061	0.936501885843436
2062	0.936442795148554
2063	0.936292810797998
2064	0.936484691996282
2065	0.936640783826697
2066	0.936937481880181
2067	0.937872532644439
2068	0.937936091895249
2069	0.937464788333616
2070	0.937318554793669
2071	0.936858913086959
2072	0.936608829667489
2073	0.936897289280478
2074	0.936586791188707
2075	0.935516293862181
2076	0.935125997198268
2077	0.935098787731174
2078	0.93479114969505
2079	0.934754580196625
2080	0.934399855285522
2081	0.934512929462399
2082	0.934498628143139
2083	0.934544288785062
2084	0.935333277878692
2085	0.935262296483484
2086	0.934317100260772
2087	0.934039099251277
2088	0.934002884932042
2089	0.933653632315207
2090	0.933158815804436
2091	0.933014034119781
2092	0.933061361573081
2093	0.932701788952743
2094	0.932118187938526
2095	0.932070148079157
2096	0.932159462087708
2097	0.931931857681964
2098	0.931748479923082
2099	0.931891717134744
2100	0.932098400853463
2101	0.932094395461563
2102	0.931782280796863
2103	0.931910558811706
2104	0.931570323966428
2105	0.930204091363689
2106	0.929472080758577
2107	0.929463660244444
2108	0.928643920562362
2109	0.927117657430332
2110	0.926201041228763
2111	0.925159113669462
2112	0.924326805031025
2113	0.924369754500888
2114	0.923674863473013
2115	0.922658733635415
2116	0.921319674109171
2117	0.920291171938386
2118	0.918900543456709
2119	0.917799379615627
2120	0.917089044061193
2121	0.916108470104855
2122	0.914931297291916
2123	0.913749087481901
2124	0.912825889928817
2125	0.911234505591919
2126	0.909094063497216
2127	0.907385312617574
2128	0.905660213697325
2129	0.903583194875575
2130	0.901560396636806
2131	0.899384055224037
2132	0.896933740907972
2133	0.894260791488831
2134	0.891216059486731
2135	0.888572979925666
2136	0.88599671487956
2137	0.882903539800886
2138	0.880410409166222
2139	0.878876294198887
2140	0.877323620004825
2141	0.875657594730198
2142	0.875218140271312
2143	0.875146344830147
2144	0.876334863453722
2145	0.879449625307639
2146	0.881179068072036
2147	0.883558167986771
2148	0.885177851595164
2149	0.885854341647089
2150	0.88664107985213
2151	0.887064824240985
2152	0.888009870732145
2153	0.889609253163779
2154	0.889970659542207
2155	0.889753535752436
2156	0.889967709475782
2157	0.889599354623648
2158	0.88906401022624
2159	0.888770910144189
2160	0.888643128666669
2161	0.88821260452136
2162	0.887246570115482
2163	0.887752388292962
2164	0.889626982064558
2165	0.890694865658874
2166	0.891982428428903
2167	0.893206714853657
2168	0.894242893835456
2169	0.895463723666162
2170	0.89681217338527
2171	0.898388299937414
2172	0.900103309644871
2173	0.901702419531469
2174	0.903462491168962
2175	0.90529911750016
2176	0.907481423364829
2177	0.908921543789612
2178	0.910336668673817
2179	0.911317724445863
2180	0.911320248309248
2181	0.911543921802739
2182	0.912120420042381
2183	0.912020269150004
2184	0.911212331911509
2185	0.910470907249393
2186	0.910504686196602
2187	0.909894007227593
2188	0.909188205776949
2189	0.908689552770692
2190	0.908448557283963
2191	0.907577975198894
2192	0.907325526833736
2193	0.907855367720432
2194	0.908562348231472
2195	0.909660190377732
2196	0.91001678769141
2197	0.91064855223516
2198	0.910865330934033
2199	0.909917996121146
2200	0.909697475167416
2201	0.910171842101102
2202	0.910219949496827
2203	0.910491877977133
2204	0.909921334363518
2205	0.908467235965087
2206	0.907423252064865
2207	0.905704892588982
2208	0.904600174212606
2209	0.90428048786629
2210	0.90390121909143
2211	0.904475358401831
2212	0.903194271465619
2213	0.902324502724434
2214	0.901983916684158
2215	0.90042846268976
2216	0.898884644478219
2217	0.898310000014118
2218	0.898153418425926
2219	0.897663947474455
2220	0.898179156560287
2221	0.897279524410892
2222	0.895193333546508
2223	0.893805786643722
2224	0.892137556582565
2225	0.890689550454475
2226	0.890182573423168
2227	0.88831677338229
2228	0.885445165058489
2229	0.883197681495949
2230	0.880755044682349
2231	0.877743439514819
2232	0.874848021466358
2233	0.87181451927085
2234	0.867733930951706
2235	0.86430259236896
2236	0.861738912482218
2237	0.858281266188916
2238	0.855371183305655
2239	0.850894909404893
2240	0.844383512899963
2241	0.838864716763071
2242	0.83256900312699
2243	0.826778397102702
2244	0.822083463596877
2245	0.81713133172195
2246	0.811041187936539
2247	0.804651350792542
2248	0.797087801611618
2249	0.789823152806919
2250	0.78191322506853
2251	0.772676277062851
2252	0.764112577341696
2253	0.755323779805238
2254	0.745896126538122
2255	0.736645261442436
2256	0.726468007237949
2257	0.715067089247049
2258	0.704023474869618
2259	0.69300052966671
2260	0.681439167795365
2261	0.668849187143385
2262	0.657795521268314
2263	0.647164935538001
2264	0.636432706301542
2265	0.626451906458869
2266	0.616312780023354
2267	0.605594872144105
2268	0.595658842892051
2269	0.586640776023862
2270	0.577142650760601
2271	0.566907036769529
2272	0.558384970160031
2273	0.551271331783859
2274	0.543154575788322
2275	0.535586857937298
2276	0.527702184430431
2277	0.51957630629709
2278	0.510511347066694
2279	0.501604162204222
2280	0.49173853637502
2281	0.480631942057898
2282	0.468673992643044
2283	0.45522025269019
2284	0.442819234278646
2285	0.430739975335241
2286	0.417256981824975
2287	0.402909223282078
2288	0.389681747574976
2289	0.375757741355148
2290	0.361940994461245
2291	0.348953944107357
2292	0.336510469487591
2293	0.324558969523935
2294	0.312479162798862
2295	0.302446601661515
2296	0.293435680687501
2297	0.283961274821484
2298	0.274546747187423
2299	0.265861457229989
2300	0.257760802708612
2301	0.250008024137312
2302	0.242241403235093
2303	0.236217016795728
2304	0.231628032182834
2305	0.226260106546845
2306	0.220889553815983
2307	0.218159353789203
2308	0.215544591019099
2309	0.215336688498948
2310	0.218216055964033
2311	0.221868826898601
2312	0.226745473371901
2313	0.232509161211619
2314	0.240966157588334
2315	0.248390771932058
2316	0.25611669762682
2317	0.263578291221677
2318	0.27111667705847
2319	0.278777945243863
2320	0.287329350167751
2321	0.293502798284497
2322	0.298773878517494
2323	0.303610320181868
2324	0.305992859676628
2325	0.30989197699741
2326	0.31543521470052
2327	0.318392447608553
2328	0.320378812035207
2329	0.321531199850444
2330	0.320400566099085
2331	0.320354083408092
2332	0.320097536173524
2333	0.319968624339984
2334	0.319242592942622
2335	0.319956409005556
2336	0.322099435369664
2337	0.323080076528662
2338	0.323713264720469
2339	0.325846335300574
2340	0.327814103575953
2341	0.330516038657726
2342	0.336617784028102
2343	0.33966010359449
2344	0.340790646371322
2345	0.342069744407686
2346	0.342574117671305
2347	0.342123568382201
2348	0.339279276588875
[truncated: 152 more rows]
