# Supplementary material for: Machine learning-assisted non-destructive plasticizer identification and quantification in historical PVC objects based on IR spectroscopy
Source: Sci Rep. 2022 Mar 23;12:5017. doi: 10.1038/s41598-022-08862-1 (PMC8943100; doi:10.1038/s41598-022-08862-1)
Supplement: Supplementary file 1 — Supplementary Information 1. [file 41598_2022_8862_MOESM1_ESM.zip › Plasticizers_PVC_data/NIR_all/P68_idle.txt]

Wavelength	C:\Documents and Settings\All Users\Application Data\ASD\Indico Pro\Projects\David\P68_idle.txt
350	0.1511468524602
351	0.133404362454322
352	0.15662867953741
353	0.174291761464411
354	0.161723137647581
355	0.101954134324371
356	8.49273673349705E-02
357	9.80927035450967E-02
358	0.109095516241373
359	0.113489944808753
360	0.103407984809581
361	8.04989201788759E-02
362	0.069691109048694
363	6.85257379193001E-02
364	6.79332670276378E-02
365	3.91838485296495E-02
366	3.51203713051219E-02
367	6.25662369761039E-02
368	0.083596864243614
369	7.60446510246499E-02
370	5.27577266199883E-02
371	5.22002355849644E-02
372	4.85373033921502E-02
373	4.42670092650901E-02
374	4.82317082148206E-02
375	5.22858067447552E-02
376	5.30492565305389E-02
377	4.90959651300603E-02
378	4.28629134799648E-02
379	3.88646570026732E-02
380	3.94667441694053E-02
381	4.35148379700235E-02
382	4.59755908882832E-02
383	4.76208598780117E-02
384	6.06820383481215E-02
385	5.42924329654008E-02
386	3.40595192603519E-02
387	3.03135510112028E-02
388	3.17988238629087E-02
389	0.031933481269344
390	0.025969180049427
391	2.82594741509442E-02
392	3.24988410810787E-02
393	3.17786411527624E-02
394	3.54592164904866E-02
395	0.038709113857509
396	3.80061939255363E-02
397	3.47137695418422E-02
398	0.029113017380608
399	2.37309545227342E-02
400	2.58671371143123E-02
401	2.56066662560777E-02
402	0.023366257273552
403	0.026258254670942
404	0.026635837808267
405	2.41567249480158E-02
406	2.09722802044861E-02
407	2.16435054357361E-02
408	2.25233327349878E-02
409	0.020163730246931
410	1.97719525763394E-02
411	0.020309144986735
412	0.020066294182144
413	1.57252385858003E-02
414	1.51190189466354E-02
415	1.88256621495339E-02
416	1.73324875555861E-02
417	1.69849392715584E-02
418	1.74322198678622E-02
419	1.44103459090785E-02
420	1.43649388441394E-02
421	1.64057609128702E-02
422	1.73178335477041E-02
423	1.58722044313157E-02
424	1.45136560592561E-02
425	1.52096310647062E-02
426	1.44546132165558E-02
427	1.36213720604583E-02
428	1.36377554588609E-02
429	1.38534202538722E-02
430	1.31149168157851E-02
431	1.19124495208771E-02
432	1.33258140830128E-02
433	1.38677639515032E-02
434	1.33743400767533E-02
435	1.34734029668345E-02
436	1.38513252366726E-02
437	1.37806811801296E-02
438	1.25857151437742E-02
439	1.20749797104504E-02
440	0.012996752188522
441	1.50689565509168E-02
442	1.45623777342109E-02
443	1.35385540191339E-02
444	1.33540106710844E-02
445	0.01310848538745
446	1.38247160011673E-02
447	1.49987219286457E-02
448	1.40739420385712E-02
449	0.013629016907721
450	1.41255336401303E-02
451	1.50400164647461E-02
452	1.56098863733002E-02
453	1.60324042772313E-02
454	1.67598791397985E-02
455	1.78429484827817E-02
456	1.82416259625842E-02
457	1.76212040942008E-02
458	1.87718014456609E-02
459	1.91915640076982E-02
460	1.83265640007381E-02
461	1.96161303016994E-02
462	2.05256153908477E-02
463	2.05875592579158E-02
464	2.08654509832642E-02
465	2.18966297519353E-02
466	2.32338183114474E-02
467	2.39532319399134E-02
468	2.41698533054263E-02
469	0.024314810107325
470	2.47728104927273E-02
471	2.49758655871098E-02
472	2.62661737752201E-02
473	2.87851247899354E-02
474	2.91085441459553E-02
475	0.029294733221504
476	0.03026642862671
477	3.16895029683374E-02
478	3.31001773657406E-02
479	3.46051796075511E-02
480	3.66563757305921E-02
481	3.83439352644161E-02
482	3.97789690327965E-02
483	0.041477086601637
484	0.044680487493459
485	0.048027373709163
486	5.06044121281735E-02
487	5.42304360357589E-02
488	5.84525939779392E-02
489	6.31216224449635E-02
490	6.85383495571279E-02
491	0.075403746949607
492	8.39054633150334E-02
493	9.37674142769848E-02
494	0.104704606914647
495	0.117378002006708
496	0.132663325085877
497	0.150004808098966
498	0.169921450843774
499	0.192832777580593
500	0.218110632356558
501	0.246295607757693
502	0.277450511696872
503	0.311321528758546
504	0.347035582683265
505	0.384004459960993
506	0.422295428761525
507	0.460848229469586
508	0.499144199387536
509	0.536876284618672
510	0.573371472239981
511	0.608396186750393
512	0.64184481339678
513	0.673674132836587
514	0.703271701500153
515	0.73026808147365
516	0.755369144692748
517	0.779024235287488
518	0.801122647725948
519	0.821135251582557
520	0.839163274112994
521	0.855658260943883
522	0.871291739530223
523	0.884782023991625
524	0.896999166507464
525	0.908946327064551
526	0.91889898538312
527	0.927567623551876
528	0.935453843995184
529	0.941901375614376
530	0.947237719273791
531	0.951744363054237
532	0.955752733622644
533	0.958830660817509
534	0.960805826748635
535	0.961680830952366
536	0.962099632824095
537	0.962122987543237
538	0.961589909792575
539	0.960068154037798
540	0.957843497752012
541	0.955163847560761
542	0.951965931793296
543	0.948177658727379
544	0.943838773798945
545	0.939146623638273
546	0.934206534571256
547	0.928886100149131
548	0.922936409071425
549	0.916379783255281
550	0.909636748505779
551	0.903091132126122
552	0.896076333694203
553	0.888666822549037
554	0.880981720288024
555	0.873019692559246
556	0.864671732427328
557	0.856064865691756
558	0.847680864306701
559	0.839000198636112
560	0.830019484783533
561	0.821028894500581
562	0.811985510600271
563	0.802730603140479
564	0.793180027846745
565	0.783659046750253
566	0.774132532563039
567	0.764484027406011
568	0.754679818375336
569	0.744766313506143
570	0.734776739066209
571	0.724859407581851
572	0.714861309767755
573	0.704778494779192
574	0.694689421879848
575	0.68437614776862
576	0.673857383508589
577	0.663292600443804
578	0.653092782858792
579	0.642541296111955
580	0.630417031187942
581	0.614367787611845
582	0.597310476388492
583	0.580908921162645
584	0.566198332345373
585	0.554173469140696
586	0.543880693308726
587	0.534024191124152
588	0.525075291184897
589	0.516784457139849
590	0.508866718645421
591	0.501090157982348
592	0.493204073364061
593	0.48513428038419
594	0.47686393628184
595	0.468342287535171
596	0.459013474523082
597	0.447901639741907
598	0.436846990176393
599	0.425528724263437
600	0.413545434875373
601	0.402104833719079
602	0.391589129288916
603	0.382444429633261
604	0.375512501877858
605	0.369975062146021
606	0.365317939756303
607	0.361405886124973
608	0.357769678956519
609	0.354392807447203
610	0.351498150571058
611	0.348901899995958
612	0.346045991876903
613	0.342502877560575
614	0.339186762192085
615	0.336424125415024
616	0.334240648064103
617	0.332306247877296
618	0.330878864979381
619	0.329801474239928
620	0.328557491640806
621	0.327604131227119
622	0.326807252691694
623	0.325919632794094
624	0.32545641619953
625	0.325192558155081
626	0.324894650532715
627	0.324447659896793
628	0.324258079325935
629	0.324314240459108
630	0.324115635809204
631	0.32407411818829
632	0.324136200726238
633	0.324072317264034
634	0.323873452271771
635	0.323653625905261
636	0.323523107817841
637	0.323475374239611
638	0.323347557306384
639	0.323133300703546
640	0.323124645766675
641	0.323116369805082
642	0.323111617160099
643	0.323233129242573
644	0.32356050901387
645	0.324084070901367
646	0.324759244624254
647	0.325527031080693
648	0.326529923835599
649	0.327852755905277
650	0.329426660563427
651	0.331228072122452
652	0.333252027659429
653	0.335523178461607
654	0.33802612913277
655	0.340901697704883
656	0.344260726111439
657	0.34765484059354
658	0.351187539091119
659	0.355029420042064
660	0.359351818549275
661	0.363907621881717
662	0.368609245803081
663	0.373502069692491
664	0.378423641144471
665	0.383512776635411
666	0.38898775446241
667	0.394607516357671
668	0.400201584848292
669	0.405694645573311
670	0.411322930404281
671	0.417030981175939
672	0.422722836550935
673	0.428339325484368
674	0.433962502154814
675	0.439521162526498
676	0.444920488053644
677	0.450323727380207
678	0.455652829853766
679	0.460843860305259
680	0.465946590773117
681	0.470922166537322
682	0.475792127429492
683	0.480544746831121
684	0.485275421652951
685	0.489953215346384
686	0.49446098187283
687	0.49893296078354
688	0.503352884504578
689	0.507664709641838
690	0.511695978183819
691	0.515639182067413
692	0.51957679892016
693	0.523385762296903
694	0.526992353173892
695	0.530388520156272
696	0.533605510333151
697	0.536510837657065
698	0.539075599203375
699	0.541289962415894
700	0.5430916918986
701	0.544376983564672
702	0.545161221406495
703	0.545687153914621
704	0.545625785758526
705	0.544964641464201
706	0.543825833487511
707	0.542073045900259
708	0.539790825761271
709	0.537064381923239
710	0.533860299888043
711	0.53038909857744
712	0.52672532255845
713	0.522678825519807
714	0.518647479577677
715	0.514752013964716
716	0.510968615407796
717	0.507364286725027
718	0.504138353940962
719	0.501425464726087
720	0.499192119397282
721	0.497337464997566
722	0.495898450213929
723	0.495089414491938
724	0.494919477854602
725	0.495384201377916
726	0.496465998849546
727	0.49823221875396
728	0.500647520018969
729	0.503697578733244
730	0.507555359605933
731	0.511995752648544
732	0.516933397210498
733	0.522332316992856
734	0.528236579360567
735	0.53455095896482
736	0.541182497274469
737	0.547920239498607
738	0.554798732651744
739	0.561844681992472
740	0.569092723578145
741	0.576265007763351
742	0.583338332392797
743	0.590498421391918
744	0.597734715101249
745	0.604846808282537
746	0.611704623710777
747	0.618422268204321
748	0.625065439982496
749	0.631589635256403
750	0.637932183662932
751	0.643903721228029
752	0.649511069563391
753	0.65495679117995
754	0.660168051448626
755	0.665086874745465
756	0.669694251983406
757	0.674090977141073
758	0.678215718111001
759	0.682044842717739
760	0.685583806650293
761	0.688653937042562
762	0.691417112312035
763	0.694100423266262
764	0.696295482671165
765	0.698101725358166
766	0.699659474029745
767	0.701149513972247
768	0.702284855646326
769	0.703086068472665
770	0.70381180390316
771	0.704349318859425
772	0.704553059506716
773	0.704391183800281
774	0.704346695355786
775	0.704299532383566
776	0.704159979441035
777	0.703898547902874
778	0.703841776325674
779	0.703920276384666
780	0.703916324397244
781	0.703996273551368
782	0.704406549320485
783	0.70522532478119
784	0.706062925129402
785	0.707057578148609
786	0.70832303420809
787	0.709962449426236
788	0.711741681641505
789	0.713888456090311
790	0.716611741687248
791	0.719508703177469
792	0.722520553419782
793	0.725718305445797
794	0.729344770718885
795	0.733060239097955
796	0.736883918464277
797	0.741005868804978
798	0.745296708633963
799	0.749877497083734
800	0.754750723205453
801	0.759359125972148
802	0.763915587643301
803	0.768452257432743
804	0.772829656848285
805	0.77725552622155
806	0.781902170779376
807	0.786821280139029
808	0.791645857690801
809	0.796236427058011
810	0.800603697622717
811	0.804932044916331
812	0.809415351218681
813	0.813996547736471
814	0.818503585376306
815	0.82268781600259
816	0.826576284100114
817	0.830300874703078
818	0.834198744735154
819	0.838022396520624
820	0.841703479345346
821	0.845230856693594
822	0.848791725987466
823	0.85231425289398
824	0.855669392532743
825	0.858693085050975
826	0.861576305024008
827	0.864425737129343
828	0.867303480269914
829	0.870040173931209
830	0.872747740729184
831	0.87550384943696
832	0.878022549565522
833	0.880291836280176
834	0.882382761919955
835	0.884484449756907
836	0.886507920308264
837	0.888484494078768
838	0.890465198028672
839	0.892402286126916
840	0.894194108325983
841	0.895738359056617
842	0.896888309469086
843	0.898086816387389
844	0.899443734661654
845	0.900857236338734
846	0.902064203402495
847	0.90316280510545
848	0.904209407011408
849	0.905072054389453
850	0.905711690451867
851	0.90626200266346
852	0.906977756101002
853	0.907920181107823
854	0.908885140507814
855	0.909641792337237
856	0.9100372968451
857	0.910460060271876
858	0.91087624824644
859	0.910945679465749
860	0.910979169417774
861	0.911092169559929
862	0.911291923708427
863	0.911378489178273
864	0.911355610326217
865	0.911325847684489
866	0.911483042301037
867	0.911639230109959
868	0.911655067608513
869	0.911461126909323
870	0.91121584629368
871	0.910976933663046
872	0.910708036889868
873	0.910272445008977
874	0.910028620905409
875	0.909762831046116
876	0.909187126792759
877	0.90855435596858
878	0.907860385515286
879	0.907152521619464
880	0.906549031527389
881	0.906002828638303
882	0.905446080107405
883	0.904788079466445
884	0.903936916872612
885	0.902978533667673
886	0.902064977114185
887	0.901440572893966
888	0.900576629644534
889	0.899490121159245
890	0.898380783648729
891	0.89727616831956
892	0.896124075161261
893	0.894938768799877
894	0.893848705111855
895	0.892653666363515
896	0.891484882179887
897	0.890517088533281
898	0.889530516946848
899	0.888399417520502
900	0.887148923168164
901	0.886041517401157
902	0.885111037327657
903	0.884280602816878
904	0.883437002000253
905	0.88247462535485
906	0.881801633644664
907	0.881275242313529
908	0.879949574614882
909	0.878748788767416
910	0.877561585758265
911	0.876094593297116
912	0.874916423846163
913	0.873831080374616
914	0.872842201248225
915	0.87224989627337
916	0.871853612238675
917	0.87137049410197
918	0.870585916472638
919	0.869705913460762
920	0.868932728307279
921	0.868321759531006
922	0.867752401635047
923	0.867075605377573
924	0.866469009879174
925	0.866131538530703
926	0.865977082697183
927	0.866223870527621
928	0.866547184282526
929	0.866139827920202
930	0.865575978858575
931	0.865133658655104
932	0.864911068845828
933	0.864690421375634
934	0.864233855647023
935	0.863727355786089
936	0.863657380819766
937	0.863631997627605
938	0.863358417566193
939	0.862778537307133
940	0.862369246977261
941	0.862133103330767
942	0.861938337514279
943	0.861538722459002
944	0.860661381546343
945	0.859806407873732
946	0.859303614321646
947	0.858928762751146
948	0.858799576779043
949	0.858510490593192
950	0.857590188452439
951	0.856756057874632
952	0.855964052670663
953	0.855200043333505
954	0.854610366192912
955	0.854119658948706
956	0.853400875279699
957	0.852269928190667
958	0.851546853961671
959	0.850822196196852
960	0.850030358037087
961	0.849495273618686
962	0.848959262347394
963	0.848236840366233
964	0.847226666189976
965	0.845952605907566
966	0.845148515601211
967	0.844698889495901
968	0.843953751838536
969	0.843306748549406
970	0.842657626048356
971	0.841877079963425
972	0.84085791968089
973	0.840232657326537
974	0.839784332844552
975	0.839033744739939
976	0.838518076440211
977	0.837593359764825
978	0.836259439033627
979	0.835491590024154
980	0.834459061524423
981	0.833589644979762
982	0.833260336881691
983	0.832317056392395
984	0.831355517468947
985	0.830506801739137
986	0.829511907738708
987	0.828512135387428
988	0.827500935279235
989	0.826559801610753
990	0.826126532182129
991	0.82513018914906
992	0.823899329437288
993	0.823248061485738
994	0.822687492847461
995	0.822074822572495
996	0.821211851202063
997	0.819830607191528
998	0.818499177188438
999	0.817440958809764
1000	0.816703636956345
1001	0.781965077090472
1002	0.781771812662913
1003	0.781068692660074
1004	0.779865328901166
1005	0.778978422297494
1006	0.778372652260276
1007	0.77721424620743
1008	0.775677359653313
1009	0.774415097879443
1010	0.772320429426317
1011	0.771225699981625
1012	0.7706499485827
1013	0.771147514758594
1014	0.770162871239987
1015	0.769021420011229
1016	0.768044534800534
1017	0.766292773276476
1018	0.765055265179279
1019	0.764776785206163
1020	0.763537586693368
1021	0.761218180237374
1022	0.759894444628525
1023	0.759027209941336
1024	0.757792920219827
1025	0.75659082780923
1026	0.755728181999338
1027	0.754770421550393
1028	0.753762872647121
1029	0.753195210844723
1030	0.753413625689738
1031	0.752808335717885
1032	0.751893995487838
1033	0.751189215481664
1034	0.750305077518849
1035	0.749587742309315
1036	0.749122133360313
1037	0.748435087309435
1038	0.747234447486777
1039	0.746831242215129
1040	0.747243399747618
1041	0.746861391685914
1042	0.746624482508662
1043	0.746165105815021
1044	0.745401021487673
1045	0.74384845931807
1046	0.742931097663239
1047	0.742237789681834
1048	0.741507482368292
1049	0.740603804726362
1050	0.740077057657641
1051	0.740043520697024
1052	0.739483205963849
1053	0.738907599980679
1054	0.738265345874523
1055	0.737217768405284
1056	0.736363942558045
1057	0.735353536121064
1058	0.734842496344988
1059	0.73488016374733
1060	0.734587562023525
1061	0.73394436854043
1062	0.733352285595543
1063	0.732777272158451
1064	0.731685198892921
1065	0.73094571507114
1066	0.730780135306445
1067	0.730065451304292
1068	0.728721748196153
1069	0.727963888186646
1070	0.727557819454222
1071	0.726874413458351
1072	0.726401318562719
1073	0.725650337450255
1074	0.724303195160674
1075	0.723375063300181
1076	0.722409623803821
1077	0.721847469109492
1078	0.721293225799318
1079	0.721093916807478
1080	0.720700541754919
1081	0.72055853491409
1082	0.719602489950232
1083	0.718041448734252
1084	0.717041009056529
1085	0.71566107395284
1086	0.714758280239376
1087	0.714425147602731
1088	0.714009310081435
1089	0.713867871882509
1090	0.713261315616388
1091	0.712465937825328
1092	0.712030604295908
1093	0.710607414682546
1094	0.709283462714449
1095	0.708631579396705
1096	0.707612296449126
1097	0.706840109515045
1098	0.706539905998391
1099	0.705608895380553
1100	0.704299534715518
1101	0.703250942365823
1102	0.701777565823714
1103	0.701010139015632
1104	0.700904504110127
1105	0.700375836073533
1106	0.700127206666397
1107	0.69949159818543
1108	0.698327646731666
1109	0.697418331587085
1110	0.69661363521228
1111	0.696112130713204
1112	0.695469944496602
1113	0.694566057252454
1114	0.693648812574421
1115	0.692342303225417
1116	0.691487935406185
1117	0.690991344340899
1118	0.69010520074759
1119	0.689068064450982
1120	0.688208974518324
1121	0.687295200492501
1122	0.686414418967504
1123	0.686007190114283
1124	0.684991676991137
1125	0.683585288587214
1126	0.681854088115379
1127	0.680964610230653
1128	0.680541921087829
1129	0.679637387787446
1130	0.678797398968395
1131	0.67726117482435
1132	0.67503680469736
1133	0.673343613866577
1134	0.671953973526309
1135	0.670419522160913
1136	0.668939310020476
1137	0.66729845064596
1138	0.665603380549561
1139	0.663818384186959
1140	0.6618492142299
1141	0.659952104951976
1142	0.658236946568522
1143	0.656266469546519
1144	0.654141489232885
1145	0.652062379190974
1146	0.649704734765838
1147	0.646992480750997
1148	0.644717921615319
1149	0.642129623573961
1150	0.639293795504057
1151	0.636549076133171
1152	0.633250362601129
1153	0.629467325834429
1154	0.625665270403111
1155	0.621378306521838
1156	0.617327921479786
1157	0.613506767678344
1158	0.609211696265471
1159	0.604586368000662
1160	0.600335790285712
1161	0.596144732150801
1162	0.59135619034077
1163	0.587324139683023
1164	0.58365795445711
1165	0.579658148312616
1166	0.576280450718624
1167	0.573516096548367
1168	0.570810094844214
1169	0.568589669179831
1170	0.56685222092238
1171	0.565188458226748
1172	0.563758024558983
1173	0.562406418602268
1174	0.56120661831078
1175	0.560189423457636
1176	0.55969982773107
1177	0.558507390062804
1178	0.557310092995587
1179	0.555791381950486
1180	0.553815913699881
1181	0.551417058713732
1182	0.549315829769393
1183	0.547720874274052
1184	0.545887316883439
1185	0.543699975384096
1186	0.541553253854529
1187	0.539202241503912
1188	0.537048830454569
1189	0.535548593847105
1190	0.53391618888771
1191	0.532361730987091
1192	0.531065575051351
1193	0.529728936774901
1194	0.528900121260611
1195	0.528594322043845
1196	0.528366719661857
1197	0.528177746583735
1198	0.528479757261855
1199	0.529141496358383
1200	0.52995053136757
1201	0.531241454788651
1202	0.532899423915467
1203	0.534148024891251
1204	0.535516455607663
1205	0.537442925326175
1206	0.539285218416361
1207	0.54106677394258
1208	0.543070429243468
1209	0.545022230086386
1210	0.546718474611522
1211	0.54871761864735
1212	0.551261046718475
1213	0.55339978616283
1214	0.555303830488545
1215	0.557396435879178
1216	0.559411022438154
1217	0.561468005189239
1218	0.563601916576173
1219	0.565910323080472
1220	0.567990398559032
1221	0.569932286815321
1222	0.571765914097714
1223	0.573473408483858
1224	0.575285611248332
1225	0.57708007570787
1226	0.578631880620367
1227	0.580031994206234
1228	0.581321950037285
1229	0.582348587712075
1230	0.583396895262557
1231	0.584335221447964
1232	0.5851465933554
1233	0.585791243303781
1234	0.586438984366982
1235	0.58703407278647
1236	0.587415302315365
1237	0.587574320635127
1238	0.587734180005435
1239	0.587757505485786
1240	0.587878119125226
1241	0.587816050115095
1242	0.587737643798237
1243	0.587609077898883
1244	0.587574931304773
1245	0.587731619455879
1246	0.587769331850468
1247	0.587613347753259
1248	0.58734511415181
1249	0.587167939037317
1250	0.587169747064116
1251	0.587282353508161
1252	0.587186877135848
1253	0.586723219176456
1254	0.586140014669003
1255	0.585781912806525
1256	0.585476153308537
1257	0.585141849066365
1258	0.585037974571728
1259	0.584650760143489
1260	0.583975508500076
1261	0.583382852225146
1262	0.583026727747021
1263	0.58276169475939
1264	0.582557646725002
1265	0.582135211842719
1266	0.58165322460796
1267	0.581389781325514
1268	0.581039795494728
1269	0.580407753427963
1270	0.579675841195038
1271	0.579104275962064
1272	0.578689624702181
1273	0.578417064344711
1274	0.578198580128771
1275	0.577818801200443
1276	0.577250734375233
1277	0.576744659832862
1278	0.576289536623441
1279	0.575883241509798
1280	0.575382584088033
1281	0.574866687664235
1282	0.574440824835788
1283	0.574064610225628
1284	0.573592199230871
1285	0.572886866285273
1286	0.572276959499762
1287	0.57173648915275
1288	0.571123181528068
1289	0.570728423363911
1290	0.570323323105871
1291	0.569512484145082
1292	0.568763563735097
1293	0.56839275928357
1294	0.567958763214148
1295	0.567498466244611
1296	0.567265258106459
1297	0.56669748816732
1298	0.565763908130546
1299	0.565095636654211
1300	0.564533947382954
1301	0.564006570530254
1302	0.563640679820124
1303	0.56320977096758
1304	0.562719145775084
1305	0.562133155058571
1306	0.561450866314714
1307	0.560969395298572
1308	0.560449044854048
1309	0.559867359565182
1310	0.559312830675953
1311	0.558888506738931
1312	0.558386617582162
1313	0.557690314696443
1314	0.557334458941025
1315	0.556902434432379
1316	0.556038520770361
1317	0.555305323587881
1318	0.554820877119763
1319	0.55441479677295
1320	0.553801269252205
1321	0.553122745707442
1322	0.552570760343787
1323	0.551918217597546
1324	0.551266922760118
1325	0.550739759505776
1326	0.550181372613757
1327	0.549532598834495
1328	0.548854334500464
1329	0.548391332203241
1330	0.547723349598076
1331	0.546870050735246
1332	0.545994415155099
1333	0.545485353754158
1334	0.545084037392992
1335	0.544399750925208
1336	0.543478314180513
1337	0.542612640891794
1338	0.541783309752386
1339	0.540884513851703
1340	0.540089951293661
1341	0.539301883187755
1342	0.538268292490216
1343	0.537259199152269
1344	0.536538207108313
1345	0.535704217958225
1346	0.534693981468529
1347	0.533966396245635
1348	0.533276772004556
1349	0.532209012909932
1350	0.531146780412481
1351	0.530378442663224
1352	0.529480069308035
1353	0.528294917995868
1354	0.527180335294039
1355	0.526048025215366
1356	0.524655888686068
1357	0.523264726970347
1358	0.522005133936333
1359	0.520593345898625
1360	0.5185078071907
1361	0.51649088569403
1362	0.514717107564912
1363	0.512517259559671
1364	0.510329972307027
1365	0.508074797006797
1366	0.505277205417833
1367	0.502577610117539
1368	0.499982695450879
1369	0.497171520450786
1370	0.494483251042867
1371	0.491709437157735
1372	0.488711134062447
1373	0.485748337019458
1374	0.482631767054015
1375	0.479382731728109
1376	0.476297928962207
1377	0.473313519788865
1378	0.470376076975723
1379	0.467554338607325
1380	0.46497496069263
1381	0.462627056533724
1382	0.460313685076657
1383	0.458140224845747
1384	0.45623522449109
1385	0.454453705842903
1386	0.452752958803374
1387	0.451271970957893
1388	0.449757415342824
1389	0.448200405517962
1390	0.446599998600878
1391	0.445103652550372
1392	0.443435926033601
1393	0.441686933489933
1394	0.440046027997322
1395	0.438531193234179
1396	0.437100541859031
1397	0.435598051349939
1398	0.434006953334155
1399	0.43253950142481
1400	0.43123403933399
1401	0.430061296218623
1402	0.428971140920409
1403	0.42781454710005
1404	0.426668370593466
1405	0.425640528072351
1406	0.424405917960857
1407	0.423034062741288
1408	0.421948021991724
1409	0.42090513907899
1410	0.4197862982127
1411	0.418888674189685
1412	0.417998186839359
1413	0.416816054526583
1414	0.415821327923545
1415	0.415203550598224
1416	0.414427311331588
1417	0.413507783448134
1418	0.41280223552424
1419	0.41229713000957
1420	0.411822269950551
1421	0.411319172023398
1422	0.410984284390851
1423	0.410668834018691
1424	0.410685402968268
1425	0.410878238160128
1426	0.411254069482485
1427	0.411746750955808
1428	0.412452308569863
1429	0.413271123363686
1430	0.414263562419581
1431	0.415527622227707
1432	0.416578307396715
1433	0.417409437418681
1434	0.418603107465665
1435	0.419806818233202
1436	0.420692123462792
1437	0.42161619652183
1438	0.422397344966535
1439	0.423024340333077
1440	0.423684067777849
1441	0.42403100585931
1442	0.424293679574062
1443	0.424874247371965
1444	0.425556218391171
1445	0.426126768437781
1446	0.426560043008907
1447	0.426769988571896
1448	0.42694664561887
1449	0.427435217375712
1450	0.427974212252384
1451	0.428348538388327
1452	0.428614277820599
1453	0.428894138241464
1454	0.429239816772458
1455	0.429373836312366
1456	0.429506392692891
1457	0.429698221575389
1458	0.429663386618584
1459	0.429659856632703
1460	0.429803277727683
1461	0.429831585630098
1462	0.429684081541459
1463	0.429612292756858
1464	0.429537141605594
1465	0.429509509290771
1466	0.429487476804589
1467	0.42951903030492
1468	0.429531375891424
1469	0.429586718755565
1470	0.429656854683765
1471	0.429745341183011
1472	0.429891081186216
1473	0.429976243652668
1474	0.429908798546178
1475	0.429917389434927
1476	0.4301000113553
1477	0.430211657850503
1478	0.43021853439243
1479	0.430058563148719
1480	0.429858382861573
1481	0.429884938135558
1482	0.429912708606109
1483	0.429944109788747
1484	0.429999478737808
1485	0.429842130247452
1486	0.429654812738122
1487	0.42947404546555
1488	0.429203109560366
1489	0.428983148376505
1490	0.42901959429531
1491	0.4290596836518
1492	0.428883169182545
1493	0.42869989557552
1494	0.428282865697358
1495	0.427882402902554
1496	0.427794808184669
1497	0.427606794935023
1498	0.427271353389128
1499	0.427025783373539
1500	0.426770656695047
1501	0.426487886036643
1502	0.426380658164789
1503	0.426210463978583
1504	0.42591793586841
1505	0.425624880785953
1506	0.4251428166352
1507	0.424662745924895
1508	0.424275624109277
1509	0.423848059250989
1510	0.423485164637285
1511	0.423022431801938
1512	0.422620295503135
1513	0.422465649373795
1514	0.422105256270389
1515	0.421571532253098
1516	0.421235640008338
1517	0.420972072594584
1518	0.420655379769811
1519	0.420429026776619
1520	0.420231143796064
1521	0.41999446906944
1522	0.419620359934348
1523	0.41916393086661
1524	0.418961087986675
1525	0.418721838971652
1526	0.418302270165873
1527	0.417971944013604
1528	0.417817233686738
1529	0.417486251683838
1530	0.417057232906014
1531	0.416809750114702
1532	0.4165412892521
1533	0.416163034137985
1534	0.41584096349571
1535	0.415644785286047
1536	0.415407687037417
1537	0.415057074268871
1538	0.414699999480382
1539	0.414271183580429
1540	0.41386999511958
1541	0.413647650747208
1542	0.413471927880308
1543	0.413126764560149
1544	0.412668767695296
1545	0.412449634122818
1546	0.412373824929773
1547	0.412169779794471
1548	0.411924123746545
1549	0.411664733356929
1550	0.411380044016578
1551	0.411201784666354
1552	0.41112161970017
1553	0.410856853378986
1554	0.410505942915892
1555	0.410320880836282
1556	0.410181841743064
1557	0.40998559055009
1558	0.409572143200845
1559	0.409189803966307
1560	0.408920152095828
1561	0.408426759751941
1562	0.408036096972603
1563	0.407731933165062
1564	0.407199855869469
1565	0.40682677802012
1566	0.406660619586252
1567	0.40637956435013
1568	0.405992143863637
1569	0.405542107482818
1570	0.405181430326012
1571	0.404776912510517
1572	0.404305012970169
1573	0.403999307872872
1574	0.403602318481166
1575	0.403060996469613
1576	0.402601274584878
1577	0.402238358194179
1578	0.401813247689303
1579	0.401265403104325
1580	0.400906836307971
1581	0.400736982833713
1582	0.400413072645432
1583	0.400004744690378
1584	0.399591902632654
1585	0.399113815036109
1586	0.39863093924555
1587	0.398317054018542
1588	0.398138149761263
1589	0.397764899854766
1590	0.397343708197115
1591	0.397074725180293
1592	0.396681569987446
1593	0.396228456165951
1594	0.395860380970867
1595	0.395353706432857
1596	0.39472701377995
1597	0.394317806343631
1598	0.394044516470252
1599	0.393648096552018
1600	0.39325877439851
1601	0.392834073531165
1602	0.392352960595337
1603	0.391856128074386
1604	0.391412922683005
1605	0.390962612523541
1606	0.390312934352646
1607	0.389753700632115
1608	0.389250776824876
1609	0.388782477135016
1610	0.388547602895882
1611	0.388318214263243
1612	0.387880283058951
1613	0.387310906108904
1614	0.386737791844744
1615	0.386199396598733
1616	0.385989005323679
1617	0.385831103432402
1618	0.385368267765657
1619	0.384845259342808
1620	0.384255135176305
1621	0.383787407382371
1622	0.383497213468611
1623	0.383124046414413
1624	0.382479363634798
1625	0.381822057787535
1626	0.381416721142661
1627	0.380919485471729
1628	0.380462423300295
1629	0.380020560959356
1630	0.379278061737906
1631	0.378738993854494
1632	0.378404551088475
1633	0.377806850422557
1634	0.37736858132299
1635	0.377118944009741
1636	0.376547941498096
1637	0.375935413788723
1638	0.375511670192206
1639	0.374905876494128
1640	0.374274648036875
1641	0.373971571340213
1642	0.37357602804783
1643	0.372823134250034
1644	0.37198507223754
1645	0.371317875663088
1646	0.370758891455699
1647	0.370101173257966
1648	0.369495620159458
1649	0.368883655610224
1650	0.368007178997819
1651	0.367141738637235
1652	0.366415481493406
1653	0.365440856995246
1654	0.364386637901222
1655	0.363400631269856
1656	0.36220465677192
1657	0.360936909782763
1658	0.359483519660505
1659	0.357832400860911
1660	0.356376728918367
1661	0.355175132165356
1662	0.353856171112605
1663	0.352364418123655
1664	0.351030303846096
1665	0.349341810365512
1666	0.34753321336995
1667	0.346225070731168
1668	0.344642618988706
1669	0.342975986341304
1670	0.341506014178726
1671	0.339616002156694
1672	0.337563398593446
1673	0.335427240003826
1674	0.333095456008567
1675	0.330736321326997
1676	0.328223746527406
1677	0.325737862441353
1678	0.32306507960827
1679	0.319918978391125
1680	0.316454776355675
1681	0.312369177499335
1682	0.307802859746248
1683	0.30295065153793
1684	0.297684960751055
1685	0.291942024837428
1686	0.285551271348231
1687	0.278726797390678
1688	0.271614655427461
1689	0.263877594313067
1690	0.255759014547777
1691	0.247567312428963
1692	0.23894580050117
1693	0.230377070732001
1694	0.222272003130588
1695	0.214000286852821
1696	0.205625652809087
1697	0.197581344118649
1698	0.189662323955394
1699	0.181822018383119
1700	0.174375607922998
1701	0.167036498803291
1702	0.159415337697929
1703	0.152320121725984
1704	0.145726391145884
1705	0.138869975847018
1706	0.131826482005597
1707	0.125577289372385
1708	0.119209339622592
1709	0.113948392939893
1710	0.109635229877377
1711	0.106014766115388
1712	0.102994548373113
1713	0.100993006193078
1714	0.099935986884483
1715	9.96826965969947E-02
1716	0.100410261946574
1717	0.10173749801361
1718	0.104043927679424
1719	0.106348558356179
1720	0.109530716245901
1721	0.112941051208833
1722	0.116427724959289
1723	0.120318809520324
1724	0.123976858473563
1725	0.127351560113995
1726	0.130959000834463
1727	0.134135428241116
1728	0.136736556262645
1729	0.13934563931497
1730	0.141500613203463
1731	0.143271663271163
1732	0.145255550627823
1733	0.146769717782053
1734	0.147402181576808
1735	0.147703095631005
1736	0.14752917002091
1737	0.146976459978373
1738	0.146753834403458
1739	0.146754075149953
1740	0.146442303310818
1741	0.145831809474133
1742	0.145420662403371
1743	0.145347391573648
1744	0.145533652140439
1745	0.146176279667568
1746	0.146768901181683
1747	0.146897385947101
1748	0.147366524513579
1749	0.148336309363636
1750	0.149163942079784
1751	0.150123239354975
1752	0.151371118156562
1753	0.152635582723537
1754	0.15411733340182
1755	0.156066622053655
1756	0.157907678126909
1757	0.159646043486931
1758	0.16153040003839
1759	0.163749951547135
1760	0.165743051177848
1761	0.167860451390147
1762	0.16951248248195
1763	0.170755225321723
1764	0.172112633625801
1765	0.17318075668416
1766	0.174398835802804
1767	0.17587375643481
1768	0.176980748594932
1769	0.177850505471653
1770	0.179059069279954
1771	0.179987947123973
1772	0.181103559821557
1773	0.181758765008944
1774	0.182279739801996
1775	0.183347560818794
1776	0.18424605865883
1777	0.185215669360248
1778	0.186367229050828
1779	0.186974861779732
1780	0.187705023092168
1781	0.188930395652068
1782	0.189578876593139
1783	0.190613188576433
1784	0.191947567565707
1785	0.193140582248497
1786	0.194576665467145
1787	0.195913794107317
1788	0.197087086341491
1789	0.198259208705409
1790	0.199507906547051
1791	0.200620124151743
1792	0.201421905575966
1793	0.202590134663191
1794	0.204078771714027
1795	0.20518868374158
1796	0.20650262598199
1797	0.207280331438284
1798	0.207153671704448
1799	0.207980921307921
1800	0.209210486717206
1801	0.217844659620043
1802	0.218492119782922
1803	0.219438919452229
1804	0.220115219134285
1805	0.220325293175263
1806	0.220461307655573
1807	0.220348066305042
1808	0.220182827804589
1809	0.22015256770018
1810	0.220529832856816
1811	0.220853335590587
1812	0.220753200163955
1813	0.220644437324966
1814	0.220275905974956
1815	0.219742861229521
1816	0.219528320380131
1817	0.219243091645796
1818	0.218954348663573
1819	0.218449914782549
1820	0.21803827383101
1821	0.217660867349645
1822	0.217034268238004
1823	0.216683783627793
1824	0.216526159295675
1825	0.216210306194031
1826	0.216166674780858
1827	0.216105873072728
1828	0.216029254250416
1829	0.216021302863768
1830	0.216097773225126
1831	0.216159644984807
1832	0.216371186874681
1833	0.216417372341944
1834	0.216809773167179
1835	0.217524429254199
1836	0.218134122032961
1837	0.21908592245671
1838	0.219580927221825
1839	0.219881284321274
1840	0.219984333923229
1841	0.220095269323731
1842	0.220500832330836
1843	0.221013463871157
1844	0.221328303404552
1845	0.221474430444126
1846	0.221554434559655
1847	0.221614499963638
1848	0.221534318005808
1849	0.221620472049799
1850	0.221792485295926
1851	0.221903389023192
1852	0.222052206334033
1853	0.222146858629884
1854	0.222028717164054
1855	0.222087752080677
1856	0.222551460147112
1857	0.222897430625721
1858	0.223281529855852
1859	0.223885728000414
1860	0.224477752526974
1861	0.224804937827168
1862	0.22556452223237
1863	0.226784314221708
1864	0.227541284323909
1865	0.228003535509085
1866	0.228557404750485
1867	0.229103499126072
1868	0.229355880226325
1869	0.22983765306548
1870	0.230659930714062
1871	0.231172674735692
1872	0.23148822794577
1873	0.232021318665939
1874	0.232268702636196
1875	0.232232541068613
1876	0.232549225585449
1877	0.232889326841275
1878	0.23306109440517
1879	0.233406374231192
1880	0.233504889875077
1881	0.233135540478329
1882	0.233071941806528
1883	0.233195335952656
1884	0.233173549313322
1885	0.232906694505721
1886	0.232670193907193
1887	0.232404354873152
1888	0.232085143687224
1889	0.231386850902109
1890	0.230654534095375
1891	0.229651841046683
1892	0.227959622062883
1893	0.226597852002411
1894	0.225318642860336
1895	0.22405629070306
1896	0.222394752542351
1897	0.221181356972443
1898	0.22026816547273
1899	0.219243750318982
1900	0.2183940501133
1901	0.217646899818344
1902	0.217380530772876
1903	0.217375202123873
1904	0.217406875289232
1905	0.217862352715771
1906	0.218407995550475
1907	0.218989925643059
1908	0.219585520522155
1909	0.220392567354917
1910	0.221356154883622
1911	0.22203929004947
1912	0.222406853519784
1913	0.222921144720219
1914	0.223642271482734
1915	0.224021346277882
1916	0.224180926290911
1917	0.224319682065758
1918	0.224288570249715
1919	0.224238095120205
1920	0.224080721324639
1921	0.224023949939836
1922	0.224004659966857
1923	0.223831618586143
1924	0.223450407469361
1925	0.222816011576342
1926	0.22240986617588
1927	0.221810224036367
1928	0.221389175098042
1929	0.221344534522114
1930	0.221076045750104
1931	0.220812022576012
1932	0.22020260341842
1933	0.219864114068085
1934	0.219836928106717
1935	0.21963885356993
1936	0.219606726589257
1937	0.219397602440893
1938	0.218927063351509
1939	0.218722263578278
1940	0.218592429925618
1941	0.218543769514617
1942	0.218913772279086
1943	0.218788642823783
1944	0.218215391243613
1945	0.217962534686499
1946	0.21803946444308
1947	0.217987470968288
1948	0.217850499655412
1949	0.217985994460732
1950	0.218025670135797
1951	0.217697677597834
1952	0.217591346835349
1953	0.217886467696575
1954	0.217946786703435
1955	0.217625806165763
1956	0.21762054785942
1957	0.217864288028264
1958	0.218015167135266
1959	0.218054457506997
1960	0.218407708789378
1961	0.218447088091446
1962	0.218274406933626
1963	0.218233356474163
1964	0.218112139856619
1965	0.218129590660277
1966	0.218317478320269
1967	0.218349910637893
1968	0.218386533610608
1969	0.218372541101624
1970	0.218187434241002
1971	0.21811801665904
1972	0.218089874619536
1973	0.218092556638213
1974	0.218105734719801
1975	0.21817903043127
1976	0.21820237310329
1977	0.218182523443756
1978	0.218239330069885
1979	0.218359479956842
1980	0.21841679392706
1981	0.218606805963094
1982	0.218578130712574
1983	0.218156280434642
1984	0.218092447737154
1985	0.218070168226076
1986	0.218216670771089
1987	0.218237341481262
1988	0.218481137250487
1989	0.218556797647037
1990	0.21839612940362
1991	0.218395740477755
1992	0.218575261781513
1993	0.218592632770894
1994	0.218519886405994
1995	0.218460186797333
1996	0.218373666739976
1997	0.218259264157942
1998	0.218134854946914
1999	0.217972308891366
2000	0.217776870860505
2001	0.217467129460315
2002	0.217375416829875
2003	0.217385448330536
2004	0.21729255572643
2005	0.217314791052523
2006	0.217218387565416
2007	0.216968078132308
2008	0.216780150172604
2009	0.216537177732698
2010	0.216429031867341
2011	0.216380183157577
2012	0.216331187425482
2013	0.216472000582034
2014	0.21648089050208
2015	0.216431016804648
2016	0.216259298920555
2017	0.21621570194068
2018	0.216189956081582
2019	0.216122635784405
2020	0.216064131808795
2021	0.216047399295347
2022	0.216075794078037
2023	0.215969910148599
2024	0.215740963228404
2025	0.215715029792699
2026	0.215883871399195
2027	0.215718659060367
2028	0.215300950588444
2029	0.215220952780712
2030	0.215182638810812
2031	0.214979492956413
2032	0.21481857245905
2033	0.215019639054897
2034	0.214935384789849
2035	0.214382190832774
2036	0.21427281502437
2037	0.214551470880298
2038	0.21453505122566
2039	0.21440963987976
2040	0.214395428853241
2041	0.214472824614972
2042	0.214333940931398
2043	0.214085409243771
2044	0.213947217916244
2045	0.213791139217024
2046	0.213445852618487
2047	0.213129049659503
2048	0.212849546189348
2049	0.212710043666031
2050	0.21241800517611
2051	0.212387259061502
2052	0.212884851398827
2053	0.212876494292555
2054	0.212619870607078
2055	0.212469360619997
2056	0.212155884823069
2057	0.211932069423009
2058	0.211686090210225
2059	0.211611195802222
2060	0.211601916751399
2061	0.211645715047315
2062	0.211730615261471
2063	0.212222046798044
2064	0.212363228840808
2065	0.212486391908754
2066	0.212420710888178
2067	0.212055939994406
2068	0.212001746486049
2069	0.211906939779755
2070	0.211989180885388
2071	0.212610496184058
2072	0.212606660664443
2073	0.212059512122842
2074	0.212011185999256
2075	0.211926340806305
2076	0.211874721670058
2077	0.212236300164756
2078	0.212483822402825
2079	0.21268292643394
2080	0.212680703896124
2081	0.212597729882755
2082	0.212543526799162
2083	0.212411667048146
2084	0.211906303170365
2085	0.211785305519516
2086	0.21191666847586
2087	0.211939077375423
2088	0.212162646296013
2089	0.212084056126321
2090	0.211603891582397
2091	0.211555830292653
2092	0.211779887869705
2093	0.211681612352826
2094	0.211629480725575
2095	0.21163290714187
2096	0.211618001861522
2097	0.211138160037642
2098	0.210800717153647
2099	0.210683748737579
2100	0.210470859186461
2101	0.210011506508906
2102	0.209748750668616
2103	0.209581036158657
2104	0.209614995123796
2105	0.210030800373872
2106	0.209800505855945
2107	0.209269704970178
2108	0.20914997315545
2109	0.208693467653297
2110	0.208418667327281
2111	0.208881122313859
2112	0.208882391430001
2113	0.208526503836788
2114	0.208168823678865
2115	0.207675211135626
2116	0.207164871823496
2117	0.206989544470569
2118	0.206703672000723
2119	0.206587418480736
2120	0.206873183756192
2121	0.206796623139161
2122	0.206562015375984
2123	0.206324279273726
2124	0.205970280857544
2125	0.20575324898895
2126	0.205611015934479
2127	0.205308804035674
2128	0.204907998907606
2129	0.204689520930678
2130	0.204614893166866
2131	0.20423103685214
2132	0.203748997042318
2133	0.203393963126188
2134	0.202592731472802
2135	0.202214383722648
2136	0.20232762436749
2137	0.20250086211189
2138	0.202198387766034
2139	0.201758891020476
2140	0.201466927386093
2141	0.200841460379413
2142	0.200641740405872
2143	0.200794493903226
2144	0.200888307202354
2145	0.201224390489877
2146	0.201072637368161
2147	0.200653106904123
2148	0.200559418626139
2149	0.20017515204519
2150	0.200123713026252
2151	0.200822185483955
2152	0.200862896353199
2153	0.200562479863881
2154	0.200336530229841
2155	0.1996958150549
2156	0.199411956722931
2157	0.199539321239954
2158	0.199316881675604
2159	0.1989202488961
2160	0.198654287389495
2161	0.19877872561029
2162	0.198760071793526
2163	0.198365900362719
2164	0.198057764510295
2165	0.19778817513763
2166	0.196962303822503
2167	0.196499407200542
2168	0.196491835439008
2169	0.196316536499193
2170	0.195846443332149
2171	0.195692501097266
2172	0.196182753551424
2173	0.195896192783584
2174	0.195115138075992
2175	0.194644272793095
2176	0.19385367869968
2177	0.193326179956255
2178	0.193184273704318
2179	0.192849735352787
2180	0.192357761944832
2181	0.19205392324215
2182	0.192023048602179
2183	0.191673916865956
2184	0.191146796148793
2185	0.190677129456208
2186	0.190150016424496
2187	0.190065752695354
2188	0.189618030508694
2189	0.189470653726617
2190	0.188682186384513
2191	0.187160571683377
2192	0.186373354290537
2193	0.185742527684761
2194	0.184995364279061
2195	0.184414642261656
2196	0.183836355011007
2197	0.183294003955339
2198	0.182511078489797
2199	0.181672388101285
2200	0.181021522206221
2201	0.180041071255888
2202	0.179323301587968
2203	0.17918672540317
2204	0.178751405038837
2205	0.178448851888114
2206	0.177606252289266
2207	0.175901056402971
2208	0.175012115429354
2209	0.174478389440093
2210	0.173564728379114
2211	0.173026571399973
2212	0.172409086683244
2213	0.171231196304685
2214	0.170245798029052
2215	0.169353637469903
2216	0.168212776381975
2217	0.16700424784473
2218	0.16525043355345
2219	0.164024190062374
2220	0.163145288224871
2221	0.162051919812669
2222	0.161004931243262
2223	0.159816259462498
2224	0.158572842912648
2225	0.157243520364513
2226	0.155898891993968
2227	0.154291619311771
2228	0.152480826507488
2229	0.150670957607238
2230	0.148392859769915
2231	0.146713666911086
2232	0.145506024093504
2233	0.143943139333956
2234	0.14257824207325
2235	0.14097546629673
2236	0.138939839038082
2237	0.137098213111209
2238	0.135481850029622
2239	0.133579449437929
2240	0.131392741968721
2241	0.129391200317266
2242	0.127394080183324
2243	0.125338703115577
2244	0.123754348362775
2245	0.121448588473344
2246	0.11866427566418
2247	0.115995836246165
2248	0.113431934642561
2249	0.111159722309311
2250	0.109343214612226
2251	0.107433220363327
2252	0.105373817392651
2253	0.10321603200694
2254	0.101078739316076
2255	9.88449188113686E-02
2256	9.66649779328185E-02
2257	9.43820029340999E-02
2258	9.23837966116949E-02
2259	9.05545681157894E-02
2260	8.87534456141601E-02
2261	8.70543465905581E-02
2262	8.54101043679108E-02
2263	8.40441970235133E-02
2264	8.21885822910963E-02
2265	8.01762386692859E-02
2266	7.82367594973365E-02
2267	7.59182017218082E-02
2268	7.37862248567825E-02
2269	7.22092303233322E-02
2270	6.98307403702064E-02
2271	6.68181568470919E-02
2272	6.41877339959073E-02
2273	6.12867271710845E-02
2274	5.84826027970998E-02
2275	5.59682375123273E-02
2276	5.33294340824727E-02
2277	5.05847695763748E-02
2278	4.77103665515218E-02
2279	4.45657364188848E-02
2280	4.18596528678394E-02
2281	3.93382529830433E-02
2282	3.66727675002278E-02
2283	3.40121986894675E-02
2284	3.18228583819073E-02
2285	3.00336148321759E-02
2286	2.77107699960383E-02
2287	2.50252568899773E-02
2288	2.32779719607652E-02
2289	2.19001339878337E-02
2290	1.99409590520558E-02
2291	1.89837234203941E-02
2292	1.83970300149224E-02
2293	1.65130476920116E-02
2294	1.51295417977098E-02
2295	1.46350018787035E-02
2296	1.34944483505137E-02
2297	1.19913912200172E-02
2298	1.13211842083832E-02
2299	1.10598450613862E-02
2300	1.11221996776995E-02
2301	1.08314883820136E-02
2302	1.13581169802562E-02
2303	0.010857007061475
2304	9.25755500873706E-03
2305	8.68094231261046E-03
2306	8.13535913413917E-03
2307	8.07951081478043E-03
2308	8.88842220493903E-03
2309	8.74886551256444E-03
2310	8.31140664661563E-03
2311	8.37571614284508E-03
2312	8.14887075665847E-03
2313	8.14457674448042E-03
2314	8.77281660518265E-03
2315	9.09533166401589E-03
2316	8.7468494243973E-03
2317	9.39564120946492E-03
2318	1.10104289506877E-02
2319	1.19382061247551E-02
2320	1.30535924189687E-02
2321	0.01378983082514
2322	1.41883641827624E-02
2323	1.43338283024114E-02
2324	1.40215767204831E-02
2325	1.42829597229682E-02
2326	1.46000497077673E-02
2327	1.44633064703387E-02
2328	1.46688075027565E-02
2329	1.45798837236291E-02
2330	1.32113052976771E-02
2331	0.013278639525609
2332	1.47208701167656E-02
2333	1.49224263328538E-02
2334	1.46863688832778E-02
2335	1.53351472245145E-02
2336	1.63535462089065E-02
2337	1.62775257622403E-02
2338	1.61144296990434E-02
2339	1.63381484544791E-02
2340	1.54772852228883E-02
2341	1.52859400792319E-02
2342	1.64056832091542E-02
2343	1.69516157418441E-02
2344	1.72022332041338E-02
2345	1.70614302298513E-02
2346	1.65861233469379E-02
2347	1.66146689831868E-02
2348	1.67230592712897E-02
[truncated: 152 more rows]
