# Supplementary material for: Machine learning-assisted non-destructive plasticizer identification and quantification in historical PVC objects based on IR spectroscopy
Source: Sci Rep. 2022 Mar 23;12:5017. doi: 10.1038/s41598-022-08862-1 (PMC8943100; doi:10.1038/s41598-022-08862-1)
Supplement: Supplementary file 1 — Supplementary Information 1. [file 41598_2022_8862_MOESM1_ESM.zip › Plasticizers_PVC_data/NIR_all/P83_idle.txt]

Wavelength	C:\Documents and Settings\All Users\Application Data\ASD\Indico Pro\Projects\David\P83_idle.txt
350	0.176969058005704
351	0.183709913863648
352	0.118559722983324
353	0.109223431279897
354	0.10309740051862
355	-4.08127097687134E-02
356	-8.03239404878374E-03
357	5.47581728730603E-02
358	1.23640207899532E-02
359	8.95544806872242E-03
360	1.92241597376248E-02
361	9.26197874486191E-03
362	-6.81230167720458E-03
363	-1.25839835630368E-02
364	-8.6311862961375E-03
365	-0.049719141496188
366	2.6874547144041E-03
367	0.113634855563441
368	7.57886490528792E-02
369	3.97855402408396E-02
370	3.47643682749924E-02
371	2.51302715939547E-02
372	4.21266607833569E-02
373	6.27565877054405E-02
374	5.40938908343007E-02
375	0.033337185501738
376	2.41024390293005E-02
377	4.04467564832312E-02
378	5.08635271473005E-02
379	5.48552049455452E-02
380	0.053517229421241
381	4.63294253149746E-02
382	2.76069660046043E-02
383	6.78038878368142E-03
384	2.49789705634862E-02
385	3.03297003138953E-02
386	2.35622396871606E-02
387	3.54870717842586E-02
388	0.021685260980981
389	2.06613570964233E-03
390	1.63967298057777E-02
391	1.69402225908375E-02
392	1.72548882946276E-02
393	3.24111455040121E-02
394	3.82682277697024E-02
395	3.15966508894906E-02
396	1.93252173880647E-02
397	3.24233125708208E-02
398	3.71569418087686E-02
399	2.85884811784357E-02
400	4.12316094283313E-02
401	4.36004995249222E-02
402	3.57127874991128E-02
403	3.64658957376225E-02
404	0.040990346717941
405	4.31478663818807E-02
406	3.68146457905833E-02
407	3.38471754477191E-02
408	3.42191579772762E-02
409	3.54549369464602E-02
410	3.50336048027504E-02
411	3.58469926861829E-02
412	3.83395303318209E-02
413	3.52570564899751E-02
414	3.49654254495877E-02
415	3.79090120431965E-02
416	3.24712986605738E-02
417	3.45670862365942E-02
418	4.12484842865739E-02
419	3.74029000816012E-02
420	3.59073417228948E-02
421	3.66156535913505E-02
422	3.58489498720718E-02
423	3.68588914532656E-02
424	3.76944042711404E-02
425	3.68242515264425E-02
426	3.90594419206572E-02
427	0.039254334870708
428	0.035741189377214
429	3.67398418238387E-02
430	3.71555686002461E-02
431	3.58641811742522E-02
432	0.036672145151569
433	3.84233779669595E-02
434	3.94012190008985E-02
435	3.70776157325303E-02
436	3.66313472681145E-02
437	3.80024164186162E-02
438	3.94345851627017E-02
439	0.039891068669541
440	3.94441445042573E-02
441	0.03875199741263
442	3.99061782292493E-02
443	4.10751175398419E-02
444	4.12895078247717E-02
445	4.17867767680722E-02
446	4.31153166308714E-02
447	4.44969935738681E-02
448	4.32008816898838E-02
449	4.21803693782397E-02
450	4.24400336451579E-02
451	4.40884068411409E-02
452	4.39709291085616E-02
453	4.40337314396034E-02
454	4.67667495277512E-02
455	4.61585804430185E-02
456	4.54955457848878E-02
457	4.73868149653585E-02
458	4.77288450119976E-02
459	0.047600565379034
460	4.79352592997112E-02
461	4.92536447872125E-02
462	5.13891084461221E-02
463	5.33485070080981E-02
464	5.30794443574592E-02
465	5.41373061348909E-02
466	5.60066937585098E-02
467	5.66248666729692E-02
468	5.79047504578172E-02
469	5.92266814004487E-02
470	5.98048206198604E-02
471	6.07865314175927E-02
472	6.22820348134659E-02
473	6.41593830589967E-02
474	6.57583004689315E-02
475	6.81172365489756E-02
476	7.08191794433865E-02
477	7.10638173054899E-02
478	7.26678177728055E-02
479	0.07593146194801
480	7.92181189367946E-02
481	8.07204306883586E-02
482	8.23009863930854E-02
483	8.64677612257456E-02
484	9.04948528450623E-02
485	9.49932940658133E-02
486	0.10029083150192
487	0.103775342704238
488	0.108516891922434
489	0.115139341582525
490	0.119385770193718
491	0.124187959792987
492	0.130659768554048
493	0.138694769590686
494	0.14758735452613
495	0.156526002486415
496	0.16478907072142
497	0.17378650699229
498	0.183462204965104
499	0.1936629376764
500	0.205533113411508
501	0.217001431488087
502	0.227387497155726
503	0.239445946748036
504	0.252348294838212
505	0.265390960015597
506	0.27800270614029
507	0.290867480891771
508	0.303562040891949
509	0.315301519457264
510	0.327872630253623
511	0.340074593127875
512	0.350637870484517
513	0.361620009635648
514	0.371914199046629
515	0.38104986202058
516	0.390932301067357
517	0.400607514389841
518	0.409263680135554
519	0.416162910325726
520	0.422646233318537
521	0.429025871941686
522	0.435116400118079
523	0.440676264205203
524	0.446138169194426
525	0.451796417342079
526	0.455911046909622
527	0.459440501119257
528	0.463119537204156
529	0.466014439430944
530	0.469218716274663
531	0.472711034795251
532	0.47475104538608
533	0.476425182674672
534	0.477979798758141
535	0.47932659330926
536	0.480909737220633
537	0.48244723211333
538	0.483583269382731
539	0.485121680542484
540	0.486398045818393
541	0.486991277283602
542	0.487615314547405
543	0.488392471711839
544	0.489241535718513
545	0.489786020442997
546	0.490132439066357
547	0.490358759278537
548	0.49056104310787
549	0.490832842194114
550	0.491211801586741
551	0.491641594777655
552	0.491546505124691
553	0.49147237597013
554	0.491719744729319
555	0.491480282162389
556	0.491216660737624
557	0.49112158472796
558	0.491014146134374
559	0.491125862243639
560	0.491266754742851
561	0.491011862770975
562	0.490715845824496
563	0.490468981587673
564	0.49029066625741
565	0.490214235887713
566	0.489958891349267
567	0.489406466661938
568	0.488917002218847
569	0.488549041786381
570	0.488225035237658
571	0.487660591030568
572	0.487167862171525
573	0.486755850654164
574	0.486298029431049
575	0.485680483895194
576	0.485138351170078
577	0.484839915834846
578	0.484125455085838
579	0.48319278601345
580	0.482464671531127
581	0.482902889641597
582	0.483279530596372
583	0.483110075712816
584	0.482519785437691
585	0.48188675275702
586	0.481220982708078
587	0.480372218547218
588	0.479149053372054
589	0.478098275496431
590	0.477621359283833
591	0.477013819132806
592	0.476553466587003
593	0.476209026742331
594	0.475263053043648
595	0.474289137837457
596	0.473307107497205
597	0.471965898045659
598	0.470624887775217
599	0.468913122624258
600	0.466520112435253
601	0.464166160890646
602	0.462390971255317
603	0.461397745102878
604	0.460927874697812
605	0.460712712990536
606	0.460793686041983
607	0.46168797552386
608	0.462319223827205
609	0.462595454625066
610	0.463010566330221
611	0.463922704444007
612	0.464892303240643
613	0.465351509364817
614	0.466095783275692
615	0.466887118249177
616	0.467428319048567
617	0.467501295766106
618	0.467298793694275
619	0.467061940658425
620	0.467129660929649
621	0.467082496265793
622	0.466316667969122
623	0.464529776081505
624	0.463174460700871
625	0.461972947330255
626	0.460653524544194
627	0.459307037891932
628	0.458024924288563
629	0.456932874452358
630	0.456300363964765
631	0.455514631585697
632	0.454551198482627
633	0.453611510009599
634	0.452634311524902
635	0.451892229346869
636	0.451550638945834
637	0.451135663417122
638	0.450552043222118
639	0.449837487214398
640	0.449207438712377
641	0.448706374945641
642	0.448169717601932
643	0.447283325821834
644	0.446744784009607
645	0.446131816387596
646	0.445010711752443
647	0.444658297868242
648	0.444359358171806
649	0.443712551942398
650	0.443416483455741
651	0.442891789701968
652	0.442114271108564
653	0.441527555584881
654	0.44092324824195
655	0.440270508340228
656	0.439612715970708
657	0.439169815833887
658	0.438599882858707
659	0.437758910482168
660	0.437223267481517
661	0.436692723092775
662	0.436055154297542
663	0.435394979007064
664	0.43462356422622
665	0.433866663393263
666	0.433261694644416
667	0.432156404557639
668	0.431185000408007
669	0.430737050240494
670	0.429720487937408
671	0.428980650430842
672	0.428615608808665
673	0.427683923259371
674	0.426974723573265
675	0.426405635350076
676	0.425555606871262
677	0.424847281064355
678	0.424203749196792
679	0.423537479845541
680	0.423093644835004
681	0.422614974742171
682	0.421955080342838
683	0.421080922564789
684	0.420535768433992
685	0.420141529657809
686	0.419371995149128
687	0.41844095768865
688	0.417694065246684
689	0.41731608611117
690	0.416748072914016
691	0.415986162000127
692	0.415114154280489
693	0.414341230140873
694	0.413529253221361
695	0.41269697812461
696	0.411911234286582
697	0.411032335204775
698	0.410149874922818
699	0.40936757673452
700	0.408703881454004
701	0.408220058277524
702	0.407716262403667
703	0.406496531132761
704	0.405492789468139
705	0.404744879566038
706	0.403892605274554
707	0.403229945319181
708	0.402507306690104
709	0.401549188416817
710	0.400786104989849
711	0.400108711271905
712	0.399413709987167
713	0.398586345396385
714	0.398032177069899
715	0.39757895335017
716	0.396836983624203
717	0.396205850127737
718	0.395567170741614
719	0.394864305978681
720	0.394582753278263
721	0.394046751428908
722	0.393162357894455
723	0.392573077803087
724	0.391908070828535
725	0.391249162960701
726	0.390804076955743
727	0.390266184126433
728	0.389761510251481
729	0.389358763281044
730	0.388779470323165
731	0.388336714651874
732	0.388010483494457
733	0.387448298990048
734	0.38676828603803
735	0.38618062284245
736	0.385868738300329
737	0.385495233965894
738	0.385112556792953
739	0.384746913294725
740	0.384309000376914
741	0.383654415393704
742	0.382982526276532
743	0.382752385400119
744	0.382606899414032
745	0.382346756919573
746	0.381880154343604
747	0.381396682908047
748	0.381096774398466
749	0.380985388394954
750	0.38074870966431
751	0.380338802669152
752	0.379875371708683
753	0.379585914625645
754	0.379438175528854
755	0.379205981064346
756	0.378787049243152
757	0.378666698426613
758	0.378369621796322
759	0.377803474378256
760	0.377339321092339
761	0.37696474164027
762	0.376565656723646
763	0.376020175834587
764	0.375595050215124
765	0.375221854829017
766	0.374784384454769
767	0.374101225069543
768	0.373480763514086
769	0.37302590743099
770	0.372672816371703
771	0.372153829231077
772	0.371608900851597
773	0.371198925000084
774	0.370694332349877
775	0.370074984481004
776	0.369401971615337
777	0.368859106676292
778	0.368301204586062
779	0.36769732443567
780	0.367079363120451
781	0.366687872214707
782	0.36623426140394
783	0.365550364841749
784	0.364978447288717
785	0.364553189574265
786	0.364111542180597
787	0.363307259852179
788	0.362567100272513
789	0.361984129455575
790	0.361546385821233
791	0.361151633973116
792	0.360696084907821
793	0.360117074198838
794	0.359370961458942
795	0.358803014601904
796	0.35835731060852
797	0.357794384595679
798	0.357051421048658
799	0.356413082802787
800	0.356013000805244
801	0.355542772748323
802	0.354915615744744
803	0.354195481151923
804	0.353583763784789
805	0.353126433240473
806	0.352733220148945
807	0.352254486939636
808	0.351407061932086
809	0.350812566906052
810	0.350572833674675
811	0.350101833272888
812	0.349515803927226
813	0.348951913807732
814	0.348502391314764
815	0.347693996830594
816	0.346909807322666
817	0.346403304913055
818	0.346053233196111
819	0.34557389095355
820	0.34509820389029
821	0.344948639046944
822	0.344579923766453
823	0.344000272057486
824	0.343340767877577
825	0.342783488079808
826	0.342298893738403
827	0.341821837250557
828	0.341255729948533
829	0.340772078177538
830	0.340430698617372
831	0.340182262992382
832	0.339714506476523
833	0.33901134038322
834	0.338269379107346
835	0.337957239677961
836	0.337677543247817
837	0.337289887234623
838	0.336765087135171
839	0.336292095751591
840	0.335806756428163
841	0.335265395107302
842	0.334664362169479
843	0.334098744683345
844	0.333634867020743
845	0.333280458032802
846	0.332713740945442
847	0.332127114800377
848	0.33168101952449
849	0.331308337536274
850	0.330798877224577
851	0.330213107902849
852	0.329761332869436
853	0.329171486631837
854	0.328530319883767
855	0.327921446258368
856	0.32723163510121
857	0.326715941004776
858	0.326366112624123
859	0.325958667178562
860	0.325320810885147
861	0.324617307699323
862	0.324036472210939
863	0.32358220235691
864	0.32320198314568
865	0.322791043355077
866	0.322195506624539
867	0.32157928010414
868	0.320967610549408
869	0.320372391741394
870	0.319924805166349
871	0.319622494693051
872	0.319333116649711
873	0.318777912773865
874	0.318371549918186
875	0.31787717800265
876	0.317029410749627
877	0.316358515950603
878	0.315994605391294
879	0.315740969652559
880	0.315004904178594
881	0.314481159368953
882	0.314088749771252
883	0.313530926321991
884	0.312773098603847
885	0.311969566289595
886	0.31126107821133
887	0.310787226247611
888	0.310241880835276
889	0.309571283172053
890	0.308809742338319
891	0.307851768263319
892	0.307032370140917
893	0.306351746214612
894	0.305262976433424
895	0.304234222348168
896	0.303352079784534
897	0.302580117813223
898	0.301960381309374
899	0.301235417204897
900	0.300391558504703
901	0.299813751441027
902	0.299070906249273
903	0.298098987585811
904	0.29704817046323
905	0.296600194113836
906	0.295844702597798
907	0.294588768507756
908	0.293762205084672
909	0.293072997010432
910	0.292320433994605
911	0.291395772604575
912	0.29065636564009
913	0.290214265551997
914	0.29002781530762
915	0.2898973756105
916	0.28960199561381
917	0.289357357576305
918	0.289416212278904
919	0.289532555200664
920	0.289351645402825
921	0.289010254859019
922	0.289190251989164
923	0.289540588921993
924	0.289835017388187
925	0.289944295778179
926	0.289978746900914
927	0.290236014925928
928	0.29042163279395
929	0.289739365023212
930	0.289611819375967
931	0.289838702178825
932	0.289956435548913
933	0.28994264597485
934	0.289962414809994
935	0.289922551021329
936	0.289579544242699
937	0.289596365671587
938	0.289675928464017
939	0.289483355139615
940	0.288961472268563
941	0.28906390638665
942	0.289386671895235
943	0.288875244915172
944	0.288728442794636
945	0.288807518425576
946	0.288737169762693
947	0.28792475599577
948	0.287719650914116
949	0.287701378596595
950	0.286979375610263
951	0.287112626568541
952	0.287232144070401
953	0.286807742056307
954	0.286097035808821
955	0.285866765704296
956	0.285989442092273
957	0.286001428136204
958	0.285481388809367
959	0.284980030729424
960	0.284871037536919
961	0.285244842903528
962	0.284479320666351
963	0.283706688583859
964	0.283885684924517
965	0.283129182371842
966	0.282771019572394
967	0.282875154327459
968	0.282679124557914
969	0.282413455756714
970	0.28222553421827
971	0.282120583930303
972	0.281790545623018
973	0.281505697179485
974	0.281236933224875
975	0.280849029723947
976	0.28042807870405
977	0.279852393414771
978	0.279260090755719
979	0.27913510470452
980	0.279032967825832
981	0.278629248035042
982	0.277849585375058
983	0.277419564466771
984	0.276937358213019
985	0.276409242538372
986	0.276150679295231
987	0.275588102721344
988	0.275522566855901
989	0.275956735023587
990	0.274245031075088
991	0.274288467008819
992	0.274797488961018
993	0.273085820271663
994	0.273305282003617
995	0.273376999549784
996	0.272440984670348
997	0.271772380858224
998	0.270834921518524
999	0.270161814377201
1000	0.270105366323354
1001	0.26373469907403
1002	0.263713044297386
1003	0.263568531012988
1004	0.263764729163408
1005	0.263421009611198
1006	0.262665041463673
1007	0.262161211749533
1008	0.261475029295225
1009	0.260868323805833
1010	0.260561114793389
1011	0.2600508517157
1012	0.259443948948755
1013	0.25863001893826
1014	0.258016153307819
1015	0.257318328047759
1016	0.256901147667245
1017	0.256730141156833
1018	0.256364730356615
1019	0.256138950293636
1020	0.255732349844482
1021	0.254929082560266
1022	0.25458509869628
1023	0.254598793453479
1024	0.25431739995722
1025	0.254145611634157
1026	0.253880148141767
1027	0.25356644163729
1028	0.252786525482188
1029	0.252444571694289
1030	0.25223157700679
1031	0.252052530422667
1032	0.25195390740505
1033	0.251901727830058
1034	0.252055809555852
1035	0.251906941570516
1036	0.251577385916458
1037	0.251427185885131
1038	0.251268165704124
1039	0.2510401484345
1040	0.250944889858947
1041	0.250756661969182
1042	0.250382182443714
1043	0.25002132329444
1044	0.24965988331404
1045	0.249294776593986
1046	0.249061373415796
1047	0.24877156176166
1048	0.248683074467034
1049	0.248902938150798
1050	0.248830097342208
1051	0.248733266465681
1052	0.248605911987161
1053	0.248344695090335
1054	0.248120941065983
1055	0.247796452620397
1056	0.247640010839332
1057	0.247669647634456
1058	0.247531721155575
1059	0.247416545889709
1060	0.247294168838747
1061	0.247111596050021
1062	0.246799049114477
1063	0.24649059506948
1064	0.246146559164307
1065	0.245941955479527
1066	0.245655491035976
1067	0.245512929236745
1068	0.245709397979236
1069	0.245547424813796
1070	0.245184315951584
1071	0.244938221200208
1072	0.244483688126479
1073	0.244274454531576
1074	0.24433089983019
1075	0.244289409841855
1076	0.244586086278864
1077	0.244375458785731
1078	0.243964944055181
1079	0.243196976813443
1080	0.242824423573436
1081	0.242203841928681
1082	0.24206891454917
1083	0.242678906499167
1084	0.242485286355879
1085	0.241763807259834
1086	0.24161236745359
1087	0.241503050804382
1088	0.241296548594471
1089	0.241620155661814
1090	0.241543878354696
1091	0.240996849607302
1092	0.240507008484793
1093	0.24019699962668
1094	0.239564018523672
1095	0.239424311648626
1096	0.239499876123518
1097	0.23930242580032
1098	0.239343516227163
1099	0.239048030869538
1100	0.238274875010117
1101	0.237815315340229
1102	0.237431430340959
1103	0.237019337572495
1104	0.236579415506714
1105	0.236312086326284
1106	0.236292562862021
1107	0.235980141164592
1108	0.23568888673239
1109	0.235281333548103
1110	0.234482952276581
1111	0.233883530284815
1112	0.233637781582961
1113	0.232992168275866
1114	0.232305121076958
1115	0.231598350808038
1116	0.230801363156135
1117	0.229803157793771
1118	0.228878516966898
1119	0.227883700578757
1120	0.226987401844404
1121	0.22629292518187
1122	0.225279696047258
1123	0.224084502619414
1124	0.222996346635205
1125	0.221807787447202
1126	0.220504131869002
1127	0.219335206197773
1128	0.218510413128517
1129	0.21720264757029
1130	0.215718450534627
1131	0.214572798949834
1132	0.213485405281191
1133	0.212444172113841
1134	0.211614949672015
1135	0.210733040213652
1136	0.209785026788574
1137	0.208909318406268
1138	0.208167481965955
1139	0.207501269780158
1140	0.206793664563628
1141	0.206125863648153
1142	0.205748169662231
1143	0.205035467720018
1144	0.203988144389257
1145	0.203344461225679
1146	0.202592834657538
1147	0.20152521002324
1148	0.20052685384455
1149	0.199574869062871
1150	0.198467021925644
1151	0.197221764765527
1152	0.195976221907906
1153	0.194804044862562
1154	0.193224505048002
1155	0.191348639144896
1156	0.189668556106735
1157	0.187814006601094
1158	0.185993606205746
1159	0.184306245219043
1160	0.182560917775547
1161	0.180638731796017
1162	0.178893893945897
1163	0.17722655858584
1164	0.175335171619566
1165	0.173520208981102
1166	0.171862106432256
1167	0.170401183702026
1168	0.169226056319135
1169	0.168096424850498
1170	0.166863758578253
1171	0.165734684136237
1172	0.164602305805793
1173	0.163628034884371
1174	0.162844256563721
1175	0.161904951847684
1176	0.161111135822239
1177	0.159998038058842
1178	0.158541718454143
1179	0.157392671446305
1180	0.156438537930627
1181	0.155050059843248
1182	0.153682077859203
1183	0.152248050024927
1184	0.150461451534105
1185	0.149209845355342
1186	0.148432554783628
1187	0.147426768655194
1188	0.146521598038214
1189	0.145892846954249
1190	0.14543344549919
1191	0.145056462251071
1192	0.14499048241422
1193	0.145240411685452
1194	0.145523903035686
1195	0.145927229582301
1196	0.146558801166987
1197	0.147462386262873
1198	0.148321173926513
1199	0.149301660109996
1200	0.150373156853612
1201	0.151359981009726
1202	0.15235106045492
1203	0.153392052916832
1204	0.154536626933443
1205	0.155779479436107
1206	0.156974398402912
1207	0.158205478190905
1208	0.159449681635748
1209	0.160589527336296
1210	0.161695404737569
1211	0.162886167130947
1212	0.164149178469068
1213	0.16531500850754
1214	0.166406161097609
1215	0.16773176367859
1216	0.169161058828395
1217	0.170418868983619
1218	0.171724949686421
1219	0.173137311570292
1220	0.174236792118995
1221	0.175383739914794
1222	0.176728041078619
1223	0.177843766271516
1224	0.178850282321997
1225	0.180004488313224
1226	0.181105258355607
1227	0.182068160869446
1228	0.183159555001551
1229	0.184324268015041
1230	0.185262818954696
1231	0.186103711072955
1232	0.186939050611496
1233	0.187574056031946
1234	0.188292063800607
1235	0.18920027758492
1236	0.189856215774461
1237	0.190263602964743
1238	0.190810677835271
1239	0.1913511311078
1240	0.191829013192936
1241	0.192166695423869
1242	0.192533014097948
1243	0.192871254437525
1244	0.193187077886284
1245	0.193661192956684
1246	0.194142320386025
1247	0.194415915034787
1248	0.194522384384501
1249	0.194619034423995
1250	0.194830588837265
1251	0.19505688896008
1252	0.195253044524478
1253	0.19550728817059
1254	0.195663300301818
1255	0.19580667232679
1256	0.195868616732613
1257	0.19604321711866
1258	0.196299972981504
1259	0.196467479464735
1260	0.196636037911193
1261	0.196772731215006
1262	0.196974246150363
1263	0.197096922285445
1264	0.197212855456514
1265	0.197340749109504
1266	0.197419741319993
1267	0.197561656795601
1268	0.197668135976849
1269	0.197760162745619
1270	0.197943870704057
1271	0.19807685870585
1272	0.198023214618506
1273	0.197951143814308
1274	0.197954134303037
1275	0.197902065933565
1276	0.197898745200944
1277	0.197941182587599
1278	0.197963118621991
1279	0.197799892264789
1280	0.197753736805495
1281	0.197913853520138
1282	0.197954721039299
1283	0.197988227776887
1284	0.197799092826739
1285	0.19763561896063
1286	0.197636411576206
1287	0.19763533080278
1288	0.197568263057812
1289	0.197625488971458
1290	0.19758134510458
1291	0.197152150317964
1292	0.19700116611009
1293	0.19725921174794
1294	0.197203808934124
1295	0.197028718561888
1296	0.196978097377167
1297	0.196856166652844
1298	0.196651408885574
1299	0.196594900367769
1300	0.196688416276205
1301	0.196565261156315
1302	0.196347991504938
1303	0.196217602648876
1304	0.196182208181503
1305	0.196180240319451
1306	0.196229388456463
1307	0.196184593662926
1308	0.196089943119279
1309	0.195988241124972
1310	0.195791766809506
1311	0.195553063223305
1312	0.195411871814952
1313	0.19530735432047
1314	0.195096504511512
1315	0.194982342751239
1316	0.194981551515654
1317	0.194854204829493
1318	0.194751600167331
1319	0.194736511323507
1320	0.194523318685909
1321	0.194224670737133
1322	0.193979367800344
1323	0.193716994962477
1324	0.19368619674516
1325	0.193691097917788
1326	0.193418484395333
1327	0.193133863580635
1328	0.192928393684561
1329	0.192716325720874
1330	0.19238586820023
1331	0.192083700382402
1332	0.191788873665304
1333	0.191477685487846
1334	0.191160692294708
1335	0.19098394256649
1336	0.190724174381214
1337	0.190217892852443
1338	0.189771045132954
1339	0.189380504394005
1340	0.188890887462817
1341	0.18843397054837
1342	0.188020162730611
1343	0.187523072548627
1344	0.186923619575553
1345	0.186191856631784
1346	0.185351838643497
1347	0.184454954052292
1348	0.183420271149493
1349	0.182356134285325
1350	0.181219281792031
1351	0.179829633661608
1352	0.178461781734071
1353	0.177201544113286
1354	0.17583514844784
1355	0.174407133582767
1356	0.173026177983817
1357	0.171648213701057
1358	0.170256893498723
1359	0.168782017851676
1360	0.167293756731168
1361	0.165953329052642
1362	0.164600278288869
1363	0.163153594204339
1364	0.161884406012467
1365	0.160581437384246
1366	0.15909840357824
1367	0.1576214097032
1368	0.156131160397543
1369	0.154536325078853
1370	0.152912350901198
1371	0.151444272118562
1372	0.150064745190156
1373	0.148572698419516
1374	0.147028493424353
1375	0.145571322402158
1376	0.144143233214106
1377	0.142787898463105
1378	0.141567776076388
1379	0.140422663196228
1380	0.13931304115631
1381	0.138314603843691
1382	0.137555097202857
1383	0.136851371360101
1384	0.136066937717404
1385	0.135365376951009
1386	0.134802538723162
1387	0.134337676022994
1388	0.133859268925582
1389	0.133486601320889
1390	0.133074485511306
1391	0.132630168957892
1392	0.132211813344589
1393	0.131866512637162
1394	0.131687678152883
1395	0.13150584085593
1396	0.131280132571506
1397	0.131179910089884
1398	0.131033847783432
1399	0.130866182646042
1400	0.130816426602742
1401	0.130801309347032
1402	0.130771233270004
1403	0.13068314199276
1404	0.130625115551951
1405	0.130574008671144
1406	0.13044219283282
1407	0.130359095845443
1408	0.130316910199599
1409	0.130206420199633
1410	0.130089906611629
1411	0.130000077605609
1412	0.129923677079136
1413	0.129989624581747
1414	0.130159544362738
1415	0.130280615815549
1416	0.130402332188961
1417	0.13050723412938
1418	0.130554800824553
1419	0.130686776570311
1420	0.130814598441082
1421	0.130844019463444
1422	0.130994103189222
1423	0.131209313284358
1424	0.131409145086867
1425	0.131651059961996
1426	0.131986683517519
1427	0.13233558572379
1428	0.132698219755984
1429	0.133134736054202
1430	0.133711973200736
1431	0.134328570352401
1432	0.135020804233642
1433	0.135850020982926
1434	0.136586188309473
1435	0.137294385609987
1436	0.138041336198443
1437	0.138741527904662
1438	0.139451463712753
1439	0.140081043439043
1440	0.140622469591269
1441	0.141206214724504
1442	0.141809724208181
1443	0.142499807975113
1444	0.143097401089119
1445	0.143513420470614
1446	0.144029294934242
1447	0.144498900696857
1448	0.144986117142176
1449	0.145601758506134
1450	0.146035414114975
1451	0.146431325596487
1452	0.146934944143614
1453	0.147326948060579
1454	0.147736608578692
1455	0.148246982079684
1456	0.148604448039896
1457	0.148825414774358
1458	0.149069183391697
1459	0.149284917054589
1460	0.14947225193236
1461	0.149698240196205
1462	0.150032525471035
1463	0.150297163193384
1464	0.150538333257776
1465	0.150744805615137
1466	0.150906979555607
1467	0.151143306330934
1468	0.15139424084925
1469	0.151608974187878
1470	0.151859719377653
1471	0.152152845814602
1472	0.152423373105232
1473	0.152685851206301
1474	0.153023451312708
1475	0.153333127507106
1476	0.153537926953372
1477	0.153769964779303
1478	0.154107847329607
1479	0.154406964783456
1480	0.154627206161596
1481	0.154898956463874
1482	0.15509580494581
1483	0.155316728899282
1484	0.155611065045342
1485	0.155721306951063
1486	0.15585020726084
1487	0.15605057644486
1488	0.156190700793204
1489	0.156429816101841
1490	0.156670605705162
1491	0.156799321679928
1492	0.156971137939692
1493	0.157223158750619
1494	0.157445021218433
1495	0.15760180413412
1496	0.157821668148869
1497	0.158049253974306
1498	0.158263487380978
1499	0.158518419723606
1500	0.158704247613486
1501	0.158905470660956
1502	0.159150411119231
1503	0.159353076232764
1504	0.159512519322931
1505	0.159696328104061
1506	0.159947979724688
1507	0.16013948848957
1508	0.160214184083344
1509	0.160329823375971
1510	0.160483444906155
1511	0.160562621994891
1512	0.160691304768414
1513	0.160903418678519
1514	0.161046038732026
1515	0.161049653525539
1516	0.161153301620212
1517	0.16134968783603
1518	0.16144593117474
1519	0.161482278916659
1520	0.16156945713449
1521	0.161649264425661
1522	0.161764188399238
1523	0.161896125837959
1524	0.162073157089306
1525	0.162218722861333
1526	0.162223573587851
1527	0.16225854859116
1528	0.162372232974959
1529	0.162430855903267
1530	0.162491020070013
1531	0.162592162238605
1532	0.16263806640101
1533	0.162698802521939
1534	0.16284944368713
1535	0.162925030850438
1536	0.16290483682
1537	0.162995453219799
1538	0.163119275368162
1539	0.163152186870199
1540	0.163184504938183
1541	0.163209644338897
1542	0.163200161640808
1543	0.163163817464505
1544	0.163190753449396
1545	0.163250717985853
1546	0.163173601844816
1547	0.163138130651648
1548	0.163214296459291
1549	0.163189813215714
1550	0.16317907321518
1551	0.163262347649671
1552	0.163253569359766
1553	0.163138988176165
1554	0.163031416791743
1555	0.163036967285877
1556	0.163107723556509
1557	0.163124540306139
1558	0.163094991769222
1559	0.163031859331655
1560	0.162975231379734
1561	0.162883981178916
1562	0.162895866429893
1563	0.162996211196858
1564	0.162879541337457
1565	0.162808822640286
1566	0.162836030567957
1567	0.162742829847408
1568	0.162661813680425
1569	0.162590914346695
1570	0.162521467631158
1571	0.162436300082181
1572	0.162254846861925
1573	0.162075383773321
1574	0.162024731553475
1575	0.161985988088781
1576	0.161855278152302
1577	0.161723445484664
1578	0.161554529934398
1579	0.161334667050188
1580	0.161187690371413
1581	0.161144306608541
1582	0.161014774885918
1583	0.160775638033767
1584	0.160646322431455
1585	0.160512979560455
1586	0.160360450572361
1587	0.160292364363888
1588	0.160122672275513
1589	0.159852733020982
1590	0.159669298583602
1591	0.159563192345815
1592	0.159356731907441
1593	0.159028203985481
1594	0.158795511782438
1595	0.158704949575576
1596	0.158576594122801
1597	0.158454884317638
1598	0.158317082434784
1599	0.157984958193934
1600	0.157680088901668
1601	0.157549431493805
1602	0.157314949159264
1603	0.156970388602247
1604	0.156722187063349
1605	0.156470461187679
1606	0.15616334742602
1607	0.155913452962031
1608	0.155557052956497
1609	0.15502687360553
1610	0.154577792264506
1611	0.154145683952666
1612	0.153565904409295
1613	0.152914660023162
1614	0.152219630091616
1615	0.151570078860233
1616	0.150952002896435
1617	0.150157334178316
1618	0.149212793995935
1619	0.148248164695065
1620	0.147370929038839
1621	0.146631334877484
1622	0.14588892511175
1623	0.145053441988255
1624	0.144202133893873
1625	0.143482459499198
1626	0.14295084428979
1627	0.142472606231258
1628	0.141921115889668
1629	0.141449575137595
1630	0.141137609089321
1631	0.140867285097657
1632	0.140653402305618
1633	0.140379633974731
1634	0.140024338519835
1635	0.13969284080725
1636	0.139308467834582
1637	0.138876487514478
1638	0.138396490162059
1639	0.137785977191823
1640	0.136965896725621
1641	0.135949171657161
1642	0.134809666696419
1643	0.133537989285237
1644	0.132037564254957
1645	0.130296797172295
1646	0.128361044186435
1647	0.126048540499755
1648	0.123508843551067
1649	0.120946435526352
1650	0.118114175577829
1651	0.115027063047775
1652	0.111882596702272
1653	0.10886406249057
1654	0.105946699474375
1655	0.103127223688905
1656	0.100510360100465
1657	9.80092188071553E-02
1658	9.58001879657659E-02
1659	9.39964980504884E-02
1660	9.24592651524864E-02
1661	9.11192267236063E-02
1662	8.99184182947509E-02
1663	8.89096155149693E-02
1664	8.82678532903603E-02
1665	8.76593052726005E-02
1666	8.68002623520362E-02
1667	8.60617370135513E-02
1668	8.54263990454154E-02
1669	8.47589087929726E-02
1670	8.42652642407463E-02
1671	8.37740302418187E-02
1672	8.29877276105775E-02
1673	0.082158904782703
1674	8.13986997318756E-02
1675	8.03786903998085E-02
1676	7.92735857917306E-02
1677	7.81879983429243E-02
1678	7.68853955091566E-02
1679	7.54672017781317E-02
1680	7.37771414304543E-02
1681	7.17430915790345E-02
1682	6.96880529790696E-02
1683	6.75063181969728E-02
1684	6.51431450658706E-02
1685	6.28242073064086E-02
1686	6.03600303351131E-02
1687	5.77848248367428E-02
1688	5.53034057407894E-02
1689	5.27946493796648E-02
1690	5.03385407313651E-02
1691	4.80128435046522E-02
1692	4.57408547604265E-02
1693	4.35975772429229E-02
1694	4.15618227803402E-02
1695	3.95367237929992E-02
1696	3.77115743536619E-02
1697	3.60535274606821E-02
1698	3.44287823084348E-02
1699	3.28796597792087E-02
1700	3.13415141369137E-02
1701	2.98760530674596E-02
1702	2.85061726590368E-02
1703	2.71505362327641E-02
1704	0.025850368927062
1705	2.46747948835647E-02
1706	2.35654170972911E-02
1707	2.24888694992226E-02
1708	2.15268931980614E-02
1709	2.06012256391498E-02
1710	1.95415519893293E-02
1711	1.89567570426029E-02
1712	1.87035794069121E-02
1713	1.84214226914907E-02
1714	1.83394350290163E-02
1715	1.83320677559293E-02
1716	1.82403405055918E-02
1717	1.86651926171919E-02
1718	1.95755704956816E-02
1719	2.02612605697749E-02
1720	2.10429814702439E-02
1721	2.19331838229683E-02
1722	2.28858809357056E-02
1723	2.38512298544014E-02
1724	2.49815497370006E-02
1725	2.60914149075488E-02
1726	2.70230069923599E-02
1727	2.80429188875298E-02
1728	2.89395677005502E-02
1729	2.95860716736688E-02
1730	3.02283186276898E-02
1731	3.07280591997249E-02
1732	3.12091504861262E-02
1733	3.16554520751133E-02
1734	3.17869072819644E-02
1735	3.18533336578059E-02
1736	3.20111239219597E-02
1737	3.21601860542354E-02
1738	3.22900955104344E-02
1739	3.24721538454042E-02
1740	3.25015525924719E-02
1741	3.23528030150947E-02
1742	3.24459112176569E-02
1743	3.26615384933593E-02
1744	3.28889705704809E-02
1745	3.32089046608868E-02
1746	0.033366431290006
1747	3.33670701177633E-02
1748	3.35918712743543E-02
1749	3.40883878960058E-02
1750	3.44101881697451E-02
1751	3.47639138308454E-02
1752	3.51586562672015E-02
1753	3.53147924433996E-02
1754	3.58612527356038E-02
1755	3.69317597535829E-02
1756	3.75925195740547E-02
1757	3.80932091885424E-02
1758	3.87094596048958E-02
1759	3.92089275081397E-02
1760	3.97387679056771E-02
1761	4.04953699596464E-02
1762	4.10880705679639E-02
1763	4.14243517739777E-02
1764	4.19324471592857E-02
1765	4.25712552365076E-02
1766	4.30690495431632E-02
1767	4.35155231133053E-02
1768	4.40477595073711E-02
1769	4.45255004251469E-02
1770	4.50293824035453E-02
1771	4.56681279447757E-02
1772	4.63067287984856E-02
1773	0.047046668602577
1774	4.78552360936085E-02
1775	0.048444882421819
1776	4.91236062690235E-02
1777	4.98450747632699E-02
1778	5.03572231616424E-02
1779	5.11815316735831E-02
1780	5.19898147861338E-02
1781	5.25072697004148E-02
1782	5.33356976594748E-02
1783	5.40416040305835E-02
1784	0.054598617874737
1785	5.52452287167917E-02
1786	5.58455773526609E-02
1787	0.056559041538107
1788	5.74355162953312E-02
1789	5.81642310055112E-02
1790	5.89879977470693E-02
1791	5.95812683838443E-02
1792	0.059836340558455
1793	6.03956372482256E-02
1794	6.10232800038141E-02
1795	6.15259309176195E-02
1796	6.21851037245347E-02
1797	6.26613249611973E-02
1798	6.29145508758262E-02
1799	6.32487821639893E-02
1800	6.35917973590629E-02
1801	7.35873037756305E-02
1802	7.39257364092274E-02
1803	7.42194833176774E-02
1804	7.43668070552336E-02
1805	7.50227287938613E-02
1806	7.54634989951952E-02
1807	7.59506407148914E-02
1808	7.61369948685856E-02
1809	0.076222809347452
1810	7.62856910292167E-02
1811	7.63827321443776E-02
1812	0.076911024693348
1813	7.70527098130934E-02
1814	7.62050165230588E-02
1815	7.57489244134494E-02
1816	7.59182426113313E-02
1817	7.58254815261368E-02
1818	7.60286751697457E-02
1819	7.64497073620513E-02
1820	0.076270817008525
1821	7.52535332787383E-02
1822	7.45847381501009E-02
1823	7.41960231728996E-02
1824	7.39435207646448E-02
1825	7.43718320332616E-02
1826	7.47404964016733E-02
1827	0.074908785824201
1828	7.52461837122393E-02
1829	0.07548481678003
1830	7.54300492169504E-02
1831	7.55930331832805E-02
1832	7.60055300037678E-02
1833	7.69305039995968E-02
1834	7.76593379979226E-02
1835	7.79815925427073E-02
1836	7.84405273574674E-02
1837	7.88509502450429E-02
1838	7.92420848907886E-02
1839	7.95624176073424E-02
1840	8.00657016559125E-02
1841	8.06686492413514E-02
1842	8.14893835129377E-02
1843	8.21232518285838E-02
1844	8.23611093161857E-02
1845	8.27173044672817E-02
1846	8.33522848142472E-02
1847	8.38562467109936E-02
1848	0.084730121510197
1849	8.52106908792526E-02
1850	8.55427514652711E-02
1851	8.51575043669119E-02
1852	8.56116099904848E-02
1853	8.65448206610893E-02
1854	8.69342211630065E-02
1855	8.74429717283566E-02
1856	8.78196851356964E-02
1857	8.77050255383812E-02
1858	8.79313931870596E-02
1859	8.86424274885424E-02
1860	8.92071216919466E-02
1861	8.96218792467491E-02
1862	9.02170371056952E-02
1863	9.09733419159733E-02
1864	9.17721713941709E-02
1865	9.25308985419416E-02
1866	9.29285181005119E-02
1867	9.34353875604711E-02
1868	9.38584090080326E-02
1869	9.42959646886865E-02
1870	9.48091596426846E-02
1871	9.53237055129311E-02
1872	0.095957509576934
1873	9.61120973586763E-02
1874	0.096419661585181
1875	9.63358434244291E-02
1876	9.58879144751367E-02
1877	9.60177876091723E-02
1878	0.096143555506816
1879	0.09657984651693
1880	9.65364186314294E-02
1881	9.63180726266884E-02
1882	9.62088954903428E-02
1883	9.58867836191933E-02
1884	0.095604066962277
1885	9.56327896800144E-02
1886	0.095506357362007
1887	9.49103993338744E-02
1888	9.42077026786557E-02
1889	9.35217660986379E-02
1890	9.26985702778296E-02
1891	9.19178536014017E-02
1892	9.10007671847363E-02
1893	9.02459652974092E-02
1894	8.95063367718462E-02
1895	8.88672262496862E-02
1896	8.84038712967906E-02
1897	8.79961831862053E-02
1898	8.73246366488151E-02
1899	8.65573023942786E-02
1900	8.60234132099363E-02
1901	8.52376657235644E-02
1902	8.50949246685576E-02
1903	8.55691404255107E-02
1904	8.57549855424647E-02
1905	8.60583762931749E-02
1906	8.65216118647107E-02
1907	8.72632594812001E-02
1908	8.74206938940863E-02
1909	8.79940791573566E-02
1910	8.85114333845359E-02
1911	8.87572474956018E-02
1912	8.86169052141232E-02
1913	8.88191654472213E-02
1914	8.93060773721976E-02
1915	8.92414698353831E-02
1916	8.88088778568219E-02
1917	8.87699722984178E-02
1918	8.85210461083798E-02
1919	8.82998767595924E-02
1920	8.81926983852547E-02
1921	8.85155447520116E-02
1922	8.84961532438502E-02
1923	8.85835814894265E-02
1924	8.87020334914126E-02
1925	8.90573208788396E-02
1926	8.91987755992232E-02
1927	8.91476876625228E-02
1928	8.92748546804425E-02
1929	8.98388757289167E-02
1930	8.97536148118303E-02
1931	8.92410803457546E-02
1932	8.88885677498281E-02
1933	8.84736468866486E-02
1934	8.79622898611777E-02
1935	8.77481947404383E-02
1936	8.80263181237442E-02
1937	8.79586980838203E-02
1938	8.77681975531884E-02
1939	8.76230580481183E-02
1940	8.74452415055813E-02
1941	8.73184752120602E-02
1942	8.71845401050723E-02
1943	8.71035228044883E-02
1944	8.69593513449641E-02
1945	8.71055985873014E-02
1946	8.74326954714646E-02
1947	0.087195411370527
1948	8.73471917335156E-02
1949	8.77026018970278E-02
1950	8.79269265752979E-02
1951	8.81748197964901E-02
1952	8.83774072587676E-02
1953	8.85141743461454E-02
1954	8.86146219405609E-02
1955	8.85539883028995E-02
1956	8.87903752372082E-02
1957	8.91516493392563E-02
1958	8.95518956878437E-02
1959	9.00161233599129E-02
1960	9.02783117172009E-02
1961	9.07581748633774E-02
1962	9.12503176716762E-02
1963	9.16053035237988E-02
1964	9.20526673731212E-02
1965	9.24838113363254E-02
1966	9.26999318844463E-02
1967	9.30054738889978E-02
1968	0.093431562015004
1969	9.38988515346606E-02
1970	0.094526619046318
1971	9.48328563356253E-02
1972	9.50394882056032E-02
1973	9.50859294037079E-02
1974	0.09554035367258
1975	9.60428566764953E-02
1976	9.63216643399853E-02
1977	9.68477248521564E-02
1978	9.72608718317547E-02
1979	9.71100450783854E-02
1980	9.74305272847144E-02
1981	9.85084201606479E-02
1982	0.098916262694095
1983	9.89508642700647E-02
1984	9.91081966560763E-02
1985	9.91337047609395E-02
1986	9.89762543577525E-02
1987	9.89118205470658E-02
1988	9.88627348194342E-02
1989	9.90048432663271E-02
1990	9.91888719311699E-02
1991	9.93210366296898E-02
1992	9.96678243977029E-02
1993	9.98953427227027E-02
1994	9.98857663459282E-02
1995	0.100044606938876
1996	0.100339333832037
1997	0.100626998294469
1998	0.101018030115999
1999	0.101284590903106
2000	0.101512310452778
2001	0.101693607240139
2002	0.102002916752108
2003	0.102339990625383
2004	0.102534822024423
2005	0.102774878951015
2006	0.102987449503637
2007	0.102936302515658
2008	0.103123477865344
2009	0.103618076950899
2010	0.103868511293132
2011	0.104135942764307
2012	0.104239209489365
2013	0.103853294434376
2014	0.103913463477179
2015	0.10412262384677
2016	0.104475408370533
2017	0.1046743127399
2018	0.105270982396068
2019	0.105300155894663
2020	0.104632640198935
2021	0.104665216902826
2022	0.104929169652808
2023	0.105043731325191
2024	0.105575907866759
2025	0.105728232653529
2026	0.105334815830001
2027	0.10529278308246
2028	0.105479795194605
2029	0.105469756962802
2030	0.105431501844883
2031	0.105429197017475
2032	0.105463280128997
2033	0.105397349859101
2034	0.105348127753416
2035	0.105497007769139
2036	0.105401525007718
2037	0.104752424010024
2038	0.104850094944197
2039	0.105523423037265
2040	0.105737428300658
2041	0.106254822973488
2042	0.106472761109095
2043	0.10590741143619
2044	0.105831237811473
2045	0.106018827936454
2046	0.106316470382376
2047	0.10643895578555
2048	0.106740081587253
2049	0.106718136859253
2050	0.106361924463934
2051	0.1062592349062
2052	0.106253807507698
2053	0.106022340826424
2054	0.105493110615562
2055	0.105455523200334
2056	0.105781562580794
2057	0.1056374829343
2058	0.105474606699256
2059	0.105481803665718
2060	0.105195717456769
2061	0.10491599516603
2062	0.105043923750716
2063	0.104981026988034
2064	0.104829658632802
2065	0.104239757540687
2066	0.104044558593088
2067	0.104142964781634
2068	0.104006523283744
2069	0.103766349210459
2070	0.10365439323024
2071	0.103490013224709
2072	0.103408596021696
2073	0.103709318678493
2074	0.103543814266424
2075	0.102863454120838
2076	0.102655540026621
2077	0.102426734854121
2078	0.102247113692613
2079	0.102364120249141
2080	0.102768415503782
2081	0.102644173432071
2082	0.10214108923713
2083	0.101899749918815
2084	0.101498852979818
2085	0.101304439510662
2086	0.101302035372412
2087	0.101308219882518
2088	0.101312697079537
2089	0.101411750164646
2090	0.101720895632283
2091	0.10185491870471
2092	0.102027574496776
2093	0.10212340924991
2094	0.101997420355054
2095	0.101984781971165
2096	0.102000647401161
2097	0.102084804882769
2098	0.101924313577058
2099	0.101838884515811
2100	0.10176358078345
2101	0.101495360152836
2102	0.101488241325958
2103	0.101892558236914
2104	0.101726196343637
2105	0.101333960397429
2106	0.10099474971938
2107	0.100535660148594
2108	9.98558719260911E-02
2109	9.90939208926956E-02
2110	9.83122805064298E-02
2111	9.71568359145669E-02
2112	9.61597799050447E-02
2113	9.51469171358397E-02
2114	0.094349566006784
2115	9.39255592310253E-02
2116	0.093159412782759
2117	9.16688779185012E-02
2118	9.07456509671295E-02
2119	8.98663793462622E-02
2120	8.87237496018491E-02
2121	8.75415040467513E-02
2122	8.68519774645122E-02
2123	8.57635367277241E-02
2124	8.40496540958985E-02
2125	8.26954503238279E-02
2126	8.18953748694959E-02
2127	0.080416465259142
2128	7.82596997945161E-02
2129	7.65977580206647E-02
2130	7.51899023216356E-02
2131	7.33241243822591E-02
2132	7.13890455399934E-02
2133	6.94821977575982E-02
2134	6.70188588339257E-02
2135	6.48566486441485E-02
2136	6.25809237341362E-02
2137	6.11347789432431E-02
2138	5.96447757073605E-02
2139	0.058213660795142
2140	5.74614645770861E-02
2141	5.72288318601689E-02
2142	5.72102586939523E-02
2143	5.76859893917514E-02
2144	5.83078230460242E-02
2145	5.91760713406674E-02
2146	0.060310011474809
2147	6.21674553794453E-02
2148	6.32216036424687E-02
2149	6.42033744093608E-02
2150	6.50431359406379E-02
2151	6.54231244976594E-02
2152	0.065841399303985
2153	6.65178869777107E-02
2154	6.66740826490587E-02
2155	6.62262912696184E-02
2156	6.59176102554172E-02
2157	6.55771281223372E-02
2158	6.50146845160955E-02
2159	0.064245042649868
2160	6.34388479062465E-02
2161	6.28449773151967E-02
2162	0.062290191454587
2163	6.24384094966815E-02
2164	6.32794521125506E-02
2165	6.40856011515959E-02
2166	6.54174010425126E-02
2167	6.63302564832695E-02
2168	6.70106605608295E-02
2169	6.83630120707622E-02
2170	6.98903663058259E-02
2171	7.13280076758802E-02
2172	7.35308099860668E-02
2173	7.50461223776414E-02
2174	7.63032683560006E-02
2175	7.71313288386578E-02
2176	7.73683781463428E-02
2177	7.78705964668131E-02
2178	7.82592852003415E-02
2179	7.83896516812458E-02
2180	7.84715514484841E-02
2181	7.85531976807016E-02
2182	7.83340668500572E-02
2183	7.79971714419225E-02
2184	0.077360960582145
2185	7.76112548672733E-02
2186	0.077077735636854
2187	7.60580687111072E-02
2188	0.075628851053965
2189	7.54549048478597E-02
2190	7.49395956580713E-02
2191	7.43003793116086E-02
2192	7.41850270592917E-02
2193	7.40444030406532E-02
2194	7.41701292428058E-02
2195	7.50258678016434E-02
2196	7.54591005700743E-02
2197	7.58036339050002E-02
2198	7.58966317427911E-02
2199	0.075886227252109
2200	0.075897095181296
2201	7.58631745959766E-02
2202	7.54464405419596E-02
2203	0.074642522745129
2204	7.41416991409304E-02
2205	7.35774412601425E-02
2206	7.28485655856376E-02
2207	7.22619789534591E-02
2208	7.16386598661259E-02
2209	7.05095766659339E-02
2210	6.97437883823519E-02
2211	6.90510317550373E-02
2212	6.91104368769315E-02
2213	0.068845136576811
2214	6.79612439500657E-02
2215	6.79190822052909E-02
2216	6.80057885097019E-02
2217	6.75519695150487E-02
2218	6.71355490284973E-02
2219	6.68693999378769E-02
2220	6.63842501892719E-02
2221	6.55515786605233E-02
2222	6.48626820601399E-02
2223	6.38763334843975E-02
2224	6.21150234331054E-02
2225	6.08126762935636E-02
2226	0.059845285152636
2227	5.89184843148673E-02
2228	5.80712840622945E-02
2229	5.67985824760725E-02
2230	5.57745091055988E-02
2231	5.41288976485229E-02
2232	5.13693328225973E-02
2233	0.049507903644346
2234	4.78326707590716E-02
2235	4.61710109676762E-02
2236	4.50595335755956E-02
2237	4.36125470538234E-02
2238	4.21136720420385E-02
2239	4.03561929402692E-02
2240	3.82049826854552E-02
2241	3.63175771408903E-02
2242	3.41328871026891E-02
2243	3.23361766755692E-02
2244	3.11350867003606E-02
2245	2.97330513379336E-02
2246	2.77865616290982E-02
2247	2.63081620889424E-02
2248	2.53733857351216E-02
2249	2.43056691628018E-02
2250	2.31389123370504E-02
2251	2.10994194241723E-02
2252	1.96270639393888E-02
2253	1.76371897094296E-02
2254	1.59436403920978E-02
2255	1.45939524964929E-02
2256	0.013547993236409
2257	1.23829472584515E-02
2258	1.12948529098227E-02
2259	1.10797497298254E-02
2260	1.00317878223975E-02
2261	8.01036453979875E-03
2262	6.90707217291057E-03
2263	5.76205267422393E-03
2264	5.44481541804278E-03
2265	6.15610177714153E-03
2266	6.19753739813925E-03
2267	6.54735191388939E-03
2268	6.63914070446665E-03
2269	6.32044175853366E-03
2270	6.13563866080359E-03
2271	5.77982512940674E-03
2272	5.79535878717354E-03
2273	6.30301827283543E-03
2274	6.14682963199849E-03
2275	5.52930312915762E-03
2276	5.69967652059399E-03
2277	6.46915644086198E-03
2278	6.03755840284725E-03
2279	5.23619848057278E-03
2280	4.93921511228726E-03
2281	3.55168707152397E-03
2282	2.92411893597018E-03
2283	3.79851182221431E-03
2284	3.9393126719547E-03
2285	3.35508453661941E-03
2286	3.24574878459645E-03
2287	3.41793434495986E-03
2288	3.46225091404451E-03
2289	3.62773256472487E-03
2290	4.20185928409243E-03
2291	3.34661040455825E-03
2292	2.13174669597184E-03
2293	1.94231207548786E-03
2294	1.76196491913195E-03
2295	2.80278171596291E-03
2296	4.11171927317814E-03
2297	3.45244081173585E-03
2298	2.65776347158677E-03
2299	2.17038571724351E-03
2300	9.30853084661382E-04
2301	5.37887933902101E-04
2302	1.12797301446448E-03
2303	6.70154939274226E-04
2304	-6.51034903488034E-04
2305	-3.0718623236631E-04
2306	9.63567156820524E-04
2307	1.00677152477139E-03
2308	1.16973367951987E-03
2309	1.74410429391925E-03
2310	1.79784690417794E-03
2311	1.66097408715138E-03
2312	2.0342583155751E-03
2313	2.71571300401097E-03
2314	2.84858602271313E-03
2315	2.98477808800966E-03
2316	4.39170488906959E-03
2317	4.61882026151921E-03
2318	2.99104905682617E-03
2319	2.83446989726189E-03
2320	3.5683932792571E-03
2321	3.89448816611783E-03
2322	4.86924710449644E-03
2323	4.60420376400671E-03
2324	2.76645732005145E-03
2325	2.82824402537751E-03
2326	3.5752434571623E-03
2327	3.73943735667685E-03
2328	4.94948320913081E-03
2329	5.40133353065602E-03
2330	0.004598322362205
2331	4.16493167302427E-03
2332	3.99701581585706E-03
2333	4.19894512591852E-03
2334	4.40576579991304E-03
2335	4.39375959549048E-03
2336	4.92569064758074E-03
2337	5.00997872063297E-03
2338	4.20354241047426E-03
2339	3.92916144817803E-03
2340	3.76355341541014E-03
2341	3.95273435843104E-03
2342	5.2366584021436E-03
2343	4.99440498239645E-03
2344	3.61628079527039E-03
2345	3.55590215380904E-03
2346	2.83383647445726E-03
2347	2.72443395070152E-03
2348	5.29133089567613E-03
[truncated: 152 more rows]
