# Supplementary material for: Machine learning-assisted non-destructive plasticizer identification and quantification in historical PVC objects based on IR spectroscopy
Source: Sci Rep. 2022 Mar 23;12:5017. doi: 10.1038/s41598-022-08862-1 (PMC8943100; doi:10.1038/s41598-022-08862-1)
Supplement: Supplementary file 1 — Supplementary Information 1. [file 41598_2022_8862_MOESM1_ESM.zip › Plasticizers_PVC_data/NIR_all/PVC1_idle.txt]

Wavelength	C:\Documents and Settings\All Users\Application Data\ASD\Indico Pro\Projects\David\PVC1_idle.txt
350	1.07036613174125
351	1.08755059044305
352	1.08058618776621
353	1.05652568278922
354	1.03413983074231
355	1.03523605638805
356	1.01612232059703
357	1.01222836630281
358	1.05688299599308
359	1.05935485623145
360	1.04943412387459
361	1.05634693370987
362	1.05894143034815
363	1.06038236130294
364	1.06202006672441
365	1.05763976613957
366	1.06791190787537
367	1.08781693886737
368	1.08010172377378
369	1.06718016672905
370	1.05889138715217
371	1.06177372503894
372	1.06457745742855
373	1.07243578480576
374	1.09221245863902
375	1.09466687240075
376	1.08837007206849
377	1.08594616102445
378	1.08622516361639
379	1.09146001910952
380	1.1004720749859
381	1.10394924216555
382	1.1039748855352
383	1.10168319084875
384	1.09641946384616
385	1.09384371039971
386	1.09383300918428
387	1.09246023717446
388	1.09761287785426
389	1.10347146129955
390	1.10063561211103
391	1.0990904111566
392	1.09922502656127
393	1.10004947193831
394	1.10303012154584
395	1.10534432699726
396	1.10595074696584
397	1.10896644114736
398	1.10974294334703
399	1.10808556016018
400	1.10962246530164
401	1.11314924768591
402	1.11739088655107
403	1.12071528962246
404	1.11819111335351
405	1.1139873529825
406	1.11485496167226
407	1.11668323261561
408	1.11827155292229
409	1.11898446016781
410	1.11843346629322
411	1.11899048954097
412	1.12106881973882
413	1.11941064022022
414	1.11935836334256
415	1.12184541030383
416	1.12199957050807
417	1.12214548998025
418	1.12294218046431
419	1.12436501370252
420	1.12529016418411
421	1.12507399204135
422	1.12358309800807
423	1.12482887300598
424	1.12688409262019
425	1.12754934507718
426	1.12857760031167
427	1.12889264314609
428	1.12830567805746
429	1.12918989210187
430	1.13022344106437
431	1.13094626296611
432	1.13194183521293
433	1.13283039837621
434	1.13350063639356
435	1.13397160756398
436	1.13400822006326
437	1.13412578370995
438	1.13495176261444
439	1.13556502991286
440	1.13602857456119
441	1.13644305626277
442	1.13622823334289
443	1.13640298317544
444	1.13726662021265
445	1.13740777345862
446	1.13734823339114
447	1.13728181002653
448	1.13701998540629
449	1.13754195480179
450	1.13848118554211
451	1.13872040637949
452	1.13888181538448
453	1.13936103637274
454	1.14039349301086
455	1.14124333220227
456	1.14170035156611
457	1.14179284182131
458	1.1419339478405
459	1.14266924912841
460	1.14385740797396
461	1.1440882513996
462	1.14371237697051
463	1.14310796753552
464	1.14281963360282
465	1.14282716527465
466	1.14297558790524
467	1.14304349214852
468	1.14362207404428
469	1.14386824413515
470	1.14312060904746
471	1.14340652932794
472	1.14357026038757
473	1.14307510280498
474	1.14380242628535
475	1.14427245082266
476	1.14416341231091
477	1.14472213772701
478	1.14483102810479
479	1.14456238754667
480	1.14462771367989
481	1.14475543205277
482	1.14492475909985
483	1.14514298763357
484	1.14524897390082
485	1.14524767606571
486	1.14516657902701
487	1.14504952236952
488	1.14459932578157
489	1.14396860973397
490	1.14433254719408
491	1.14388756196416
492	1.14277595232737
493	1.14270728310248
494	1.14276080749842
495	1.14243272166683
496	1.14143610744902
497	1.1412508485705
498	1.14123414020889
499	1.14065979137506
500	1.14028610516574
501	1.13989392140446
502	1.13936848129256
503	1.13894351552499
504	1.13846983797113
505	1.13801120000569
506	1.13790608120529
507	1.13742465590593
508	1.13660291581744
509	1.13583675202267
510	1.13557993391528
511	1.1353941659145
512	1.1347761628433
513	1.13415109759529
514	1.13339972083439
515	1.13245864853628
516	1.13147420790067
517	1.130658396023
518	1.13009162921683
519	1.12978444563608
520	1.12898925555172
521	1.12786853879994
522	1.12707211958245
523	1.1262059794982
524	1.12535729152633
525	1.12468706332651
526	1.12411526275678
527	1.12354707100626
528	1.12291771037658
529	1.12224880920447
530	1.1214587692552
531	1.12059895903604
532	1.11994126638964
533	1.11927293368906
534	1.11848300857095
535	1.11749552414772
536	1.11679156618296
537	1.11627955345309
538	1.11569331255302
539	1.11475768215961
540	1.1138153102797
541	1.11306059769596
542	1.11203519410827
543	1.11106015183221
544	1.11028058610216
545	1.10965691744312
546	1.10890028427237
547	1.10807962433461
548	1.1074845810478
549	1.10683809195049
550	1.10608861813209
551	1.10527705174443
552	1.10464178738687
553	1.10404315751743
554	1.10338222830576
555	1.10282577349408
556	1.10222252741677
557	1.10151212388484
558	1.10070918959557
559	1.10018997123407
560	1.09986246166418
561	1.0993630358372
562	1.09892107700243
563	1.09833987889455
564	1.09745532743662
565	1.09694598551017
566	1.09664106554872
567	1.09630742250696
568	1.09577442078472
569	1.09520381629049
570	1.0946960132087
571	1.09432819716092
572	1.09371352881911
573	1.09308533344512
574	1.09295145128529
575	1.09247470711772
576	1.09174856837141
577	1.09109388008123
578	1.09085027969004
579	1.09059058417239
580	1.09016913841876
581	1.09025836297342
582	1.09024702637497
583	1.09007923193512
584	1.09020939398819
585	1.08993854555594
586	1.0894735995234
587	1.08931239155519
588	1.08882075563945
589	1.08818704632346
590	1.08770449117189
591	1.08749246717895
592	1.08723544817515
593	1.08680373259156
594	1.08645253921207
595	1.085989091038
596	1.08528815722207
597	1.08424319861792
598	1.08327282008475
599	1.08258250552073
600	1.08221488492492
601	1.0815369834959
602	1.08065005901543
603	1.07976788202913
604	1.07910301051462
605	1.07883930591829
606	1.07898121190992
607	1.07930213687187
608	1.07987006776787
609	1.08079722749513
610	1.08222847607176
611	1.08383593600493
612	1.08551711139368
613	1.08712799209773
614	1.08819574464229
615	1.08902838831495
616	1.08983277484106
617	1.09027152775717
618	1.09040835377159
619	1.09022051371433
620	1.08963373804632
621	1.08891052265359
622	1.0882290193083
623	1.08767604854458
624	1.08725668622206
625	1.08682729921217
626	1.08634372539874
627	1.08602170601849
628	1.08587599309568
629	1.08590016632761
630	1.08606965532177
631	1.08630089189409
632	1.08664634619682
633	1.0871910040277
634	1.08755291331061
635	1.08774419283003
636	1.08789232267338
637	1.08824996828821
638	1.08873626870224
639	1.08926644940617
640	1.08974917395706
641	1.09037426135202
642	1.09099008525079
643	1.09122523015832
644	1.09142783012525
645	1.09169165485561
646	1.09204869919391
647	1.09254968705003
648	1.09315064206347
649	1.09374174842854
650	1.09404442484579
651	1.09434503235347
652	1.09467449524506
653	1.09485169726902
654	1.09530395329545
655	1.09589865475886
656	1.09634227615174
657	1.09670403996934
658	1.09700353734782
659	1.09728890437543
660	1.09769577912606
661	1.0981346037324
662	1.09856600375296
663	1.09900221916471
664	1.09943584192696
665	1.0998791838149
666	1.10033223393519
667	1.10054464987724
668	1.10085570905535
669	1.1014815340322
670	1.10195661319051
671	1.10242545775663
672	1.10291989408955
673	1.1032940158269
674	1.1038693311058
675	1.10453948225092
676	1.10503334637602
677	1.1056659582056
678	1.10637499222676
679	1.107025670417
680	1.10744166073652
681	1.10788861495043
682	1.10845891247047
683	1.10897590129582
684	1.10960162518544
685	1.11025755576877
686	1.11076729459229
687	1.1113587818763
688	1.11192218592034
689	1.11238805985434
690	1.11313278247521
691	1.11370790361095
692	1.11400916821752
693	1.11451636798727
694	1.11488314785155
695	1.11516011833705
696	1.11556382542899
697	1.11591722872885
698	1.11626171156064
699	1.11664986528398
700	1.11700700435749
701	1.11737697267596
702	1.11776922994046
703	1.11816932186394
704	1.11821923772748
705	1.11807624415123
706	1.11814666922823
707	1.11823399356295
708	1.11841092392029
709	1.11871268223258
710	1.11889584174891
711	1.11897944246646
712	1.11904500726931
713	1.11925934485857
714	1.11959945857874
715	1.11989361977505
716	1.11990974560556
717	1.11971407493039
718	1.11958426388601
719	1.11970222076956
720	1.11983892627047
721	1.11996841767474
722	1.12003248124122
723	1.11991012716969
724	1.11988748573701
725	1.12002515309188
726	1.1202594579886
727	1.12027591389474
728	1.12024598948956
729	1.12034125885684
730	1.1205456564587
731	1.12076855891329
732	1.12094672899695
733	1.12104559341712
734	1.12084793257191
735	1.12063535079018
736	1.12078398776527
737	1.12105551976227
738	1.12135535881502
739	1.12157925082039
740	1.1215250299285
741	1.12151804616695
742	1.12164207091815
743	1.1218066989139
744	1.12187940857425
745	1.12183590383599
746	1.12171521687952
747	1.12167846548471
748	1.12161800394582
749	1.12153530800215
750	1.12167606871581
751	1.12176669667983
752	1.12177094279156
753	1.12175920792232
754	1.12164657016592
755	1.12145104941418
756	1.12126128410203
757	1.12135032216083
758	1.12150413629718
759	1.1215618734594
760	1.12141828712536
761	1.1212106532735
762	1.12102534567062
763	1.12091081182748
764	1.12075136113527
765	1.12049428827575
766	1.12017258086963
767	1.11997067085253
768	1.12006289560394
769	1.12027505100325
770	1.12016805070045
771	1.12002397039142
772	1.11976566988653
773	1.11935580314534
774	1.11927644398089
775	1.11936162292587
776	1.11937623598247
777	1.11898015123269
778	1.11864225750942
779	1.11848117526005
780	1.1184623067136
781	1.11853799818178
782	1.11847945622658
783	1.1182250034073
784	1.11821677381503
785	1.11821444066029
786	1.11817727573418
787	1.11821834976698
788	1.11817289309105
789	1.11807529651
790	1.11800429659957
791	1.11798959077579
792	1.1179245680038
793	1.11775197643816
794	1.11747092772915
795	1.11739055203107
796	1.11759526592818
797	1.11797489971764
798	1.1177136798212
799	1.11718951339503
800	1.11690377185762
801	1.11726986407417
802	1.11782502088898
803	1.1182240136898
804	1.11819881640865
805	1.11780391793265
806	1.1173473431764
807	1.11711506675675
808	1.11701240882126
809	1.11692176228602
810	1.11682229882251
811	1.11682213956748
812	1.11674122774921
813	1.11677823148732
814	1.11716010442343
815	1.11736180287577
816	1.11715509965687
817	1.1166143311919
818	1.11633344651319
819	1.11626406586163
820	1.11633592478517
821	1.11642139755423
822	1.11636318603971
823	1.11622312393657
824	1.11611106026478
825	1.11617739694452
826	1.11608436426623
827	1.11576912002481
828	1.11540798162881
829	1.11519902860024
830	1.11507855912281
831	1.11500513744214
832	1.11543818369657
833	1.11562225984663
834	1.11536920460072
835	1.11524900176812
836	1.11508677777905
837	1.11487901384049
838	1.1146847104249
839	1.11471954470006
840	1.11454399289587
841	1.11406520517628
842	1.11387922383989
843	1.11387806850893
844	1.11393652210106
845	1.11390256955477
846	1.11378592815899
847	1.11374769975961
848	1.11380652409308
849	1.11358429036117
850	1.11346295966199
851	1.11348706838097
852	1.11349338005989
853	1.11332482004711
854	1.11300988396422
855	1.11268234344612
856	1.1126623538508
857	1.11269112561397
858	1.1126565525395
859	1.1125599065169
860	1.1124335483372
861	1.11245434791782
862	1.11265590671253
863	1.11247256196026
864	1.11222755501539
865	1.11207738811447
866	1.11200984840652
867	1.11189792149371
868	1.11183556363196
869	1.11187195778049
870	1.11160701610964
871	1.11136438826252
872	1.1113221578294
873	1.11147437269596
874	1.11143138950903
875	1.11127052939645
876	1.111149506544
877	1.11085466939057
878	1.11051822543557
879	1.11025726553967
880	1.11014970699167
881	1.11007992177154
882	1.11010287076499
883	1.11023999209163
884	1.1100571642918
885	1.10983329265914
886	1.10962752564106
887	1.10911429558047
888	1.1089250787935
889	1.1089651808419
890	1.10893533762543
891	1.10894129572279
892	1.10886876090156
893	1.10869218764211
894	1.10852650190354
895	1.10839067790667
896	1.10815894882485
897	1.10773603014838
898	1.10749152079149
899	1.10750118000118
900	1.10761467996123
901	1.10738593181293
902	1.10709134677809
903	1.1067756917093
904	1.10645875622882
905	1.10641067633051
906	1.10625391870931
907	1.10596093449585
908	1.1060464562117
909	1.10598313215805
910	1.10582014090696
911	1.10576264654668
912	1.10581419489974
913	1.10580499752844
914	1.10564218690212
915	1.10533804562562
916	1.10522551503087
917	1.10531369981905
918	1.10545216279113
919	1.10531281425538
920	1.10504233530879
921	1.10483359074698
922	1.1049033060077
923	1.10509946489068
924	1.10539712662533
925	1.10575117358065
926	1.10597626380885
927	1.10579704668665
928	1.10539612506766
929	1.10537046486685
930	1.10536802210909
931	1.10544204339262
932	1.1056422329049
933	1.10575275766383
934	1.10575827494997
935	1.10577066755647
936	1.10596223297665
937	1.10574556413105
938	1.10564387877391
939	1.10598191130836
940	1.10603183839093
941	1.10597765936724
942	1.10591367647465
943	1.10588306260712
944	1.10568288166733
945	1.1056939928055
946	1.10601786066773
947	1.10603493209917
948	1.10590568859552
949	1.10570033964553
950	1.1054955435596
951	1.10545384978939
952	1.10555514556486
953	1.1057097207793
954	1.10575907772299
955	1.10560506552014
956	1.10536670909099
957	1.10523564776291
958	1.10532251775995
959	1.10545047569914
960	1.10542817412928
961	1.10508325205816
962	1.10483917712558
963	1.10464110832771
964	1.10444758695901
965	1.10468883992758
966	1.10469517216564
967	1.10442930199313
968	1.10429699408588
969	1.10429935495509
970	1.10440918620997
971	1.1045401314121
972	1.10452230389977
973	1.10420932865325
974	1.10400715773737
975	1.10434192991005
976	1.10400343875392
977	1.10372945906416
978	1.10385967861171
979	1.10400126257596
980	1.1039712367936
981	1.10369249168256
982	1.10329093008996
983	1.10346077967076
984	1.10359796709797
985	1.10351714836057
986	1.10340448806735
987	1.10342681819066
988	1.10334377965639
989	1.10304350819629
990	1.10288796508808
991	1.10262484981971
992	1.10252078085298
993	1.10287630255379
994	1.10274400321251
995	1.1023746148007
996	1.10203832021839
997	1.10189505515788
998	1.10197156295226
999	1.10194840406185
1000	1.10163477922299
1001	1.1059215861989
1002	1.10420282426384
1003	1.10383736505441
1004	1.10411406773681
1005	1.10432568344404
1006	1.10581652752923
1007	1.10616423971311
1008	1.10558678835826
1009	1.1055516275709
1010	1.1055116236948
1011	1.10535650400221
1012	1.1052363100488
1013	1.10527596258797
1014	1.10547746300892
1015	1.10574671537095
1016	1.10565210278701
1017	1.10554840138459
1018	1.10568745817099
1019	1.10537458462723
1020	1.1055988803479
1021	1.10730161685511
1022	1.10719965948039
1023	1.10620682235299
1024	1.10530346489892
1025	1.10230312948842
1026	1.10144306736541
1027	1.10199924760328
1028	1.10249860948703
1029	1.1029452298788
1030	1.1046813455708
1031	1.10478701099638
1032	1.10373539160877
1033	1.10343477481612
1034	1.10301911245748
1035	1.1026897289211
1036	1.10240574506885
1037	1.10229674886765
1038	1.10225886944891
1039	1.10221663191655
1040	1.10219246769596
1041	1.1024669437209
1042	1.10290417105141
1043	1.10329579114643
1044	1.10378461201498
1045	1.1050134698556
1046	1.10459444446774
1047	1.1030495152599
1048	1.10274347652921
1049	1.10184509494637
1050	1.10183368197428
1051	1.10350832095888
1052	1.10364829744153
1053	1.10304842004351
1054	1.10286746045166
1055	1.10206872692952
1056	1.10193077390509
1057	1.10260696934509
1058	1.10268228063613
1059	1.1025086097769
1060	1.10273661103581
1061	1.10260839172006
1062	1.10221149309597
1063	1.10183376631807
1064	1.10123486158908
1065	1.10105865259063
1066	1.10086622463924
1067	1.10094590281694
1068	1.1013917020031
1069	1.10185347958429
1070	1.10293048745118
1071	1.10297051089777
1072	1.10283209492958
1073	1.10241604611261
1074	1.09982904969289
1075	1.09937802496233
1076	1.1000015593467
1077	1.10117414606261
1078	1.1019196697476
1079	1.10410161969285
1080	1.10441942544049
1081	1.10331744822184
1082	1.10294923631143
1083	1.1021074083767
1084	1.10206237860891
1085	1.10267596406311
1086	1.10272677808549
1087	1.10324296274191
1088	1.10309879884625
1089	1.10145037783861
1090	1.1012398532374
1091	1.10202428555869
1092	1.10214209086767
1093	1.10183632769508
1094	1.10255439678473
1095	1.10213331472582
1096	1.10134576496018
1097	1.10097693577117
1098	1.10102198249677
1099	1.10082271801019
1100	1.10017283537567
1101	1.10025441148181
1102	1.10136579463888
1103	1.10144859099726
1104	1.10103947829717
1105	1.10093893375618
1106	1.10035447570432
1107	1.09994195506701
1108	1.09912176826118
1109	1.10029764179472
1110	1.10044690815596
1111	1.09993762026679
1112	1.10056215689465
1113	1.10042659700662
1114	1.10025362604442
1115	1.10019231448859
1116	1.09980071576428
1117	1.09866948612919
1118	1.09839372644439
1119	1.09818949097305
1120	1.09822116617146
1121	1.09938700877451
1122	1.09926910239114
1123	1.09794400726835
1124	1.09788511024384
1125	1.09800637413966
1126	1.09805447575264
1127	1.09882948486778
1128	1.09885827020717
1129	1.09775011680793
1130	1.09656528053709
1131	1.09572106183338
1132	1.09614186330804
1133	1.09606132109273
1134	1.09656063691599
1135	1.09610143889469
1136	1.09478305190593
1137	1.09426401015846
1138	1.09391511051366
1139	1.09350360671656
1140	1.09364738601171
1141	1.09325022320319
1142	1.09221861129362
1143	1.09142701467172
1144	1.09052558949325
1145	1.0898614484973
1146	1.0893558598817
1147	1.08942366071988
1148	1.08881979429999
1149	1.08799747356707
1150	1.08745512218781
1151	1.0866757514659
1152	1.08587637969498
1153	1.08587322694042
1154	1.08457996393994
1155	1.08188098950918
1156	1.0805695558231
1157	1.07969686187854
1158	1.07812822864833
1159	1.07699691562635
1160	1.07563238078604
1161	1.07353822386002
1162	1.07121519457514
1163	1.07014925933546
1164	1.06935043855708
1165	1.06809961940244
1166	1.06739000248563
1167	1.06659030352572
1168	1.065315887248
1169	1.06470684341774
1170	1.06426733038103
1171	1.06378130662754
1172	1.06352151255822
1173	1.06321850359219
1174	1.06279850191327
1175	1.06261599554935
1176	1.06262674545538
1177	1.06251187024222
1178	1.06244267492916
1179	1.06234210390039
1180	1.06215631414801
1181	1.06224527468548
1182	1.06183205427209
1183	1.06126396084969
1184	1.06064882067744
1185	1.0596518698514
1186	1.05906293115919
1187	1.05844925063765
1188	1.05762038267913
1189	1.05755426841666
1190	1.0572233041268
1191	1.05686012465758
1192	1.05657393633015
1193	1.05628351070159
1194	1.05613052442314
1195	1.05583619272029
1196	1.05632970060601
1197	1.05745710641497
1198	1.05811999674509
1199	1.05882338868433
1200	1.06013352926772
1201	1.06093279935252
1202	1.06172936592656
1203	1.06280704126622
1204	1.06377093898998
1205	1.06501909012412
1206	1.06613628006692
1207	1.06730987705491
1208	1.06900222132732
1209	1.06986942427763
1210	1.0706211921802
1211	1.07185473962118
1212	1.07350960448591
1213	1.07440446207673
1214	1.07527349801736
1215	1.07627873007535
1216	1.07669265436664
1217	1.0774416740544
1218	1.07858334026833
1219	1.07979482620802
1220	1.08039461950472
1221	1.08088519309986
1222	1.08160243273993
1223	1.08180754420656
1224	1.08201133834996
1225	1.08309679622193
1226	1.08415989624088
1227	1.08440662915777
1228	1.08440197368294
1229	1.08457096078145
1230	1.08452166637839
1231	1.08448772529319
1232	1.08463829066982
1233	1.08515722018516
1234	1.08535484194886
1235	1.08537652997054
1236	1.08560021868887
1237	1.08580401476711
1238	1.0859983136864
1239	1.08608831391806
1240	1.08677979425001
1241	1.08718899205806
1242	1.08694340056509
1243	1.0868147212789
1244	1.08658375551403
1245	1.08647604436017
1246	1.08726895720018
1247	1.08797527963916
1248	1.08777276301759
1249	1.08743242861927
1250	1.08766293942138
1251	1.08767518095455
1252	1.08772712324003
1253	1.08815708074354
1254	1.08757864848322
1255	1.08735971997611
1256	1.08731877313227
1257	1.08729712159799
1258	1.08713463469225
1259	1.08728604528201
1260	1.08773905080007
1261	1.08772674987087
1262	1.08754505104898
1263	1.08748125711772
1264	1.08753569201348
1265	1.08747225322078
1266	1.08732495863893
1267	1.08755428411108
1268	1.0876774325814
1269	1.08741414075778
1270	1.08739787939433
1271	1.08761931031105
1272	1.08764486354919
1273	1.08746956634012
1274	1.0873509206244
1275	1.08718102495898
1276	1.08698917744939
1277	1.08716736222289
1278	1.0871387518183
1279	1.08710090585942
1280	1.08712437249641
1281	1.08717611756754
1282	1.08705585387969
1283	1.08688233424443
1284	1.08691021154056
1285	1.08692203702293
1286	1.08684768917943
1287	1.08734906109466
1288	1.08780591553011
1289	1.08753353923112
1290	1.08730779873819
1291	1.08692287732424
1292	1.08667793780758
1293	1.08703812444358
1294	1.08712933777075
1295	1.08703300710925
1296	1.08693814022597
1297	1.08647491392894
1298	1.0860737610116
1299	1.08638678777454
1300	1.08670435172081
1301	1.08644805269312
1302	1.08632621459088
1303	1.08628260334737
1304	1.08562101053262
1305	1.08534190516925
1306	1.08550379992167
1307	1.0859201964275
1308	1.08560500735813
1309	1.08495627796959
1310	1.08467588769786
1311	1.08446440069726
1312	1.08465657634077
1313	1.08508294340077
1314	1.08497007287565
1315	1.08471957352259
1316	1.08486403602298
1317	1.08466223861847
1318	1.08414284366248
1319	1.08459572858683
1320	1.08515269631222
1321	1.08501529564775
1322	1.08535952240164
1323	1.08559209184607
1324	1.08473128210217
1325	1.08381222069561
1326	1.08387862213273
1327	1.084253834388
1328	1.08408673556159
1329	1.08355751035483
1330	1.08368030784522
1331	1.08400128825435
1332	1.08374130845268
1333	1.08358971263317
1334	1.08359577253807
1335	1.08318880776451
1336	1.08277779076803
1337	1.08295700309021
1338	1.08323650267792
1339	1.08313545923909
1340	1.08277598917467
1341	1.0823931137138
1342	1.08230857954363
1343	1.08168534608547
1344	1.08091237437916
1345	1.08092660026961
1346	1.08058707498603
1347	1.08022064434988
1348	1.08038898144492
1349	1.08007859910171
1350	1.07949954021005
1351	1.07931052955249
1352	1.07930672510921
1353	1.07921448918489
1354	1.07883374990123
1355	1.07843042012079
1356	1.07815555545958
1357	1.07786022594709
1358	1.07743321685874
1359	1.07723188389754
1360	1.07681488911044
1361	1.07598194192911
1362	1.07515149363685
1363	1.07420097743293
1364	1.07336243119742
1365	1.07266355389228
1366	1.07171152812629
1367	1.0709898329873
1368	1.07047794366871
1369	1.06955089015785
1370	1.06845210826311
1371	1.06725188036887
1372	1.06610338607247
1373	1.06521815786183
1374	1.06429610944554
1375	1.06327959419322
1376	1.06215671644746
1377	1.06116001497661
1378	1.06001585303889
1379	1.05856822696937
1380	1.05741689975402
1381	1.05646608117791
1382	1.05576996964265
1383	1.05558262331781
1384	1.05530280352879
1385	1.05437194441162
1386	1.05338098552803
1387	1.05281143684444
1388	1.0521803111976
1389	1.05155366464323
1390	1.05096591602801
1391	1.05036729038326
1392	1.04978864882402
1393	1.04926795038343
1394	1.0486311966995
1395	1.04818122919982
1396	1.04775935680085
1397	1.04699752243644
1398	1.04654769900311
1399	1.04642850139354
1400	1.04572661416041
1401	1.04517810368957
1402	1.04542237955557
1403	1.04540545774168
1404	1.04521959013583
1405	1.04492332089258
1406	1.04454020103651
1407	1.04473592729642
1408	1.04475103586305
1409	1.04433739771786
1410	1.0436626704898
1411	1.0429166771919
1412	1.04250877175061
1413	1.04201762013089
1414	1.04170492912118
1415	1.04158771114666
1416	1.0410132938288
1417	1.04055777836432
1418	1.04058681879661
1419	1.04043862651199
1420	1.03992100868217
1421	1.03962194120535
1422	1.03947930608241
1423	1.03891423254902
1424	1.03891998030374
1425	1.03938561492397
1426	1.0401486331897
1427	1.04065129188196
1428	1.04133014365539
1429	1.04208662501192
1430	1.0428703339331
1431	1.04367869626611
1432	1.0444970398299
1433	1.04536197187383
1434	1.04612430508294
1435	1.04668903259987
1436	1.04723335045708
1437	1.04788119560233
1438	1.04835074122568
1439	1.04865836679243
1440	1.04923650888137
1441	1.04988349595847
1442	1.05016155974119
1443	1.05035721344231
1444	1.05077115253332
1445	1.05111396377137
1446	1.05146872138532
1447	1.05200949787137
1448	1.05222083983448
1449	1.05208570417978
1450	1.05207829672459
1451	1.05209039906476
1452	1.05228266218037
1453	1.05276253881205
1454	1.05286581682569
1455	1.05283574865116
1456	1.05295990570333
1457	1.05276025236508
1458	1.05288076076162
1459	1.05309195190481
1460	1.05293363641515
1461	1.05315529209635
1462	1.05361401224995
1463	1.05370756357899
1464	1.05377480951757
1465	1.05417345422285
1466	1.05465693077045
1467	1.05478797369252
1468	1.05473661878217
1469	1.05494846969633
1470	1.05476094328429
1471	1.05458766121897
1472	1.05504326175422
1473	1.05555363116954
1474	1.05581250939311
1475	1.05561686772184
1476	1.05552085684979
1477	1.05563025812189
1478	1.05575645155637
1479	1.05592625479978
1480	1.05578886213312
1481	1.05581638408645
1482	1.05620487258467
1483	1.05656656187449
1484	1.05678350262062
1485	1.05675807509581
1486	1.05663264078946
1487	1.05650731112318
1488	1.05649819014882
1489	1.05667077590687
1490	1.05703085000154
1491	1.05710024497571
1492	1.0569292111532
1493	1.05698279167914
1494	1.05665888202867
1495	1.05616890771291
1496	1.05648578845717
1497	1.05695161683262
1498	1.05652011904582
1499	1.0562260521934
1500	1.05669762783468
1501	1.05656681528099
1502	1.05601626147394
1503	1.05610206252547
1504	1.05632109573559
1505	1.05659231165418
1506	1.05684102689772
1507	1.05698544181393
1508	1.05684687601143
1509	1.05617701781724
1510	1.056358610886
1511	1.05699051079686
1512	1.05675306382076
1513	1.0562121176387
1514	1.05589353870014
1515	1.05535736773788
1516	1.05515127287362
1517	1.05529147959157
1518	1.0553781185744
1519	1.05551634076199
1520	1.05536185623517
1521	1.05498764197054
1522	1.05509255481143
1523	1.05529219238588
1524	1.0556715796299
1525	1.05591265656955
1526	1.05599930808322
1527	1.05599895177309
1528	1.05566109787878
1529	1.05533291756185
1530	1.05539716228506
1531	1.05535123059486
1532	1.05472505588361
1533	1.05462611624811
1534	1.05487409962792
1535	1.05429450009924
1536	1.05422766265498
1537	1.05470433709545
1538	1.05474882015809
1539	1.05471322695595
1540	1.05474424693707
1541	1.0550441313271
1542	1.05484686082116
1543	1.05447738911951
1544	1.05487051540941
1545	1.05510304639771
1546	1.0551009201395
1547	1.05512308176809
1548	1.05533714572624
1549	1.05553745256272
1550	1.05505365122192
1551	1.05512679593766
1552	1.05588722621974
1553	1.05579981003989
1554	1.05580100882538
1555	1.05654072589559
1556	1.0563676136802
1557	1.05555185135744
1558	1.05561890473527
1559	1.05609137075999
1560	1.05595274419856
1561	1.05573512573318
1562	1.05576815576035
1563	1.0557849785924
1564	1.05609027632537
1565	1.05608537948968
1566	1.05570615064984
1567	1.05529024507832
1568	1.05443988736296
1569	1.05410118592686
1570	1.05449611146563
1571	1.05432212314834
1572	1.05376508120411
1573	1.05372856039138
1574	1.0539553665498
1575	1.05420038566715
1576	1.05449493113498
1577	1.05449137150228
1578	1.05430804465086
1579	1.05416644737766
1580	1.05428399101903
1581	1.05478619037173
1582	1.05495376525104
1583	1.05455594174212
1584	1.0542147312299
1585	1.05370640562654
1586	1.0534035651304
1587	1.05390757924872
1588	1.0537357385461
1589	1.05307456455719
1590	1.05284877329581
1591	1.05216230546336
1592	1.05184713210558
1593	1.05231517237387
1594	1.05227117149893
1595	1.05196095469797
1596	1.05171414520221
1597	1.05141662175884
1598	1.05137686789436
1599	1.05163532908164
1600	1.05177409891675
1601	1.05157362501077
1602	1.05139403457243
1603	1.05139096360399
1604	1.05150609117271
1605	1.05128631155912
1606	1.05107362446921
1607	1.05121359390987
1608	1.05087014350863
1609	1.05040381896888
1610	1.05040782545972
1611	1.05025902018659
1612	1.05006525569101
1613	1.05022281919806
1614	1.05022852431149
1615	1.05000243492639
1616	1.04956646437242
1617	1.04942024132171
1618	1.04955568738897
1619	1.04906704726009
1620	1.04870555065515
1621	1.04873540899782
1622	1.04858691605537
1623	1.04823575270915
1624	1.04788446210085
1625	1.0477449794943
1626	1.04702908957463
1627	1.04651799316122
1628	1.04679893329716
1629	1.04604568443854
1630	1.0446750972032
1631	1.04427674294839
1632	1.04423949060203
1633	1.04394673809148
1634	1.04419735418848
1635	1.04441489170127
1636	1.04384705752144
1637	1.04364298177238
1638	1.04407070549589
1639	1.04431323628719
1640	1.04412036151326
1641	1.04435426809253
1642	1.04494795621901
1643	1.04469720961033
1644	1.04436615457396
1645	1.04452190972194
1646	1.04400475937632
1647	1.04363927465609
1648	1.044076685239
1649	1.04379582287539
1650	1.04343585836305
1651	1.04352353680847
1652	1.042857356217
1653	1.04165289866599
1654	1.04095115409985
1655	1.04049688312382
1656	1.03938128960797
1657	1.03879826331332
1658	1.03823732574374
1659	1.03643002765779
1660	1.03548315792795
1661	1.03510759344055
1662	1.03347387030812
1663	1.03169425295196
1664	1.030323357952
1665	1.02825483281439
1666	1.02638185501178
1667	1.02541610855911
1668	1.02381548081839
1669	1.02203469207073
1670	1.02076312134668
1671	1.01910930216109
1672	1.01752826102051
1673	1.01636661631597
1674	1.0146279427354
1675	1.01214111210709
1676	1.00994835455686
1677	1.00793657978056
1678	1.00584730802195
1679	1.00425529792846
1680	1.00212772113215
1681	0.998768579646097
1682	0.99493055715721
1683	0.990761973401357
1684	0.986522148566061
1685	0.982180317074225
1686	0.977090268180207
1687	0.971436625259374
1688	0.964843453191119
1689	0.95704749313609
1690	0.948892785363128
1691	0.940317446885219
1692	0.930992557429828
1693	0.921401195289665
1694	0.911938897531909
1695	0.902049470480696
1696	0.891326601239739
1697	0.87993694777404
1698	0.868200846267598
1699	0.856307485538278
1700	0.844571398851181
1701	0.832925428001764
1702	0.819800581098025
1703	0.806079693581502
1704	0.79106304499154
1705	0.776910431939621
1706	0.762580044745748
1707	0.748718835233636
1708	0.734603044161506
1709	0.722512779743916
1710	0.710554098419854
1711	0.70154655378576
1712	0.694400131433747
1713	0.690064172967346
1714	0.688173188485543
1715	0.688838703468685
1716	0.692440250530571
1717	0.697739214142257
1718	0.705614206187184
1719	0.714943304624558
1720	0.726255746948354
1721	0.73881677691992
1722	0.751269790584062
1723	0.763784263985671
1724	0.776134156831266
1725	0.787286878689998
1726	0.79818757412001
1727	0.808475853545705
1728	0.817296776078206
1729	0.825070602280334
1730	0.831291916689737
1731	0.836052179572358
1732	0.839629641034786
1733	0.841850860057473
1734	0.84265716370622
1735	0.842578434002955
1736	0.841497297798245
1737	0.839198783770802
1738	0.837084175111381
1739	0.835325249095491
1740	0.833617353984717
1741	0.833440309137352
1742	0.833085309120218
1743	0.831379361551215
1744	0.831191923142664
1745	0.832099648726697
1746	0.832805289891118
1747	0.83460304549084
1748	0.836671919925214
1749	0.836858916811214
1750	0.838244010503383
1751	0.840244501343123
1752	0.84238495362593
1753	0.845074088777154
1754	0.848048757672365
1755	0.851290661989689
1756	0.854870868540892
1757	0.858763298156287
1758	0.863083884375419
1759	0.868612527418924
1760	0.872404200888408
1761	0.875516545665327
1762	0.878903805202337
1763	0.881418476433
1764	0.884099017932013
1765	0.887587833794512
1766	0.889768317637843
1767	0.89085251936148
1768	0.892293426750379
1769	0.8935111133078
1770	0.893997973889557
1771	0.89490869924856
1772	0.89661130234108
1773	0.897667398738908
1774	0.899012699975759
1775	0.900628138413763
1776	0.901411646066121
1777	0.90281509220015
1778	0.904188214097275
1779	0.905731442947949
1780	0.908198529322504
1781	0.910230153726876
1782	0.913098402971174
1783	0.91543829773772
1784	0.917163284998397
1785	0.918859588551919
1786	0.920057935381186
1787	0.921938590996148
1788	0.924140733242781
1789	0.925942142418607
1790	0.927878518467109
1791	0.930069360233113
1792	0.932126672953015
1793	0.93416112744528
1794	0.937078511759874
1795	0.938886378577051
1796	0.939650591775863
1797	0.940636465005998
1798	0.940932063731876
1799	0.942188191863498
1800	0.94382165706978
1801	0.960358051020812
1802	0.961219820984608
1803	0.961520086911237
1804	0.961651027545846
1805	0.962906768663331
1806	0.963887234973625
1807	0.965260747327034
1808	0.966024843606023
1809	0.96691792993329
1810	0.967265210003036
1811	0.966990094865231
1812	0.967498022614815
1813	0.967944747614794
1814	0.967699496768648
1815	0.968189900790086
1816	0.968461187601575
1817	0.968225371353966
1818	0.967429770791896
1819	0.967212306458429
1820	0.96671564905999
1821	0.966080590391775
1822	0.966105105801664
1823	0.965834368071742
1824	0.965146887948331
1825	0.964767832035453
1826	0.964795951743461
1827	0.964772450432929
1828	0.964830796709509
1829	0.965203005774392
1830	0.965696654055123
1831	0.965684774863452
1832	0.96562321611968
1833	0.966205577125058
1834	0.96703184302072
1835	0.967399431277496
1836	0.967928646574818
1837	0.968768491491155
1838	0.969308575690531
1839	0.969392378949929
1840	0.970364822403792
1841	0.970996547812342
1842	0.971228992522089
1843	0.971687767453897
1844	0.971894049499126
1845	0.972266338375104
1846	0.973005841169101
1847	0.973510937346689
1848	0.973970208025348
1849	0.974203487696532
1850	0.97418126082674
1851	0.974388405197731
1852	0.974498876837903
1853	0.974617741409128
1854	0.975375311032684
1855	0.976200865246156
1856	0.976750066995758
1857	0.977432614536001
1858	0.978277275708345
1859	0.979241212387305
1860	0.980013718301754
1861	0.980886366682049
1862	0.981798516468085
1863	0.982293969804333
1864	0.982646499558892
1865	0.983300976674425
1866	0.984255050165272
1867	0.985177884780425
1868	0.986359482683195
1869	0.987220373357194
1870	0.987787973936011
1871	0.988712206988246
1872	0.989790492980555
1873	0.990852928177023
1874	0.991695304728561
1875	0.992466664014186
1876	0.992889100125017
1877	0.993268420271115
1878	0.993663242389203
1879	0.994039644992171
1880	0.994516598066973
1881	0.995050989336889
1882	0.995469254294759
1883	0.995892524710434
1884	0.996472367204213
1885	0.99692440475312
1886	0.99722539157792
1887	0.997498509473752
1888	0.997531959382615
1889	0.997432733125894
1890	0.996997272849131
1891	0.99669751777385
1892	0.996234182068537
1893	0.995965443748089
1894	0.99593749449255
1895	0.995526574422732
1896	0.99491754689488
1897	0.994819365360068
1898	0.994807301133968
1899	0.994844516276922
1900	0.994748178631342
1901	0.994555024232635
1902	0.994847380677996
1903	0.995344672367253
1904	0.995586884470595
1905	0.996148280926111
1906	0.996757210519273
1907	0.997202132120519
1908	0.997460576517696
1909	0.99803663810913
1910	0.99862269522286
1911	0.999101357982338
1912	0.999359349778856
1913	0.999616906995284
1914	0.999893320018674
1915	1.00017773641566
1916	1.00035993295495
1917	1.00047820048301
1918	1.00062167356384
1919	1.00081978911249
1920	1.00096077151836
1921	1.00093694663896
1922	1.00123594101161
1923	1.00164578621489
1924	1.00169893172226
1925	1.00151757572442
1926	1.00146875838261
1927	1.00132884906586
1928	1.00110600514842
1929	1.00074830733234
1930	1.00065486360275
1931	1.00063807859665
1932	1.00054745256388
1933	1.00048268484723
1934	1.00026334133207
1935	1.00031500199215
1936	1.00039968132315
1937	1.00025928864023
1938	1.00013780627284
1939	1.00025444445007
1940	1.000164417366
1941	1.00015407907495
1942	1.00069322390019
1943	1.00088117121108
1944	1.000705705884
1945	1.00048018077836
1946	1.00087047945327
1947	1.00133414913026
1948	1.00140229692796
1949	1.00136391444643
1950	1.00156146918636
1951	1.00142574575106
1952	1.00166549088529
1953	1.00255247592686
1954	1.00299184242816
1955	1.00323140940189
1956	1.00348614154124
1957	1.00347047527169
1958	1.00376411172456
1959	1.00444439868569
1960	1.0048162461796
1961	1.00498431487322
1962	1.00515097782372
1963	1.00522275724659
1964	1.00479571196728
1965	1.00478465945355
1966	1.00508275506772
1967	1.00520660776091
1968	1.00532036022372
1969	1.00542085014038
1970	1.00541573395075
1971	1.00552917026272
1972	1.00567680601037
1973	1.00594987105091
1974	1.00605474078585
1975	1.00620391853092
1976	1.00622921995183
1977	1.00598353766636
1978	1.0060128205981
1979	1.00618273013266
1980	1.00627639806001
1981	1.00627716028254
1982	1.00656120259781
1983	1.00740503942888
1984	1.00751499424762
1985	1.00703121099358
1986	1.00719401847678
1987	1.00718900048288
1988	1.00666829758503
1989	1.00657666958498
1990	1.00711437529911
1991	1.00717354477163
1992	1.00690730046087
1993	1.00675290415123
1994	1.00659287211559
1995	1.00650101249661
1996	1.00636942061564
1997	1.00626303855233
1998	1.00621807876088
1999	1.00622525023764
2000	1.00625632398213
2001	1.00624623903081
2002	1.00632594193508
2003	1.0065579476841
2004	1.00666250650465
2005	1.00692455174513
2006	1.00673999798122
2007	1.00603317113498
2008	1.00588846401647
2009	1.0058414649808
2010	1.00564253735108
2011	1.00585136029268
2012	1.00578370454523
2013	1.005011260563
2014	1.00474023810984
2015	1.00466940041479
2016	1.00490742218033
2017	1.00491448944443
2018	1.00508438087278
2019	1.00515198916485
2020	1.00505097456096
2021	1.00506594478863
2022	1.00514632120661
2023	1.0052645842542
2024	1.00561932805418
2025	1.00556235849024
2026	1.00513916545119
2027	1.00508595312845
2028	1.00498649286537
2029	1.00483003357074
2030	1.00475623016153
2031	1.00508535529488
2032	1.005007748879
2033	1.00444838651002
2034	1.00452166416501
2035	1.0050599531332
2036	1.00508716437985
2037	1.00506326951215
2038	1.00512774967021
2039	1.00496212435819
2040	1.004818790132
2041	1.00481958285789
2042	1.00485192161281
2043	1.00477969283329
2044	1.00467194148749
2045	1.00482721013049
2046	1.00479144015526
2047	1.004521603105
2048	1.00387943240878
2049	1.00354669476622
2050	1.00313596716517
2051	1.00285634150093
2052	1.00274497661413
2053	1.00257320637958
2054	1.00245207827775
2055	1.00224840158571
2056	1.0018810715845
2057	1.00179016182212
2058	1.00185481183883
2059	1.00182821443535
2060	1.00200144484101
2061	1.00207463630854
2062	1.0019451292126
2063	1.00188955772648
2064	1.00185955445358
2065	1.00175697804854
2066	1.00196695205513
2067	1.00245192706002
2068	1.00264456680447
2069	1.00301913642131
2070	1.00320447277848
2071	1.00282976517665
2072	1.00298036951883
2073	1.00377910439127
2074	1.00387912251838
2075	1.00367377016255
2076	1.00368540522551
2077	1.00332722684224
2078	1.00313621989487
2079	1.0033945784438
2080	1.00321756201425
2081	1.00351487950377
2082	1.00413851220411
2083	1.00400004040395
2084	1.00398211657068
2085	1.00348381909758
2086	1.00158062458314
2087	1.00126415652747
2088	1.00183205377852
2089	1.00180500684503
2090	1.00235860244179
2091	1.00248477157437
2092	1.00189682655741
2093	1.00165583433333
2094	1.00156904136762
2095	1.00149069261781
2096	1.0012902580892
2097	1.00139652219997
2098	1.00142346530837
2099	1.00149490203081
2100	1.0010994707181
2101	1.00023293200487
2102	0.999735761655786
2103	0.999121273815097
2104	0.998554491697271
2105	0.99812040235067
2106	0.997753144599512
2107	0.997444999998191
2108	0.99698207789139
2109	0.99659222838171
2110	0.996093973230456
2111	0.995384399721201
2112	0.994679874115678
2113	0.994203528779824
2114	0.993434748549995
2115	0.99252372556331
2116	0.991139960033416
2117	0.990226685255369
2118	0.989115120090155
2119	0.988821120258222
2120	0.989230613778017
2121	0.989285665061081
2122	0.989859854553898
2123	0.989836023206151
2124	0.989269143370163
2125	0.989127501943177
2126	0.989266307183114
2127	0.988834964473538
2128	0.988161407952217
2129	0.987655571424736
2130	0.98687769477371
2131	0.986100470869281
2132	0.985518591850563
2133	0.984862273988229
2134	0.984190491442337
2135	0.983107850586072
2136	0.981372290624656
2137	0.980446388417353
2138	0.97984523302631
2139	0.978991136703338
2140	0.978427947906965
2141	0.978499302038536
2142	0.97851286714533
2143	0.978352018132543
2144	0.978289849974993
2145	0.978714502078471
2146	0.978993116713048
2147	0.9787957622993
2148	0.979190669471595
2149	0.980146742999028
2150	0.98089641667778
2151	0.98202496968297
2152	0.982576087732047
2153	0.983010663317797
2154	0.983135073342717
2155	0.982318835544974
2156	0.982204791757981
2157	0.982660507583825
2158	0.982511151859881
2159	0.982220833965998
2160	0.982240992722326
2161	0.98119857383158
2162	0.980136431384729
2163	0.979579448777544
2164	0.979181364251194
2165	0.978916171722093
2166	0.979009573611128
2167	0.978950566962082
2168	0.9788904028213
2169	0.978943775659151
2170	0.979070508017104
2171	0.979311431617219
2172	0.979540967190166
2173	0.979990135683502
2174	0.980768585646388
2175	0.98130674019738
2176	0.982136172746672
2177	0.982549293366231
2178	0.982408826101093
2179	0.982617369767236
2180	0.983062028668085
2181	0.983028086773061
2182	0.982753037469923
2183	0.982632348222824
2184	0.981970382760476
2185	0.981787474796772
2186	0.982027764869182
2187	0.982204321556194
2188	0.982270575385538
2189	0.982264183413122
2190	0.982203137806515
2191	0.981929118686706
2192	0.982212757004215
2193	0.982951581826126
2194	0.98313809094314
2195	0.983424168365184
2196	0.983592471538176
2197	0.983215953678445
2198	0.983093860813455
2199	0.983580875988329
2200	0.983166457285134
2201	0.981958707653694
2202	0.981326576482783
2203	0.980616234557176
2204	0.9796846858531
2205	0.979132132919399
2206	0.978182194323378
2207	0.976742285251228
2208	0.9752570457539
2209	0.973555422877489
2210	0.972044041028347
2211	0.97048294621568
2212	0.968709495586208
2213	0.967698268401666
2214	0.966215192320797
2215	0.965347763413392
2216	0.964901273306345
2217	0.963236915219403
2218	0.961172289819108
2219	0.959491791577776
2220	0.957183722436963
2221	0.954974699956898
2222	0.953352334817168
2223	0.951139755140782
2224	0.947948948273714
2225	0.945574024456579
2226	0.944220577812958
2227	0.94141335859507
2228	0.937566196478925
2229	0.934703247983206
2230	0.93151883317443
2231	0.92863233071961
2232	0.926797581261727
2233	0.924240528513945
2234	0.92148317295859
2235	0.917990416690537
2236	0.913207429475499
2237	0.909987737513427
2238	0.907638252165041
2239	0.904186439233117
2240	0.901585549763996
2241	0.898112567207175
2242	0.892769238545259
2243	0.887925997185353
2244	0.883200014247114
2245	0.878764806614137
2246	0.874018143161384
2247	0.869049831703255
2248	0.863946439750658
2249	0.858422934910646
2250	0.85280492705297
2251	0.847313958474249
2252	0.841530290066478
2253	0.835627387572535
2254	0.830229250462868
2255	0.824681042450778
2256	0.819542900818507
2257	0.81487827334174
2258	0.810604971313877
2259	0.807105319175313
2260	0.802090994606775
2261	0.797096919995381
2262	0.791594264105435
2263	0.78454985735196
2264	0.778258671261589
2265	0.772829878789684
2266	0.766186341029957
2267	0.758991254182084
2268	0.751127210710223
2269	0.742726461672131
2270	0.733583805601553
2271	0.723856592422039
2272	0.713295539243165
2273	0.701887771631483
2274	0.689752486333099
2275	0.676614769639797
2276	0.663172024271612
2277	0.649485815044862
2278	0.634507857383193
2279	0.618500529542311
2280	0.6019424316158
2281	0.583481068331704
2282	0.565826480383647
2283	0.548676714574534
2284	0.530481946557993
2285	0.511328124507806
2286	0.493014502059625
2287	0.473473144947864
2288	0.455579817954315
2289	0.438979945490614
2290	0.423147062473957
2291	0.407770053198197
2292	0.394507521884417
2293	0.382592988028662
2294	0.370992862593943
2295	0.361255950498243
2296	0.351757127897645
2297	0.341851141512241
2298	0.332845037118262
2299	0.324400291669416
2300	0.316068664259955
2301	0.309022760212365
2302	0.303324569313383
2303	0.297514874515337
2304	0.292224428585973
2305	0.287450955524848
2306	0.282706220686211
2307	0.279611761382123
2308	0.277212588610132
2309	0.276670206369529
2310	0.277542181651557
2311	0.280212578253687
2312	0.285125370699104
2313	0.290131662742208
2314	0.296876137732443
2315	0.303433046351584
2316	0.310194685413107
2317	0.317995864084426
2318	0.327638188701641
2319	0.335663208632257
2320	0.344057905230861
2321	0.35117433848542
2322	0.356974988748187
2323	0.362423528909034
2324	0.367249450175614
2325	0.371666163310974
2326	0.375799591032802
2327	0.378604603802767
2328	0.379892168381142
2329	0.381700466661804
2330	0.382244504399443
2331	0.383736889901169
2332	0.386024398759984
2333	0.388183810657049
2334	0.389919227100717
2335	0.392758776018225
2336	0.396726593602159
2337	0.400021385107461
2338	0.403642480457819
2339	0.407170319596874
2340	0.410373784581769
2341	0.413524423662543
2342	0.417909566322055
2343	0.420237306647239
2344	0.420967611202975
2345	0.421627799081227
2346	0.421858920947554
2347	0.420648074575927
2348	0.418255541933436
[truncated: 152 more rows]
