# Supplementary material for: Machine learning-assisted non-destructive plasticizer identification and quantification in historical PVC objects based on IR spectroscopy
Source: Sci Rep. 2022 Mar 23;12:5017. doi: 10.1038/s41598-022-08862-1 (PMC8943100; doi:10.1038/s41598-022-08862-1)
Supplement: Supplementary file 1 — Supplementary Information 1. [file 41598_2022_8862_MOESM1_ESM.zip › Plasticizers_PVC_data/NIR_all/PVC2_idle.txt]

Wavelength	C:\Documents and Settings\All Users\Application Data\ASD\Indico Pro\Projects\David\PVC2_idle.txt
350	0.982288595075021
351	1.02566639667721
352	1.01517747393967
353	1.01263332000522
354	1.01709342671498
355	1.00826111537807
356	0.983654980769246
357	0.972626360754975
358	0.99770545604218
359	0.999705001339537
360	1.00177574410906
361	1.01986360635041
362	1.01090236864515
363	1.00714778377529
364	1.0191257872201
365	1.01088425551469
366	1.01300928843623
367	1.02598770848084
368	1.01547592787858
369	1.00587363066694
370	1.00334675743305
371	1.00739268102074
372	1.01145785941124
373	1.01826301719186
374	1.03136623557411
375	1.03042109016247
376	1.02318531391032
377	1.02031718554941
378	1.02195647348628
379	1.02935808218871
380	1.03920481338257
381	1.03599766003768
382	1.03195133001374
383	1.03110614339546
384	1.02733685149444
385	1.0259090536936
386	1.0266310509156
387	1.02604638841311
388	1.03024837087638
389	1.03512340671728
390	1.0337569870697
391	1.03117010625857
392	1.03109465460968
393	1.0352202646113
394	1.03730961902116
395	1.03785075640969
396	1.03797677873875
397	1.039078584409
398	1.03871383908107
399	1.03704631368284
400	1.03776174218411
401	1.03977030278603
402	1.0419163737904
403	1.04268137066849
404	1.04106863274824
405	1.03966842443424
406	1.04191730419377
407	1.04504218256779
408	1.04546735916382
409	1.04170561313839
410	1.04299907446259
411	1.04469549459842
412	1.04373236330308
413	1.04313122133498
414	1.0433147432743
415	1.04399019873465
416	1.04363292376394
417	1.04488573266803
418	1.04672318030525
419	1.0456344089049
420	1.04644400542797
421	1.04733227923553
422	1.04495362483403
423	1.04513970119654
424	1.04642928935272
425	1.04672243138165
426	1.04700805342298
427	1.04752215519114
428	1.04822127330641
429	1.04851795376944
430	1.0486884859935
431	1.04873422206772
432	1.04819251746136
433	1.04803622675126
434	1.0481834024369
435	1.04791365928574
436	1.04822077936964
437	1.04854533490719
438	1.04806649813703
439	1.0486580112447
440	1.04936246391537
441	1.04914611621571
442	1.04854393034919
443	1.04834846982827
444	1.0488234474642
445	1.04913403839501
446	1.04953259731536
447	1.04988245317933
448	1.04951169183211
449	1.04939933729241
450	1.0495757589622
451	1.04959325932432
452	1.04951412999422
453	1.04942370834557
454	1.04940010220715
455	1.04931265160278
456	1.04891927528786
457	1.04827550747816
458	1.04859190948655
459	1.04885043931261
460	1.04862707872614
461	1.04869275517918
462	1.04856905654953
463	1.04822386693884
464	1.04797752809874
465	1.04776110932304
466	1.04764434727082
467	1.04773006343899
468	1.04799704860545
469	1.04783567590357
470	1.04692129599034
471	1.04713060629764
472	1.04753043522309
473	1.04745476758129
474	1.04756316224541
475	1.04749886300768
476	1.04723074026459
477	1.04717287492747
478	1.04711179034989
479	1.04686210416669
480	1.0462176814583
481	1.04586889496005
482	1.0458190147674
483	1.04582887020628
484	1.04552612521094
485	1.04514969191198
486	1.0449261410743
487	1.04472847726768
488	1.04448507077719
489	1.04417435448391
490	1.0438719242367
491	1.04337175932019
492	1.04291977370417
493	1.04319112844456
494	1.04333746477126
495	1.04304244631995
496	1.04226898452313
497	1.04215479965821
498	1.04224018807821
499	1.04192927454358
500	1.04141594129024
501	1.04090199851055
502	1.04055688501953
503	1.04057160791033
504	1.04035238794957
505	1.03984145102622
506	1.03953936189633
507	1.03908259379042
508	1.03855101690934
509	1.03819865895424
510	1.03794500372798
511	1.03770500100427
512	1.03739822783311
513	1.03701402308693
514	1.03657708759997
515	1.03612342365455
516	1.03570451080424
517	1.03532798884893
518	1.03505802290201
519	1.03512051270399
520	1.03469318207036
521	1.03395890055556
522	1.03362591704657
523	1.03330518046405
524	1.03296147434362
525	1.03265324266236
526	1.03259158495468
527	1.03241947859223
528	1.03192075785889
529	1.03135426773194
530	1.03104666170226
531	1.03097646077722
532	1.03063472486929
533	1.03018789709593
534	1.0297279255151
535	1.02934157200788
536	1.02907911357073
537	1.02885833077357
538	1.02855928889571
539	1.02811083763946
540	1.0276068890088
541	1.0271439035268
542	1.02680723475894
543	1.02637193544995
544	1.02581831965303
545	1.02543735823336
546	1.02509682581059
547	1.02478697543144
548	1.024551578938
549	1.0243086249402
550	1.02395507393366
551	1.02344125337434
552	1.02309811154147
553	1.02283053820989
554	1.02256683795472
555	1.02249744794554
556	1.02229577737409
557	1.02189258408546
558	1.02156349904576
559	1.02126818268795
560	1.02104394986838
561	1.02095339260851
562	1.02093617916948
563	1.02064138532005
564	1.01984785130283
565	1.01959539849773
566	1.01961736063511
567	1.01960164071617
568	1.01948614579287
569	1.01931770876495
570	1.01917905677639
571	1.01924557524022
572	1.01906102933022
573	1.0188464740193
574	1.01912083843425
575	1.01903174713854
576	1.01874102657617
577	1.01860398799344
578	1.01873839811681
579	1.01881248703117
580	1.01870043901493
581	1.01885030353253
582	1.0188353444513
583	1.01865542413881
584	1.01869352023341
585	1.01868041940273
586	1.01864473472534
587	1.01868997098576
588	1.01850153566423
589	1.01820058494132
590	1.01796443265807
591	1.01784787672533
592	1.01776481981674
593	1.01765926307953
594	1.01753070888701
595	1.01747307275825
596	1.0173739611519
597	1.01694080534142
598	1.01653193299817
599	1.01643856538871
600	1.01678793025662
601	1.01677975518064
602	1.0166423751194
603	1.01658806957968
604	1.01645064934289
605	1.0166007012698
606	1.01702777020797
607	1.01723823060018
608	1.01748506644918
609	1.01782408614961
610	1.01824717829411
611	1.01877128843061
612	1.01946371162368
613	1.02032888334089
614	1.02090911657694
615	1.02153513741598
616	1.02233584105965
617	1.02269930842745
618	1.02307286367035
619	1.02353710527764
620	1.02386646850206
621	1.02406215000995
622	1.02423414522182
623	1.02451948600087
624	1.02492591605086
625	1.02523599239688
626	1.02535526431295
627	1.025531753163
628	1.02577491854491
629	1.02606499423937
630	1.0263480710587
631	1.02666717699716
632	1.02706600250227
633	1.0275751822618
634	1.02797628845235
635	1.02816435120047
636	1.02818265041611
637	1.02856465610572
638	1.02906332073627
639	1.02949745354912
640	1.02981546101633
641	1.03024155526957
642	1.03067808077382
643	1.0308217080755
644	1.0309585302542
645	1.0311771356512
646	1.03149973745737
647	1.03185768019171
648	1.0322995596587
649	1.03279759329868
650	1.03311957132617
651	1.03339790709226
652	1.03360576513977
653	1.03357835247006
654	1.03388261470572
655	1.03437828557366
656	1.03472667931566
657	1.03510710158648
658	1.03541439817588
659	1.03560851112703
660	1.03589192116655
661	1.03626429319959
662	1.03668964515593
663	1.03709162047789
664	1.03740291757639
665	1.03763766319113
666	1.03783032156196
667	1.03775746255156
668	1.03775597004503
669	1.03808264314559
670	1.03851165013363
671	1.03884106178522
672	1.03898986064512
673	1.03899561719615
674	1.03923457971152
675	1.03960113805664
676	1.0397823609308
677	1.04000276779624
678	1.0402319607075
679	1.04038522156343
680	1.04030305385637
681	1.04027688308105
682	1.04040565719161
683	1.04049902048686
684	1.04067139578003
685	1.0408199636137
686	1.04075949371228
687	1.04072963027869
688	1.04073459415183
689	1.04077848170606
690	1.04108721532932
691	1.04130131514558
692	1.04130217265671
693	1.04137344030447
694	1.04126477295936
695	1.04108479539949
696	1.04110580623544
697	1.04119890510838
698	1.04131134612102
699	1.04139943278038
700	1.04139795842997
701	1.0414366535026
702	1.04156469338472
703	1.04173480636477
704	1.04165854470539
705	1.04141392344783
706	1.04126426207727
707	1.04112580572367
708	1.04118395634669
709	1.04152449009555
710	1.04175108450838
711	1.04181718024359
712	1.04177254023331
713	1.04177849455577
714	1.04192280187938
715	1.04214054563056
716	1.04227239989687
717	1.04208632216802
718	1.04191439593779
719	1.04200909869133
720	1.04203679036044
721	1.04210352057301
722	1.04214232504572
723	1.04182894888068
724	1.04184612009096
725	1.0420814271
726	1.0421203393025
727	1.04191583657772
728	1.04171388505088
729	1.04170980310363
730	1.04186072566545
731	1.04196085911751
732	1.04196155387135
733	1.04197345967951
734	1.04170096875938
735	1.04142938524942
736	1.04152316344121
737	1.0414634392957
738	1.04142223646136
739	1.04147001646016
740	1.04125994578694
741	1.04115412857247
742	1.04122294281004
743	1.04132898427022
744	1.04134625239999
745	1.04119377158048
746	1.04088065556695
747	1.04073154693728
748	1.0405860381964
749	1.04041519500161
750	1.04049276027703
751	1.0405518070547
752	1.04051641276909
753	1.04040634544952
754	1.04034829005341
755	1.04026082985027
756	1.04011123015884
757	1.04016238291918
758	1.04039288733559
759	1.04062727260013
760	1.04049247631765
761	1.04022585776543
762	1.04005509828888
763	1.04014728165699
764	1.04011287984791
765	1.03999167998025
766	1.03988716907114
767	1.03992606434186
768	1.04014689414707
769	1.04037286176358
770	1.04026454434821
771	1.04007395796646
772	1.03994852375419
773	1.03996897307584
774	1.04003829855499
775	1.04007425336075
776	1.04000461437416
777	1.03972708412137
778	1.03973621553464
779	1.03994007381218
780	1.04000598491894
781	1.04010428591337
782	1.04000198225787
783	1.03962666512887
784	1.03944464432306
785	1.03939110301633
786	1.03942583300587
787	1.03951405952508
788	1.03953492306853
789	1.03955694304562
790	1.03966323037816
791	1.03975945408379
792	1.03970884536107
793	1.03948503438674
794	1.03921620224365
795	1.03900696126913
796	1.03905061059497
797	1.03947279705392
798	1.03949366614508
799	1.03921931423267
800	1.03892813642468
801	1.03899631879561
802	1.03930527439738
803	1.03959630366592
804	1.03949194941687
805	1.03909412918685
806	1.03863964631049
807	1.03837246371308
808	1.03840245245237
809	1.03836948288443
810	1.03820386136571
811	1.0382325561015
812	1.03818365143574
813	1.03817957381571
814	1.03841137318442
815	1.03859252975659
816	1.03844948678018
817	1.03799547033497
818	1.03778645204574
819	1.03783317793893
820	1.03799604163257
821	1.03802284482738
822	1.03789336068175
823	1.03777286042787
824	1.03780985610214
825	1.0380577301821
826	1.03800695575646
827	1.03761238717981
828	1.03723730808477
829	1.03717627412648
830	1.03721018679317
831	1.03711944035601
832	1.03738645318634
833	1.03747349605692
834	1.03731695246109
835	1.0374988690288
836	1.03754211028528
837	1.03740639427533
838	1.03723141498855
839	1.03737729739564
840	1.03731837176513
841	1.03690459112834
842	1.03675874641354
843	1.03675382753059
844	1.03680603352361
845	1.03682673074555
846	1.03680354005674
847	1.03690963290103
848	1.03713942205295
849	1.03699325721518
850	1.03694093775763
851	1.03700151651364
852	1.03693240044311
853	1.03664213323422
854	1.03643055097815
855	1.03649492750791
856	1.03655324717552
857	1.03652001273708
858	1.0364039627282
859	1.03629723990127
860	1.03621184935295
861	1.03624603154276
862	1.03638359624431
863	1.03614924949589
864	1.03592270468449
865	1.03587643625565
866	1.03597128383781
867	1.03587211644093
868	1.03579239550287
869	1.03591405207221
870	1.03561805493709
871	1.0353873575608
872	1.03543478977432
873	1.03563588817956
874	1.03574567307529
875	1.03575136803755
876	1.03568326135923
877	1.03534712480186
878	1.03505062718686
879	1.03494499139069
880	1.03495803160208
881	1.03487748065599
882	1.03480638744321
883	1.03487743230526
884	1.03476780055068
885	1.03469026040803
886	1.03466765626698
887	1.03440408293141
888	1.03434211414361
889	1.03436275170108
890	1.03423563275658
891	1.03428107535047
892	1.03420276718479
893	1.03395142631973
894	1.03388763923407
895	1.03382886469202
896	1.03369130867643
897	1.03345051110441
898	1.03323532381679
899	1.03321481481057
900	1.0333707566177
901	1.03342103733696
902	1.03338168051555
903	1.0332283124104
904	1.03296625386813
905	1.03275588570447
906	1.03251637557859
907	1.03231095775209
908	1.03243730054565
909	1.03226393570721
910	1.0320108095117
911	1.03207405063579
912	1.03220579496034
913	1.03220914451304
914	1.03205056175552
915	1.0318975831223
916	1.03181865323848
917	1.03185155488845
918	1.03196930154668
919	1.03198608908966
920	1.03170100148441
921	1.03132040101478
922	1.03149366441981
923	1.03171812402346
924	1.03187963419631
925	1.03199501483257
926	1.0322490318209
927	1.03212946880702
928	1.03174700037106
929	1.03179507066764
930	1.03194664960431
931	1.03210212388447
932	1.03223308448076
933	1.03241387563588
934	1.0325547696211
935	1.03273118311528
936	1.03308921268447
937	1.03281827793827
938	1.03262890157987
939	1.03300366710208
940	1.03309734984784
941	1.03302815338052
942	1.03292371792672
943	1.03293287125658
944	1.03300220992047
945	1.03323936162993
946	1.03359917369502
947	1.0336818828757
948	1.03370436092204
949	1.03361878621806
950	1.03333303275279
951	1.03312301476847
952	1.0331571117149
953	1.03341492664359
954	1.03362754770709
955	1.03356856728721
956	1.03344102480967
957	1.03351461746676
958	1.03360909545877
959	1.03350242740944
960	1.0332205812446
961	1.03304570651174
962	1.03275140667355
963	1.03257526461472
964	1.03271546367215
965	1.03294326971695
966	1.03308184471811
967	1.03304040597821
968	1.03284132854088
969	1.03292606990301
970	1.03305900707829
971	1.03301086331841
972	1.03278396358596
973	1.03248681453696
974	1.03240530137185
975	1.03272761231221
976	1.03251795649286
977	1.03230715238931
978	1.03242959061599
979	1.03280015875005
980	1.03289048620787
981	1.03269641158518
982	1.03244692830983
983	1.03257326659596
984	1.03270502021825
985	1.03275685111656
986	1.03286772514852
987	1.03276071382819
988	1.03267216964017
989	1.03274446129667
990	1.03270692537133
991	1.03252046778474
992	1.0324791411433
993	1.03286767549377
994	1.03286565566496
995	1.032412306121
996	1.03189874830088
997	1.03217947073291
998	1.0324235965095
999	1.03232119529774
1000	1.03190203384127
1001	1.03360560613082
1002	1.0331358791627
1003	1.03256715362017
1004	1.03048906312385
1005	1.02992104311247
1006	1.03078894927274
1007	1.03071746387905
1008	1.03039957668755
1009	1.03037802087843
1010	1.03004274823717
1011	1.02999829752912
1012	1.0301807920369
1013	1.03080294415916
1014	1.03129891943568
1015	1.03208764966823
1016	1.03217499390707
1017	1.03203865317937
1018	1.03203221952032
1019	1.0313162114352
1020	1.03137563575553
1021	1.03242264913385
1022	1.0324996860045
1023	1.03283738749807
1024	1.03226641254152
1025	1.02993521355776
1026	1.02895852251697
1027	1.02858702375519
1028	1.02726867494466
1029	1.02748432395244
1030	1.02915199905432
1031	1.02963970068389
1032	1.03015704343386
1033	1.03052712102119
1034	1.03058912412383
1035	1.03063234991959
1036	1.03077804558208
1037	1.03068518078629
1038	1.0298089516643
1039	1.02985521912417
1040	1.03044176803018
1041	1.03081103570105
1042	1.03218581608224
1043	1.03254174288003
1044	1.03239800711302
1045	1.03156449740836
1046	1.03101421896908
1047	1.02975306873841
1048	1.02936056284824
1049	1.02906743379505
1050	1.02949267623673
1051	1.03119913195614
1052	1.03149016417547
1053	1.03140764889232
1054	1.0316317915998
1055	1.03129214343268
1056	1.03093696499497
1057	1.03129077216679
1058	1.03105588657484
1059	1.02967595459334
1060	1.02886915320522
1061	1.02884997582926
1062	1.02949309276811
1063	1.02933586218801
1064	1.02936108246683
1065	1.02950663549105
1066	1.0290782339681
1067	1.02922251911274
1068	1.03043014130853
1069	1.0306884430442
1070	1.03051084094094
1071	1.03026893174948
1072	1.02933378282064
1073	1.02904822363379
1074	1.02884000468608
1075	1.0288792412936
1076	1.02928884171302
1077	1.03024133760664
1078	1.03041079264422
1079	1.03054191216381
1080	1.03022951970944
1081	1.02905612121957
1082	1.02889113115666
1083	1.02894906968169
1084	1.02897784443553
1085	1.02977778240612
1086	1.02970581031663
1087	1.02878930195479
1088	1.02865307185742
1089	1.02840562946319
1090	1.02856886140462
1091	1.029848158957
1092	1.03025507482642
1093	1.02982408567789
1094	1.0293757252435
1095	1.02914657818316
1096	1.02897146241316
1097	1.02869348195174
1098	1.02898268253122
1099	1.02885632660344
1100	1.02788884584575
1101	1.02772804625671
1102	1.02841385177586
1103	1.02836312609575
1104	1.02791993533231
1105	1.02791081430242
1106	1.02774132921704
1107	1.02767437579141
1108	1.02774625654953
1109	1.02845784471997
1110	1.02829774527856
1111	1.028432940945
1112	1.02860262248166
1113	1.02776201030087
1114	1.02752220322608
1115	1.02724489446968
1116	1.02718924671945
1117	1.02763079408464
1118	1.02749447494802
1119	1.02696156512727
1120	1.02682723993515
1121	1.02660058075798
1122	1.02629770754768
1123	1.02629220425561
1124	1.02626226773865
1125	1.02588129068408
1126	1.02580718672208
1127	1.02642837946212
1128	1.02622986346504
1129	1.02545769440157
1130	1.02535858365261
1131	1.02489714118384
1132	1.02454243533712
1133	1.02464489286884
1134	1.02557638328311
1135	1.02537618773428
1136	1.02472352244248
1137	1.02452402670206
1138	1.02395143653588
1139	1.02375275811672
1140	1.02437311522908
1141	1.02430830959369
1142	1.02379227063283
1143	1.0231873714832
1144	1.02193485418434
1145	1.02154518826015
1146	1.02151744729098
1147	1.02195008951703
1148	1.0219543803431
1149	1.02119465172319
1150	1.02093549124929
1151	1.02048376804641
1152	1.01966261056418
1153	1.01903410000639
1154	1.01825232677239
1155	1.01648084739593
1156	1.01552180720308
1157	1.01556253070185
1158	1.01484604185803
1159	1.01376437266767
1160	1.01286989616702
1161	1.01194890846796
1162	1.01053391530567
1163	1.00962648365033
1164	1.00955741261299
1165	1.00864199329489
1166	1.00783512469052
1167	1.0075645917382
1168	1.0064510155549
1169	1.00569869354487
1170	1.00608239592919
1171	1.00586117749296
1172	1.00554449161987
1173	1.00509346919433
1174	1.00438449563662
1175	1.00393012980842
1176	1.00369751688537
1177	1.00334750534053
1178	1.0029089095843
1179	1.00250478647486
1180	1.00195843584267
1181	1.0016555757345
1182	1.00136476299954
1183	1.00117513353712
1184	1.00028198844652
1185	0.998976221102006
1186	0.998478898431913
1187	0.9981708886824
1188	0.997824339083098
1189	0.997646753526809
1190	0.997497775763519
1191	0.997086631411383
1192	0.99683635734259
1193	0.996848160473901
1194	0.996758239499092
1195	0.996200339224108
1196	0.996291295440457
1197	0.996818901941451
1198	0.997499565316477
1199	0.998636697512366
1200	0.999614344039693
1201	1.0004252373252
1202	1.00117794489653
1203	1.00167301934885
1204	1.0020105544224
1205	1.00241649604436
1206	1.00292843883237
1207	1.00383753554608
1208	1.00492662481303
1209	1.00569691430509
1210	1.00663575394615
1211	1.00760254384136
1212	1.00859653306924
1213	1.00922935828278
1214	1.00987064678363
1215	1.01054767111264
1216	1.01056148661778
1217	1.0113053400172
1218	1.012684576947
1219	1.01375350908752
1220	1.01445635244948
1221	1.01516767699654
1222	1.0154250194978
1223	1.01556467619544
1224	1.01641504862434
1225	1.01773531878576
1226	1.01847236990502
1227	1.01864322789102
1228	1.01893132733294
1229	1.01909871301311
1230	1.01880242619095
1231	1.01884297787802
1232	1.01914243653616
1233	1.01939283431936
1234	1.01948160767201
1235	1.01998005438237
1236	1.02029112622142
1237	1.02015811963781
1238	1.02018806419361
1239	1.0203156723542
1240	1.02080703052113
1241	1.02091997735815
1242	1.02049340466341
1243	1.02059220155451
1244	1.02075080371286
1245	1.02051538421082
1246	1.02099423438801
1247	1.02167346355624
1248	1.0215299787216
1249	1.02144936491201
1250	1.02172819940439
1251	1.02150965036775
1252	1.02104487256649
1253	1.02139095485062
1254	1.02181419785798
1255	1.02174268494724
1256	1.02139731139255
1257	1.02154004170035
1258	1.0214905470034
1259	1.02134399556272
1260	1.0214364450765
1261	1.02179276818154
1262	1.02120385279481
1263	1.02084229916359
1264	1.02152651783277
1265	1.0221436044555
1266	1.02233052547527
1267	1.02225070021458
1268	1.0218976883417
1269	1.02165469703523
1270	1.0217766462689
1271	1.0221180599337
1272	1.02229720379506
1273	1.02202462766001
1274	1.02179458386085
1275	1.0218760822453
1276	1.02186678420991
1277	1.02183023549128
1278	1.02197613883309
1279	1.02247400567164
1280	1.02258806717117
1281	1.02267918531894
1282	1.02260348561412
1283	1.02217760289822
1284	1.02189918801107
1285	1.02195627368522
1286	1.02189650102842
1287	1.02223599471629
1288	1.02250611601342
1289	1.02218476029251
1290	1.02217240749228
1291	1.02216122273113
1292	1.02191337902798
1293	1.02224745860031
1294	1.02291023107727
1295	1.02316986141726
1296	1.02316215576914
1297	1.02300566776619
1298	1.02250161321954
1299	1.02238382661543
1300	1.02263601682127
1301	1.02254772800261
1302	1.02249618281717
1303	1.02236816249309
1304	1.02158919201075
1305	1.02137478858262
1306	1.0213724669243
1307	1.02211989578807
1308	1.02235411897474
1309	1.02207184747448
1310	1.02168103878884
1311	1.02108856545773
1312	1.02095209103888
1313	1.02114605816208
1314	1.02102501854276
1315	1.02042138944932
1316	1.01987390857008
1317	1.01996376645936
1318	1.02028841662158
1319	1.02061836282236
1320	1.02072462052489
1321	1.02042953415724
1322	1.02029710476375
1323	1.02053215591232
1324	1.02069864517165
1325	1.02050544548127
1326	1.0204600079036
1327	1.02073962183945
1328	1.02071674471785
1329	1.02031374452238
1330	1.02038966951896
1331	1.02070480587886
1332	1.02064388604895
1333	1.02099321881414
1334	1.02110862838517
1335	1.0208802854417
1336	1.02099947000889
1337	1.02095823959234
1338	1.02081869326713
1339	1.02072807558445
1340	1.0201948377731
1341	1.01962272581905
1342	1.01968874793893
1343	1.0195617845642
1344	1.01913087752634
1345	1.01906479942031
1346	1.01861945029534
1347	1.01837642180998
1348	1.01855957066511
1349	1.01825517485393
1350	1.01778804022906
1351	1.01713449031701
1352	1.01676021894509
1353	1.01683734474754
1354	1.01644391935725
1355	1.01587586439054
1356	1.01552004391839
1357	1.01520925198626
1358	1.01469290151589
1359	1.01441386002276
1360	1.01423945088324
1361	1.01372189572094
1362	1.01280401885569
1363	1.01190906128131
1364	1.01144509856337
1365	1.01107627916931
1366	1.01047729035664
1367	1.0100084651119
1368	1.00969836742629
1369	1.00891816744198
1370	1.00802283564893
1371	1.00742668386181
1372	1.00661571128114
1373	1.00570635117086
1374	1.00498934361223
1375	1.00424058291163
1376	1.00352677010529
1377	1.0029448998034
1378	1.00222634304306
1379	1.00140651901483
1380	1.00056884623912
1381	0.999726302644052
1382	0.999355605839217
1383	0.999235417867825
1384	0.998585441451357
1385	0.997791051153029
1386	0.997476824676333
1387	0.997200124516417
1388	0.996757737488958
1389	0.996415221936914
1390	0.996349962916227
1391	0.99614651705141
1392	0.995945313791974
1393	0.995929559517492
1394	0.995782485784501
1395	0.995794758728751
1396	0.995724456003302
1397	0.995425416183811
1398	0.995656272757146
1399	0.995868254755403
1400	0.995527815943093
1401	0.995558553036043
1402	0.995938317929832
1403	0.995614807970487
1404	0.995279182273931
1405	0.99536649465655
1406	0.995031239711215
1407	0.995027644336333
1408	0.99533498313105
1409	0.995170943434177
1410	0.994695072312347
1411	0.993992367940618
1412	0.993618033052162
1413	0.993505578344463
1414	0.993409377246621
1415	0.993553112707514
1416	0.993472241796379
1417	0.993302080788562
1418	0.993485670927316
1419	0.993646254229147
1420	0.993706883220212
1421	0.993819126246451
1422	0.993800170954363
1423	0.993552885712547
1424	0.99363568869159
1425	0.993802450393907
1426	0.993976591091268
1427	0.994340760272898
1428	0.994893893224266
1429	0.995499696981209
1430	0.996126556019301
1431	0.996683342297667
1432	0.997217802559116
1433	0.997572489555584
1434	0.997793985882557
1435	0.998076581363434
1436	0.998326391969275
1437	0.998759826489774
1438	0.999152451901325
1439	0.999191160971195
1440	0.999611413968081
1441	1.00037777649496
1442	1.00072829762307
1443	1.0010498523109
1444	1.00148347122107
1445	1.00171860036551
1446	1.00220069304204
1447	1.00290468204909
1448	1.00325555002615
1449	1.00336087424928
1450	1.00349401054128
1451	1.00350912551812
1452	1.00345661140393
1453	1.00359493484143
1454	1.00390839885199
1455	1.00422421257394
1456	1.00440595671881
1457	1.00445840882353
1458	1.00450335562342
1459	1.0043103741738
1460	1.0043047321295
1461	1.00451886993318
1462	1.00494665661234
1463	1.00516692649551
1464	1.00555182182083
1465	1.00573831041581
1466	1.00585348592057
1467	1.00576111774917
1468	1.00540634551979
1469	1.00555156962917
1470	1.00557584129262
1471	1.00536086376635
1472	1.00546427702683
1473	1.0053063463738
1474	1.00516119912403
1475	1.00512193048665
1476	1.00508640344955
1477	1.00532511972976
1478	1.0054024607443
1479	1.00553974651911
1480	1.00581713373136
1481	1.00575640617731
1482	1.00589732507502
1483	1.00626826872542
1484	1.00618678779416
1485	1.0059743189348
1486	1.00596185994252
1487	1.0055878017748
1488	1.00519832346691
1489	1.00554622819132
1490	1.00617708886333
1491	1.00631904171468
1492	1.00626146719994
1493	1.00641070853252
1494	1.00611718799587
1495	1.00545895533545
1496	1.00517492984398
1497	1.00549664458461
1498	1.00564503160904
1499	1.00543200319107
1500	1.00604151498102
1501	1.00649589634365
1502	1.00577344793897
1503	1.00567419170266
1504	1.00657397323123
1505	1.00667285217063
1506	1.00623583746627
1507	1.0065312986927
1508	1.00666049421842
1509	1.00612264445957
1510	1.0061522200434
1511	1.00665783272711
1512	1.00645525961958
1513	1.00584009302065
1514	1.00550320165123
1515	1.00532029235571
1516	1.00517778670523
1517	1.00506311261768
1518	1.00513134611261
1519	1.00532620307896
1520	1.0053645183384
1521	1.00537031169058
1522	1.0056664902524
1523	1.00611852859727
1524	1.00657805336628
1525	1.00699608223961
1526	1.00691898164113
1527	1.00665259434446
1528	1.0067374634105
1529	1.0064965548415
1530	1.00641127942821
1531	1.00649849815251
1532	1.00585788731856
1533	1.00556882463614
1534	1.00566301050173
1535	1.00538951273031
1536	1.00533904658681
1537	1.00532603003207
1538	1.00533746447808
1539	1.00569867801769
1540	1.00593895222942
1541	1.00610127593917
1542	1.00604104064808
1543	1.00594663244945
1544	1.0063067606784
1545	1.00698951854206
1546	1.00757604099886
1547	1.00752824911103
1548	1.00768554334674
1549	1.00782180496521
1550	1.00737626960111
1551	1.00755815068988
1552	1.0080051022631
1553	1.00787019433898
1554	1.00792519852155
1555	1.0082144180692
1556	1.00779225682718
1557	1.00717646300673
1558	1.00727060382649
1559	1.00744571240495
1560	1.00726810541516
1561	1.00744002822106
1562	1.0076926986453
1563	1.00776541077198
1564	1.00808014353975
1565	1.00799770951233
1566	1.00758089877524
1567	1.0075301510119
1568	1.00762648987278
1569	1.00759369465978
1570	1.00745723621499
1571	1.0071883323434
1572	1.00681005764273
1573	1.0069273710782
1574	1.00734855794184
1575	1.00736573474558
1576	1.00759745718478
1577	1.00776110774563
1578	1.00753675100174
1579	1.0075395107404
1580	1.00739979038359
1581	1.00721374029979
1582	1.00732079955148
1583	1.00722099685862
1584	1.00678390201087
1585	1.00613123530144
1586	1.00562939906066
1587	1.00566117319454
1588	1.00562133443743
1589	1.00545755037266
1590	1.0051389716839
1591	1.00475429074708
1592	1.00513379262236
1593	1.00548963901563
1594	1.00533340671943
1595	1.00523158932018
1596	1.00485955254651
1597	1.00437769613328
1598	1.00443407137232
1599	1.00468012798835
1600	1.00431525745327
1601	1.00385853779228
1602	1.00373926035373
1603	1.00305978880542
1604	1.00243695145009
1605	1.00259409336394
1606	1.00271567391189
1607	1.00254495627857
1608	1.00245958925934
1609	1.00219159666061
1610	1.00163563094244
1611	1.00136219817006
1612	1.00139700229449
1613	1.00140647488072
1614	1.00118428330523
1615	1.00086940449974
1616	1.00079520597059
1617	1.00077218614316
1618	1.0002758763175
1619	0.999839891407325
1620	0.999557441319461
1621	0.999131193267395
1622	0.999377002734094
1623	0.999629643873644
1624	0.999165433882931
1625	0.99869208781529
1626	0.998192077332334
1627	0.998121570261256
1628	0.99867276040955
1629	0.998586793136451
1630	0.997752577438555
1631	0.997061167633894
1632	0.996376733916489
1633	0.995866282994246
1634	0.995933759851155
1635	0.995452973551587
1636	0.994646074097687
1637	0.994071096119129
1638	0.992999575054814
1639	0.992213885529847
1640	0.991580080829086
1641	0.990481264660739
1642	0.989283423320713
1643	0.987711001011172
1644	0.986029674714063
1645	0.984635339403863
1646	0.983548129598154
1647	0.982333101878641
1648	0.980828938967103
1649	0.979049685588292
1650	0.977279864168665
1651	0.976172235258518
1652	0.974740736622937
1653	0.972572065966306
1654	0.970978766051421
1655	0.969667228482529
1656	0.96816071451895
1657	0.967951636764431
1658	0.968109225461104
1659	0.967187317771371
1660	0.967049163034993
1661	0.968002083873156
1662	0.968144683693204
1663	0.968174971436374
1664	0.969129971093525
1665	0.969725691088973
1666	0.970213417628939
1667	0.971231305023847
1668	0.972070224134667
1669	0.972631366287856
1670	0.973054259650421
1671	0.973831936027056
1672	0.974195956956198
1673	0.973776697012974
1674	0.973529801570528
1675	0.972641682554625
1676	0.971009528405216
1677	0.969265524973395
1678	0.967411258542798
1679	0.965607578939099
1680	0.9634856328063
1681	0.96054397396251
1682	0.957078164735795
1683	0.953377317959204
1684	0.949588084441022
1685	0.945602470304264
1686	0.941071849590793
1687	0.936308066275522
1688	0.931278012022522
1689	0.925870582468301
1690	0.920062473458047
1691	0.913666166244888
1692	0.907472846373755
1693	0.901179008227975
1694	0.894384005304003
1695	0.887874417870195
1696	0.880625466079783
1697	0.872534815269555
1698	0.864960469234415
1699	0.857049575643187
1700	0.848248648930938
1701	0.839945769740183
1702	0.832059031983682
1703	0.823380518791895
1704	0.814833006886567
1705	0.805840975139469
1706	0.795536506716065
1707	0.786130980986768
1708	0.776286789796338
1709	0.76794120603609
1710	0.760180600309994
1711	0.754375184863903
1712	0.749862915055432
1713	0.747145514588996
1714	0.745734474538245
1715	0.746832618925104
1716	0.750356480546222
1717	0.754657568355678
1718	0.761138180627838
1719	0.768436314275853
1720	0.776361116139884
1721	0.78537483842984
1722	0.794753952280759
1723	0.803596091120315
1724	0.8120999577438
1725	0.819884696267595
1726	0.827218214541776
1727	0.834196399461927
1728	0.840005333042271
1729	0.845005812738787
1730	0.849365206276677
1731	0.852466536223681
1732	0.854524354920172
1733	0.855945341918801
1734	0.856309331018009
1735	0.855870244728803
1736	0.855470925888129
1737	0.854748460389086
1738	0.853529798396903
1739	0.852422389317447
1740	0.851473156613595
1741	0.851479889589907
1742	0.851487146237882
1743	0.850898282420045
1744	0.851006997448741
1745	0.850489546026108
1746	0.850174950459199
1747	0.851336797752758
1748	0.851756427408594
1749	0.851604192121486
1750	0.852188344451626
1751	0.852348987913959
1752	0.853575052406842
1753	0.856191620948887
1754	0.858133565389579
1755	0.859938510557142
1756	0.862468866652854
1757	0.865301669449175
1758	0.86817029285539
1759	0.872169702385498
1760	0.87483640174768
1761	0.876017471306822
1762	0.878715746983797
1763	0.882200267688605
1764	0.884450589251785
1765	0.88732142204158
1766	0.889009376387059
1767	0.888546719458611
1768	0.889759084206881
1769	0.89167347266858
1770	0.892824084556445
1771	0.894864580351602
1772	0.896632062021317
1773	0.897617320596515
1774	0.899012218265839
1775	0.899827700408818
1776	0.900643355259245
1777	0.901997946636816
1778	0.902996765796892
1779	0.904841310697814
1780	0.905845252697941
1781	0.905995061786783
1782	0.908438897091876
1783	0.909538207640576
1784	0.910645345311531
1785	0.911886540675844
1786	0.911343833796372
1787	0.9122404559369
1788	0.914783873951476
1789	0.916253586787558
1790	0.918094796988972
1791	0.919268185830658
1792	0.91927871785494
1793	0.92013961187265
1794	0.921282475400441
1795	0.921902309758442
1796	0.922612535085044
1797	0.92321836966683
1798	0.923155361926862
1799	0.92373377164303
1800	0.924764200047805
1801	0.920939309339979
1802	0.921361959263226
1803	0.921476834586563
1804	0.921716270162448
1805	0.922643452052303
1806	0.92332694364958
1807	0.924192260608983
1808	0.9248153168286
1809	0.925322301902005
1810	0.925246589614699
1811	0.924800679000461
1812	0.924974910508951
1813	0.925539828326432
1814	0.925986658897927
1815	0.926126528751336
1816	0.925822102145763
1817	0.925643001153639
1818	0.925091517552432
1819	0.924721915376154
1820	0.92463323896673
1821	0.924657150671951
1822	0.924708007288689
1823	0.924448117478273
1824	0.924144678032218
1825	0.924314025441189
1826	0.924376708436523
1827	0.924406125939605
1828	0.92434671203893
1829	0.924594993620596
1830	0.92465410641817
1831	0.92475264676515
1832	0.925479940441633
1833	0.926353288310026
1834	0.927195428520654
1835	0.928112220017376
1836	0.928788610531944
1837	0.928990581608481
1838	0.929518599954314
1839	0.930086731477709
1840	0.930808892523791
1841	0.931460878340114
1842	0.93221824264199
1843	0.932785887902177
1844	0.933430041060526
1845	0.933966946721006
1846	0.934162111260057
1847	0.934641293490838
1848	0.935282759561832
1849	0.935507614590557
1850	0.935556017337557
1851	0.936065273389886
1852	0.936040162459531
1853	0.935854838531912
1854	0.936161386725295
1855	0.936769122100407
1856	0.937419380687895
1857	0.938008469971535
1858	0.938762950668441
1859	0.940007732459165
1860	0.940630174343868
1861	0.940975633890697
1862	0.941290899002368
1863	0.941644901488914
1864	0.941930306158909
1865	0.942492130637386
1866	0.943229867584459
1867	0.943700419215636
1868	0.943860200708744
1869	0.944228569562751
1870	0.944560678459531
1871	0.945129618786999
1872	0.946072437160377
1873	0.946593719339745
1874	0.947117718708408
1875	0.94766786236814
1876	0.947867004574769
1877	0.948373265758383
1878	0.948646724342041
1879	0.948644865795699
1880	0.948914086842487
1881	0.949324986399263
1882	0.949531055236973
1883	0.949704143152914
1884	0.950125283271964
1885	0.950391580166269
1886	0.950580646891998
1887	0.950654238054305
1888	0.950463580158531
1889	0.950373924739693
1890	0.950038868637192
1891	0.949770181793584
1892	0.949564536954459
1893	0.949429654364558
1894	0.949242872103048
1895	0.948980184192721
1896	0.948939380107827
1897	0.949160306719625
1898	0.949114251528125
1899	0.949085002160539
1900	0.949118460811855
1901	0.948987031910717
1902	0.949224391913912
1903	0.949936179429126
1904	0.950134517750186
1905	0.950212969649246
1906	0.95045684222916
1907	0.950611741842301
1908	0.950549523442163
1909	0.950772252866121
1910	0.95105489616058
1911	0.95115366752592
1912	0.951055628061454
1913	0.951077546854094
1914	0.95099609667621
1915	0.951100873697097
1916	0.95131589301313
1917	0.95144634832591
1918	0.951820301135433
1919	0.951965931462961
1920	0.951904124724981
1921	0.95174894052984
1922	0.952038458153516
1923	0.952171152109553
1924	0.952040352504357
1925	0.951876015415942
1926	0.951753802937002
1927	0.951207319742591
1928	0.95097569152843
1929	0.951018412703521
1930	0.951030316248541
1931	0.951037559148139
1932	0.951077813142306
1933	0.951143950148209
1934	0.951301578630255
1935	0.951359006121986
1936	0.95134080679521
1937	0.951278754028818
1938	0.951161090664699
1939	0.951129362909371
1940	0.951110053976843
1941	0.950984690356176
1942	0.950870481755086
1943	0.950759592838261
1944	0.950448929206901
1945	0.95024331709268
1946	0.950435645962137
1947	0.950683366211774
1948	0.950704152321269
1949	0.95070743869531
1950	0.950750394162863
1951	0.950596025175751
1952	0.950618712618744
1953	0.950849764473876
1954	0.950982575848832
1955	0.951121638781067
1956	0.951186645020853
1957	0.951086271439235
1958	0.95124736391632
1959	0.951372803384977
1960	0.951418838514029
1961	0.951528791903763
1962	0.951735898024083
1963	0.95185183123721
1964	0.951889918274167
1965	0.952046889108478
1966	0.952225073735939
1967	0.952446665722089
1968	0.952793402161917
1969	0.95303032403351
1970	0.953389379037294
1971	0.953523235410748
1972	0.953425546707839
1973	0.953304676057593
1974	0.953395033658711
1975	0.953524173348676
1976	0.953494956874277
1977	0.953533341348342
1978	0.953612644753683
1979	0.953412941631879
1980	0.953498077620144
1981	0.953945415035133
1982	0.954245766991664
1983	0.95466489415689
1984	0.954832403507485
1985	0.954692636184116
1986	0.954895919926482
1987	0.954887348692484
1988	0.954660383610002
1989	0.95460545999374
1990	0.95458566783792
1991	0.954659657996128
1992	0.954881673083588
1993	0.954894404944867
1994	0.954990578710444
1995	0.954925881981534
1996	0.954534645139283
1997	0.95430163275731
1998	0.953907174226361
1999	0.953829170097523
2000	0.953912463492875
2001	0.954183925481327
2002	0.954365769301757
2003	0.9548871863402
2004	0.954956929361046
2005	0.954749787138319
2006	0.954626046498696
2007	0.954187788844898
2008	0.954148607479703
2009	0.9544773908298
2010	0.954476477546527
2011	0.954501400447942
2012	0.954502539273487
2013	0.954269405868766
2014	0.954062811627114
2015	0.953875454011067
2016	0.953660956911734
2017	0.953809569009192
2018	0.954197844762169
2019	0.954250697100542
2020	0.954514554119863
2021	0.954589745572916
2022	0.954227147530197
2023	0.954082087974268
2024	0.954118448754102
2025	0.954087349966682
2026	0.953985264791738
2027	0.953883452594994
2028	0.953944821563992
2029	0.9538117546048
2030	0.953566776756872
2031	0.953033861651253
2032	0.952923380169429
2033	0.952901749754479
2034	0.952853446372914
2035	0.953041918344627
2036	0.953121457705045
2037	0.95315131811409
2038	0.953063988846235
2039	0.952890308972112
2040	0.952867255237981
2041	0.952909103080428
2042	0.952736660170278
2043	0.952495782962428
2044	0.952399633553641
2045	0.952266070511965
2046	0.951939411384306
2047	0.951722141836888
2048	0.951636641874519
2049	0.951651470294744
2050	0.951835467948382
2051	0.951527554002093
2052	0.950950583822471
2053	0.95085490293263
2054	0.950652258065382
2055	0.950389831142895
2056	0.950419997789113
2057	0.950612807131318
2058	0.950644072541082
2059	0.950684853397953
2060	0.951202350228529
2061	0.951558127304734
2062	0.951615492060489
2063	0.951765210612131
2064	0.951678648787859
2065	0.951554488488783
2066	0.951471390145234
2067	0.95110191966554
2068	0.95098019446841
2069	0.951149458439393
2070	0.951166316295479
2071	0.951064400859161
2072	0.951049780058452
2073	0.951230053420042
2074	0.951180117191876
2075	0.950901546686753
2076	0.950818018515899
2077	0.950709400649336
2078	0.950599035168878
2079	0.95054702167549
2080	0.950609258620284
2081	0.950779789012821
2082	0.951124441304284
2083	0.9510638029054
2084	0.951178868322007
2085	0.950701406449366
2086	0.949210652399553
2087	0.948819824114289
2088	0.948688918387273
2089	0.948606221354024
2090	0.949156392240472
2091	0.949441783639033
2092	0.949763025369715
2093	0.949732958596657
2094	0.949454326665421
2095	0.949362087283346
2096	0.948784291600205
2097	0.948747439368579
2098	0.949250776734143
2099	0.949133003131169
2100	0.948855407885658
2101	0.948216651999356
2102	0.947880557241808
2103	0.947465852114123
2104	0.946972034432209
2105	0.946415683472033
2106	0.946141747675163
2107	0.945986379568995
2108	0.945621767033569
2109	0.945707328837127
2110	0.945196781647123
2111	0.943932759898893
2112	0.94300732737084
2113	0.942254295438232
2114	0.94116605167774
2115	0.940090260905169
2116	0.938590572326823
2117	0.937037286064631
2118	0.935713818922879
2119	0.934667604313885
2120	0.933929697364683
2121	0.933313147772311
2122	0.933251174951787
2123	0.932295891964744
2124	0.931231743847938
2125	0.929843333518248
2126	0.927654103943935
2127	0.925851477332313
2128	0.923862772856094
2129	0.922396260715897
2130	0.921110232713902
2131	0.919968326348354
2132	0.919218478440614
2133	0.918567605032416
2134	0.917815840398551
2135	0.91743378868604
2136	0.917157250231671
2137	0.917570178268049
2138	0.918388660119225
2139	0.919428679650699
2140	0.9200609212966
2141	0.920831068236692
2142	0.92154198410009
2143	0.921900486949031
2144	0.922452869374661
2145	0.923580959086153
2146	0.923850789559489
2147	0.923451664818847
2148	0.92337226440692
2149	0.923346385755194
2150	0.922808212959763
2151	0.921848659734292
2152	0.921387048424686
2153	0.920673121383037
2154	0.920061800506967
2155	0.919619321004737
2156	0.919600492610156
2157	0.919986403324837
2158	0.919983959539265
2159	0.920147526448926
2160	0.920345173612307
2161	0.920526133892108
2162	0.920952235230155
2163	0.921846776887466
2164	0.923696504964943
2165	0.925083546511659
2166	0.926580145730163
2167	0.927634104241284
2168	0.928605627594037
2169	0.929515185725455
2170	0.930024551970034
2171	0.930630535871452
2172	0.931612719053431
2173	0.931971756222385
2174	0.931756616577281
2175	0.931787555783461
2176	0.931774243418602
2177	0.93150905924968
2178	0.931026506636162
2179	0.930721993757842
2180	0.930230268169505
2181	0.929809958712108
2182	0.929499880385275
2183	0.929335610206804
2184	0.929107997624411
2185	0.92909191938603
2186	0.929226706745154
2187	0.929500308516215
2188	0.929773642810459
2189	0.930165683657238
2190	0.930231611483903
2191	0.929986594857442
2192	0.930521758456539
2193	0.931354898281313
2194	0.931827931776322
2195	0.933139830758717
2196	0.933262956321177
2197	0.931975597429007
2198	0.931772178628596
2199	0.931994838372817
2200	0.93149204677564
2201	0.930898358800875
2202	0.930532703624124
2203	0.929600607651177
2204	0.928900981491661
2205	0.92875848723432
2206	0.928421605755141
2207	0.928263658871831
2208	0.92738650696794
2209	0.925904419085654
2210	0.924909438047546
2211	0.923428990793398
2212	0.922074145470429
2213	0.922115939462853
2214	0.921761946736186
2215	0.92090191290362
2216	0.920399277915683
2217	0.919163549464219
2218	0.917388259162235
2219	0.91572183609687
2220	0.913739275576373
2221	0.911947179748243
2222	0.91022200525192
2223	0.90830925173022
2224	0.906255798601952
2225	0.90421952550828
2226	0.902207401510641
2227	0.900024576973078
2228	0.897560243909894
2229	0.895497727652736
2230	0.893405638940441
2231	0.891455960046659
2232	0.890176885440109
2233	0.888252352321754
2234	0.885879772361316
2235	0.883632246018344
2236	0.881091456074312
2237	0.878869700940016
2238	0.877432201747352
2239	0.874880635166425
2240	0.872016731970859
2241	0.868672594389242
2242	0.864205860329646
2243	0.859919585201018
2244	0.855550960177732
2245	0.851187427414927
2246	0.845890000843409
2247	0.840274676405339
2248	0.835269826747754
2249	0.829936842293732
2250	0.824316951974005
2251	0.818710372503761
2252	0.812104810461202
2253	0.804237987042304
2254	0.79710690011614
2255	0.789960839746191
2256	0.782481253911053
2257	0.774886020628345
2258	0.767289348782314
2259	0.759685573126545
2260	0.751257438303213
2261	0.742315117271675
2262	0.733845052109531
2263	0.72468298450717
2264	0.716246681665029
2265	0.70846651593351
2266	0.70067301877518
2267	0.692767397616258
2268	0.685197020800445
2269	0.678463631432972
2270	0.671073973875015
2271	0.663096439279403
2272	0.655860472313386
2273	0.648665759491117
2274	0.641696314252238
2275	0.635970140806557
2276	0.628987791025638
2277	0.622028080172706
2278	0.613711444250011
2279	0.60420760598514
2280	0.594199523527303
2281	0.582696924490414
2282	0.571586348138994
2283	0.560481846244362
2284	0.548651315082503
2285	0.536380400654385
2286	0.523909287756625
2287	0.510581421748688
2288	0.497479337871265
2289	0.484403327008657
2290	0.470968218634188
2291	0.458225316592203
2292	0.446406600272041
2293	0.434482425786816
2294	0.423606942297665
2295	0.413814812421509
2296	0.403381948014643
2297	0.394061879116336
2298	0.385655286663286
2299	0.377071256828751
2300	0.368454625059406
2301	0.36075424138297
2302	0.353542898641036
2303	0.347063407152691
2304	0.340675384402223
2305	0.336647995588362
2306	0.333957406367357
2307	0.332258441797252
2308	0.332177642953012
2309	0.333728543976116
2310	0.336002306035961
2311	0.340755321465897
2312	0.348987129139881
2313	0.356260242599637
2314	0.365108917898176
2315	0.373049006070126
2316	0.380819177261566
2317	0.388773123778269
2318	0.397210664970461
2319	0.404764999405583
2320	0.412609977721795
2321	0.418824343132156
2322	0.423725708987357
2323	0.428351633511837
2324	0.432001065397236
2325	0.435068220047601
2326	0.437638240885944
2327	0.439403843147746
2328	0.439891555273596
2329	0.440523327028869
2330	0.439757837949579
2331	0.440612672502611
2332	0.442899541398555
2333	0.443597640267825
2334	0.443961411507026
2335	0.44505258139487
2336	0.444723653392212
2337	0.445959750393746
2338	0.449762366471087
2339	0.451928658209079
2340	0.453313681365257
2341	0.455188886192678
2342	0.457281112856175
2343	0.458746205388148
2344	0.460105079712044
2345	0.46134372934525
2346	0.462366144816409
2347	0.462469721674878
2348	0.461857083320425
[truncated: 152 more rows]
