# Supplementary material for: Machine learning-assisted non-destructive plasticizer identification and quantification in historical PVC objects based on IR spectroscopy
Source: Sci Rep. 2022 Mar 23;12:5017. doi: 10.1038/s41598-022-08862-1 (PMC8943100; doi:10.1038/s41598-022-08862-1)
Supplement: Supplementary file 1 — Supplementary Information 1. [file 41598_2022_8862_MOESM1_ESM.zip › Plasticizers_PVC_data/NIR_all/PVC3_idle.txt]

Wavelength	C:\Documents and Settings\All Users\Application Data\ASD\Indico Pro\Projects\David\PVC3_idle.txt
350	0.408682646025539
351	0.383933479813242
352	0.3623918564829
353	0.329124418908246
354	0.297800899354118
355	0.298239060376993
356	0.301171687384145
357	0.310048634868124
358	0.3296913420662
359	0.316327124702237
360	0.292881468682409
361	0.282129850222371
362	0.295027626580924
363	0.311614526127084
364	0.318952198224384
365	0.317431616427942
366	0.321052693139094
367	0.33305760716638
368	0.348679778647952
369	0.351792348600243
370	0.353471386263408
371	0.381334793179507
372	0.403561000321957
373	0.417625539474402
374	0.430003335002082
375	0.456826321002672
376	0.488961981209922
377	0.517055052522954
378	0.552913228394763
379	0.59152461164812
380	0.629937644659928
381	0.67483940778424
382	0.713342932050264
383	0.743699397422607
384	0.78102232446102
385	0.813707362608757
386	0.841234704584322
387	0.871650348668632
388	0.897085063548451
389	0.916947209510319
390	0.932855121887459
391	0.948487302398379
392	0.965102530878768
393	0.982429725919215
394	0.995863366203033
395	1.00781412421525
396	1.02002600946253
397	1.03036428190661
398	1.03788607357003
399	1.04367522022135
400	1.05236267724008
401	1.05707245317891
402	1.05928059951652
403	1.06623316766039
404	1.06938592587138
405	1.06986702286949
406	1.07179365692392
407	1.07590029259229
408	1.07919334227478
409	1.07937081703882
410	1.08088504907654
411	1.08288036968444
412	1.08438439421163
413	1.08514261311196
414	1.08566487643826
415	1.08652767068977
416	1.08901215304489
417	1.08900896196467
418	1.08748924264026
419	1.08880067099791
420	1.08823512939095
421	1.08759810079557
422	1.09026137628745
423	1.09240284531194
424	1.09303395766632
425	1.09219165957183
426	1.09186652544188
427	1.09201198428987
428	1.09244047084814
429	1.09319228983797
430	1.0934084852134
431	1.09326292612461
432	1.09448740529668
433	1.0951612866859
434	1.09527929565001
435	1.09591379886104
436	1.09602773060615
437	1.09560295893857
438	1.09500201508456
439	1.09523871668305
440	1.09551890134014
441	1.09517480996603
442	1.09538506720144
443	1.09614640442659
444	1.09709364335302
445	1.09715844112787
446	1.09699929944712
447	1.09686892865693
448	1.09660145228918
449	1.09666220632942
450	1.09675311435754
451	1.09616441313653
452	1.09623836591818
453	1.0966329805226
454	1.09663329472083
455	1.09657810531452
456	1.09658396099185
457	1.09666348472674
458	1.09656390065683
459	1.09631431977413
460	1.09594196645232
461	1.09541801096742
462	1.09499009500159
463	1.09463308756406
464	1.09405658674687
465	1.09369387327706
466	1.09359809865433
467	1.09364775076886
468	1.09345323016422
469	1.09323057785282
470	1.09323151739298
471	1.0931802723029
472	1.092811025483
473	1.09213249104177
474	1.09189286739819
475	1.0914644369865
476	1.09086120021036
477	1.09099977739544
478	1.09144595104071
479	1.09160598873278
480	1.09069095100864
481	1.08999450082178
482	1.08945133398253
483	1.088715465784
484	1.08862239150891
485	1.08833401407479
486	1.0873626441442
487	1.08727990176608
488	1.08704369669788
489	1.08636077136493
490	1.08650196204487
491	1.08599837973634
492	1.08495118679932
493	1.08472105377865
494	1.08422341927506
495	1.08366116848241
496	1.08360589812759
497	1.08333322560062
498	1.08265513448572
499	1.08168748315587
500	1.08139484518457
501	1.08130571343502
502	1.08101770724789
503	1.08040600967133
504	1.07976558177071
505	1.0791890485084
506	1.07857851328932
507	1.07787642480562
508	1.07722402787296
509	1.07683527601999
510	1.0762856241737
511	1.07566197126087
512	1.07513280893603
513	1.07467374829895
514	1.07413538464668
515	1.07345774833185
516	1.07280595072314
517	1.07225322457127
518	1.07178175781548
519	1.07126523792356
520	1.0706354468576
521	1.07002706970251
522	1.06969224148626
523	1.06938944672579
524	1.06883972080179
525	1.06791683790934
526	1.06757118944391
527	1.06715173551763
528	1.06627324172574
529	1.06576636152048
530	1.06526285572472
531	1.0646317803281
532	1.06405629135453
533	1.06354202583027
534	1.06299450944344
535	1.06224625091806
536	1.06171853382801
537	1.06119463668331
538	1.0603850008186
539	1.05978562329814
540	1.05928584196665
541	1.05873594617946
542	1.05808090426235
543	1.05741506573064
544	1.05679344519718
545	1.05624283419849
546	1.05568632749613
547	1.05514781329176
548	1.05471036963016
549	1.05411112575283
550	1.05347826023257
551	1.05300087655697
552	1.05246541805117
553	1.05187133646002
554	1.05130551627848
555	1.05107437797022
556	1.0508385178416
557	1.05049435738819
558	1.05027973811516
559	1.04987955403847
560	1.04946200593862
561	1.04945418676783
562	1.04929491532573
563	1.04895133972942
564	1.04855476568805
565	1.04838471225724
566	1.04820091041242
567	1.04786575289572
568	1.04767321243527
569	1.04743784891887
570	1.04715235662531
571	1.04703672241773
572	1.04697826697528
573	1.0468418756933
574	1.04648811930281
575	1.04633211955552
576	1.04640057080781
577	1.04656858019981
578	1.04640260909691
579	1.04634465364318
580	1.04669263100902
581	1.04732657501985
582	1.0479905140155
583	1.0484612803199
584	1.04851069930569
585	1.04829775618771
586	1.04802101993517
587	1.04787838888221
588	1.0475123414731
589	1.04704576170868
590	1.04665345790576
591	1.0463199758042
592	1.0461759060609
593	1.04620913550925
594	1.04616060603166
595	1.04596050199727
596	1.04544895303547
597	1.04439324517903
598	1.04357783439651
599	1.04341844808845
600	1.04399292814305
601	1.04430835898171
602	1.04413287733567
603	1.04354164898304
604	1.04301208316178
605	1.04247363310915
606	1.0420989507265
607	1.0424058976738
608	1.04314570614371
609	1.04444199414734
610	1.04656658588091
611	1.04906315454627
612	1.05163889454561
613	1.05399268497842
614	1.05600823995083
615	1.05773735548789
616	1.05922374913394
617	1.06025297348989
618	1.06077144196897
619	1.06071716604808
620	1.0600459553288
621	1.05938208495312
622	1.05890816198346
623	1.05859545309709
624	1.05841443735929
625	1.05840539487329
626	1.0585670360416
627	1.05875456324383
628	1.05914738731332
629	1.05976573454831
630	1.06047084448247
631	1.06125386433716
632	1.06207670879173
633	1.0629042277713
634	1.06376082465797
635	1.06460107417338
636	1.06540086658736
637	1.06629988870088
638	1.06713594115065
639	1.06785511839382
640	1.06859681130517
641	1.06936770574041
642	1.07011564382876
643	1.07073403579857
644	1.07124590884921
645	1.07166951182653
646	1.07205132624723
647	1.07259973041183
648	1.07314675242226
649	1.0735995446256
650	1.07410514630292
651	1.07453496918052
652	1.07489931353343
653	1.07532796476453
654	1.07581173164815
655	1.07630564209858
656	1.07675505316166
657	1.07719858627866
658	1.07759729465331
659	1.07792980622365
660	1.07821544466471
661	1.07862450512022
662	1.07915499226236
663	1.07961527039197
664	1.08000444740261
665	1.08042335085089
666	1.08098591465291
667	1.08136061944059
668	1.08166012905177
669	1.08197816864721
670	1.08208340569212
671	1.08224452951242
672	1.08251391618985
673	1.0826468712165
674	1.08284490251197
675	1.08302371413161
676	1.08300993498307
677	1.08317976886094
678	1.08339348328953
679	1.08348458887953
680	1.08353222195664
681	1.08359687301592
682	1.08369520301992
683	1.08378517682412
684	1.08387531324845
685	1.08388092315103
686	1.08370194292805
687	1.08376457123433
688	1.08390771541464
689	1.08393500442076
690	1.08398535336763
691	1.08404275381878
692	1.08408336297986
693	1.08407030162014
694	1.08407252883164
695	1.08409103057653
696	1.08409283341494
697	1.08406446954753
698	1.08402189659394
699	1.08399146462515
700	1.08402064772766
701	1.08401835895959
702	1.0839895713429
703	1.08411826643366
704	1.08409275117143
705	1.08395668512602
706	1.08391650584954
707	1.08386131531372
708	1.08385122241806
709	1.0839200303733
710	1.08390187888749
711	1.08387132210295
712	1.08385068144384
713	1.08377644112535
714	1.08373045152683
715	1.08369423216134
716	1.08360345733464
717	1.08341500883422
718	1.08327213566789
719	1.08326665451945
720	1.08322161646921
721	1.08317604546729
722	1.08315530470535
723	1.08317359519736
724	1.08309367713726
725	1.08299520273278
726	1.08301960043601
727	1.08298459525305
728	1.08293613083432
729	1.08291368430362
730	1.0828464799271
731	1.08277803739801
732	1.08273966668099
733	1.08275478970276
734	1.08271762495617
735	1.08264244599384
736	1.08257929789912
737	1.0825228563824
738	1.08245040415263
739	1.08236677490863
740	1.0823483430841
741	1.08234537748807
742	1.08231664203921
743	1.08222289436912
744	1.08207339718865
745	1.08188642609659
746	1.08168337085463
747	1.08148517517985
748	1.08126931637582
749	1.08105225288287
750	1.0809229174562
751	1.08087300045
752	1.08085375060537
753	1.08078960098218
754	1.08067787611167
755	1.08054210163328
756	1.08040897874282
757	1.08030100109344
758	1.0801237477024
759	1.07993667632215
760	1.07999837507051
761	1.07998493507371
762	1.07992404905456
763	1.07994302980246
764	1.07992449850203
765	1.07986186356479
766	1.0797800535403
767	1.07975933300647
768	1.07966833409754
769	1.07956902201483
770	1.07965881100322
771	1.07973283393551
772	1.07964392101261
773	1.07937223272136
774	1.07938302527035
775	1.07945838776411
776	1.07947356214851
777	1.07948647278655
778	1.07945144291831
779	1.07932543182872
780	1.0790866953519
781	1.0789079939609
782	1.07871004913598
783	1.07847421889773
784	1.07844094868809
785	1.07855628012212
786	1.07868328870627
787	1.0786067175216
788	1.07846168899585
789	1.07835354947254
790	1.07836005880344
791	1.07846925222481
792	1.07847458105889
793	1.07832698500207
794	1.07822432194959
795	1.07819330458697
796	1.07819013849216
797	1.07812813318252
798	1.07797730755396
799	1.07771816271708
800	1.07742406768903
801	1.07742343423191
802	1.0773511111171
803	1.07718695206991
804	1.07715874726478
805	1.07709106870297
806	1.07697146478583
807	1.07684476789853
808	1.07684563711032
809	1.07677494672329
810	1.07660671500602
811	1.07655071306489
812	1.07652937244461
813	1.07646256941683
814	1.07628087222776
815	1.07604292676084
816	1.0758511874019
817	1.07576404869064
818	1.07576139675118
819	1.075764798547
820	1.07575703003561
821	1.07574884382997
822	1.07564478392687
823	1.07547430297043
824	1.07529155893134
825	1.07513978834025
826	1.07508350442414
827	1.07510148718996
828	1.0750943469012
829	1.0749915081513
830	1.07479647915241
831	1.07456951788217
832	1.07447910942417
833	1.0744755763549
834	1.07450937532031
835	1.07454451069781
836	1.07445081053388
837	1.07429422284733
838	1.07418176786795
839	1.07397815836329
840	1.0737947177566
841	1.07370229382551
842	1.07368728923896
843	1.07361195887251
844	1.07343815633795
845	1.07321353040223
846	1.07327313633143
847	1.07339168353276
848	1.07337893254529
849	1.07326899728009
850	1.07320775948059
851	1.07323212397821
852	1.0732877186244
853	1.07308033604363
854	1.07284040150275
855	1.07277639640582
856	1.07275538571154
857	1.0727545471949
858	1.07272913342622
859	1.07263101502268
860	1.0726899361299
861	1.07290926489216
862	1.07317177535211
863	1.07314142858522
864	1.07305537976305
865	1.07301637031279
866	1.07299145879866
867	1.07290290178954
868	1.07275176079763
869	1.072549054524
870	1.07221962377588
871	1.07203886385141
872	1.07197764459622
873	1.0716499768599
874	1.07150408982852
875	1.07140551768881
876	1.0711407002672
877	1.07096661605917
878	1.07083063432158
879	1.07068023224599
880	1.07047901566096
881	1.0702195516679
882	1.06987721818381
883	1.06947062513201
884	1.0692805465242
885	1.0690414240402
886	1.06868060083524
887	1.06843786626718
888	1.06815124503407
889	1.06791676378221
890	1.06784933299301
891	1.06768974035651
892	1.06748743575481
893	1.06728243018805
894	1.06707311833764
895	1.06690785385938
896	1.0667849742202
897	1.06666682970513
898	1.06641201856538
899	1.06630023742898
900	1.06636797063675
901	1.06626236928617
902	1.06623257492121
903	1.06619429531097
904	1.06603599214283
905	1.06611953552251
906	1.06621985863175
907	1.06619168209456
908	1.06604602431554
909	1.06585754262355
910	1.06570956021946
911	1.06564245887547
912	1.06547256084146
913	1.06527553986032
914	1.06513810619101
915	1.06514298034023
916	1.06530332576314
917	1.06545620377171
918	1.06543621969548
919	1.06536036808048
920	1.06510628353822
921	1.06475740385264
922	1.06463198179833
923	1.0645903029874
924	1.06462162311075
925	1.0647269434527
926	1.06487415794625
927	1.06490949712468
928	1.06482137849458
929	1.06473671104369
930	1.06469545427306
931	1.06469657382782
932	1.06469319158886
933	1.06454067875223
934	1.06432730846266
935	1.06418251104007
936	1.06425375746033
937	1.06436503886763
938	1.06450856871467
939	1.06465758343493
940	1.06463761084885
941	1.0646783239773
942	1.06471849777244
943	1.06456769797319
944	1.0645380702732
945	1.06453258933306
946	1.06449877468902
947	1.06459841724222
948	1.06469290550799
949	1.06476883799128
950	1.06486542182556
951	1.06500107938221
952	1.06521038616953
953	1.06542027782167
954	1.06539087815514
955	1.06542295070583
956	1.06561219862813
957	1.06591443218201
958	1.06598230150995
959	1.06609507171642
960	1.06627715747721
961	1.06626605385041
962	1.06616725388246
963	1.06609969836744
964	1.06614335484309
965	1.06626578919109
966	1.0661605689733
967	1.06597181961516
968	1.06610385129992
969	1.0660494899073
970	1.065792437739
971	1.06549262493288
972	1.0655539030408
973	1.06548005898492
974	1.0652983432954
975	1.06523721708766
976	1.06530239527771
977	1.06516955376502
978	1.06483584744304
979	1.06475880514307
980	1.06447305206986
981	1.06413911691434
982	1.06399060510992
983	1.06385857384723
984	1.06362868658433
985	1.06335320999848
986	1.06318851894249
987	1.06278438524549
988	1.06242112246541
989	1.06228502770865
990	1.0620924615025
991	1.06195927567631
992	1.0617380103278
993	1.06127480101993
994	1.06108471084691
995	1.06098934450904
996	1.0608344886706
997	1.06057602169143
998	1.06058182766141
999	1.06061745081669
1000	1.06046210980261
1001	1.053827993629
1002	1.05467488080105
1003	1.05505133653645
1004	1.05498886902317
1005	1.05548185151829
1006	1.05631929114812
1007	1.05704217267835
1008	1.05866976521214
1009	1.05903434717169
1010	1.05852285634985
1011	1.05820676933379
1012	1.05762719222374
1013	1.05589282112545
1014	1.05600422674025
1015	1.05701165186444
1016	1.0576007979695
1017	1.05911358165118
1018	1.05955323594646
1019	1.05880873468627
1020	1.05940273778273
1021	1.06064828410855
1022	1.06126221150519
1023	1.06290097643669
1024	1.06321977314904
1025	1.06181145912973
1026	1.0612768619167
1027	1.06123689380886
1028	1.06017419203405
1029	1.05962442604525
1030	1.05951371127209
1031	1.05897401189361
1032	1.05760154851321
1033	1.05762658464031
1034	1.05865509255585
1035	1.05873256532348
1036	1.05934551960707
1037	1.05921644451957
1038	1.05794578527691
1039	1.05717716413431
1040	1.05587284864534
1041	1.05570442345233
1042	1.05683200389077
1043	1.05695164920589
1044	1.05696166087531
1045	1.05748995039781
1046	1.0572716691309
1047	1.05613365847296
1048	1.05533554752685
1049	1.05463550044303
1050	1.05397079166337
1051	1.05253898903488
1052	1.05230035555447
1053	1.05328528804728
1054	1.05333657573779
1055	1.05349269498851
1056	1.05347422954893
1057	1.05276738209492
1058	1.05236419690609
1059	1.0517252350485
1060	1.05200284415171
1061	1.05221233710942
1062	1.0526292127167
1063	1.05272823437428
1064	1.05329604139551
1065	1.05300522177129
1066	1.05149937087596
1067	1.05152607426261
1068	1.05207180043076
1069	1.05231227106405
1070	1.05341199947876
1071	1.05391467943872
1072	1.0537593430065
1073	1.05383316111726
1074	1.05383887365685
1075	1.05400758413899
1076	1.0542628257859
1077	1.05455395152832
1078	1.05459088581671
1079	1.05479290319482
1080	1.05488442271896
1081	1.05441581864425
1082	1.05457164130851
1083	1.05475262879872
1084	1.0555817834033
1085	1.05754529902083
1086	1.05826590192306
1087	1.05906895403018
1088	1.05944654916228
1089	1.05851053228798
1090	1.05828409223157
1091	1.05869601837051
1092	1.05848379457234
1093	1.05819929641983
1094	1.05767317315829
1095	1.05700806220355
1096	1.05728695289238
1097	1.05720991804511
1098	1.05729345603692
1099	1.05742770724727
1100	1.05773448847582
1101	1.05761071308252
1102	1.05759547385649
1103	1.05742235931793
1104	1.0565004318813
1105	1.05612834668485
1106	1.05627522232994
1107	1.05603151248616
1108	1.05581422850126
1109	1.05544166804438
1110	1.05513448835885
1111	1.05460644930187
1112	1.05362898670042
1113	1.05324200563029
1114	1.05265362027018
1115	1.05182846734621
1116	1.05098005307225
1117	1.0502728773716
1118	1.04959158802315
1119	1.04859650899354
1120	1.04806247380494
1121	1.04785959858079
1122	1.04756164745547
1123	1.04759954004757
1124	1.04726183308134
1125	1.0468090966865
1126	1.0462602385315
1127	1.04579225738079
1128	1.04489296504229
1129	1.04392843937394
1130	1.04356997035076
1131	1.04302567511892
1132	1.04278434467104
1133	1.04236767553092
1134	1.04175650634037
1135	1.04183931230274
1136	1.04261599972907
1137	1.04232718036004
1138	1.04204766603955
1139	1.04167312843185
1140	1.03996276893889
1141	1.03954778739164
1142	1.04063275177205
1143	1.04048657117667
1144	1.03995429829661
1145	1.03969909496068
1146	1.03854929250015
1147	1.03769858000881
1148	1.03825013130027
1149	1.037941765448
1150	1.03725720121189
1151	1.03653757925559
1152	1.03552834497955
1153	1.03362921219927
1154	1.03236797504257
1155	1.03133142912614
1156	1.03017211981622
1157	1.02947120283744
1158	1.02808198664992
1159	1.02569441542443
1160	1.02431598239671
1161	1.02332053278377
1162	1.02206624786223
1163	1.02035319078162
1164	1.01916565601442
1165	1.01792137979635
1166	1.01627016379511
1167	1.01544519022423
1168	1.01514692805099
1169	1.01414485626299
1170	1.01313914437865
1171	1.01283368675416
1172	1.013434217331
1173	1.01328338238043
1174	1.01320164002161
1175	1.01289565526453
1176	1.01229644583654
1177	1.011550175586
1178	1.01072304493096
1179	1.01000125850523
1180	1.00957086216182
1181	1.00782725533806
1182	1.0061844780801
1183	1.00522193311362
1184	1.00352797401399
1185	1.00192457112893
1186	1.00107375243835
1187	0.99945229817187
1188	0.99755535208347
1189	0.997013011128408
1190	0.996556060557599
1191	0.996634343247652
1192	0.996238383267727
1193	0.995975926915111
1194	0.995826150205357
1195	0.995154437876737
1196	0.995345929982196
1197	0.996587343911157
1198	0.99713156356615
1199	0.997385715905004
1200	0.998100379053752
1201	0.999148327226024
1202	0.999892673420062
1203	1.00098417646243
1204	1.00249559851523
1205	1.00370162319619
1206	1.00488487840314
1207	1.00626411933867
1208	1.00757191727702
1209	1.00885499767473
1210	1.01018556691213
1211	1.01137758643042
1212	1.01246457405627
1213	1.01384767782652
1214	1.01541910576627
1215	1.01659206282509
1216	1.01777386395769
1217	1.01898262307321
1218	1.01989053160419
1219	1.02074265389925
1220	1.02218468467357
1221	1.02378855067021
1222	1.02456063851603
1223	1.02528751309977
1224	1.02645015038742
1225	1.02719247140289
1226	1.02790901297246
1227	1.02886090248845
1228	1.02939010501107
1229	1.02971284281754
1230	1.03039647390848
1231	1.03128267195644
1232	1.03186735307025
1233	1.03217777790876
1234	1.03257082414882
1235	1.03282929692156
1236	1.03328983801879
1237	1.03384872733514
1238	1.03441213948508
1239	1.03511610191378
1240	1.03580553332284
1241	1.0361135930423
1242	1.03667289725156
1243	1.03713965714245
1244	1.03696185068679
1245	1.03712807734778
1246	1.03724857278359
1247	1.03721551589712
1248	1.03760986442334
1249	1.03783503992899
1250	1.03775278010377
1251	1.0383409398408
1252	1.03930182900033
1253	1.0397285069151
1254	1.04003350417514
1255	1.0403050034213
1256	1.03986861094198
1257	1.04018118240854
1258	1.04117132906522
1259	1.04166698918304
1260	1.04231532112481
1261	1.04258347930621
1262	1.04256642061509
1263	1.04303390602269
1264	1.04364874698974
1265	1.04382856826191
1266	1.0437072687863
1267	1.0438204808875
1268	1.04418964427323
1269	1.04449627982728
1270	1.04485215121074
1271	1.04484185178169
1272	1.04442907987154
1273	1.04433668570535
1274	1.04437313537676
1275	1.04463438071979
1276	1.04507511884623
1277	1.04472964863861
1278	1.04450122316461
1279	1.04422275182124
1280	1.04399531245255
1281	1.04361045303709
1282	1.04344349503155
1283	1.04350111139068
1284	1.04328458903599
1285	1.04317781610652
1286	1.04304930834644
1287	1.0427367852338
1288	1.04232623569242
1289	1.04200353733383
1290	1.04189281701041
1291	1.04148903839165
1292	1.04113874076032
1293	1.04114261573135
1294	1.04068243325933
1295	1.04069903218379
1296	1.0412322002738
1297	1.04080975259788
1298	1.04024088469392
1299	1.04001735913475
1300	1.03965107471521
1301	1.03930892685482
1302	1.03932710503099
1303	1.0393390240258
1304	1.03946056420798
1305	1.03925055052838
1306	1.03892416301093
1307	1.03881558666565
1308	1.03849265368233
1309	1.03857887070656
1310	1.03880395247942
1311	1.0384679511133
1312	1.03804861764904
1313	1.03769619762227
1314	1.03747706626959
1315	1.03780503851113
1316	1.03805693685879
1317	1.03784597196753
1318	1.03770509551351
1319	1.03776093675249
1320	1.03781541201112
1321	1.03753285309927
1322	1.03709132806332
1323	1.03703214809064
1324	1.03707291823306
1325	1.03690329719952
1326	1.03712187904311
1327	1.03709058961312
1328	1.03701405897162
1329	1.03693695978213
1330	1.03707921674794
1331	1.03741820414005
1332	1.03706842868113
1333	1.03691594320173
1334	1.03693333477346
1335	1.03673931151581
1336	1.03658087701428
1337	1.03642552200681
1338	1.03613397109216
1339	1.03620399129653
1340	1.0364320006169
1341	1.03628889671374
1342	1.03603869548764
1343	1.03562246369849
1344	1.03523246048426
1345	1.03497696788512
1346	1.03450877300937
1347	1.03401235451821
1348	1.03358749113898
1349	1.03371226048132
1350	1.03379991895761
1351	1.03295835560898
1352	1.03193097745681
1353	1.03141310678312
1354	1.03141229285953
1355	1.03103677968041
1356	1.03013543255944
1357	1.02972377483815
1358	1.02914905999562
1359	1.02837211160126
1360	1.02786365540896
1361	1.02771535273136
1362	1.02658918532588
1363	1.02478980070476
1364	1.02365602647748
1365	1.0229287825824
1366	1.02214775262068
1367	1.02112235726252
1368	1.01995154893718
1369	1.01884627015145
1370	1.01725606222549
1371	1.01546125871214
1372	1.01407114941163
1373	1.0125502385016
1374	1.01121486272412
1375	1.01021691493888
1376	1.00875217038632
1377	1.00728949081953
1378	1.00597160059645
1379	1.00472814487199
1380	1.00361473445116
1381	1.00228932072102
1382	1.00131369079355
1383	1.000303652852
1384	0.999079076880015
1385	0.998246469415065
1386	0.997280825578492
1387	0.996550552535738
1388	0.996061401449879
1389	0.996063602738888
1390	0.995729746250973
1391	0.995128411455537
1392	0.994402380498427
1393	0.993562689349476
1394	0.993211434281445
1395	0.993147060338639
1396	0.992813650072358
1397	0.992514180347379
1398	0.991943679453803
1399	0.991234317951066
1400	0.990962022948695
1401	0.990802469962582
1402	0.990608750205508
1403	0.990382143991406
1404	0.990288911047601
1405	0.990030990782913
1406	0.989459789837908
1407	0.989197850567453
1408	0.988916896743164
1409	0.988409672911912
1410	0.988080417731041
1411	0.98761745728585
1412	0.987164895885386
1413	0.987102646387298
1414	0.986826123513093
1415	0.986254505239439
1416	0.985651910326207
1417	0.985109290414459
1418	0.984798923911603
1419	0.984785226970465
1420	0.984976225895863
1421	0.984651535988317
1422	0.984456053027321
1423	0.98443567514299
1424	0.98449039652086
1425	0.98447149297166
1426	0.984309493385771
1427	0.984856398045346
1428	0.985337210107548
1429	0.985825575620142
1430	0.98687529124416
1431	0.988016152391373
1432	0.988549453552871
1433	0.989222711254884
1434	0.990541419357868
1435	0.991472554095097
1436	0.992304327321328
1437	0.99316220793125
1438	0.993459791396139
1439	0.993863814347471
1440	0.994689266954658
1441	0.995345496633706
1442	0.995835682047696
1443	0.996292634676425
1444	0.996719312662002
1445	0.997187766504136
1446	0.997664221742137
1447	0.998257719856837
1448	0.998663887152238
1449	0.998822413979084
1450	0.999418351165334
1451	1.00037972001346
1452	1.00097150124521
1453	1.00141895855741
1454	1.00182969840989
1455	1.00215658598615
1456	1.00285419548253
1457	1.00363457000864
1458	1.00402540188291
1459	1.0044153665803
1460	1.00501686349592
1461	1.00522892893598
1462	1.00504587998692
1463	1.00545842824238
1464	1.00584929853359
1465	1.00600124201351
1466	1.00629248017783
1467	1.00707552130013
1468	1.00724375912595
1469	1.00754338284088
1470	1.00827638390347
1471	1.00885013657827
1472	1.00916846315017
1473	1.0094516909441
1474	1.00992346239328
1475	1.01063870534134
1476	1.0110135662156
1477	1.01133698933321
1478	1.0120215165515
1479	1.01199429238479
1480	1.01174842573968
1481	1.0121696879645
1482	1.01257468238604
1483	1.0128008551532
1484	1.01319509095526
1485	1.01357634626569
1486	1.01379824907184
1487	1.01405855248259
1488	1.01405602940686
1489	1.01413081790014
1490	1.01435493516177
1491	1.01437759762479
1492	1.01467414680396
1493	1.01481511532534
1494	1.01459468737201
1495	1.01452441473264
1496	1.01462714822758
1497	1.01493023828042
1498	1.0151877410638
1499	1.01516489677882
1500	1.01515061595184
1501	1.01513594863947
1502	1.01482083916196
1503	1.01463091683187
1504	1.01482495178944
1505	1.01464382959819
1506	1.01453357848795
1507	1.01482510190377
1508	1.01454357891037
1509	1.01422450347347
1510	1.01424974569372
1511	1.01408218926893
1512	1.01369340795792
1513	1.01344039005011
1514	1.01316737914369
1515	1.01256682342465
1516	1.01237223904666
1517	1.01273816611292
1518	1.01255039281445
1519	1.01216855400669
1520	1.01207298606636
1521	1.01169463269614
1522	1.01146546054354
1523	1.01154753818381
1524	1.01177767355229
1525	1.01120947912713
1526	1.01085858108117
1527	1.01096163932705
1528	1.01058593201374
1529	1.01011530425684
1530	1.00955032006743
1531	1.00893274559663
1532	1.00857177193638
1533	1.00826309669683
1534	1.00808896495246
1535	1.00797322118937
1536	1.00773928226116
1537	1.00785272846699
1538	1.00813532210895
1539	1.00768540992463
1540	1.0069853025545
1541	1.00691963717071
1542	1.00703603183305
1543	1.00688174845269
1544	1.00675580528069
1545	1.00676928494399
1546	1.00657265782295
1547	1.0065162003189
1548	1.00660747557762
1549	1.00611482158641
1550	1.00584306468633
1551	1.00598474856114
1552	1.00590372048137
1553	1.00575224445188
1554	1.00548223102323
1555	1.00547499551872
1556	1.00555069929224
1557	1.00523298407704
1558	1.00499349315642
1559	1.00507197009744
1560	1.00501309672126
1561	1.0050137076008
1562	1.00518110502664
1563	1.00478516028782
1564	1.00456520833426
1565	1.00463671120195
1566	1.00424163754279
1567	1.0041956157103
1568	1.0044172961313
1569	1.00474769918778
1570	1.00531520733353
1571	1.00531163533173
1572	1.0047379067199
1573	1.00417838325402
1574	1.00441282439128
1575	1.00487229177552
1576	1.00460260193554
1577	1.00442856217064
1578	1.00456432007029
1579	1.00458399298281
1580	1.00481667449082
1581	1.00502960812598
1582	1.00451960135197
1583	1.00440495433731
1584	1.00517390736872
1585	1.00562073883551
1586	1.00586736739062
1587	1.00631327430003
1588	1.00647315607371
1589	1.00620603219131
1590	1.00657827120709
1591	1.00698029090411
1592	1.00624506586055
1593	1.00590284472134
1594	1.00641370391246
1595	1.00642308854829
1596	1.00636256758511
1597	1.00658906312614
1598	1.00641711237807
1599	1.00665517622352
1600	1.00713082932024
1601	1.00708839825847
1602	1.00720377325654
1603	1.00715787307815
1604	1.00691739040557
1605	1.00754344276778
1606	1.00819584667359
1607	1.00796204274157
1608	1.00745263398257
1609	1.00718669176001
1610	1.00724721856358
1611	1.0071255736736
1612	1.00700607629333
1613	1.00686713525934
1614	1.00637943872546
1615	1.0062098887856
1616	1.0063134913319
1617	1.00607761440649
1618	1.0055161096117
1619	1.00521225801399
1620	1.00557355095153
1621	1.0057587544265
1622	1.00545669382976
1623	1.00533494716851
1624	1.00500068483973
1625	1.00464340253966
1626	1.00462526827182
1627	1.00433585548777
1628	1.00365644689586
1629	1.00295071007419
1630	1.00230491996354
1631	1.00162904330743
1632	1.00054851510468
1633	0.999073873452946
1634	0.998041690288433
1635	0.996952104983651
1636	0.995488861515653
1637	0.994183176550003
1638	0.99261650020362
1639	0.990704873853496
1640	0.988679410884223
1641	0.986570570583121
1642	0.984537725880664
1643	0.982313858174575
1644	0.979941073990799
1645	0.977734710702629
1646	0.974979081195516
1647	0.97157769924098
1648	0.968657590697989
1649	0.965716377557693
1650	0.962190155727635
1651	0.9591091190257
1652	0.95642198527184
1653	0.953279179336732
1654	0.950159956348493
1655	0.947622467858726
1656	0.945161510509197
1657	0.943042142623784
1658	0.941554210669338
1659	0.94020779400114
1660	0.938915512979033
1661	0.938185338447084
1662	0.938474592841124
1663	0.939186370952595
1664	0.939963194472633
1665	0.941433660285068
1666	0.943065335286887
1667	0.944644928753227
1668	0.946511595151009
1669	0.947696332761958
1670	0.948179737268128
1671	0.94892236658895
1672	0.949373963980706
1673	0.949222341969189
1674	0.948540895672146
1675	0.946801261695987
1676	0.943545856679237
1677	0.939972278879065
1678	0.937286964095054
1679	0.933255586093252
1680	0.928575292174681
1681	0.924228109521911
1682	0.9179831500669
1683	0.911318333667893
1684	0.904840376790266
1685	0.897080628175925
1686	0.888688912201881
1687	0.879919626356172
1688	0.871041841444713
1689	0.862158120831005
1690	0.852981949309639
1691	0.843237160309536
1692	0.832476943564444
1693	0.82150876830622
1694	0.810444706427255
1695	0.799148918831999
1696	0.788026827347618
1697	0.776418552141181
1698	0.764271466640416
1699	0.751698163208401
1700	0.738682404404985
1701	0.725716271649844
1702	0.712562977701132
1703	0.699232255239601
1704	0.686106541365404
1705	0.672671629263413
1706	0.658219211307743
1707	0.645024707546437
1708	0.631582666139033
1709	0.620011551705113
1710	0.609158825436633
1711	0.600834406159499
1712	0.593833366172861
1713	0.590104073008421
1714	0.589101050796532
1715	0.59029039559393
1716	0.594082328825335
1717	0.600208121337976
1718	0.609184694806788
1719	0.619509677590041
1720	0.631905779998528
1721	0.644544136202477
1722	0.656688360159067
1723	0.669117972725105
1724	0.682125363002769
1725	0.6949985121173
1726	0.706928088493624
1727	0.717091626334473
1728	0.725864192147793
1729	0.733163620810648
1730	0.73864239060209
1731	0.743493958812886
1732	0.746869511477644
1733	0.748345584779061
1734	0.749431283295486
1735	0.750093857071758
1736	0.749775278589573
1737	0.748672000861916
1738	0.7472332893667
1739	0.745866969871682
1740	0.744544871244084
1741	0.743856016614948
1742	0.743362782656478
1743	0.742666815764587
1744	0.742611248769825
1745	0.742849651778136
1746	0.743242570972688
1747	0.744089581056803
1748	0.745052484661603
1749	0.746451526257569
1750	0.747807147449833
1751	0.748885912860339
1752	0.751025610182615
1753	0.753370589674914
1754	0.756408474054068
1755	0.760972899790796
1756	0.765238456307463
1757	0.769879184903412
1758	0.773856654328571
1759	0.777374122466275
1760	0.781542980209246
1761	0.786064872017967
1762	0.789816609467982
1763	0.793912839323323
1764	0.797300490634801
1765	0.79922855094338
1766	0.80213366565325
1767	0.805770818633218
1768	0.80859260597567
1769	0.811171555186247
1770	0.813650867622471
1771	0.815696497710353
1772	0.817652214731372
1773	0.819431173794028
1774	0.820901557230548
1775	0.822642229144526
1776	0.824849412766199
1777	0.827038137339632
1778	0.829801841908006
1779	0.832382075867662
1780	0.83451300960642
1781	0.836807430950446
1782	0.838647380775502
1783	0.840632204796801
1784	0.842736729027648
1785	0.844798120702128
1786	0.846310445068805
1787	0.848734886292213
1788	0.852517255065615
1789	0.854850681763949
1790	0.856839890899769
1791	0.858959463134134
1792	0.859862443027927
1793	0.861501310375638
1794	0.863978462507888
1795	0.866198548213785
1796	0.868492807090445
1797	0.870201559469448
1798	0.87213386031428
1799	0.873099889561873
1800	0.872721492330711
1801	0.869572690700555
1802	0.870430860213762
1803	0.871290047582156
1804	0.871685645456958
1805	0.871830068948831
1806	0.872364266224535
1807	0.873281991301185
1808	0.873960606056679
1809	0.874074044160294
1810	0.874511639539813
1811	0.874648151352122
1812	0.874557638719961
1813	0.874618143656085
1814	0.874378640964808
1815	0.873861724472532
1816	0.873082242166439
1817	0.872670585725935
1818	0.872479365226109
1819	0.872318390263603
1820	0.871775617368116
1821	0.87170517324542
1822	0.871407583177928
1823	0.870850454135663
1824	0.871135253500529
1825	0.871298657424793
1826	0.870987505636431
1827	0.871119640512679
1828	0.871555089496149
1829	0.871824300288983
1830	0.872037094915222
1831	0.872835393105403
1832	0.873707436964443
1833	0.874474215607335
1834	0.875648095126376
1835	0.877377201237741
1836	0.87857349851531
1837	0.879409191578541
1838	0.880462199971232
1839	0.88160678291794
1840	0.882272799628617
1841	0.882913555687893
1842	0.884186404703524
1843	0.885086358687606
1844	0.885549258767871
1845	0.886362400210428
1846	0.887195764338795
1847	0.887730538938653
1848	0.888007533474081
1849	0.88835382882932
1850	0.888485802214846
1851	0.888743120725111
1852	0.889096784236816
1853	0.889723008354748
1854	0.890521234432857
1855	0.89121078115424
1856	0.892110414272662
1857	0.893052745738788
1858	0.8938456872983
1859	0.89441453889305
1860	0.895315105362514
1861	0.896160977082595
1862	0.897381771752088
1863	0.898859943633485
1864	0.899922567197679
1865	0.900536544257333
1866	0.900962397013135
1867	0.901555133316337
1868	0.90194225689279
1869	0.902663233783562
1870	0.903862490710261
1871	0.904564401672606
1872	0.90503457936663
1873	0.905518532368445
1874	0.906357786491242
1875	0.906868647763557
1876	0.907120409213279
1877	0.907766849084066
1878	0.908465434603779
1879	0.909116490724921
1880	0.909568429578626
1881	0.910283885063847
1882	0.91071785318318
1883	0.910707583976232
1884	0.910675458664278
1885	0.910920149391094
1886	0.911665981308269
1887	0.912072776435672
1888	0.911935541146325
1889	0.911978102058464
1890	0.911987663025733
1891	0.911750810711144
1892	0.911277518981847
1893	0.9110991561033
1894	0.911015613314147
1895	0.910554068613779
1896	0.910356198689992
1897	0.910422010108235
1898	0.910167664849618
1899	0.910043924497138
1900	0.910094992255885
1901	0.910316703398966
1902	0.910533003272827
1903	0.910897252456616
1904	0.911210120398575
1905	0.91160908755523
1906	0.911873233534255
1907	0.912011716054149
1908	0.912274715819385
1909	0.912697024597252
1910	0.913005931015293
1911	0.913069087630012
1912	0.912934468704468
1913	0.91316596277942
1914	0.91341431827141
1915	0.913500896467577
1916	0.913806993040247
1917	0.914008506310335
1918	0.913878115045394
1919	0.913818356143138
1920	0.913892966384742
1921	0.914042254516783
1922	0.913995319055502
1923	0.91388276748695
1924	0.913817349127804
1925	0.913893773425036
1926	0.913767169423072
1927	0.913391717143534
1928	0.913293633919951
1929	0.913332331782398
1930	0.913219503874073
1931	0.913029061397354
1932	0.913077348818832
1933	0.913162127959192
1934	0.913071133157865
1935	0.913160206046453
1936	0.913710098815953
1937	0.913648344392759
1938	0.913108625211465
1939	0.912985898829254
1940	0.912818237058558
1941	0.912669018546082
1942	0.912701525132081
1943	0.912798211381081
1944	0.913078162422878
1945	0.912890542727794
1946	0.912908014930425
1947	0.913336091916752
1948	0.913415090339387
1949	0.913244728101165
1950	0.91335762142411
1951	0.91367419870655
1952	0.913653528047493
1953	0.913556464057128
1954	0.913519629899027
1955	0.913074448038019
1956	0.913029964087625
1957	0.913177743069264
1958	0.913588163989362
1959	0.914098457842361
1960	0.914561358827213
1961	0.914773942158076
1962	0.91475814873119
1963	0.915011706568345
1964	0.915069725060822
1965	0.915452922291054
1966	0.916354944746887
1967	0.916861702832519
1968	0.917178135914346
1969	0.917667757386834
1970	0.918222020727971
1971	0.918616284666246
1972	0.91904170156979
1973	0.919351140897744
1974	0.919887281763786
1975	0.920426947948321
1976	0.920832579091089
1977	0.921353475043484
1978	0.921878191386813
1979	0.922225764699357
1980	0.922570997107634
1981	0.923144727659038
1982	0.923536658641716
1983	0.923651608733823
1984	0.923838520937737
1985	0.924132379426216
1986	0.924302912087323
1987	0.924381304284466
1988	0.924303589133474
1989	0.924348723271962
1990	0.924286661028136
1991	0.924421325712004
1992	0.924869087641021
1993	0.924922418489991
1994	0.924764968891463
1995	0.9247951736259
1996	0.924603843711287
1997	0.924617772268455
1998	0.925099552395315
1999	0.925258612678547
2000	0.925307616774665
2001	0.925113609341093
2002	0.925318549595325
2003	0.925565283616976
2004	0.925793947860731
2005	0.926508238011493
2006	0.926573740525514
2007	0.926108405043343
2008	0.925939253115877
2009	0.925509529516045
2010	0.925367731020269
2011	0.925445470641206
2012	0.925567215987348
2013	0.926065724192444
2014	0.926194695848729
2015	0.926199292560683
2016	0.926139745538596
2017	0.926041705253958
2018	0.925554740794765
2019	0.925500697008168
2020	0.92586127784206
2021	0.925772021721594
2022	0.925528668345011
2023	0.925370840421038
2024	0.925001770525339
2025	0.924742538978881
2026	0.92459341338842
2027	0.924500731954591
2028	0.924327904580464
2029	0.924272144177247
2030	0.924320149321494
2031	0.92470701613085
2032	0.924567264654197
2033	0.924092460794195
2034	0.924080164305358
2035	0.924175808851903
2036	0.923966169243638
2037	0.924012889658646
2038	0.923788846449697
2039	0.922862378901123
2040	0.922429614720417
2041	0.922324048206621
2042	0.922113398427289
2043	0.922091395050725
2044	0.921855506464684
2045	0.921166331007535
2046	0.921029828646359
2047	0.920918717515276
2048	0.920836678407644
2049	0.920753434950732
2050	0.920999204544626
2051	0.920988614004484
2052	0.920805734108606
2053	0.920582789365543
2054	0.920212560572792
2055	0.920105241580609
2056	0.920015595558596
2057	0.919937960379514
2058	0.92027982069665
2059	0.920221966712398
2060	0.919843160971427
2061	0.919536051276067
2062	0.919057126621664
2063	0.918580786744531
2064	0.918333646316653
2065	0.918166300793749
2066	0.918055252656312
2067	0.91818123613898
2068	0.918125739689894
2069	0.918073148257158
2070	0.917935828334095
2071	0.917800617373516
2072	0.917532949447113
2073	0.916970082387363
2074	0.916657233019048
2075	0.916391679348066
2076	0.916135986183386
2077	0.916123288476133
2078	0.915982408501218
2079	0.91595640146614
2080	0.915464546364929
2081	0.915077954952766
2082	0.914614676786607
2083	0.914118705447865
2084	0.913363892416119
2085	0.913063238493432
2086	0.913021687185409
2087	0.912784703278789
2088	0.912588369965876
2089	0.912571952600319
2090	0.912517375579845
2091	0.912543781142768
2092	0.913069402240002
2093	0.913173326880581
2094	0.912811159899276
2095	0.912708127502663
2096	0.912617503897345
2097	0.912597009430647
2098	0.912289766482449
2099	0.912356511375344
2100	0.912323050226912
2101	0.912209225631295
2102	0.91199916013632
2103	0.912068238076505
2104	0.911617639984096
2105	0.910793323251403
2106	0.909980155731261
2107	0.908919125473976
2108	0.907841015288645
2109	0.906743500233683
2110	0.905445339200547
2111	0.904278888782956
2112	0.902563776772991
2113	0.899851495296083
2114	0.897977678759038
2115	0.896416756380699
2116	0.89458566288964
2117	0.892825864788685
2118	0.891160584345842
2119	0.889224447666492
2120	0.886626778011029
2121	0.884407219436382
2122	0.882423064187013
2123	0.880395058113551
2124	0.878483872376188
2125	0.876034657721675
2126	0.873441848613925
2127	0.870827486320726
2128	0.867465959966227
2129	0.864713118465586
2130	0.862139236967375
2131	0.860040430940391
2132	0.858102419203706
2133	0.856592446661392
2134	0.855165175170655
2135	0.854800747488357
2136	0.855212612223437
2137	0.856254019476402
2138	0.857267449820424
2139	0.858696754799049
2140	0.860281513602518
2141	0.86189094382484
2142	0.863279703654981
2143	0.86546623308579
2144	0.866330722224408
2145	0.866283944143588
2146	0.866258494056498
2147	0.865622047874861
2148	0.865271873166187
2149	0.864983204671888
2150	0.86427123552062
2151	0.863258737944098
2152	0.862469509641599
2153	0.861470292681619
2154	0.860387831668799
2155	0.859041160807642
2156	0.858422845104306
2157	0.857637486267632
2158	0.857522992136957
2159	0.858283969140038
2160	0.859309895351821
2161	0.860620641358179
2162	0.862552504353152
2163	0.864494940564153
2164	0.867076093455842
2165	0.869152008968461
2166	0.871138075167602
2167	0.873110278921659
2168	0.875066237505674
2169	0.876769427092807
2170	0.878784199633187
2171	0.879755133866192
2172	0.880103117078852
2173	0.880309270228598
2174	0.879683495856531
2175	0.879247007189724
2176	0.878441226469154
2177	0.878070183925452
2178	0.878078085101393
2179	0.877600059215867
2180	0.876739384185189
2181	0.876582340200606
2182	0.876447868749142
2183	0.876327009863953
2184	0.876788523287368
2185	0.877276728983423
2186	0.877951644004623
2187	0.878740352087362
2188	0.879349118359895
2189	0.88044133907159
2190	0.881258206876091
2191	0.881558476749798
2192	0.882125307765917
2193	0.883066969611131
2194	0.883696011637042
2195	0.884320906401477
2196	0.884321891162413
2197	0.884160748856
2198	0.883732631429861
2199	0.882341366206301
2200	0.881433443038882
2201	0.88074678628936
2202	0.879885236349812
2203	0.878602433284234
2204	0.877929372760734
2205	0.87819810084095
2206	0.877383202063376
2207	0.875992435182618
2208	0.875185873874824
2209	0.873752476305419
2210	0.87259827823669
2211	0.872017354624271
2212	0.872234024080445
2213	0.870343113114376
2214	0.868186864997808
2215	0.866447194842486
2216	0.86375924988374
2217	0.861794826095561
2218	0.860579196003958
2219	0.858666378799091
2220	0.856553164419231
2221	0.854101885375829
2222	0.851325645640095
2223	0.848619530553602
2224	0.84561201871071
2225	0.842635813691153
2226	0.839683194531699
2227	0.836752612659298
2228	0.833527280185368
2229	0.830667658263121
2230	0.828061894266303
2231	0.825439666003312
2232	0.823177784017889
2233	0.820485158115643
2234	0.817909991968778
2235	0.814809607905973
2236	0.810985443452175
2237	0.807368808309372
2238	0.803946803245415
2239	0.799821854957668
2240	0.795597629387397
2241	0.79082767669626
2242	0.785656588828405
2243	0.77965301535341
2244	0.77307206007623
2245	0.76582539080456
2246	0.758109183536302
2247	0.74968722666037
2248	0.741376604269178
2249	0.732802957876484
2250	0.723648138857988
2251	0.714078680432059
2252	0.704258546346699
2253	0.694249296107786
2254	0.683270705791922
2255	0.671755440664664
2256	0.659926277410671
2257	0.646970166807074
2258	0.634669032975748
2259	0.622483698636131
2260	0.610053339796347
2261	0.597490844273607
2262	0.58507790986466
2263	0.572073888808185
2264	0.560358258259219
2265	0.549354669904447
2266	0.538211969692734
2267	0.527576867657156
2268	0.517255923979135
2269	0.506542353328732
2270	0.496965354981746
2271	0.488827743453963
2272	0.480090457812621
2273	0.471442916080458
2274	0.463121675237302
2275	0.455456682446982
2276	0.446811815230207
2277	0.438534618355212
2278	0.429069911066894
2279	0.418388418696986
2280	0.407283980846063
2281	0.395337060202324
2282	0.383269645084433
2283	0.370712318753061
2284	0.357610112622605
2285	0.343922518701195
2286	0.330195323021521
2287	0.315212411331624
2288	0.301273865944791
2289	0.287870718805153
2290	0.274538206553802
2291	0.262860398957418
2292	0.251347041016781
2293	0.239481915536735
2294	0.229322809400689
2295	0.219466603529002
2296	0.209900164125604
2297	0.201486643653384
2298	0.193151486462971
2299	0.185397112969701
2300	0.177778911277863
2301	0.171215526510534
2302	0.165371509532181
2303	0.160453821945878
2304	0.15631425108034
2305	0.152880352899158
2306	0.150089472942974
2307	0.149088855951689
2308	0.149348110878793
2309	0.150325089989789
2310	0.152797845759898
2311	0.156306971723859
2312	0.160470462146695
2313	0.166015084757373
2314	0.174050626566471
2315	0.180928430418842
2316	0.188345883444465
2317	0.19541647103571
2318	0.202747902635754
2319	0.20914516770857
2320	0.215546331781668
2321	0.220693467831125
2322	0.224438324028002
2323	0.228288454637014
2324	0.231627935594703
2325	0.234264992512117
2326	0.236372958274534
2327	0.238332751751199
2328	0.239482728948752
2329	0.240348183327962
2330	0.240901309902845
2331	0.241439755994008
2332	0.241115887042567
2333	0.241630134701359
2334	0.242282293706927
2335	0.24354735467483
2336	0.245504292161564
2337	0.247519626951821
2338	0.250872573567058
2339	0.252613808993746
2340	0.253102250432721
2341	0.254400072490812
2342	0.255020006485898
2343	0.256380246274917
2344	0.259354434264105
2345	0.260957742808142
2346	0.261972612304473
2347	0.262609580591192
2348	0.262787492937721
[truncated: 152 more rows]
