# Supplementary material for: Machine learning-assisted non-destructive plasticizer identification and quantification in historical PVC objects based on IR spectroscopy
Source: Sci Rep. 2022 Mar 23;12:5017. doi: 10.1038/s41598-022-08862-1 (PMC8943100; doi:10.1038/s41598-022-08862-1)
Supplement: Supplementary file 1 — Supplementary Information 1. [file 41598_2022_8862_MOESM1_ESM.zip › Plasticizers_PVC_data/NIR_all/PVC4_idle.txt]

Wavelength	C:\Documents and Settings\All Users\Application Data\ASD\Indico Pro\Projects\David\PVC4_idle.txt
350	0.614538479201288
351	0.653591119335998
352	0.627088660516212
353	0.621777419099691
354	0.638863326457174
355	0.651081581381442
356	0.659220776975622
357	0.676173633172546
358	0.710057853542262
359	0.700317833080894
360	0.687932639789545
361	0.706395063033271
362	0.740485907732817
363	0.767039640440164
364	0.778108601031599
365	0.795956970069413
366	0.803220105740262
367	0.804917964202985
368	0.835490607163414
369	0.853714806815598
370	0.861275813318079
371	0.881871078456097
372	0.896877272519381
373	0.903551532716301
374	0.904731377693675
375	0.919066495275586
376	0.93619569142753
377	0.945251572131419
378	0.956843859159216
379	0.965947484619553
380	0.970385961153655
381	0.977715950567797
382	0.979134071946888
383	0.977382671820875
384	0.993292426322387
385	1.00387646223841
386	1.0061936542923
387	1.00923592053846
388	1.01447703500425
389	1.02037727813423
390	1.02405488278542
391	1.02603929517643
392	1.03067031105172
393	1.03952604523571
394	1.03677374463974
395	1.03364157971876
396	1.03724487065162
397	1.04125576864735
398	1.04361742372736
399	1.04449705630586
400	1.04730873014951
401	1.04819006527636
402	1.0474063605405
403	1.04781205703476
404	1.0489458606829
405	1.05111949518531
406	1.05455052557987
407	1.05652835385805
408	1.0567870114332
409	1.05585108739417
410	1.05500985527614
411	1.05559647433577
412	1.05785481914257
413	1.05980573185315
414	1.06118946224099
415	1.06203915088996
416	1.06292003205232
417	1.06250077569892
418	1.06140222390942
419	1.06156420333449
420	1.06109699719924
421	1.06087397571122
422	1.06236305035087
423	1.06315777709225
424	1.06351343965347
425	1.064057758361
426	1.0648460113536
427	1.06577202522874
428	1.06664344640045
429	1.06709519806547
430	1.06708248365908
431	1.06692514205789
432	1.06758857134063
433	1.06803723601668
434	1.06824182433493
435	1.06872602324608
436	1.06941323756291
437	1.06962915412154
438	1.06874365697626
439	1.06902594672629
440	1.06905192856326
441	1.06774506386216
442	1.06816511676013
443	1.06909778338905
444	1.06957408351334
445	1.06951657768843
446	1.06966712612478
447	1.07019049951859
448	1.07063713412874
449	1.0711011083563
450	1.07124316879149
451	1.07052731833478
452	1.07076513106762
453	1.07137344142216
454	1.0712800111516
455	1.07141198721746
456	1.07159579906698
457	1.07161125394044
458	1.07154526215467
459	1.0715545546863
460	1.07151732225075
461	1.07063516869594
462	1.07013846443058
463	1.0702133823775
464	1.07020350632091
465	1.06994004261859
466	1.06954936784094
467	1.06930957261636
468	1.0688590501757
469	1.06904109871161
470	1.07039461306789
471	1.07057792896521
472	1.07003318341751
473	1.06943819461781
474	1.06951670790706
475	1.06933749172138
476	1.06883223998723
477	1.06913100750555
478	1.0695305518546
479	1.06968007056364
480	1.06934147259714
481	1.06909112691978
482	1.06887375413506
483	1.06848898818642
484	1.06821081846293
485	1.06765204239315
486	1.06676059627416
487	1.06707471053341
488	1.06709567678135
489	1.06643278293242
490	1.06687529924076
491	1.06699819751407
492	1.06655789591376
493	1.06613752324834
494	1.06579110895113
495	1.06568822261879
496	1.06595083566795
497	1.06592678559132
498	1.06533660988905
499	1.06431224762293
500	1.06441135564627
501	1.06477072545479
502	1.06471487470132
503	1.06421460669165
504	1.06353450311578
505	1.06293238621606
506	1.06273602769653
507	1.06241913301191
508	1.06197749766872
509	1.06162915409802
510	1.06138758847771
511	1.06112243013729
512	1.06072544684782
513	1.0604551975711
514	1.06008558280909
515	1.05954312949487
516	1.05923695310484
517	1.05902853277768
518	1.05882312406439
519	1.0585823233952
520	1.05806477707567
521	1.05753813967972
522	1.0575448373573
523	1.05752423204337
524	1.05721089842011
525	1.05654419132298
526	1.05631037974441
527	1.05603918947235
528	1.05546258304346
529	1.05527471545094
530	1.05507047198578
531	1.05474126578485
532	1.05462728719881
533	1.05427056884553
534	1.05369931578388
535	1.05320423414398
536	1.05291715387582
537	1.05261421469712
538	1.0520517313508
539	1.05167603077601
540	1.05132200126487
541	1.05085620406313
542	1.05044886042431
543	1.05006154204611
544	1.04967167846453
545	1.04927823408773
546	1.04896245556158
547	1.04865931010395
548	1.04821882004615
549	1.04786088441169
550	1.04763903301847
551	1.04752247382823
552	1.04723070115156
553	1.04687424909922
554	1.04658918757123
555	1.04647304098786
556	1.04633250859638
557	1.04610355567046
558	1.04590819717468
559	1.04555415951489
560	1.04518753550578
561	1.04513742791955
562	1.04489291681939
563	1.04453879435425
564	1.04429864173814
565	1.04427055897121
566	1.04419525571869
567	1.04394891494423
568	1.04388716092748
569	1.04370586742458
570	1.04341917895133
571	1.0434546316125
572	1.04353988104518
573	1.04348916015281
574	1.04315890726596
575	1.04306452840281
576	1.04313564766977
577	1.04317625760698
578	1.04307543694105
579	1.04306898280287
580	1.04327943602618
581	1.04353348332363
582	1.04378803253619
583	1.04399924683079
584	1.04412505398606
585	1.04406321058587
586	1.04392757348264
587	1.0438968651623
588	1.0436915399111
589	1.04336942995843
590	1.04306323570731
591	1.04295287911645
592	1.04291090148955
593	1.04281258169475
594	1.04253312877405
595	1.04227449190396
596	1.04193847363001
597	1.0411822276698
598	1.04062525013883
599	1.04040064860258
600	1.04041535352956
601	1.04026399857931
602	1.04010848897515
603	1.04006670121568
604	1.03997668438655
605	1.03992385399246
606	1.0399997483539
607	1.04034016380807
608	1.04079231684442
609	1.04134627995481
610	1.04207272481508
611	1.04303320003715
612	1.04423727270749
613	1.04560978342883
614	1.04675170841546
615	1.04779059675816
616	1.04879427132489
617	1.04945323621325
618	1.04990079853574
619	1.05013462747813
620	1.05004859194442
621	1.0499250423598
622	1.04987188236014
623	1.04990923674149
624	1.04998616763323
625	1.05008062976677
626	1.05019695864435
627	1.05039181830145
628	1.05067452113766
629	1.05103336566801
630	1.0514478925965
631	1.0517630666685
632	1.05207075358487
633	1.05255048505593
634	1.05289878963937
635	1.05321369101063
636	1.05361439825318
637	1.05399882055253
638	1.05437857444721
639	1.05475141799927
640	1.05507486549605
641	1.0553918991916
642	1.05571703765441
643	1.05604504423036
644	1.05629752973009
645	1.05643022387261
646	1.0564774744151
647	1.05684982196473
648	1.05730115679773
649	1.05765982841078
650	1.05803278899142
651	1.05840934396259
652	1.05874972628475
653	1.05898206539916
654	1.05929765100987
655	1.05972156709925
656	1.06019428065248
657	1.06050397425403
658	1.0606694969929
659	1.06077270832959
660	1.06095756403762
661	1.06128691886265
662	1.06170809456902
663	1.06203431761819
664	1.06227753110905
665	1.0625350275788
666	1.06291171531858
667	1.06306929854085
668	1.06320238494965
669	1.06346059558346
670	1.06356210493269
671	1.06369276055963
672	1.06390433592295
673	1.06406242847785
674	1.06431119829688
675	1.06455228871782
676	1.06460910183618
677	1.06479887501215
678	1.06506112174014
679	1.06527057529969
680	1.06530701661603
681	1.06538569232335
682	1.06555491017144
683	1.06560645978694
684	1.06565144112097
685	1.06568694796561
686	1.06567741829308
687	1.06582779265178
688	1.06604048461686
689	1.06619183582336
690	1.06631987759025
691	1.06630635970731
692	1.06616544855892
693	1.06612722388193
694	1.06607111118437
695	1.06602101826569
696	1.06605301008918
697	1.06602829302889
698	1.06594577721531
699	1.06584470304465
700	1.06580282714432
701	1.06578137619885
702	1.06579469739238
703	1.06597465584393
704	1.06600596125901
705	1.06593119916489
706	1.06595697405429
707	1.06592545148259
708	1.06592381135846
709	1.0660294777333
710	1.06613166918197
711	1.06622694600677
712	1.06628853612497
713	1.06623656707051
714	1.06623471827237
715	1.06630557448979
716	1.06639989513225
717	1.06639942689521
718	1.06642146537668
719	1.06655048579396
720	1.06663578313805
721	1.06666069787742
722	1.06664101680901
723	1.06662721575194
724	1.06668881968706
725	1.06679860966577
726	1.06686849118944
727	1.06668266087879
728	1.06648613413056
729	1.06648127734335
730	1.06660344778526
731	1.066614376312
732	1.06649597966608
733	1.06645106694888
734	1.06632353604945
735	1.06616996142865
736	1.06608802994945
737	1.06597409719427
738	1.0658892857043
739	1.06585543734252
740	1.06577305671408
741	1.06566616998814
742	1.06557073695892
743	1.06553528087425
744	1.06549153121628
745	1.06538897793534
746	1.06519838877073
747	1.06494197004226
748	1.06478843222732
749	1.06478092796263
750	1.06474510684172
751	1.06464619290549
752	1.06456859189683
753	1.06464188483223
754	1.06447186423543
755	1.06422885073202
756	1.06412122419626
757	1.06413526248146
758	1.06408020059769
759	1.06394222245396
760	1.06392489371039
761	1.06384237927828
762	1.06376997145751
763	1.06382786275408
764	1.06373088667131
765	1.06364617425023
766	1.06369544758727
767	1.06379371439262
768	1.06386590150203
769	1.06388020458032
770	1.06384147839123
771	1.06381285249646
772	1.06378587775748
773	1.06375458703405
774	1.0638338476895
775	1.06380891394217
776	1.06365349185554
777	1.06363804572815
778	1.06376642396038
779	1.06383342814141
780	1.06358330391264
781	1.06343480466489
782	1.06333293064289
783	1.06324661029585
784	1.06340943045914
785	1.06365031348395
786	1.06378745155716
787	1.06362261568569
788	1.06340816618559
789	1.06324989529374
790	1.06320861057395
791	1.0633407547843
792	1.06343298813451
793	1.06338178399593
794	1.0632529136816
795	1.06319664202107
796	1.06319127877498
797	1.06312421241037
798	1.06286757313872
799	1.06256890055426
800	1.06238199199455
801	1.06239887953602
802	1.06241252374176
803	1.06236761438108
804	1.06231980686465
805	1.06220856860304
806	1.06203827144474
807	1.06185300917288
808	1.061787262926
809	1.06173831467243
810	1.06163679464308
811	1.06145912794583
812	1.06127831649166
813	1.06115535346153
814	1.06112930448348
815	1.06112613168084
816	1.06108460247507
817	1.06098992659672
818	1.06091253339068
819	1.06084375395227
820	1.06079458590517
821	1.06077752772544
822	1.06072991080857
823	1.06062257727917
824	1.06045358372136
825	1.06025547702069
826	1.06016409730601
827	1.06018133908707
828	1.0601896824801
829	1.06015160556092
830	1.06005205209453
831	1.05991733135146
832	1.05988088895546
833	1.05991700572006
834	1.06001268923974
835	1.06018893313192
836	1.06010838596963
837	1.05990448859618
838	1.05981588511731
839	1.05957282496974
840	1.05944153043532
841	1.0595397315586
842	1.05968410641167
843	1.05968578155716
844	1.0595835907083
845	1.05952604353015
846	1.05948082327173
847	1.05949823725974
848	1.05955645263906
849	1.0594296136519
850	1.05939873729523
851	1.05948388002919
852	1.05954026572076
853	1.05938642410436
854	1.05927543092514
855	1.05936334925869
856	1.05930063022495
857	1.05917753554736
858	1.05908095689415
859	1.05909498983035
860	1.05909381575973
861	1.05907535010877
862	1.05903826951875
863	1.05887649779423
864	1.05870057463699
865	1.05862355232549
866	1.05875460971934
867	1.05879909989592
868	1.0587489175012
869	1.05863538858465
870	1.05826453346084
871	1.05811015896896
872	1.05818039167045
873	1.0579334694474
874	1.05792048144606
875	1.05802978701711
876	1.0580279060832
877	1.05807868230727
878	1.05803943720468
879	1.05787817488969
880	1.05771841646036
881	1.05752960630312
882	1.05726857426122
883	1.05694804541996
884	1.05693394596249
885	1.05689263932417
886	1.05669508912133
887	1.05654893665633
888	1.05647905029964
889	1.05642532044663
890	1.05630488332848
891	1.05614377030212
892	1.0559407039036
893	1.05572774289898
894	1.05559429057473
895	1.05541083628971
896	1.05522145049761
897	1.05508361866984
898	1.05474187354688
899	1.05454774042058
900	1.05457944506581
901	1.05447391071136
902	1.05430573040219
903	1.05413044303548
904	1.05399587253742
905	1.05385799120727
906	1.05372015807643
907	1.05357192940117
908	1.05337851860513
909	1.05320877466073
910	1.05306304597546
911	1.0529187978944
912	1.05275914517021
913	1.05260888902899
914	1.05249020164882
915	1.05241665551445
916	1.05260413963859
917	1.05286529083021
918	1.05294944701792
919	1.05294919056731
920	1.05286460017366
921	1.05274806601332
922	1.05271166340379
923	1.05287380413179
924	1.05309767164853
925	1.05321856736053
926	1.0532676515159
927	1.05334698335987
928	1.05344199331474
929	1.05343374505253
930	1.05354026782323
931	1.05368053858895
932	1.05372965087931
933	1.0536311293581
934	1.0536139349006
935	1.05368528904192
936	1.05369256911445
937	1.05384180859265
938	1.05403855771846
939	1.05417582250031
940	1.05426451552606
941	1.05426793431312
942	1.0542321051555
943	1.05424005840138
944	1.05419839772494
945	1.05418808219241
946	1.05422549148455
947	1.05413120664512
948	1.05418548312293
949	1.05423276284549
950	1.05401787222139
951	1.0539765969094
952	1.05401973370812
953	1.05406374340967
954	1.05410502737836
955	1.05407800062007
956	1.05414133607311
957	1.05440044062451
958	1.05435825915105
959	1.054337985677
960	1.05435703111421
961	1.05409313086669
962	1.05378960378903
963	1.05362288063416
964	1.05366581807686
965	1.05374062191687
966	1.05365728121357
967	1.05355744630078
968	1.05375954155924
969	1.05371345155318
970	1.05352513125985
971	1.05342930449043
972	1.05378203932029
973	1.05376074811205
974	1.0534765070525
975	1.05339910410269
976	1.05342101896712
977	1.0533317972957
978	1.05312275108126
979	1.05306751708165
980	1.052962374017
981	1.05283873562104
982	1.05278048144685
983	1.0528255606664
984	1.05284348656586
985	1.05289655752836
986	1.05315389901357
987	1.05297383119911
988	1.05266931735881
989	1.05255284418155
990	1.05254541716876
991	1.05252732552102
992	1.0525359131094
993	1.05262711932342
994	1.05248362180408
995	1.05226160297861
996	1.05206935230601
997	1.05190285894613
998	1.05200677350153
999	1.0522100973499
1000	1.05226990130322
1001	1.04787779104466
1002	1.04889382943626
1003	1.04893034792117
1004	1.0476866677341
1005	1.04754658418745
1006	1.04771177671454
1007	1.04797292512733
1008	1.04920456603468
1009	1.04944773254404
1010	1.0493098153592
1011	1.04902245229362
1012	1.04842828038508
1013	1.04677181908785
1014	1.04691502250411
1015	1.0478950375636
1016	1.04813554379986
1017	1.04945483546765
1018	1.04916352134225
1019	1.04694943383306
1020	1.04650111319865
1021	1.04570998651384
1022	1.04619318656013
1023	1.0492937790277
1024	1.05013010289246
1025	1.05028961293331
1026	1.0505781121396
1027	1.05011427167964
1028	1.04885554447224
1029	1.04866036682344
1030	1.0495092626872
1031	1.0490741879042
1032	1.04784127387144
1033	1.04765735286485
1034	1.04741022694094
1035	1.04744563605831
1036	1.04857814914691
1037	1.04876199835075
1038	1.04826569820734
1039	1.04814168716072
1040	1.04767797981273
1041	1.04776561754747
1042	1.04885165407043
1043	1.04899795896412
1044	1.04886855573864
1045	1.04853433236042
1046	1.04841106040843
1047	1.04782835002352
1048	1.04756379057417
1049	1.04772773260299
1050	1.04771543066978
1051	1.04745119214965
1052	1.04730092248511
1053	1.04744293456463
1054	1.04735826037386
1055	1.04704716766645
1056	1.04681169518228
1057	1.04649049776362
1058	1.04631751056142
1059	1.04620456040948
1060	1.04607396542487
1061	1.04618900076343
1062	1.04656982628387
1063	1.04668148700062
1064	1.04687920361918
1065	1.04692404024747
1066	1.0467910518984
1067	1.04675802034791
1068	1.04660747429514
1069	1.04660868832754
1070	1.04674545311209
1071	1.04675521679066
1072	1.04694684749245
1073	1.04694068755719
1074	1.04657070546985
1075	1.04641268579955
1076	1.04618055558182
1077	1.0462059473583
1078	1.046137993015
1079	1.04626566472646
1080	1.04616027502843
1081	1.045935017182
1082	1.04574958296012
1083	1.04501560173963
1084	1.04532058024045
1085	1.046703084251
1086	1.04688907269608
1087	1.04722144183656
1088	1.047335212676
1089	1.0461976893458
1090	1.04576297661877
1091	1.04586960281719
1092	1.04591170367561
1093	1.0458422481503
1094	1.04540954901419
1095	1.04539506605171
1096	1.04599115516258
1097	1.04604596438273
1098	1.0463123148902
1099	1.04625209642665
1100	1.0454997545946
1101	1.04534253553202
1102	1.04562697734083
1103	1.04554396575845
1104	1.04538093672262
1105	1.04532299152038
1106	1.04514380998877
1107	1.04492414177728
1108	1.04456888770115
1109	1.04469369391704
1110	1.04524075436098
1111	1.04529143015821
1112	1.04452068436552
1113	1.04388522349353
1114	1.04349434877863
1115	1.04234234751352
1116	1.04202144427667
1117	1.04279597907741
1118	1.04289877976804
1119	1.04277707757471
1120	1.04252915165331
1121	1.04203258523133
1122	1.04190817607109
1123	1.04174283670304
1124	1.04163175287293
1125	1.04189577697621
1126	1.04214292370877
1127	1.04173660008914
1128	1.04135209239026
1129	1.04083862989024
1130	1.04006895781148
1131	1.0398175881661
1132	1.03998777982998
1133	1.039681733744
1134	1.03938257212591
1135	1.03928816702728
1136	1.0388246065085
1137	1.03857475166474
1138	1.03912719458314
1139	1.03885513247704
1140	1.03769897615725
1141	1.03750833968468
1142	1.0374968938132
1143	1.03728277201141
1144	1.0374239474492
1145	1.03801877380836
1146	1.0367053364973
1147	1.03562800567453
1148	1.03586465482491
1149	1.03523141757179
1150	1.03451174837672
1151	1.03456276569018
1152	1.03370331635816
1153	1.03152641614215
1154	1.0301844545221
1155	1.02898603691409
1156	1.0279646244975
1157	1.02764225024342
1158	1.02642574191394
1159	1.02433023323476
1160	1.02324811442195
1161	1.02241337804345
1162	1.02122856630174
1163	1.02011328407995
1164	1.01928749658405
1165	1.01803977922436
1166	1.01658366596497
1167	1.01596957516048
1168	1.0158826650012
1169	1.01493718775504
1170	1.0136939521477
1171	1.01322703948845
1172	1.01330295583944
1173	1.01281842206083
1174	1.01243305853734
1175	1.01218587809256
1176	1.01170630937586
1177	1.01113454605429
1178	1.01114423063366
1179	1.01070910413184
1180	1.01008431164817
1181	1.00833794891118
1182	1.00719325489668
1183	1.00674827902405
1184	1.00578990263585
1185	1.00499300484481
1186	1.0044772089578
1187	1.00301384066079
1188	1.00167760972513
1189	1.00163803558348
1190	1.00121109352758
1191	1.00076337107652
1192	1.00062987049296
1193	1.00074818266976
1194	1.00067599775226
1195	1.00064232517446
1196	1.00117123395568
1197	1.00186784221881
1198	1.00243506571095
1199	1.003365035086
1200	1.00437495139085
1201	1.00477746867943
1202	1.00538262520606
1203	1.00656886473369
1204	1.007755206403
1205	1.00865272910266
1206	1.00966666838111
1207	1.01063650489863
1208	1.01137065446287
1209	1.01284522401584
1210	1.01451522294134
1211	1.01560426995007
1212	1.01628819662392
1213	1.01748931239784
1214	1.01863338018647
1215	1.01963817718051
1216	1.0211227056318
1217	1.02220470272399
1218	1.02282351306195
1219	1.02330659354709
1220	1.02426180634338
1221	1.02540751540736
1222	1.02660760902229
1223	1.02758691895581
1224	1.02816341544051
1225	1.0288421881252
1226	1.02954977458968
1227	1.03021353581709
1228	1.03069092237951
1229	1.03071977157131
1230	1.03077528116334
1231	1.03108338196202
1232	1.03148536941476
1233	1.03258419317423
1234	1.03284748129495
1235	1.03249797861782
1236	1.03268257885766
1237	1.03258439127232
1238	1.03288569694252
1239	1.03376380855602
1240	1.03465854327908
1241	1.03458634625295
1242	1.03456531095852
1243	1.03476669242021
1244	1.03430923272163
1245	1.03416905059511
1246	1.0345037137301
1247	1.03425123199728
1248	1.03376649295827
1249	1.03376998212543
1250	1.03391452706173
1251	1.03413846828909
1252	1.0346189577888
1253	1.03473231360312
1254	1.03459336841796
1255	1.03458618411507
1256	1.03444804245141
1257	1.03463791059341
1258	1.03514577951976
1259	1.03523258037088
1260	1.0351757913919
1261	1.03546802364787
1262	1.03571253196688
1263	1.0360533459189
1264	1.03665477322281
1265	1.03679280813582
1266	1.03644883908745
1267	1.03654038241204
1268	1.03691518150464
1269	1.03701994224547
1270	1.03698256009955
1271	1.03665537380075
1272	1.03610669170337
1273	1.0360656556098
1274	1.03615766865222
1275	1.03607870479467
1276	1.03638550428034
1277	1.03645050303333
1278	1.03639149831404
1279	1.03634447688462
1280	1.03619984623402
1281	1.03559685174044
1282	1.0354649936427
1283	1.03554205230277
1284	1.03564647832541
1285	1.03549908874039
1286	1.03540217890625
1287	1.035344180289
1288	1.03492020670507
1289	1.03488761585471
1290	1.0352754743045
1291	1.03484772139942
1292	1.03434283333045
1293	1.0348020617398
1294	1.0350988448408
1295	1.03504433104335
1296	1.03536563703524
1297	1.0352895463639
1298	1.03480818726026
1299	1.03483933845918
1300	1.03508003566742
1301	1.03501611196022
1302	1.03493243610479
1303	1.03495095093043
1304	1.03512657877949
1305	1.03511085096542
1306	1.03506026615207
1307	1.03494649032374
1308	1.0348557584328
1309	1.03508958360102
1310	1.03547573774842
1311	1.03552504244136
1312	1.03542735320464
1313	1.03538612866105
1314	1.03529048548669
1315	1.03536337093237
1316	1.03540424565623
1317	1.03522554323734
1318	1.0348640051994
1319	1.03453515391308
1320	1.03474397148416
1321	1.03489672693361
1322	1.03459282442463
1323	1.03490654831348
1324	1.03553941010444
1325	1.03519628996875
1326	1.0348904907222
1327	1.03499913410197
1328	1.03500787835833
1329	1.03486900350624
1330	1.03483487692866
1331	1.03519011109306
1332	1.03469976445042
1333	1.03412151297927
1334	1.03420003798586
1335	1.03408806635416
1336	1.03401636463516
1337	1.03411646521625
1338	1.03375488603314
1339	1.0338684260405
1340	1.03430918618086
1341	1.0341632012911
1342	1.03373775124383
1343	1.03328038223924
1344	1.03301756746027
1345	1.03265170025394
1346	1.03233827720208
1347	1.03226609268855
1348	1.03183750896596
1349	1.03164786533245
1350	1.03150073663495
1351	1.03078293096864
1352	1.02997146423879
1353	1.02928584221314
1354	1.0287975504476
1355	1.02814380875819
1356	1.02727524871238
1357	1.02672607088676
1358	1.02619536908871
1359	1.02576113998297
1360	1.02569351989675
1361	1.02559754742749
1362	1.02467002809631
1363	1.02344588668646
1364	1.02251718423637
1365	1.02172916385149
1366	1.02113064166682
1367	1.02059009044624
1368	1.01963600510633
1369	1.01846676912945
1370	1.01738565507034
1371	1.01626792386147
1372	1.01499139750346
1373	1.01366521676411
1374	1.01273801086942
1375	1.01189108335789
1376	1.01064670286796
1377	1.00951386177998
1378	1.00838746315341
1379	1.00705692412569
1380	1.0059380115515
1381	1.00495922541682
1382	1.00415931021948
1383	1.00359688170476
1384	1.00327446289205
1385	1.00300599091535
1386	1.00216251877294
1387	1.00134299109178
1388	1.00098301837367
1389	1.00088234918138
1390	1.00076068694333
1391	1.00068636759398
1392	1.00064096059371
1393	1.00039634619306
1394	1.00013860382026
1395	1.00013451358528
1396	1.00022540555744
1397	1.00002792854094
1398	0.9994910288615
1399	0.999197073900165
1400	0.999234562337027
1401	0.999217200797076
1402	0.999323092026161
1403	0.999260714821323
1404	0.998971621448081
1405	0.998820943179859
1406	0.998604198923885
1407	0.998360551061425
1408	0.998216658384077
1409	0.998040237841915
1410	0.997751993755959
1411	0.997526568662063
1412	0.997419962739448
1413	0.997459784359726
1414	0.997331598697624
1415	0.996981955790217
1416	0.996771876815684
1417	0.996432408517326
1418	0.996012282046221
1419	0.996231842077364
1420	0.997064674804728
1421	0.997163422637227
1422	0.997149575685821
1423	0.997148933866835
1424	0.997365363267183
1425	0.997253022186141
1426	0.997239493057636
1427	0.998178050333668
1428	0.998955504495461
1429	0.999127635700686
1430	1.00000478337466
1431	1.00114228237172
1432	1.00157972454028
1433	1.00256877998582
1434	1.0038065452876
1435	1.00439644817317
1436	1.00500353526833
1437	1.00539844057863
1438	1.00555888421597
1439	1.00592062872963
1440	1.00668513588322
1441	1.00734703247496
1442	1.00741697807554
1443	1.00742585200333
1444	1.00744900445594
1445	1.0077336773036
1446	1.00843090408988
1447	1.00893462178682
1448	1.00907737145448
1449	1.00906494466417
1450	1.00938962137746
1451	1.01035973031654
1452	1.01107367454823
1453	1.01108154296704
1454	1.01106261362694
1455	1.01134204753136
1456	1.01176165339508
1457	1.01216107415634
1458	1.01236804909905
1459	1.0123648228601
1460	1.01246795420845
1461	1.01236192237455
1462	1.01214432725037
1463	1.01248078007159
1464	1.01288821658734
1465	1.01294499533314
1466	1.01320536151796
1467	1.01397310560487
1468	1.01387026430344
1469	1.01378376302325
1470	1.01431744354411
1471	1.01470895798295
1472	1.01472268542683
1473	1.01466524154791
1474	1.01475087013361
1475	1.01487568373593
1476	1.01480622101862
1477	1.01476566177595
1478	1.01488897448376
1479	1.01464624033416
1480	1.01439375032818
1481	1.01454023884875
1482	1.01462431699713
1483	1.01465993520988
1484	1.01490221092552
1485	1.01494928616681
1486	1.01484210777396
1487	1.01511899098487
1488	1.01534457985712
1489	1.01544643796657
1490	1.01556705789097
1491	1.01558212153431
1492	1.01575453131557
1493	1.01609129369807
1494	1.01645529475829
1495	1.01645502430972
1496	1.01613579261365
1497	1.01625730909403
1498	1.01683930464562
1499	1.01703033804302
1500	1.01687558645696
1501	1.01679906410824
1502	1.01657780198735
1503	1.01634527092236
1504	1.01651630398056
1505	1.0165140027386
1506	1.01632251175273
1507	1.01663433510998
1508	1.01671406236325
1509	1.01690699516715
1510	1.01736690628029
1511	1.01708667189845
1512	1.0165436983282
1513	1.01636450169364
1514	1.01626362904939
1515	1.01591593345573
1516	1.01591290750618
1517	1.01652146807894
1518	1.01659876729216
1519	1.0165745554386
1520	1.01648875407893
1521	1.01588095886216
1522	1.01586432860354
1523	1.01609453174632
1524	1.01627722516704
1525	1.01631008765664
1526	1.01683457302558
1527	1.01701676726071
1528	1.01678833132722
1529	1.01694288445471
1530	1.01685179948112
1531	1.01634062236065
1532	1.01596642493493
1533	1.01593997894221
1534	1.01581320085929
1535	1.01562115091165
1536	1.01605674889438
1537	1.01647054254023
1538	1.01655675553486
1539	1.01654545228321
1540	1.01628613666503
1541	1.01628548618088
1542	1.01652291967289
1543	1.01677319355955
1544	1.01673816508515
1545	1.01618449183114
1546	1.01585410995163
1547	1.01608058296127
1548	1.01619796220269
1549	1.01573042561136
1550	1.01559074530292
1551	1.01576154269181
1552	1.015861488403
1553	1.01634376441903
1554	1.01653084509365
1555	1.01622352323758
1556	1.01584740750083
1557	1.01571526629637
1558	1.01581851610097
1559	1.01601291875374
1560	1.01631440282164
1561	1.01647667525335
1562	1.01630721120914
1563	1.01579785354674
1564	1.01561423318792
1565	1.01555252797225
1566	1.01509531894419
1567	1.01518052837681
1568	1.01552553134749
1569	1.01555031297314
1570	1.01585264264699
1571	1.01592226365928
1572	1.015410503238
1573	1.01504624148937
1574	1.01521103869035
1575	1.01538753775122
1576	1.01518107636609
1577	1.01507340267748
1578	1.01486372148127
1579	1.01445944932702
1580	1.01449787899737
1581	1.01455336295115
1582	1.01412939897994
1583	1.01415258195399
1584	1.01454785623671
1585	1.01428159719457
1586	1.01420409854454
1587	1.01457514535206
1588	1.01441058475139
1589	1.01410689378333
1590	1.01444318320145
1591	1.01455100530071
1592	1.01373399790346
1593	1.01318077527469
1594	1.0131463988954
1595	1.01285711078561
1596	1.01260415625123
1597	1.01254813139234
1598	1.01235169926002
1599	1.01220579785108
1600	1.01219930143866
1601	1.01230244972985
1602	1.01237685346624
1603	1.01212415196202
1604	1.01207523937723
1605	1.01246736619585
1606	1.01245392931937
1607	1.01201778361494
1608	1.011373591117
1609	1.01078293566993
1610	1.01071537134737
1611	1.01053108595898
1612	1.01033397287358
1613	1.01025978475251
1614	1.00971865921541
1615	1.00920856061449
1616	1.00889609782129
1617	1.00846959898114
1618	1.00820498635743
1619	1.0079239944242
1620	1.00767215917037
1621	1.00757162474072
1622	1.00743638109676
1623	1.00747846733546
1624	1.00750214905445
1625	1.00751868294393
1626	1.0072747054938
1627	1.0067283199843
1628	1.00619074442195
1629	1.00531033585611
1630	1.00458443301314
1631	1.00443016914193
1632	1.00385324161774
1633	1.00292873115156
1634	1.00230881578911
1635	1.00111029215639
1636	0.999900548375772
1637	0.99945695924915
1638	0.998500690308672
1639	0.997113347856536
1640	0.99574484004781
1641	0.994102915513195
1642	0.992314741062383
1643	0.990328771759198
1644	0.988608988892243
1645	0.98699529989368
1646	0.984957428546742
1647	0.982709782655468
1648	0.980689014748091
1649	0.978554498816743
1650	0.975580885829065
1651	0.972846725709504
1652	0.970844510570297
1653	0.968588129554759
1654	0.966711361828906
1655	0.965501687456033
1656	0.963729795268608
1657	0.961809432191194
1658	0.960742933364452
1659	0.959729821616517
1660	0.958531271218012
1661	0.958165832743078
1662	0.958483937770379
1663	0.958931549329272
1664	0.959641128482379
1665	0.960657871101571
1666	0.961554625305814
1667	0.962765806199499
1668	0.964307706997098
1669	0.965239598394742
1670	0.965847428123959
1671	0.966354817546047
1672	0.966184412418876
1673	0.965833251500842
1674	0.9654595493369
1675	0.964237782855853
1676	0.962399764841186
1677	0.960554700272122
1678	0.958428948437322
1679	0.955054241750515
1680	0.951153264205898
1681	0.947514261770232
1682	0.94283453366911
1683	0.937751524448857
1684	0.932870713738848
1685	0.926850929130606
1686	0.920086964439643
1687	0.913259074809295
1688	0.906571304397405
1689	0.900010908432268
1690	0.893022850937223
1691	0.8856254870606
1692	0.877869086023101
1693	0.869220326302339
1694	0.86005887629607
1695	0.851389634379996
1696	0.842812814747497
1697	0.833876583353269
1698	0.824755049353079
1699	0.814994457245535
1700	0.80457048823298
1701	0.794019715389148
1702	0.783848494179375
1703	0.773261285019938
1704	0.762166812101597
1705	0.751242096579808
1706	0.739772069068033
1707	0.729264656145341
1708	0.718791468881723
1709	0.709633964964615
1710	0.70089374228303
1711	0.69404828577965
1712	0.688205053017565
1713	0.684998770043695
1714	0.68368419986718
1715	0.684461807225029
1716	0.687808826775024
1717	0.692664834380986
1718	0.699597292585361
1719	0.707922358461319
1720	0.717358964991502
1721	0.727438154700959
1722	0.738053641860845
1723	0.748639403806432
1724	0.758883499113346
1725	0.768770294576564
1726	0.778470836130695
1727	0.786924454356288
1728	0.793900933939072
1729	0.79921709547874
1730	0.803115620595142
1731	0.807432541924274
1732	0.810779044928711
1733	0.812201509776137
1734	0.813069616018758
1735	0.813087407109119
1736	0.812360433434806
1737	0.811988222023198
1738	0.81172643761685
1739	0.811483885641858
1740	0.811139833126972
1741	0.810513926627794
1742	0.810156048409095
1743	0.809557137171238
1744	0.808773951135242
1745	0.809249175592943
1746	0.810123692477683
1747	0.8103148733478
1748	0.811022318541006
1749	0.811723600593243
1750	0.812878611951539
1751	0.815048285922715
1752	0.816933718639102
1753	0.818438332773031
1754	0.820657118453476
1755	0.823361145558651
1756	0.826226875030402
1757	0.829989567308033
1758	0.832839692884173
1759	0.834812792516304
1760	0.837827718031674
1761	0.841484044871347
1762	0.844375496660239
1763	0.847688124467985
1764	0.850371086782763
1765	0.851685760450207
1766	0.854021256703734
1767	0.856987731894053
1768	0.859607413191201
1769	0.862475433260709
1770	0.864076705915365
1771	0.866284058493114
1772	0.868415881908509
1773	0.869130390802848
1774	0.870604979627787
1775	0.872805780961969
1776	0.874849645238354
1777	0.877250022022211
1778	0.879126503168882
1779	0.880068417451581
1780	0.881203955864302
1781	0.882408429512937
1782	0.884824733037412
1783	0.886609724475971
1784	0.887919100537462
1785	0.889547272089765
1786	0.890868352523398
1787	0.892279760835878
1788	0.894280459441441
1789	0.895798792508413
1790	0.89663305370823
1791	0.898385540355629
1792	0.900951946563801
1793	0.902253333819348
1794	0.903256172603391
1795	0.904493376294354
1796	0.904742385349376
1797	0.905808440226743
1798	0.908141453555858
1799	0.909073813189142
1800	0.909277751563746
1801	0.911276730979445
1802	0.912282947583622
1803	0.913144888871396
1804	0.913864245872755
1805	0.914351750878761
1806	0.914899756459784
1807	0.915424590832312
1808	0.915758305475707
1809	0.915758089461739
1810	0.916130511112339
1811	0.916467773403836
1812	0.916288895558153
1813	0.916129328672507
1814	0.916098766793435
1815	0.915834630452536
1816	0.91531312472378
1817	0.915266659416959
1818	0.915777866155869
1819	0.916109099878548
1820	0.91549877533768
1821	0.915377134559454
1822	0.915504449884925
1823	0.915189804957589
1824	0.915275703471079
1825	0.915472441288913
1826	0.915096240507428
1827	0.91515477487667
1828	0.915167280159275
1829	0.915762999230297
1830	0.916452202789338
1831	0.917175447133278
1832	0.917759575183091
1833	0.918045478698029
1834	0.918709956459706
1835	0.920246811487722
1836	0.921301726328363
1837	0.922424025308715
1838	0.923413299411589
1839	0.924401040698609
1840	0.924608401889255
1841	0.925321861874204
1842	0.926535907766768
1843	0.92709081668092
1844	0.927596289134252
1845	0.927944402716419
1846	0.928183213126973
1847	0.928574632864756
1848	0.929228110507337
1849	0.929595715062865
1850	0.929852229785987
1851	0.93009684267002
1852	0.930348620423094
1853	0.930891975041109
1854	0.931660197479678
1855	0.932483425290778
1856	0.933421312254542
1857	0.934219769595088
1858	0.934851525880456
1859	0.935324751754338
1860	0.935945648335657
1861	0.936298197713238
1862	0.936901207431926
1863	0.938332666879318
1864	0.939410853047123
1865	0.93990086243654
1866	0.940399408068975
1867	0.941036317559341
1868	0.941244218037829
1869	0.941752499644217
1870	0.942861035152559
1871	0.943527471723629
1872	0.943838753212086
1873	0.944275112407044
1874	0.944809067402295
1875	0.945142358426085
1876	0.945638962439756
1877	0.946193658215119
1878	0.946656871391426
1879	0.94718706780586
1880	0.94759039053461
1881	0.947872779796793
1882	0.94807257383967
1883	0.94801229889754
1884	0.948245412150233
1885	0.948855356380102
1886	0.949510271942395
1887	0.949680982425619
1888	0.949654296064352
1889	0.949817275203293
1890	0.94959249155271
1891	0.94955114164031
1892	0.950065273186457
1893	0.950115701267794
1894	0.949829633169368
1895	0.949356139318088
1896	0.949215247315592
1897	0.948983955546949
1898	0.948738670184404
1899	0.9488990424241
1900	0.94890849526382
1901	0.948854418362569
1902	0.948904189609131
1903	0.94903259285927
1904	0.949145442508596
1905	0.949445684486313
1906	0.949595025819807
1907	0.949574502616861
1908	0.949632925972348
1909	0.950147074498434
1910	0.950431103448256
1911	0.950559969663583
1912	0.950763912248243
1913	0.951007172821729
1914	0.950969067665276
1915	0.951086127088508
1916	0.951523069178484
1917	0.95176736172799
1918	0.951882304973288
1919	0.95192513217552
1920	0.952065012335161
1921	0.951999325347262
1922	0.9515511494634
1923	0.951284722905324
1924	0.951241131705432
1925	0.951425532917717
1926	0.951305351518021
1927	0.951248018950278
1928	0.951207192114912
1929	0.950979453884373
1930	0.950784060089691
1931	0.950658016901147
1932	0.950576605470342
1933	0.950577426360286
1934	0.950742120450753
1935	0.950886822441111
1936	0.951656419019861
1937	0.951449728525846
1938	0.950399352297212
1939	0.950116997217505
1940	0.949806653067486
1941	0.949538127097369
1942	0.949734047833241
1943	0.949716275672654
1944	0.949493884348652
1945	0.94921210513592
1946	0.949084812855766
1947	0.949219997575923
1948	0.949142179985468
1949	0.948912013759246
1950	0.948890413676783
1951	0.949012292997907
1952	0.948959428117896
1953	0.948910977293097
1954	0.948935512905297
1955	0.948797023878653
1956	0.948769299615693
1957	0.948894224007745
1958	0.949041109738526
1959	0.949113956220824
1960	0.949307732002803
1961	0.94959210252216
1962	0.95007677708257
1963	0.950397405007916
1964	0.950695437795993
1965	0.951034031175599
1966	0.951415174524209
1967	0.951659558580165
1968	0.951748892089108
1969	0.952069585559279
1970	0.952520514997993
1971	0.952774555696418
1972	0.953035658153669
1973	0.953380554615503
1974	0.953700869463865
1975	0.953767935399772
1976	0.954123981613274
1977	0.95495039744651
1978	0.955207205744336
1979	0.955025752995488
1980	0.955249841715505
1981	0.955491782406478
1982	0.955648490127212
1983	0.956211009926638
1984	0.956410314579749
1985	0.956331898474562
1986	0.955999633562882
1987	0.95580285189526
1988	0.955510774200914
1989	0.955323509836699
1990	0.955059088532153
1991	0.955035846345039
1992	0.955213334668161
1993	0.955284604845097
1994	0.955566013912056
1995	0.955616678255396
1996	0.955480418127235
1997	0.955385134918716
1998	0.955071955717697
1999	0.954991320688761
2000	0.9550077412767
2001	0.955134220985805
2002	0.955201098099582
2003	0.955394074808815
2004	0.955527629777807
2005	0.955668563871971
2006	0.95567053340187
2007	0.95562606053402
2008	0.955601718515559
2009	0.955446543571937
2010	0.95532252862984
2011	0.955087885388622
2012	0.95513177148834
2013	0.955579824089229
2014	0.955594201287591
2015	0.955507556144078
2016	0.955485746549392
2017	0.955387338547724
2018	0.954759607259406
2019	0.954722698234918
2020	0.9552295619896
2021	0.955304519955296
2022	0.955302818685652
2023	0.955319284023291
2024	0.95514540078975
2025	0.955105727482836
2026	0.955399463475573
2027	0.955307076342596
2028	0.954777284095294
2029	0.954594018050395
2030	0.954464294171184
2031	0.954195004605862
2032	0.954129902284079
2033	0.954511618040523
2034	0.95443530164101
2035	0.95404526960264
2036	0.953912166913254
2037	0.953844683449837
2038	0.953666978515742
2039	0.953509726616244
2040	0.953360818100448
2041	0.953144174072121
2042	0.952893941529968
2043	0.952536160548335
2044	0.952393436435201
2045	0.952333866016118
2046	0.952205098738386
2047	0.952258789323812
2048	0.952626774906086
2049	0.952746310254928
2050	0.952806641219697
2051	0.952876942748086
2052	0.952907893689103
2053	0.952928734641758
2054	0.953012954752035
2055	0.952940718764739
2056	0.952602573075147
2057	0.952573043986882
2058	0.952927480182396
2059	0.952736289718133
2060	0.95219865599689
2061	0.951991859047197
2062	0.951623344785524
2063	0.951179534061327
2064	0.950909943512894
2065	0.951046040779128
2066	0.950975484709226
2067	0.950716451440156
2068	0.950595891310272
2069	0.950719050728104
2070	0.950632253115133
2071	0.950319230223233
2072	0.950232829324006
2073	0.95026502540839
2074	0.950191971003586
2075	0.950184535689671
2076	0.95013542219915
2077	0.949915985072395
2078	0.949829425922629
2079	0.94999320927306
2080	0.949913011532816
2081	0.949770931938174
2082	0.949484215615066
2083	0.949409360733957
2084	0.94927921001604
2085	0.949274393349699
2086	0.949656626086617
2087	0.94954573920182
2088	0.949045425627651
2089	0.948906690824619
2090	0.948673154254846
2091	0.948575211826189
2092	0.948910893169712
2093	0.948927218738619
2094	0.948654304476057
2095	0.948587347618898
2096	0.948623579651916
2097	0.948587069426269
2098	0.948439538573927
2099	0.948165373535449
2100	0.948228878718177
2101	0.948442770015005
2102	0.948248208723522
2103	0.948270102576137
2104	0.947935960299166
2105	0.946883399966887
2106	0.946379611738673
2107	0.94639142529356
2108	0.945701002214622
2109	0.944904592099494
2110	0.94381979757431
2111	0.941915270005146
2112	0.940520900561731
2113	0.939292319952965
2114	0.93796828135294
2115	0.936891591376027
2116	0.935573011457138
2117	0.934105046980371
2118	0.932670004670102
2119	0.931052806299461
2120	0.929205044349522
2121	0.927719851418887
2122	0.926460968136476
2123	0.924667031692378
2124	0.922878128918172
2125	0.920885676923248
2126	0.918237419262035
2127	0.916059983966101
2128	0.914159986411586
2129	0.912183694686269
2130	0.91009890059596
2131	0.908182548358762
2132	0.906005344301359
2133	0.904536807281096
2134	0.903311911142376
2135	0.902628737699033
2136	0.902414873425689
2137	0.90290653508708
2138	0.903632476123783
2139	0.904848273024114
2140	0.906227384599497
2141	0.908344328214064
2142	0.909565011793948
2143	0.910812332677956
2144	0.911574579583443
2145	0.911746624473051
2146	0.912010392941332
2147	0.912086475724304
2148	0.912127568080199
2149	0.91227863489758
2150	0.911809564841703
2151	0.910867363173002
2152	0.910077336034025
2153	0.908683606858763
2154	0.907735043948351
2155	0.90703344742813
2156	0.906443497553663
2157	0.905606493870588
2158	0.905543414649512
2159	0.90616142818596
2160	0.906694079814521
2161	0.907694544223479
2162	0.909320641674261
2163	0.910834182206996
2164	0.912503131161443
2165	0.914143354323165
2166	0.916012149383658
2167	0.917680538128746
2168	0.919393307602765
2169	0.920678780321568
2170	0.921974440943245
2171	0.922777375123965
2172	0.923049675512257
2173	0.92329037540974
2174	0.923334755143558
2175	0.923135390773404
2176	0.922269780119344
2177	0.921958619383244
2178	0.921972134895462
2179	0.921584850440584
2180	0.921084356059406
2181	0.920898111733947
2182	0.920466999631879
2183	0.920198258729966
2184	0.920314839915051
2185	0.920470383870404
2186	0.920983886646032
2187	0.921477264370724
2188	0.921843361670549
2189	0.922535401977346
2190	0.923015505364045
2191	0.922931982233353
2192	0.923549307991767
2193	0.924818120041317
2194	0.925368968372158
2195	0.926108898637218
2196	0.926191740639569
2197	0.925534096425678
2198	0.925138319008537
2199	0.924657755525668
2200	0.923751352881149
2201	0.922260646854315
2202	0.921420310000742
2203	0.920500853216948
2204	0.919769472701623
2205	0.919865564922302
2206	0.919442236023595
2207	0.918837648507994
2208	0.917931407781336
2209	0.916562498618126
2210	0.915417750125507
2211	0.913857680833511
2212	0.91308707254046
2213	0.911464446234912
2214	0.909764968085066
2215	0.908792866485952
2216	0.906780257550688
2217	0.904984142353093
2218	0.903632996943439
2219	0.901871496839872
2220	0.899486848601408
2221	0.897324680496007
2222	0.895502014341509
2223	0.893255503000435
2224	0.890769777948528
2225	0.887937880596299
2226	0.884529383221141
2227	0.88173597368442
2228	0.878906783858988
2229	0.876088376313868
2230	0.873692327319021
2231	0.871143691457865
2232	0.868290484688656
2233	0.86556325359232
2234	0.863362710723789
2235	0.860609412265597
2236	0.857865084433198
2237	0.854335538803743
2238	0.84994581229231
2239	0.845719852924836
2240	0.841191741228904
2241	0.836368069757351
2242	0.831692928849512
2243	0.826529709387297
2244	0.821327899662763
2245	0.814796857601606
2246	0.808071020110567
2247	0.801034000424416
2248	0.792931959997234
2249	0.784634956055861
2250	0.776444944295595
2251	0.768028077009728
2252	0.759330938967952
2253	0.750682884750596
2254	0.741237485522065
2255	0.731255696757454
2256	0.721156229856368
2257	0.710692188397031
2258	0.700013086095246
2259	0.688735309587885
2260	0.678004045336891
2261	0.667303185386097
2262	0.656425409588746
2263	0.645363342136329
2264	0.635123190920775
2265	0.624720453625337
2266	0.615146637921691
2267	0.606817216038522
2268	0.59799605765411
2269	0.588817682193914
2270	0.580665487995036
2271	0.573398241516092
2272	0.565625140497325
2273	0.558290603234984
2274	0.550766424040852
2275	0.54312739143616
2276	0.535087018364325
2277	0.527710976014591
2278	0.518814483585641
2279	0.508172626901662
2280	0.49816049323987
2281	0.48824574986497
2282	0.477270164989547
2283	0.465925869751529
2284	0.454138483885003
2285	0.441217340779442
2286	0.428095160910498
2287	0.414363072670449
2288	0.401099286637783
2289	0.387812860639053
2290	0.373814639971767
2291	0.361446146237601
2292	0.350085800924431
2293	0.339203679301746
2294	0.328835150773152
2295	0.317630367911403
2296	0.306912578960572
2297	0.296953095760646
2298	0.287040986193327
2299	0.278598009250482
2300	0.271802392540688
2301	0.264604147783672
2302	0.257700068792609
2303	0.251939937395773
2304	0.246363159484139
2305	0.242721104269731
2306	0.240490515141306
2307	0.239279962605192
2308	0.239358475593177
2309	0.240865222422716
2310	0.243564341427234
2311	0.247985956656892
2312	0.254537513984578
2313	0.261524923982805
2314	0.270291478500248
2315	0.278784801786518
2316	0.288951243115862
2317	0.296767206687738
2318	0.303874672551121
2319	0.310867480346554
2320	0.316666397953153
2321	0.322312969230032
2322	0.32865075090206
2323	0.333065355780072
2324	0.335509473341227
2325	0.338157492551292
2326	0.340205503717698
2327	0.341646650510723
2328	0.34248156062616
2329	0.343078069441716
2330	0.342216470692703
2331	0.342546847229456
2332	0.343387272147562
2333	0.344103411920468
2334	0.345238903791277
2335	0.346367571488194
2336	0.347176291961247
2337	0.348503443954458
2338	0.350624761045255
2339	0.352181395737571
2340	0.353818122187985
2341	0.355047836201209
2342	0.355427722928895
2343	0.356617956113912
2344	0.358618263213499
2345	0.359646813671306
2346	0.360247709877906
2347	0.361068356843833
2348	0.361889022349632
[truncated: 152 more rows]
